# Supplementary material for: Integrative Analysis of lncRNA–RBP (RNA-Binding Protein) Regulatory Networks Reveals Molecular Targets for Enhancing Zea mays Resistance to Aspergillus flavus and Aflatoxin Contamination
Source: Int J Mol Sci. 2026 Mar 8;27(5):2493. doi: 10.3390/ijms27052493 (PMC12986324; doi:10.3390/ijms27052493)
Supplement: Supplementary file 1 [file ijms-27-02493-s001.zip]

Archive with 10 entries (10 files):
- Argonew.pdb
- br_pt_bridge.pdb
- DNA_dir_RNA_pol.pdb
- elong_fact.pdb
- KHdomain.pdb
- penta_108470.pdb
- SI-13.pdf
- SI-2.pdf
- SI.xlsx
- TFIID.pdb
