# Supplementary material for: Integrative Analysis of lncRNA–RBP (RNA-Binding Protein) Regulatory Networks Reveals Molecular Targets for Enhancing Zea mays Resistance to Aspergillus flavus and Aflatoxin Contamination
Source: Int J Mol Sci. 2026 Mar 8;27(5):2493. doi: 10.3390/ijms27052493 (PMC12986324; doi:10.3390/ijms27052493)
Supplement: Supplementary file 1 [file ijms-27-02493-s001.zip › Argonew.pdb]

TITLE     SWISS-MODEL SERVER (https://swissmodel.expasy.org)
TITLE    2 Untitled Project
EXPDTA    THEORETICAL MODEL (SWISS-MODEL SERVER)
AUTHOR    SWISS-MODEL SERVER (SEE REFERENCE IN JRNL Records)
REVDAT   1   25-SEP-24 1MOD    1       06:54
JRNL        AUTH   A.WATERHOUSE,M.BERTONI,S.BIENERT,G.STUDER,G.TAURIELLO,
JRNL        AUTH 2 R.GUMIENNY,F.T.HEER,T.A.P.DE BEER,C.REMPFER,L.BORDOLI,
JRNL        AUTH 3 R.LEPORE,T.SCHWEDE
JRNL        TITL   SWISS-MODEL: HOMOLOGY MODELLING OF PROTEIN STRUCTURES AND
JRNL        TITL 2 COMPLEXES
JRNL        REF    NUCLEIC.ACIDS.RES..           V.  46 W296  2018
JRNL        PMID   29788355
JRNL        DOI    10.1093/nar/gky427
REMARK   1
REMARK   1 REFERENCE 1
REMARK   1  AUTH   N.GUEX,M.C.PEITSCH,T.SCHWEDE
REMARK   1  TITL   AUTOMATED COMPARATIVE PROTEIN STRUCTURE MODELING WITH
REMARK   1  TITL 2 SWISS-MODEL AND SWISS-PDBVIEWER: A HISTORICAL PERSPECTIVE
REMARK   1  REF    ELECTROPHORESIS               V.  30       2009
REMARK   1  REFN                   ISSN 0173-0835
REMARK   1  PMID   19517507
REMARK   1  DOI    10.1002/elps.200900140
REMARK   1
REMARK   1 REFERENCE 2
REMARK   1  AUTH   G.STUDER,G.TAURIELLO,S.BIENERT,M.BIASINI,N.JOHNER,T.SCHWEDE
REMARK   1  TITL   PROMOD3 - A VERSATILE HOMOLOGY MODELLING TOOLBOX
REMARK   1  REF    PLOS COMP. BIOL.              V.  17       2021
REMARK   1  REFN                   ISSN 
REMARK   1  PMID   33507980
REMARK   1  DOI    10.1371/journal.pcbi.1008667
REMARK   1
REMARK   1 REFERENCE 3
REMARK   1  AUTH   M.Varadi,S.Anyango,M.Deshpande,S.Nair,C.Natassia,G.Yordanova,
REMARK   1  AUTH 2 D.Yuan,O.Stroe,G.Wood,A.Laydon,A.Zidek,T.Green,
REMARK   1  AUTH 3 K.Tunyasuvunakool,S.Petersen,J.Jumper,E.Clancy,R.Green,
REMARK   1  AUTH 4 A.Vora,M.Lutfi,M.Figurnov,A.Cowie,N.Hobbs,P.Kohli,G.Kleywegt,
REMARK   1  AUTH 5 E.Birney,D.Hassabis,S.Velankar
REMARK   1  TITL   AlphaFold Protein Structure Database: massively expanding
REMARK   1  TITL 2 the structural coverage of protein-sequence space with
REMARK   1  TITL 3 high-accuracy models
REMARK   1  REF    NUCLEIC.ACIDS.RES..           V.  50       2022
REMARK   1  REFN                   ISSN 0305-1048
REMARK   1  PMID   34791371
REMARK   1  DOI    10.1093/nar/gkab1061
REMARK   1
REMARK   1 DISCLAIMER
REMARK   1 The SWISS-MODEL SERVER produces theoretical models for proteins.
REMARK   1 The results of any theoretical modelling procedure is
REMARK   1 NON-EXPERIMENTAL and MUST be considered with care. These models may
REMARK   1 contain significant errors. This is especially true for automated
REMARK   1 modeling since there is no human intervention during model
REMARK   1 building. Please read the header section and the logfile carefully
REMARK   1 to know what templates and alignments were used during the model
REMARK   1 building process. All information by the SWISS-MODEL SERVER is
REMARK   1 provided "AS-IS", without any warranty, expressed or implied.
REMARK   2
REMARK   2 COPYRIGHT NOTICE
REMARK   2 This SWISS-MODEL protein model is copyright. It is produced by the
REMARK   2 SWISS-MODEL server, developed by the Computational Structural
REMARK   2 Biology Group at the SIB Swiss Institute of Bioinformatics at the
REMARK   2 Biozentrum, University of Basel (https://swissmodel.expasy.org). This
REMARK   2 model is licensed under the CC BY-SA 4.0 Creative Commons
REMARK   2 Attribution-ShareAlike 4.0 International License
REMARK   2 (https://creativecommons.org/licenses/by-sa/4.0/legalcode), i.e. you
REMARK   2 can copy and redistribute the model in any medium or format,
REMARK   2 transform and build upon the model for any purpose, even
REMARK   2 commercially, under the following terms:
REMARK   2 Attribution - You must give appropriate credit, provide a link to
REMARK   2 the license, and indicate if changes were made. You may do so in any
REMARK   2 reasonable manner, but not in any way that suggests the licensor
REMARK   2 endorses you or your use. When you publish, patent or distribute
REMARK   2 results that were fully or partially based on the model, please cite
REMARK   2 the corresponding papers mentioned under JRNL.
REMARK   2 ShareAlike - If you remix, transform, or build upon the material,
REMARK   2 you must distribute your contributions under the same license as the
REMARK   2 original.
REMARK   2 No additional restrictions - you may not apply legal terms or
REMARK   2 technological measures that legally restrict others from doing
REMARK   2 anything the license permits.
REMARK   2 Find a human-readable summary of (and not a substitute for) the
REMARK   2 CC BY-SA 4.0 license at this link:
REMARK   2 https://creativecommons.org/licenses/by-sa/4.0/
REMARK   3 
REMARK   3 MODEL INFORMATION
REMARK   3  SMVERSN 2024-09.5
REMARK   3  ENGIN   PROMOD3
REMARK   3  VERSN   3.4.1
REMARK   3  OSTAT   monomer
REMARK   3  OSRSN   MONOMER
REMARK   3  QSPRD   NA
REMARK   3  GMQE    0.79
REMARK   3  QMNDG   NA
REMARK   3  MODT    FALSE
REMARK   3 
REMARK   3 TEMPLATE 1
REMARK   3  AFDB    A0A804MAF7
REMARK   3  CHAIN   A
REMARK   3  MMCIF   A
REMARK   3  AFDBV   v4
REMARK   3  AFDBE   A0A804MAF7
REMARK   3  AFDBF   F1
REMARK   3  MTHD    AlphaFold v2
REMARK   3  FOUND   AFDB search
REMARK   3  GMQE    0.79
REMARK   3  SIM     0.62
REMARK   3  SID     100.00
REMARK   3  OSTAT   monomer
REMARK   3  ALN A TRG MEYERGGGGGRGRGRGRGGGGGGGRGGGGGYGRQHGGGGDARGGRDEYGGGGGGYGYD
REMARK   3  ALN A TRG EGEGYGGGRRGGGGGYGYDVGGRRGGGGYHQGPRGGYGTGGGGYHQGPRGGYGTGGRG
REMARK   3  ALN A TRG GNAWAPAPGAGRGRGVGGGAAEYAPVRGPAPAQAPVASPLAPKDKEAPRSSGSVERIA
REMARK   3  ALN A TRG SSEMARVEPIGSTLAATSSVNTRVPMQRPDSGGSLSQATVKLLVNHFIVSYRKVTTIF
REMARK   3  ALN A TRG HYDINIKLDEASSNASGKELSKAEFLSVKDELFRESSLRRLSSCVAYDGGRNLYTSAE
REMARK   3  ALN A TRG LPAGLFRVRVRSKTYIVSVDLKKQLPLSQLSDLPVPREVLQGLDVVVREASRWNKIIL
REMARK   3  ALN A TRG GRGFYSPSSSIDIGQGAVAMKGTQQSLKSTQQGLILCVDYSVMPFYKAGPVMDLVQKL
REMARK   3  ALN A TRG VRYLDYRTTLNKRQMENLVDELKGRRVTVIHRRTNQKYTVQGLTPLPASQMTFVDAES
REMARK   3  ALN A TRG GQTRRLVDYYAQKHGKVIEYQMLPCLDLSKSKDKPNHVPIELCTLLEGQRFPKANLNQ
REMARK   3  ALN A TRG NSERILKGSALIRASDRRKEIQNLVNASDGPCRGEIAQQFGISLDVRMTEVTGRILPP
REMARK   3  ALN A TRG PNLKLGASNGQTSKLSIDHGCQWNLVKKRLVEGRVLQCWGIVDFSAEPSGSGARQEPL
REMARK   3  ALN A TRG DTRMFVEKIVRKCCELGIRMNPNPCFVHITRMAVLFDPHGLHEELNKAKQAAVSKKQR
REMARK   3  ALN A TRG LQLLFCPMSEQHSGYKTLKLICDTQLGILTQCLLSDRANNRKGQDQYMTNLALKINGK
REMARK   3  ALN A TRG LGGSNVQLFDSLPRVGGGVPFMFIGADVNHPSPGNVESPSIAAVVASVNSGVNKYVTR
REMARK   3  ALN A TRG IRAQPHRCEVIQQLGEICRELIGVFEKQNRVKPQKIIYFRDGVSDGQFDMVLNEELAD
REMARK   3  ALN A TRG LEKAIKVNGYAPTITVVVAKKRHHTRLFPRDEQQPQTKTGNVPPGTVVDTGVVDPSAY
REMARK   3  ALN A TRG DFYLCSHTGILGTSRPTHYYTLVDEHGFGSDDLQKLIYNLCFVFARCTKPVSLATPVY
REMARK   3  ALN A TRG YADLAAYRGRLYYEAAMMASQAQRGGSFDVTNFPRLHKDVEDNMFFI
REMARK   3  ALN A TPL MEYERGGGGGRGRGRGRGGGGGGGRGGGGGYGRQHGGGGDARGGRDEYGGGGGGYGYD
REMARK   3  ALN A TPL EGEGYGGGRRGGGGGYGYDVGGRRGGGGYHQGPRGGYGTGGGGYHQGPRGGYGTGGRG
REMARK   3  ALN A TPL GNAWAPAPGAGRGRGVGGGAAEYAPVRGPAPAQAPVASPLAPKDKEAPRSSGSVERIA
REMARK   3  ALN A TPL SSEMARVEPIGSTLAATSSVNTRVPMQRPDSGGSLSQATVKLLVNHFIVSYRKVTTIF
REMARK   3  ALN A TPL HYDINIKLDEASSNASGKELSKAEFLSVKDELFRESSLRRLSSCVAYDGGRNLYTSAE
REMARK   3  ALN A TPL LPAGLFRVRVRSKTYIVSVDLKKQLPLSQLSDLPVPREVLQGLDVVVREASRWNKIIL
REMARK   3  ALN A TPL GRGFYSPSSSIDIGQGAVAMKGTQQSLKSTQQGLILCVDYSVMPFYKAGPVMDLVQKL
REMARK   3  ALN A TPL VRYLDYRTTLNKRQMENLVDELKGRRVTVIHRRTNQKYTVQGLTPLPASQMTFVDAES
REMARK   3  ALN A TPL GQTRRLVDYYAQKHGKVIEYQMLPCLDLSKSKDKPNHVPIELCTLLEGQRFPKANLNQ
REMARK   3  ALN A TPL NSERILKGSALIRASDRRKEIQNLVNASDGPCRGEIAQQFGISLDVRMTEVTGRILPP
REMARK   3  ALN A TPL PNLKLGASNGQTSKLSIDHGCQWNLVKKRLVEGRVLQCWGIVDFSAEPSGSGARQEPL
REMARK   3  ALN A TPL DTRMFVEKIVRKCCELGIRMNPNPCFVHITRMAVLFDPHGLHEELNKAKQAAVSKKQR
REMARK   3  ALN A TPL LQLLFCPMSEQHSGYKTLKLICDTQLGILTQCLLSDRANNRKGQDQYMTNLALKINGK
REMARK   3  ALN A TPL LGGSNVQLFDSLPRVGGGVPFMFIGADVNHPSPGNVESPSIAAVVASVNSGVNKYVTR
REMARK   3  ALN A TPL IRAQPHRCEVIQQLGEICRELIGVFEKQNRVKPQKIIYFRDGVSDGQFDMVLNEELAD
REMARK   3  ALN A TPL LEKAIKVNGYAPTITVVVAKKRHHTRLFPRDEQQPQTKTGNVPPGTVVDTGVVDPSAY
REMARK   3  ALN A TPL DFYLCSHTGILGTSRPTHYYTLVDEHGFGSDDLQKLIYNLCFVFARCTKPVSLATPVY
REMARK   3  ALN A TPL YADLAAYRGRLYYEAAMMASQAQRGGSFDVTNFPRLHKDVEDNMFFI
REMARK   3  ALN A OFF 0
ATOM      1  N   MET A   1      17.507 -49.954  11.488  1.00  0.31           N  
ATOM      2  CA  MET A   1      18.183 -48.612  11.382  1.00  0.31           C  
ATOM      3  C   MET A   1      17.298 -47.496  11.941  1.00  0.31           C  
ATOM      4  O   MET A   1      16.801 -46.669  11.198  1.00  0.31           O  
ATOM      5  CB  MET A   1      18.503 -48.299   9.884  1.00  0.31           C  
ATOM      6  CG  MET A   1      19.265 -49.383   9.087  1.00  0.31           C  
ATOM      7  SD  MET A   1      19.751 -48.824   7.422  1.00  0.31           S  
ATOM      8  CE  MET A   1      20.154 -50.471   6.769  1.00  0.31           C  
ATOM      9  N   GLU A   2      16.958 -47.437  13.251  1.00  0.30           N  
ATOM     10  CA  GLU A   2      17.721 -47.754  14.448  1.00  0.30           C  
ATOM     11  C   GLU A   2      18.915 -46.845  14.629  1.00  0.30           C  
ATOM     12  O   GLU A   2      19.890 -46.953  13.892  1.00  0.30           O  
ATOM     13  CB  GLU A   2      18.172 -49.208  14.671  1.00  0.30           C  
ATOM     14  CG  GLU A   2      17.012 -50.198  14.865  1.00  0.30           C  
ATOM     15  CD  GLU A   2      17.549 -51.612  14.717  1.00  0.30           C  
ATOM     16  OE1 GLU A   2      17.430 -52.429  15.658  1.00  0.30           O  
ATOM     17  OE2 GLU A   2      18.056 -51.843  13.576  1.00  0.30           O  
ATOM     18  N   TYR A   3      18.855 -45.960  15.639  1.00  0.29           N  
ATOM     19  CA  TYR A   3      19.696 -46.085  16.815  1.00  0.29           C  
ATOM     20  C   TYR A   3      19.006 -45.431  18.014  1.00  0.29           C  
ATOM     21  O   TYR A   3      18.687 -44.244  17.980  1.00  0.29           O  
ATOM     22  CB  TYR A   3      21.107 -45.469  16.611  1.00  0.29           C  
ATOM     23  CG  TYR A   3      22.136 -46.553  16.446  1.00  0.29           C  
ATOM     24  CD1 TYR A   3      22.555 -47.290  17.563  1.00  0.29           C  
ATOM     25  CD2 TYR A   3      22.677 -46.860  15.187  1.00  0.29           C  
ATOM     26  CE1 TYR A   3      23.488 -48.324  17.415  1.00  0.29           C  
ATOM     27  CE2 TYR A   3      23.613 -47.893  15.037  1.00  0.29           C  
ATOM     28  CZ  TYR A   3      24.020 -48.623  16.157  1.00  0.29           C  
ATOM     29  OH  TYR A   3      24.951 -49.670  16.032  1.00  0.29           O  
ATOM     30  N   GLU A   4      18.770 -46.187  19.109  1.00  0.35           N  
ATOM     31  CA  GLU A   4      18.293 -45.659  20.377  1.00  0.35           C  
ATOM     32  C   GLU A   4      19.414 -45.562  21.404  1.00  0.35           C  
ATOM     33  O   GLU A   4      20.399 -46.306  21.317  1.00  0.35           O  
ATOM     34  CB  GLU A   4      17.252 -46.584  21.053  1.00  0.35           C  
ATOM     35  CG  GLU A   4      15.871 -46.673  20.377  1.00  0.35           C  
ATOM     36  CD  GLU A   4      14.912 -47.404  21.315  1.00  0.35           C  
ATOM     37  OE1 GLU A   4      13.826 -46.838  21.592  1.00  0.35           O  
ATOM     38  OE2 GLU A   4      15.284 -48.510  21.786  1.00  0.35           O  
ATOM     39  N   ARG A   5      19.220 -44.687  22.420  1.00  0.33           N  
ATOM     40  CA  ARG A   5      19.792 -44.661  23.773  1.00  0.33           C  
ATOM     41  C   ARG A   5      19.598 -43.252  24.359  1.00  0.33           C  
ATOM     42  O   ARG A   5      19.820 -42.267  23.664  1.00  0.33           O  
ATOM     43  CB  ARG A   5      21.303 -45.026  23.886  1.00  0.33           C  
ATOM     44  CG  ARG A   5      21.609 -46.521  24.122  1.00  0.33           C  
ATOM     45  CD  ARG A   5      23.091 -46.831  23.897  1.00  0.33           C  
ATOM     46  NE  ARG A   5      23.247 -48.322  23.928  1.00  0.33           N  
ATOM     47  CZ  ARG A   5      24.338 -48.969  24.359  1.00  0.33           C  
ATOM     48  NH1 ARG A   5      25.364 -48.318  24.897  1.00  0.33           N  
ATOM     49  NH2 ARG A   5      24.410 -50.294  24.246  1.00  0.33           N  
ATOM     50  N   GLY A   6      19.174 -43.027  25.632  1.00  0.29           N  
ATOM     51  CA  GLY A   6      18.708 -43.953  26.669  1.00  0.29           C  
ATOM     52  C   GLY A   6      19.202 -43.667  28.078  1.00  0.29           C  
ATOM     53  O   GLY A   6      20.379 -43.849  28.360  1.00  0.29           O  
ATOM     54  N   GLY A   7      18.285 -43.328  29.023  1.00  0.26           N  
ATOM     55  CA  GLY A   7      18.493 -43.553  30.466  1.00  0.26           C  
ATOM     56  C   GLY A   7      18.690 -42.390  31.430  1.00  0.26           C  
ATOM     57  O   GLY A   7      19.442 -41.458  31.183  1.00  0.26           O  
ATOM     58  N   GLY A   8      18.057 -42.500  32.632  1.00  0.25           N  
ATOM     59  CA  GLY A   8      18.360 -41.693  33.827  1.00  0.25           C  
ATOM     60  C   GLY A   8      17.440 -40.510  34.087  1.00  0.25           C  
ATOM     61  O   GLY A   8      17.342 -39.603  33.273  1.00  0.25           O  
ATOM     62  N   GLY A   9      16.714 -40.382  35.225  1.00  0.27           N  
ATOM     63  CA  GLY A   9      16.527 -41.258  36.386  1.00  0.27           C  
ATOM     64  C   GLY A   9      17.012 -40.683  37.694  1.00  0.27           C  
ATOM     65  O   GLY A   9      18.154 -40.893  38.084  1.00  0.27           O  
ATOM     66  N   GLY A  10      16.133 -39.986  38.448  1.00  0.26           N  
ATOM     67  CA  GLY A  10      16.500 -39.442  39.753  1.00  0.26           C  
ATOM     68  C   GLY A  10      15.284 -39.100  40.583  1.00  0.26           C  
ATOM     69  O   GLY A  10      14.406 -38.368  40.142  1.00  0.26           O  
ATOM     70  N   ARG A  11      15.198 -39.626  41.822  1.00  0.30           N  
ATOM     71  CA  ARG A  11      14.092 -39.384  42.739  1.00  0.30           C  
ATOM     72  C   ARG A  11      14.487 -38.426  43.860  1.00  0.30           C  
ATOM     73  O   ARG A  11      15.612 -38.456  44.345  1.00  0.30           O  
ATOM     74  CB  ARG A  11      13.683 -40.691  43.471  1.00  0.30           C  
ATOM     75  CG  ARG A  11      12.978 -41.769  42.624  1.00  0.30           C  
ATOM     76  CD  ARG A  11      12.822 -43.066  43.430  1.00  0.30           C  
ATOM     77  NE  ARG A  11      11.937 -44.016  42.681  1.00  0.30           N  
ATOM     78  CZ  ARG A  11      11.742 -45.290  43.055  1.00  0.30           C  
ATOM     79  NH1 ARG A  11      12.381 -45.809  44.099  1.00  0.30           N  
ATOM     80  NH2 ARG A  11      10.899 -46.067  42.379  1.00  0.30           N  
ATOM     81  N   GLY A  12      13.533 -37.601  44.352  1.00  0.28           N  
ATOM     82  CA  GLY A  12      13.716 -36.814  45.570  1.00  0.28           C  
ATOM     83  C   GLY A  12      12.399 -36.674  46.298  1.00  0.28           C  
ATOM     84  O   GLY A  12      11.426 -36.175  45.745  1.00  0.28           O  
ATOM     85  N   ARG A  13      12.324 -37.132  47.565  1.00  0.30           N  
ATOM     86  CA  ARG A  13      11.124 -37.061  48.389  1.00  0.30           C  
ATOM     87  C   ARG A  13      11.186 -35.921  49.405  1.00  0.30           C  
ATOM     88  O   ARG A  13      12.225 -35.659  50.000  1.00  0.30           O  
ATOM     89  CB  ARG A  13      10.956 -38.345  49.253  1.00  0.30           C  
ATOM     90  CG  ARG A  13      10.492 -39.625  48.529  1.00  0.30           C  
ATOM     91  CD  ARG A  13      10.491 -40.814  49.501  1.00  0.30           C  
ATOM     92  NE  ARG A  13       9.795 -41.983  48.869  1.00  0.30           N  
ATOM     93  CZ  ARG A  13       9.694 -43.182  49.463  1.00  0.30           C  
ATOM     94  NH1 ARG A  13      10.295 -43.432  50.622  1.00  0.30           N  
ATOM     95  NH2 ARG A  13       8.979 -44.154  48.901  1.00  0.30           N  
ATOM     96  N   GLY A  14      10.036 -35.267  49.687  1.00  0.28           N  
ATOM     97  CA  GLY A  14       9.875 -34.416  50.864  1.00  0.28           C  
ATOM     98  C   GLY A  14       8.465 -34.563  51.386  1.00  0.28           C  
ATOM     99  O   GLY A  14       7.537 -34.749  50.608  1.00  0.28           O  
ATOM    100  N   ARG A  15       8.258 -34.511  52.720  1.00  0.30           N  
ATOM    101  CA  ARG A  15       6.961 -34.778  53.335  1.00  0.30           C  
ATOM    102  C   ARG A  15       6.579 -33.740  54.391  1.00  0.30           C  
ATOM    103  O   ARG A  15       7.437 -33.163  55.050  1.00  0.30           O  
ATOM    104  CB  ARG A  15       6.995 -36.127  54.101  1.00  0.30           C  
ATOM    105  CG  ARG A  15       6.647 -37.411  53.322  1.00  0.30           C  
ATOM    106  CD  ARG A  15       6.771 -38.589  54.296  1.00  0.30           C  
ATOM    107  NE  ARG A  15       6.122 -39.828  53.754  1.00  0.30           N  
ATOM    108  CZ  ARG A  15       6.012 -40.944  54.493  1.00  0.30           C  
ATOM    109  NH1 ARG A  15       6.507 -40.995  55.728  1.00  0.30           N  
ATOM    110  NH2 ARG A  15       5.402 -42.025  54.013  1.00  0.30           N  
ATOM    111  N   GLY A  16       5.252 -33.553  54.604  1.00  0.28           N  
ATOM    112  CA  GLY A  16       4.668 -32.743  55.679  1.00  0.28           C  
ATOM    113  C   GLY A  16       3.450 -32.049  55.125  1.00  0.28           C  
ATOM    114  O   GLY A  16       3.598 -31.175  54.285  1.00  0.28           O  
ATOM    115  N   ARG A  17       2.171 -32.345  55.450  1.00  0.31           N  
ATOM    116  CA  ARG A  17       1.468 -33.202  56.406  1.00  0.31           C  
ATOM    117  C   ARG A  17       1.035 -32.494  57.701  1.00  0.31           C  
ATOM    118  O   ARG A  17       1.857 -32.198  58.563  1.00  0.31           O  
ATOM    119  CB  ARG A  17       2.005 -34.642  56.679  1.00  0.31           C  
ATOM    120  CG  ARG A  17       0.895 -35.721  56.629  1.00  0.31           C  
ATOM    121  CD  ARG A  17       1.313 -37.077  57.215  1.00  0.31           C  
ATOM    122  NE  ARG A  17       0.269 -38.081  56.806  1.00  0.31           N  
ATOM    123  CZ  ARG A  17      -0.083 -39.168  57.508  1.00  0.31           C  
ATOM    124  NH1 ARG A  17       0.375 -39.393  58.733  1.00  0.31           N  
ATOM    125  NH2 ARG A  17      -0.921 -40.053  56.968  1.00  0.31           N  
ATOM    126  N   GLY A  18      -0.294 -32.254  57.869  1.00  0.29           N  
ATOM    127  CA  GLY A  18      -0.919 -31.702  59.081  1.00  0.29           C  
ATOM    128  C   GLY A  18      -1.552 -30.327  58.896  1.00  0.29           C  
ATOM    129  O   GLY A  18      -0.885 -29.397  58.465  1.00  0.29           O  
ATOM    130  N   GLY A  19      -2.852 -30.078  59.212  1.00  0.29           N  
ATOM    131  CA  GLY A  19      -3.926 -30.996  59.612  1.00  0.29           C  
ATOM    132  C   GLY A  19      -4.951 -30.443  60.594  1.00  0.29           C  
ATOM    133  O   GLY A  19      -4.620 -30.153  61.734  1.00  0.29           O  
ATOM    134  N   GLY A  20      -6.250 -30.373  60.187  1.00  0.28           N  
ATOM    135  CA  GLY A  20      -7.395 -30.055  61.067  1.00  0.28           C  
ATOM    136  C   GLY A  20      -7.679 -28.582  61.336  1.00  0.28           C  
ATOM    137  O   GLY A  20      -6.789 -27.751  61.258  1.00  0.28           O  
ATOM    138  N   GLY A  21      -8.925 -28.146  61.678  1.00  0.28           N  
ATOM    139  CA  GLY A  21     -10.225 -28.827  61.611  1.00  0.28           C  
ATOM    140  C   GLY A  21     -11.314 -28.244  62.516  1.00  0.28           C  
ATOM    141  O   GLY A  21     -11.113 -28.082  63.710  1.00  0.28           O  
ATOM    142  N   GLY A  22     -12.533 -27.993  61.957  1.00  0.29           N  
ATOM    143  CA  GLY A  22     -13.754 -27.548  62.672  1.00  0.29           C  
ATOM    144  C   GLY A  22     -13.835 -26.085  63.116  1.00  0.29           C  
ATOM    145  O   GLY A  22     -12.820 -25.413  63.252  1.00  0.29           O  
ATOM    146  N   GLY A  23     -15.033 -25.486  63.381  1.00  0.29           N  
ATOM    147  CA  GLY A  23     -16.414 -25.960  63.198  1.00  0.29           C  
ATOM    148  C   GLY A  23     -17.483 -25.041  63.816  1.00  0.29           C  
ATOM    149  O   GLY A  23     -17.250 -24.404  64.835  1.00  0.29           O  
ATOM    150  N   GLY A  24     -18.714 -25.009  63.228  1.00  0.28           N  
ATOM    151  CA  GLY A  24     -19.925 -24.333  63.753  1.00  0.28           C  
ATOM    152  C   GLY A  24     -20.049 -22.818  63.602  1.00  0.28           C  
ATOM    153  O   GLY A  24     -19.062 -22.142  63.346  1.00  0.28           O  
ATOM    154  N   ARG A  25     -21.226 -22.138  63.750  1.00  0.33           N  
ATOM    155  CA  ARG A  25     -22.666 -22.451  63.672  1.00  0.33           C  
ATOM    156  C   ARG A  25     -23.509 -21.261  64.213  1.00  0.33           C  
ATOM    157  O   ARG A  25     -23.309 -20.838  65.345  1.00  0.33           O  
ATOM    158  CB  ARG A  25     -23.162 -23.735  64.421  1.00  0.33           C  
ATOM    159  CG  ARG A  25     -23.827 -24.829  63.548  1.00  0.33           C  
ATOM    160  CD  ARG A  25     -24.526 -25.894  64.413  1.00  0.33           C  
ATOM    161  NE  ARG A  25     -25.112 -26.944  63.511  1.00  0.33           N  
ATOM    162  CZ  ARG A  25     -26.009 -27.859  63.912  1.00  0.33           C  
ATOM    163  NH1 ARG A  25     -26.486 -27.871  65.153  1.00  0.33           N  
ATOM    164  NH2 ARG A  25     -26.441 -28.787  63.060  1.00  0.33           N  
ATOM    165  N   GLY A  26     -24.517 -20.736  63.449  1.00  0.29           N  
ATOM    166  CA  GLY A  26     -25.470 -19.706  63.938  1.00  0.29           C  
ATOM    167  C   GLY A  26     -25.082 -18.251  63.682  1.00  0.29           C  
ATOM    168  O   GLY A  26     -23.905 -17.944  63.597  1.00  0.29           O  
ATOM    169  N   GLY A  27     -26.000 -17.247  63.548  1.00  0.30           N  
ATOM    170  CA  GLY A  27     -27.464 -17.266  63.394  1.00  0.30           C  
ATOM    171  C   GLY A  27     -28.199 -15.989  63.833  1.00  0.30           C  
ATOM    172  O   GLY A  27     -28.067 -15.565  64.970  1.00  0.30           O  
ATOM    173  N   GLY A  28     -29.082 -15.405  62.968  1.00  0.28           N  
ATOM    174  CA  GLY A  28     -30.201 -14.527  63.390  1.00  0.28           C  
ATOM    175  C   GLY A  28     -30.212 -13.003  63.201  1.00  0.28           C  
ATOM    176  O   GLY A  28     -29.204 -12.314  63.388  1.00  0.28           O  
ATOM    177  N   GLY A  29     -31.419 -12.442  62.902  1.00  0.28           N  
ATOM    178  CA  GLY A  29     -31.764 -11.001  62.817  1.00  0.28           C  
ATOM    179  C   GLY A  29     -31.577 -10.400  61.429  1.00  0.28           C  
ATOM    180  O   GLY A  29     -30.639 -10.768  60.728  1.00  0.28           O  
ATOM    181  N   GLY A  30     -32.417  -9.479  60.872  1.00  0.29           N  
ATOM    182  CA  GLY A  30     -33.423  -8.517  61.372  1.00  0.29           C  
ATOM    183  C   GLY A  30     -32.849  -7.110  61.197  1.00  0.29           C  
ATOM    184  O   GLY A  30     -31.680  -6.919  61.463  1.00  0.29           O  
ATOM    185  N   TYR A  31     -33.560  -6.033  60.742  1.00  0.31           N  
ATOM    186  CA  TYR A  31     -34.984  -5.761  60.590  1.00  0.31           C  
ATOM    187  C   TYR A  31     -35.256  -4.588  59.605  1.00  0.31           C  
ATOM    188  O   TYR A  31     -34.457  -3.666  59.535  1.00  0.31           O  
ATOM    189  CB  TYR A  31     -35.577  -5.208  61.928  1.00  0.31           C  
ATOM    190  CG  TYR A  31     -35.264  -6.033  63.152  1.00  0.31           C  
ATOM    191  CD1 TYR A  31     -36.188  -6.961  63.653  1.00  0.31           C  
ATOM    192  CD2 TYR A  31     -34.048  -5.854  63.839  1.00  0.31           C  
ATOM    193  CE1 TYR A  31     -35.886  -7.721  64.792  1.00  0.31           C  
ATOM    194  CE2 TYR A  31     -33.728  -6.641  64.953  1.00  0.31           C  
ATOM    195  CZ  TYR A  31     -34.653  -7.574  65.430  1.00  0.31           C  
ATOM    196  OH  TYR A  31     -34.360  -8.376  66.550  1.00  0.31           O  
ATOM    197  N   GLY A  32     -36.440  -4.556  58.920  1.00  0.30           N  
ATOM    198  CA  GLY A  32     -37.117  -3.366  58.331  1.00  0.30           C  
ATOM    199  C   GLY A  32     -36.530  -2.530  57.185  1.00  0.30           C  
ATOM    200  O   GLY A  32     -35.341  -2.575  56.893  1.00  0.30           O  
ATOM    201  N   ARG A  33     -37.315  -1.656  56.488  1.00  0.31           N  
ATOM    202  CA  ARG A  33     -38.769  -1.487  56.425  1.00  0.31           C  
ATOM    203  C   ARG A  33     -39.199  -0.695  55.165  1.00  0.31           C  
ATOM    204  O   ARG A  33     -38.468   0.213  54.769  1.00  0.31           O  
ATOM    205  CB  ARG A  33     -39.257  -0.647  57.640  1.00  0.31           C  
ATOM    206  CG  ARG A  33     -40.540  -1.134  58.337  1.00  0.31           C  
ATOM    207  CD  ARG A  33     -40.978  -0.145  59.425  1.00  0.31           C  
ATOM    208  NE  ARG A  33     -42.060  -0.791  60.245  1.00  0.31           N  
ATOM    209  CZ  ARG A  33     -43.094  -0.116  60.766  1.00  0.31           C  
ATOM    210  NH1 ARG A  33     -43.464   1.064  60.288  1.00  0.31           N  
ATOM    211  NH2 ARG A  33     -43.793  -0.642  61.769  1.00  0.31           N  
ATOM    212  N   GLN A  34     -40.383  -0.977  54.560  1.00  0.30           N  
ATOM    213  CA  GLN A  34     -41.313  -0.084  53.836  1.00  0.30           C  
ATOM    214  C   GLN A  34     -40.840   0.926  52.764  1.00  0.30           C  
ATOM    215  O   GLN A  34     -39.971   1.762  52.962  1.00  0.30           O  
ATOM    216  CB  GLN A  34     -42.279   0.567  54.859  1.00  0.30           C  
ATOM    217  CG  GLN A  34     -43.286  -0.463  55.433  1.00  0.30           C  
ATOM    218  CD  GLN A  34     -43.886  -0.045  56.777  1.00  0.30           C  
ATOM    219  OE1 GLN A  34     -43.421   0.844  57.488  1.00  0.30           O  
ATOM    220  NE2 GLN A  34     -44.953  -0.778  57.183  1.00  0.30           N  
ATOM    221  N   HIS A  35     -41.425   0.926  51.542  1.00  0.31           N  
ATOM    222  CA  HIS A  35     -42.727   1.517  51.273  1.00  0.31           C  
ATOM    223  C   HIS A  35     -43.289   1.019  49.953  1.00  0.31           C  
ATOM    224  O   HIS A  35     -42.550   0.708  49.025  1.00  0.31           O  
ATOM    225  CB  HIS A  35     -42.602   3.056  51.156  1.00  0.31           C  
ATOM    226  CG  HIS A  35     -42.949   3.774  52.415  1.00  0.31           C  
ATOM    227  ND1 HIS A  35     -44.270   4.118  52.614  1.00  0.31           N  
ATOM    228  CD2 HIS A  35     -42.183   4.219  53.441  1.00  0.31           C  
ATOM    229  CE1 HIS A  35     -44.283   4.776  53.752  1.00  0.31           C  
ATOM    230  NE2 HIS A  35     -43.046   4.863  54.302  1.00  0.31           N  
ATOM    231  N   GLY A  36     -44.635   0.994  49.828  1.00  0.28           N  
ATOM    232  CA  GLY A  36     -45.289   0.750  48.547  1.00  0.28           C  
ATOM    233  C   GLY A  36     -46.754   0.406  48.678  1.00  0.28           C  
ATOM    234  O   GLY A  36     -47.107  -0.630  49.227  1.00  0.28           O  
ATOM    235  N   GLY A  37     -47.650   1.253  48.115  1.00  0.27           N  
ATOM    236  CA  GLY A  37     -49.069   0.914  47.966  1.00  0.27           C  
ATOM    237  C   GLY A  37     -50.071   1.973  48.366  1.00  0.27           C  
ATOM    238  O   GLY A  37     -50.058   2.463  49.486  1.00  0.27           O  
ATOM    239  N   GLY A  38     -51.042   2.273  47.464  1.00  0.27           N  
ATOM    240  CA  GLY A  38     -52.333   2.837  47.878  1.00  0.27           C  
ATOM    241  C   GLY A  38     -52.946   4.003  47.132  1.00  0.27           C  
ATOM    242  O   GLY A  38     -52.859   5.137  47.575  1.00  0.27           O  
ATOM    243  N   GLY A  39     -53.705   3.695  46.053  1.00  0.27           N  
ATOM    244  CA  GLY A  39     -54.829   4.489  45.530  1.00  0.27           C  
ATOM    245  C   GLY A  39     -54.629   5.865  44.915  1.00  0.27           C  
ATOM    246  O   GLY A  39     -53.594   6.501  45.074  1.00  0.27           O  
ATOM    247  N   ASP A  40     -55.604   6.472  44.193  1.00  0.30           N  
ATOM    248  CA  ASP A  40     -56.833   6.059  43.514  1.00  0.30           C  
ATOM    249  C   ASP A  40     -57.683   7.308  43.221  1.00  0.30           C  
ATOM    250  O   ASP A  40     -57.527   8.337  43.878  1.00  0.30           O  
ATOM    251  CB  ASP A  40     -57.753   5.002  44.199  1.00  0.30           C  
ATOM    252  CG  ASP A  40     -57.749   3.755  43.337  1.00  0.30           C  
ATOM    253  OD1 ASP A  40     -58.112   3.914  42.139  1.00  0.30           O  
ATOM    254  OD2 ASP A  40     -57.383   2.670  43.849  1.00  0.30           O  
ATOM    255  N   ALA A  41     -58.595   7.219  42.217  1.00  0.29           N  
ATOM    256  CA  ALA A  41     -59.633   8.205  41.888  1.00  0.29           C  
ATOM    257  C   ALA A  41     -59.216   9.550  41.228  1.00  0.29           C  
ATOM    258  O   ALA A  41     -58.140  10.072  41.489  1.00  0.29           O  
ATOM    259  CB  ALA A  41     -60.497   8.479  43.143  1.00  0.29           C  
ATOM    260  N   ARG A  42     -59.994  10.249  40.340  1.00  0.29           N  
ATOM    261  CA  ARG A  42     -61.103   9.951  39.423  1.00  0.29           C  
ATOM    262  C   ARG A  42     -61.676  11.259  38.822  1.00  0.29           C  
ATOM    263  O   ARG A  42     -61.822  12.251  39.528  1.00  0.29           O  
ATOM    264  CB  ARG A  42     -62.320   9.186  40.025  1.00  0.29           C  
ATOM    265  CG  ARG A  42     -62.545   7.745  39.519  1.00  0.29           C  
ATOM    266  CD  ARG A  42     -63.739   7.120  40.249  1.00  0.29           C  
ATOM    267  NE  ARG A  42     -63.882   5.693  39.818  1.00  0.29           N  
ATOM    268  CZ  ARG A  42     -64.950   4.941  40.121  1.00  0.29           C  
ATOM    269  NH1 ARG A  42     -65.998   5.453  40.761  1.00  0.29           N  
ATOM    270  NH2 ARG A  42     -64.973   3.653  39.788  1.00  0.29           N  
ATOM    271  N   GLY A  43     -62.068  11.263  37.514  1.00  0.28           N  
ATOM    272  CA  GLY A  43     -62.843  12.352  36.876  1.00  0.28           C  
ATOM    273  C   GLY A  43     -62.040  13.478  36.237  1.00  0.28           C  
ATOM    274  O   GLY A  43     -60.976  13.832  36.730  1.00  0.28           O  
ATOM    275  N   GLY A  44     -62.473  14.148  35.132  1.00  0.28           N  
ATOM    276  CA  GLY A  44     -63.575  13.953  34.174  1.00  0.28           C  
ATOM    277  C   GLY A  44     -63.045  14.286  32.785  1.00  0.28           C  
ATOM    278  O   GLY A  44     -61.936  14.787  32.667  1.00  0.28           O  
ATOM    279  N   ARG A  45     -63.723  13.951  31.657  1.00  0.29           N  
ATOM    280  CA  ARG A  45     -64.852  14.662  31.027  1.00  0.29           C  
ATOM    281  C   ARG A  45     -64.676  16.198  30.825  1.00  0.29           C  
ATOM    282  O   ARG A  45     -64.290  16.893  31.760  1.00  0.29           O  
ATOM    283  CB  ARG A  45     -66.202  14.254  31.663  1.00  0.29           C  
ATOM    284  CG  ARG A  45     -66.768  12.930  31.105  1.00  0.29           C  
ATOM    285  CD  ARG A  45     -68.271  12.815  31.365  1.00  0.29           C  
ATOM    286  NE  ARG A  45     -68.757  11.536  30.746  1.00  0.29           N  
ATOM    287  CZ  ARG A  45     -70.058  11.246  30.627  1.00  0.29           C  
ATOM    288  NH1 ARG A  45     -70.983  12.053  31.133  1.00  0.29           N  
ATOM    289  NH2 ARG A  45     -70.446  10.157  29.967  1.00  0.29           N  
ATOM    290  N   ASP A  46     -64.894  16.850  29.640  1.00  0.30           N  
ATOM    291  CA  ASP A  46     -65.645  16.537  28.421  1.00  0.30           C  
ATOM    292  C   ASP A  46     -65.016  17.099  27.113  1.00  0.30           C  
ATOM    293  O   ASP A  46     -63.878  17.561  27.081  1.00  0.30           O  
ATOM    294  CB  ASP A  46     -67.117  17.031  28.556  1.00  0.30           C  
ATOM    295  CG  ASP A  46     -67.933  15.979  29.277  1.00  0.30           C  
ATOM    296  OD1 ASP A  46     -67.867  14.802  28.833  1.00  0.30           O  
ATOM    297  OD2 ASP A  46     -68.604  16.299  30.289  1.00  0.30           O  
ATOM    298  N   GLU A  47     -65.749  16.914  25.989  1.00  0.31           N  
ATOM    299  CA  GLU A  47     -65.502  17.135  24.563  1.00  0.31           C  
ATOM    300  C   GLU A  47     -65.098  18.517  23.984  1.00  0.31           C  
ATOM    301  O   GLU A  47     -64.736  19.460  24.675  1.00  0.31           O  
ATOM    302  CB  GLU A  47     -66.771  16.630  23.827  1.00  0.31           C  
ATOM    303  CG  GLU A  47     -67.167  15.179  24.187  1.00  0.31           C  
ATOM    304  CD  GLU A  47     -68.498  14.821  23.532  1.00  0.31           C  
ATOM    305  OE1 GLU A  47     -68.491  13.934  22.643  1.00  0.31           O  
ATOM    306  OE2 GLU A  47     -69.520  15.449  23.911  1.00  0.31           O  
ATOM    307  N   TYR A  48     -65.189  18.606  22.623  1.00  0.30           N  
ATOM    308  CA  TYR A  48     -65.025  19.754  21.723  1.00  0.30           C  
ATOM    309  C   TYR A  48     -63.570  20.084  21.346  1.00  0.30           C  
ATOM    310  O   TYR A  48     -62.677  20.074  22.181  1.00  0.30           O  
ATOM    311  CB  TYR A  48     -65.792  21.044  22.136  1.00  0.30           C  
ATOM    312  CG  TYR A  48     -67.257  20.777  22.383  1.00  0.30           C  
ATOM    313  CD1 TYR A  48     -68.184  20.749  21.327  1.00  0.30           C  
ATOM    314  CD2 TYR A  48     -67.720  20.570  23.693  1.00  0.30           C  
ATOM    315  CE1 TYR A  48     -69.546  20.518  21.583  1.00  0.30           C  
ATOM    316  CE2 TYR A  48     -69.072  20.315  23.950  1.00  0.30           C  
ATOM    317  CZ  TYR A  48     -69.985  20.301  22.893  1.00  0.30           C  
ATOM    318  OH  TYR A  48     -71.350  20.086  23.156  1.00  0.30           O  
ATOM    319  N   GLY A  49     -63.202  20.375  20.070  1.00  0.27           N  
ATOM    320  CA  GLY A  49     -63.982  20.414  18.830  1.00  0.27           C  
ATOM    321  C   GLY A  49     -63.704  21.633  17.975  1.00  0.27           C  
ATOM    322  O   GLY A  49     -63.930  22.758  18.397  1.00  0.27           O  
ATOM    323  N   GLY A  50     -63.278  21.421  16.706  1.00  0.26           N  
ATOM    324  CA  GLY A  50     -63.129  22.491  15.712  1.00  0.26           C  
ATOM    325  C   GLY A  50     -61.798  23.217  15.675  1.00  0.26           C  
ATOM    326  O   GLY A  50     -61.052  23.281  16.645  1.00  0.26           O  
ATOM    327  N   GLY A  51     -61.463  23.791  14.497  1.00  0.24           N  
ATOM    328  CA  GLY A  51     -60.292  24.642  14.312  1.00  0.24           C  
ATOM    329  C   GLY A  51     -60.571  25.687  13.264  1.00  0.24           C  
ATOM    330  O   GLY A  51     -61.695  25.821  12.794  1.00  0.24           O  
ATOM    331  N   GLY A  52     -59.518  26.414  12.827  1.00  0.24           N  
ATOM    332  CA  GLY A  52     -59.602  27.403  11.751  1.00  0.24           C  
ATOM    333  C   GLY A  52     -59.598  28.846  12.202  1.00  0.24           C  
ATOM    334  O   GLY A  52     -60.095  29.199  13.265  1.00  0.24           O  
ATOM    335  N   GLY A  53     -59.032  29.738  11.356  1.00  0.26           N  
ATOM    336  CA  GLY A  53     -58.954  31.169  11.654  1.00  0.26           C  
ATOM    337  C   GLY A  53     -57.664  31.818  11.231  1.00  0.26           C  
ATOM    338  O   GLY A  53     -56.779  32.046  12.043  1.00  0.26           O  
ATOM    339  N   GLY A  54     -57.527  32.161   9.932  1.00  0.25           N  
ATOM    340  CA  GLY A  54     -56.354  32.882   9.438  1.00  0.25           C  
ATOM    341  C   GLY A  54     -56.723  33.959   8.450  1.00  0.25           C  
ATOM    342  O   GLY A  54     -57.592  33.764   7.607  1.00  0.25           O  
ATOM    343  N   TYR A  55     -56.035  35.115   8.517  1.00  0.28           N  
ATOM    344  CA  TYR A  55     -56.149  36.239   7.602  1.00  0.28           C  
ATOM    345  C   TYR A  55     -54.745  36.852   7.678  1.00  0.28           C  
ATOM    346  O   TYR A  55     -54.146  36.766   8.749  1.00  0.28           O  
ATOM    347  CB  TYR A  55     -57.187  37.311   8.086  1.00  0.28           C  
ATOM    348  CG  TYR A  55     -58.513  36.728   8.525  1.00  0.28           C  
ATOM    349  CD1 TYR A  55     -59.528  36.447   7.597  1.00  0.28           C  
ATOM    350  CD2 TYR A  55     -58.759  36.463   9.886  1.00  0.28           C  
ATOM    351  CE1 TYR A  55     -60.750  35.893   8.012  1.00  0.28           C  
ATOM    352  CE2 TYR A  55     -59.977  35.906  10.302  1.00  0.28           C  
ATOM    353  CZ  TYR A  55     -60.973  35.621   9.363  1.00  0.28           C  
ATOM    354  OH  TYR A  55     -62.197  35.060   9.777  1.00  0.28           O  
ATOM    355  N   GLY A  56     -54.092  37.468   6.660  1.00  0.28           N  
ATOM    356  CA  GLY A  56     -54.397  37.706   5.246  1.00  0.28           C  
ATOM    357  C   GLY A  56     -53.685  38.968   4.750  1.00  0.28           C  
ATOM    358  O   GLY A  56     -53.617  39.937   5.499  1.00  0.28           O  
ATOM    359  N   TYR A  57     -53.168  38.970   3.488  1.00  0.26           N  
ATOM    360  CA  TYR A  57     -52.739  40.134   2.681  1.00  0.26           C  
ATOM    361  C   TYR A  57     -51.238  40.447   2.506  1.00  0.26           C  
ATOM    362  O   TYR A  57     -50.447  40.445   3.440  1.00  0.26           O  
ATOM    363  CB  TYR A  57     -53.532  41.457   2.894  1.00  0.26           C  
ATOM    364  CG  TYR A  57     -54.997  41.249   2.601  1.00  0.26           C  
ATOM    365  CD1 TYR A  57     -55.425  40.975   1.292  1.00  0.26           C  
ATOM    366  CD2 TYR A  57     -55.954  41.278   3.629  1.00  0.26           C  
ATOM    367  CE1 TYR A  57     -56.774  40.707   1.023  1.00  0.26           C  
ATOM    368  CE2 TYR A  57     -57.306  41.014   3.363  1.00  0.26           C  
ATOM    369  CZ  TYR A  57     -57.711  40.718   2.058  1.00  0.26           C  
ATOM    370  OH  TYR A  57     -59.054  40.402   1.776  1.00  0.26           O  
ATOM    371  N   ASP A  58     -50.854  40.691   1.227  1.00  0.31           N  
ATOM    372  CA  ASP A  58     -49.628  41.217   0.624  1.00  0.31           C  
ATOM    373  C   ASP A  58     -49.275  42.689   1.006  1.00  0.31           C  
ATOM    374  O   ASP A  58     -49.928  43.268   1.874  1.00  0.31           O  
ATOM    375  CB  ASP A  58     -49.808  40.966  -0.892  1.00  0.31           C  
ATOM    376  CG  ASP A  58     -50.147  39.504  -1.131  1.00  0.31           C  
ATOM    377  OD1 ASP A  58     -49.197  38.692  -1.254  1.00  0.31           O  
ATOM    378  OD2 ASP A  58     -51.370  39.193  -1.112  1.00  0.31           O  
ATOM    379  N   GLU A  59     -48.255  43.430   0.470  1.00  0.32           N  
ATOM    380  CA  GLU A  59     -47.343  43.288  -0.668  1.00  0.32           C  
ATOM    381  C   GLU A  59     -46.177  44.288  -0.508  1.00  0.32           C  
ATOM    382  O   GLU A  59     -46.224  45.148   0.364  1.00  0.32           O  
ATOM    383  CB  GLU A  59     -48.065  43.678  -1.987  1.00  0.32           C  
ATOM    384  CG  GLU A  59     -47.573  42.956  -3.266  1.00  0.32           C  
ATOM    385  CD  GLU A  59     -48.465  43.266  -4.472  1.00  0.32           C  
ATOM    386  OE1 GLU A  59     -48.413  42.469  -5.442  1.00  0.32           O  
ATOM    387  OE2 GLU A  59     -49.171  44.306  -4.443  1.00  0.32           O  
ATOM    388  N   GLY A  60     -45.132  44.252  -1.381  1.00  0.28           N  
ATOM    389  CA  GLY A  60     -44.351  45.458  -1.738  1.00  0.28           C  
ATOM    390  C   GLY A  60     -42.858  45.564  -1.440  1.00  0.28           C  
ATOM    391  O   GLY A  60     -42.351  45.135  -0.410  1.00  0.28           O  
ATOM    392  N   GLU A  61     -42.112  46.207  -2.375  1.00  0.31           N  
ATOM    393  CA  GLU A  61     -40.667  46.419  -2.342  1.00  0.31           C  
ATOM    394  C   GLU A  61     -40.263  47.873  -2.047  1.00  0.31           C  
ATOM    395  O   GLU A  61     -41.095  48.776  -2.079  1.00  0.31           O  
ATOM    396  CB  GLU A  61     -40.060  46.120  -3.738  1.00  0.31           C  
ATOM    397  CG  GLU A  61     -40.444  44.766  -4.378  1.00  0.31           C  
ATOM    398  CD  GLU A  61     -39.778  44.621  -5.747  1.00  0.31           C  
ATOM    399  OE1 GLU A  61     -39.089  43.593  -5.958  1.00  0.31           O  
ATOM    400  OE2 GLU A  61     -39.949  45.549  -6.581  1.00  0.31           O  
ATOM    401  N   GLY A  62     -38.944  48.151  -1.823  1.00  0.28           N  
ATOM    402  CA  GLY A  62     -38.395  49.492  -2.105  1.00  0.28           C  
ATOM    403  C   GLY A  62     -37.186  50.049  -1.351  1.00  0.28           C  
ATOM    404  O   GLY A  62     -37.276  50.569  -0.251  1.00  0.28           O  
ATOM    405  N   TYR A  63     -36.028  50.018  -2.050  1.00  0.29           N  
ATOM    406  CA  TYR A  63     -34.818  50.850  -2.023  1.00  0.29           C  
ATOM    407  C   TYR A  63     -34.700  52.166  -1.218  1.00  0.29           C  
ATOM    408  O   TYR A  63     -35.563  53.026  -1.323  1.00  0.29           O  
ATOM    409  CB  TYR A  63     -34.636  51.327  -3.496  1.00  0.29           C  
ATOM    410  CG  TYR A  63     -34.392  50.210  -4.474  1.00  0.29           C  
ATOM    411  CD1 TYR A  63     -33.074  49.836  -4.773  1.00  0.29           C  
ATOM    412  CD2 TYR A  63     -35.448  49.578  -5.155  1.00  0.29           C  
ATOM    413  CE1 TYR A  63     -32.811  48.850  -5.731  1.00  0.29           C  
ATOM    414  CE2 TYR A  63     -35.188  48.576  -6.101  1.00  0.29           C  
ATOM    415  CZ  TYR A  63     -33.867  48.217  -6.391  1.00  0.29           C  
ATOM    416  OH  TYR A  63     -33.593  47.240  -7.364  1.00  0.29           O  
ATOM    417  N   GLY A  64     -33.534  52.432  -0.535  1.00  0.27           N  
ATOM    418  CA  GLY A  64     -32.546  53.394  -1.087  1.00  0.27           C  
ATOM    419  C   GLY A  64     -31.797  54.438  -0.247  1.00  0.27           C  
ATOM    420  O   GLY A  64     -32.323  55.505   0.016  1.00  0.27           O  
ATOM    421  N   GLY A  65     -30.471  54.221   0.014  1.00  0.26           N  
ATOM    422  CA  GLY A  65     -29.439  55.291  -0.023  1.00  0.26           C  
ATOM    423  C   GLY A  65     -29.112  56.186   1.170  1.00  0.26           C  
ATOM    424  O   GLY A  65     -29.978  56.552   1.949  1.00  0.26           O  
ATOM    425  N   GLY A  66     -27.826  56.658   1.287  1.00  0.26           N  
ATOM    426  CA  GLY A  66     -27.560  57.895   2.058  1.00  0.26           C  
ATOM    427  C   GLY A  66     -26.257  58.230   2.810  1.00  0.26           C  
ATOM    428  O   GLY A  66     -26.320  58.602   3.956  1.00  0.26           O  
ATOM    429  N   ARG A  67     -25.054  58.163   2.170  1.00  0.27           N  
ATOM    430  CA  ARG A  67     -23.913  59.095   2.330  1.00  0.27           C  
ATOM    431  C   ARG A  67     -23.355  59.674   3.681  1.00  0.27           C  
ATOM    432  O   ARG A  67     -24.065  60.239   4.476  1.00  0.27           O  
ATOM    433  CB  ARG A  67     -24.134  60.314   1.409  1.00  0.27           C  
ATOM    434  CG  ARG A  67     -23.636  60.163  -0.039  1.00  0.27           C  
ATOM    435  CD  ARG A  67     -23.829  61.476  -0.804  1.00  0.27           C  
ATOM    436  NE  ARG A  67     -23.160  61.349  -2.139  1.00  0.27           N  
ATOM    437  CZ  ARG A  67     -22.875  62.386  -2.941  1.00  0.27           C  
ATOM    438  NH1 ARG A  67     -23.195  63.634  -2.611  1.00  0.27           N  
ATOM    439  NH2 ARG A  67     -22.277  62.171  -4.110  1.00  0.27           N  
ATOM    440  N   ARG A  68     -21.980  59.714   3.787  1.00  0.27           N  
ATOM    441  CA  ARG A  68     -21.164  60.619   4.633  1.00  0.27           C  
ATOM    442  C   ARG A  68     -20.949  60.221   6.117  1.00  0.27           C  
ATOM    443  O   ARG A  68     -21.837  59.694   6.766  1.00  0.27           O  
ATOM    444  CB  ARG A  68     -21.592  62.122   4.557  1.00  0.27           C  
ATOM    445  CG  ARG A  68     -21.345  62.866   3.223  1.00  0.27           C  
ATOM    446  CD  ARG A  68     -21.970  64.271   3.246  1.00  0.27           C  
ATOM    447  NE  ARG A  68     -21.587  64.995   1.983  1.00  0.27           N  
ATOM    448  CZ  ARG A  68     -21.894  66.280   1.746  1.00  0.27           C  
ATOM    449  NH1 ARG A  68     -22.603  66.997   2.611  1.00  0.27           N  
ATOM    450  NH2 ARG A  68     -21.470  66.874   0.630  1.00  0.27           N  
ATOM    451  N   GLY A  69     -19.760  60.442   6.761  1.00  0.26           N  
ATOM    452  CA  GLY A  69     -18.476  60.980   6.285  1.00  0.26           C  
ATOM    453  C   GLY A  69     -17.535  61.417   7.413  1.00  0.26           C  
ATOM    454  O   GLY A  69     -17.989  61.816   8.475  1.00  0.26           O  
ATOM    455  N   GLY A  70     -16.192  61.393   7.169  1.00  0.25           N  
ATOM    456  CA  GLY A  70     -15.119  61.862   8.082  1.00  0.25           C  
ATOM    457  C   GLY A  70     -14.712  60.947   9.238  1.00  0.25           C  
ATOM    458  O   GLY A  70     -15.483  60.101   9.674  1.00  0.25           O  
ATOM    459  N   GLY A  71     -13.481  61.043   9.820  1.00  0.24           N  
ATOM    460  CA  GLY A  71     -12.320  61.882   9.487  1.00  0.24           C  
ATOM    461  C   GLY A  71     -11.262  61.949  10.596  1.00  0.24           C  
ATOM    462  O   GLY A  71     -11.593  62.092  11.764  1.00  0.24           O  
ATOM    463  N   GLY A  72      -9.945  61.898  10.239  1.00  0.25           N  
ATOM    464  CA  GLY A  72      -8.805  62.058  11.172  1.00  0.25           C  
ATOM    465  C   GLY A  72      -8.289  60.778  11.816  1.00  0.25           C  
ATOM    466  O   GLY A  72      -9.050  59.852  12.042  1.00  0.25           O  
ATOM    467  N   GLY A  73      -6.983  60.621  12.165  1.00  0.24           N  
ATOM    468  CA  GLY A  73      -5.810  61.476  11.961  1.00  0.24           C  
ATOM    469  C   GLY A  73      -4.662  61.043  12.866  1.00  0.24           C  
ATOM    470  O   GLY A  73      -4.911  60.504  13.934  1.00  0.24           O  
ATOM    471  N   TYR A  74      -3.391  61.328  12.462  1.00  0.26           N  
ATOM    472  CA  TYR A  74      -2.165  61.287  13.286  1.00  0.26           C  
ATOM    473  C   TYR A  74      -1.670  59.888  13.748  1.00  0.26           C  
ATOM    474  O   TYR A  74      -2.459  59.013  14.094  1.00  0.26           O  
ATOM    475  CB  TYR A  74      -2.211  62.283  14.499  1.00  0.26           C  
ATOM    476  CG  TYR A  74      -3.058  63.517  14.240  1.00  0.26           C  
ATOM    477  CD1 TYR A  74      -2.593  64.602  13.478  1.00  0.26           C  
ATOM    478  CD2 TYR A  74      -4.374  63.565  14.736  1.00  0.26           C  
ATOM    479  CE1 TYR A  74      -3.445  65.678  13.181  1.00  0.26           C  
ATOM    480  CE2 TYR A  74      -5.235  64.624  14.425  1.00  0.26           C  
ATOM    481  CZ  TYR A  74      -4.768  65.678  13.636  1.00  0.26           C  
ATOM    482  OH  TYR A  74      -5.631  66.728  13.277  1.00  0.26           O  
ATOM    483  N   GLY A  75      -0.356  59.545  13.814  1.00  0.24           N  
ATOM    484  CA  GLY A  75       0.851  60.196  13.316  1.00  0.24           C  
ATOM    485  C   GLY A  75       2.098  59.329  13.498  1.00  0.24           C  
ATOM    486  O   GLY A  75       2.154  58.460  14.360  1.00  0.24           O  
ATOM    487  N   TYR A  76       3.106  59.594  12.643  1.00  0.23           N  
ATOM    488  CA  TYR A  76       4.534  59.260  12.589  1.00  0.23           C  
ATOM    489  C   TYR A  76       5.298  59.135  13.949  1.00  0.23           C  
ATOM    490  O   TYR A  76       4.810  59.622  14.963  1.00  0.23           O  
ATOM    491  CB  TYR A  76       5.103  60.403  11.695  1.00  0.23           C  
ATOM    492  CG  TYR A  76       4.485  60.469  10.317  1.00  0.23           C  
ATOM    493  CD1 TYR A  76       5.085  59.780   9.250  1.00  0.23           C  
ATOM    494  CD2 TYR A  76       3.353  61.261  10.052  1.00  0.23           C  
ATOM    495  CE1 TYR A  76       4.551  59.850   7.956  1.00  0.23           C  
ATOM    496  CE2 TYR A  76       2.806  61.317   8.762  1.00  0.23           C  
ATOM    497  CZ  TYR A  76       3.404  60.608   7.715  1.00  0.23           C  
ATOM    498  OH  TYR A  76       2.872  60.681   6.413  1.00  0.23           O  
ATOM    499  N   ASP A  77       6.506  58.505  14.127  1.00  0.24           N  
ATOM    500  CA  ASP A  77       7.631  58.404  13.213  1.00  0.24           C  
ATOM    501  C   ASP A  77       8.772  57.401  13.567  1.00  0.24           C  
ATOM    502  O   ASP A  77       8.928  56.980  14.709  1.00  0.24           O  
ATOM    503  CB  ASP A  77       8.271  59.820  13.180  1.00  0.24           C  
ATOM    504  CG  ASP A  77       8.540  60.272  11.760  1.00  0.24           C  
ATOM    505  OD1 ASP A  77       8.360  59.434  10.834  1.00  0.24           O  
ATOM    506  OD2 ASP A  77       8.912  61.454  11.588  1.00  0.24           O  
ATOM    507  N   VAL A  78       9.618  57.080  12.553  1.00  0.24           N  
ATOM    508  CA  VAL A  78      11.064  56.746  12.577  1.00  0.24           C  
ATOM    509  C   VAL A  78      11.724  55.612  13.392  1.00  0.24           C  
ATOM    510  O   VAL A  78      11.705  55.568  14.617  1.00  0.24           O  
ATOM    511  CB  VAL A  78      11.900  58.022  12.722  1.00  0.24           C  
ATOM    512  CG1 VAL A  78      13.421  57.802  12.856  1.00  0.24           C  
ATOM    513  CG2 VAL A  78      11.706  58.889  11.471  1.00  0.24           C  
ATOM    514  N   GLY A  79      12.498  54.737  12.673  1.00  0.25           N  
ATOM    515  CA  GLY A  79      13.737  54.104  13.176  1.00  0.25           C  
ATOM    516  C   GLY A  79      13.864  52.591  13.013  1.00  0.25           C  
ATOM    517  O   GLY A  79      13.003  51.849  13.455  1.00  0.25           O  
ATOM    518  N   GLY A  80      14.943  52.001  12.418  1.00  0.24           N  
ATOM    519  CA  GLY A  80      16.075  52.583  11.686  1.00  0.24           C  
ATOM    520  C   GLY A  80      17.200  51.619  11.295  1.00  0.24           C  
ATOM    521  O   GLY A  80      18.120  51.418  12.067  1.00  0.24           O  
ATOM    522  N   ARG A  81      17.185  51.090  10.041  1.00  0.24           N  
ATOM    523  CA  ARG A  81      18.360  50.610   9.287  1.00  0.24           C  
ATOM    524  C   ARG A  81      19.056  49.240   9.491  1.00  0.24           C  
ATOM    525  O   ARG A  81      19.687  48.989  10.509  1.00  0.24           O  
ATOM    526  CB  ARG A  81      19.473  51.691   9.176  1.00  0.24           C  
ATOM    527  CG  ARG A  81      19.210  52.732   8.077  1.00  0.24           C  
ATOM    528  CD  ARG A  81      20.419  53.633   7.827  1.00  0.24           C  
ATOM    529  NE  ARG A  81      20.048  54.519   6.677  1.00  0.24           N  
ATOM    530  CZ  ARG A  81      20.910  55.277   5.987  1.00  0.24           C  
ATOM    531  NH1 ARG A  81      22.211  55.273   6.259  1.00  0.24           N  
ATOM    532  NH2 ARG A  81      20.460  56.074   5.021  1.00  0.24           N  
ATOM    533  N   ARG A  82      19.076  48.413   8.401  1.00  0.23           N  
ATOM    534  CA  ARG A  82      20.112  47.424   8.035  1.00  0.23           C  
ATOM    535  C   ARG A  82      20.286  46.148   8.892  1.00  0.23           C  
ATOM    536  O   ARG A  82      20.306  46.184  10.114  1.00  0.23           O  
ATOM    537  CB  ARG A  82      21.511  48.089   7.834  1.00  0.23           C  
ATOM    538  CG  ARG A  82      21.623  49.116   6.682  1.00  0.23           C  
ATOM    539  CD  ARG A  82      23.006  49.785   6.654  1.00  0.23           C  
ATOM    540  NE  ARG A  82      23.073  50.722   5.478  1.00  0.23           N  
ATOM    541  CZ  ARG A  82      24.209  51.307   5.065  1.00  0.23           C  
ATOM    542  NH1 ARG A  82      25.355  51.130   5.713  1.00  0.23           N  
ATOM    543  NH2 ARG A  82      24.214  52.069   3.972  1.00  0.23           N  
ATOM    544  N   GLY A  83      20.476  44.929   8.320  1.00  0.21           N  
ATOM    545  CA  GLY A  83      20.473  44.497   6.923  1.00  0.21           C  
ATOM    546  C   GLY A  83      20.912  43.048   6.815  1.00  0.21           C  
ATOM    547  O   GLY A  83      21.580  42.532   7.701  1.00  0.21           O  
ATOM    548  N   GLY A  84      20.557  42.350   5.708  1.00  0.23           N  
ATOM    549  CA  GLY A  84      20.970  40.954   5.516  1.00  0.23           C  
ATOM    550  C   GLY A  84      20.003  40.119   4.707  1.00  0.23           C  
ATOM    551  O   GLY A  84      18.917  39.785   5.163  1.00  0.23           O  
ATOM    552  N   GLY A  85      20.374  39.749   3.461  1.00  0.21           N  
ATOM    553  CA  GLY A  85      19.598  38.804   2.652  1.00  0.21           C  
ATOM    554  C   GLY A  85      19.896  37.355   2.966  1.00  0.21           C  
ATOM    555  O   GLY A  85      20.974  37.017   3.445  1.00  0.21           O  
ATOM    556  N   GLY A  86      18.958  36.442   2.642  1.00  0.22           N  
ATOM    557  CA  GLY A  86      19.155  35.016   2.872  1.00  0.22           C  
ATOM    558  C   GLY A  86      18.050  34.207   2.234  1.00  0.22           C  
ATOM    559  O   GLY A  86      16.881  34.345   2.575  1.00  0.22           O  
ATOM    560  N   TYR A  87      18.407  33.352   1.258  1.00  0.21           N  
ATOM    561  CA  TYR A  87      17.498  32.516   0.484  1.00  0.21           C  
ATOM    562  C   TYR A  87      17.368  31.102   1.072  1.00  0.21           C  
ATOM    563  O   TYR A  87      18.120  30.737   1.967  1.00  0.21           O  
ATOM    564  CB  TYR A  87      18.007  32.373  -0.981  1.00  0.21           C  
ATOM    565  CG  TYR A  87      17.857  33.636  -1.786  1.00  0.21           C  
ATOM    566  CD1 TYR A  87      16.791  33.757  -2.691  1.00  0.21           C  
ATOM    567  CD2 TYR A  87      18.804  34.672  -1.718  1.00  0.21           C  
ATOM    568  CE1 TYR A  87      16.671  34.885  -3.513  1.00  0.21           C  
ATOM    569  CE2 TYR A  87      18.681  35.807  -2.535  1.00  0.21           C  
ATOM    570  CZ  TYR A  87      17.614  35.910  -3.434  1.00  0.21           C  
ATOM    571  OH  TYR A  87      17.490  37.027  -4.281  1.00  0.21           O  
ATOM    572  N   HIS A  88      16.434  30.279   0.511  1.00  0.25           N  
ATOM    573  CA  HIS A  88      16.311  28.825   0.712  1.00  0.25           C  
ATOM    574  C   HIS A  88      15.613  28.349   1.990  1.00  0.25           C  
ATOM    575  O   HIS A  88      15.669  29.016   3.018  1.00  0.25           O  
ATOM    576  CB  HIS A  88      17.673  28.109   0.562  1.00  0.25           C  
ATOM    577  CG  HIS A  88      18.308  28.412  -0.752  1.00  0.25           C  
ATOM    578  ND1 HIS A  88      17.813  27.799  -1.881  1.00  0.25           N  
ATOM    579  CD2 HIS A  88      19.333  29.242  -1.075  1.00  0.25           C  
ATOM    580  CE1 HIS A  88      18.551  28.252  -2.871  1.00  0.25           C  
ATOM    581  NE2 HIS A  88      19.484  29.135  -2.440  1.00  0.25           N  
ATOM    582  N   GLN A  89      14.899  27.193   2.096  1.00  0.25           N  
ATOM    583  CA  GLN A  89      14.293  26.147   1.252  1.00  0.25           C  
ATOM    584  C   GLN A  89      14.217  24.851   2.091  1.00  0.25           C  
ATOM    585  O   GLN A  89      15.160  24.481   2.784  1.00  0.25           O  
ATOM    586  CB  GLN A  89      14.909  25.821  -0.146  1.00  0.25           C  
ATOM    587  CG  GLN A  89      14.215  26.506  -1.353  1.00  0.25           C  
ATOM    588  CD  GLN A  89      14.901  26.128  -2.675  1.00  0.25           C  
ATOM    589  OE1 GLN A  89      15.549  25.098  -2.810  1.00  0.25           O  
ATOM    590  NE2 GLN A  89      14.707  26.973  -3.720  1.00  0.25           N  
ATOM    591  N   GLY A  90      13.077  24.114   2.080  1.00  0.27           N  
ATOM    592  CA  GLY A  90      12.999  22.835   2.787  1.00  0.27           C  
ATOM    593  C   GLY A  90      11.638  22.173   2.625  1.00  0.27           C  
ATOM    594  O   GLY A  90      10.691  22.864   2.243  1.00  0.27           O  
ATOM    595  N   PRO A  91      11.460  20.864   2.853  1.00  0.29           N  
ATOM    596  CA  PRO A  91      10.394  20.123   2.188  1.00  0.29           C  
ATOM    597  C   PRO A  91       9.085  20.079   2.944  1.00  0.29           C  
ATOM    598  O   PRO A  91       9.037  20.208   4.165  1.00  0.29           O  
ATOM    599  CB  PRO A  91      10.924  18.685   2.084  1.00  0.29           C  
ATOM    600  CG  PRO A  91      11.904  18.552   3.251  1.00  0.29           C  
ATOM    601  CD  PRO A  91      12.477  19.968   3.411  1.00  0.29           C  
ATOM    602  N   ARG A  92       7.984  19.851   2.207  1.00  0.27           N  
ATOM    603  CA  ARG A  92       6.688  19.588   2.778  1.00  0.27           C  
ATOM    604  C   ARG A  92       6.089  18.323   2.202  1.00  0.27           C  
ATOM    605  O   ARG A  92       6.083  18.109   0.994  1.00  0.27           O  
ATOM    606  CB  ARG A  92       5.694  20.722   2.454  1.00  0.27           C  
ATOM    607  CG  ARG A  92       5.955  22.017   3.236  1.00  0.27           C  
ATOM    608  CD  ARG A  92       4.939  23.090   2.856  1.00  0.27           C  
ATOM    609  NE  ARG A  92       5.130  24.243   3.785  1.00  0.27           N  
ATOM    610  CZ  ARG A  92       4.345  25.328   3.768  1.00  0.27           C  
ATOM    611  NH1 ARG A  92       3.363  25.450   2.879  1.00  0.27           N  
ATOM    612  NH2 ARG A  92       4.543  26.307   4.646  1.00  0.27           N  
ATOM    613  N   GLY A  93       5.516  17.473   3.076  1.00  0.24           N  
ATOM    614  CA  GLY A  93       4.591  16.427   2.674  1.00  0.24           C  
ATOM    615  C   GLY A  93       3.322  16.552   3.470  1.00  0.24           C  
ATOM    616  O   GLY A  93       3.362  16.684   4.688  1.00  0.24           O  
ATOM    617  N   GLY A  94       2.166  16.479   2.779  1.00  0.26           N  
ATOM    618  CA  GLY A  94       0.865  16.196   3.383  1.00  0.26           C  
ATOM    619  C   GLY A  94      -0.007  17.332   3.873  1.00  0.26           C  
ATOM    620  O   GLY A  94       0.242  17.912   4.920  1.00  0.26           O  
ATOM    621  N   TYR A  95      -1.119  17.569   3.132  1.00  0.26           N  
ATOM    622  CA  TYR A  95      -2.422  18.068   3.592  1.00  0.26           C  
ATOM    623  C   TYR A  95      -2.409  19.483   4.220  1.00  0.26           C  
ATOM    624  O   TYR A  95      -2.009  19.665   5.362  1.00  0.26           O  
ATOM    625  CB  TYR A  95      -3.161  17.016   4.497  1.00  0.26           C  
ATOM    626  CG  TYR A  95      -2.763  15.574   4.214  1.00  0.26           C  
ATOM    627  CD1 TYR A  95      -3.195  14.876   3.070  1.00  0.26           C  
ATOM    628  CD2 TYR A  95      -1.891  14.921   5.104  1.00  0.26           C  
ATOM    629  CE1 TYR A  95      -2.741  13.572   2.812  1.00  0.26           C  
ATOM    630  CE2 TYR A  95      -1.424  13.627   4.841  1.00  0.26           C  
ATOM    631  CZ  TYR A  95      -1.849  12.954   3.693  1.00  0.26           C  
ATOM    632  OH  TYR A  95      -1.375  11.659   3.412  1.00  0.26           O  
ATOM    633  N   GLY A  96      -2.787  20.587   3.519  1.00  0.25           N  
ATOM    634  CA  GLY A  96      -4.166  20.966   3.170  1.00  0.25           C  
ATOM    635  C   GLY A  96      -4.641  22.074   4.102  1.00  0.25           C  
ATOM    636  O   GLY A  96      -4.175  22.153   5.231  1.00  0.25           O  
ATOM    637  N   THR A  97      -5.559  23.001   3.750  1.00  0.26           N  
ATOM    638  CA  THR A  97      -6.354  23.255   2.547  1.00  0.26           C  
ATOM    639  C   THR A  97      -6.743  24.743   2.494  1.00  0.26           C  
ATOM    640  O   THR A  97      -6.894  25.388   3.525  1.00  0.26           O  
ATOM    641  CB  THR A  97      -7.703  22.513   2.522  1.00  0.26           C  
ATOM    642  OG1 THR A  97      -8.355  22.563   3.785  1.00  0.26           O  
ATOM    643  CG2 THR A  97      -7.510  21.030   2.200  1.00  0.26           C  
ATOM    644  N   GLY A  98      -6.970  25.318   1.279  1.00  0.24           N  
ATOM    645  CA  GLY A  98      -7.748  26.560   1.118  1.00  0.24           C  
ATOM    646  C   GLY A  98      -7.065  27.693   0.383  1.00  0.24           C  
ATOM    647  O   GLY A  98      -5.938  28.066   0.680  1.00  0.24           O  
ATOM    648  N   GLY A  99      -7.761  28.299  -0.608  1.00  0.23           N  
ATOM    649  CA  GLY A  99      -7.245  29.444  -1.352  1.00  0.23           C  
ATOM    650  C   GLY A  99      -8.269  30.535  -1.527  1.00  0.23           C  
ATOM    651  O   GLY A  99      -9.471  30.304  -1.463  1.00  0.23           O  
ATOM    652  N   GLY A 100      -7.788  31.762  -1.805  1.00  0.23           N  
ATOM    653  CA  GLY A 100      -8.604  32.898  -2.210  1.00  0.23           C  
ATOM    654  C   GLY A 100      -7.730  33.788  -3.048  1.00  0.23           C  
ATOM    655  O   GLY A 100      -6.627  34.123  -2.648  1.00  0.23           O  
ATOM    656  N   GLY A 101      -8.193  34.174  -4.254  1.00  0.23           N  
ATOM    657  CA  GLY A 101      -7.409  35.009  -5.157  1.00  0.23           C  
ATOM    658  C   GLY A 101      -8.096  36.312  -5.423  1.00  0.23           C  
ATOM    659  O   GLY A 101      -9.315  36.368  -5.527  1.00  0.23           O  
ATOM    660  N   TYR A 102      -7.311  37.387  -5.609  1.00  0.22           N  
ATOM    661  CA  TYR A 102      -7.815  38.643  -6.118  1.00  0.22           C  
ATOM    662  C   TYR A 102      -6.791  39.224  -7.074  1.00  0.22           C  
ATOM    663  O   TYR A 102      -5.610  39.341  -6.760  1.00  0.22           O  
ATOM    664  CB  TYR A 102      -8.093  39.696  -5.011  1.00  0.22           C  
ATOM    665  CG  TYR A 102      -9.423  39.437  -4.360  1.00  0.22           C  
ATOM    666  CD1 TYR A 102     -10.602  39.757  -5.050  1.00  0.22           C  
ATOM    667  CD2 TYR A 102      -9.519  38.865  -3.081  1.00  0.22           C  
ATOM    668  CE1 TYR A 102     -11.856  39.494  -4.484  1.00  0.22           C  
ATOM    669  CE2 TYR A 102     -10.774  38.602  -2.509  1.00  0.22           C  
ATOM    670  CZ  TYR A 102     -11.941  38.917  -3.215  1.00  0.22           C  
ATOM    671  OH  TYR A 102     -13.204  38.658  -2.653  1.00  0.22           O  
ATOM    672  N   HIS A 103      -7.233  39.599  -8.288  1.00  0.24           N  
ATOM    673  CA  HIS A 103      -6.494  40.461  -9.194  1.00  0.24           C  
ATOM    674  C   HIS A 103      -6.409  41.890  -8.678  1.00  0.24           C  
ATOM    675  O   HIS A 103      -7.403  42.386  -8.157  1.00  0.24           O  
ATOM    676  CB  HIS A 103      -7.235  40.602 -10.549  1.00  0.24           C  
ATOM    677  CG  HIS A 103      -7.233  39.394 -11.426  1.00  0.24           C  
ATOM    678  ND1 HIS A 103      -6.263  39.312 -12.401  1.00  0.24           N  
ATOM    679  CD2 HIS A 103      -8.117  38.371 -11.552  1.00  0.24           C  
ATOM    680  CE1 HIS A 103      -6.571  38.244 -13.104  1.00  0.24           C  
ATOM    681  NE2 HIS A 103      -7.686  37.633 -12.634  1.00  0.24           N  
ATOM    682  N   GLN A 104      -5.271  42.584  -8.921  1.00  0.22           N  
ATOM    683  CA  GLN A 104      -5.230  43.907  -9.541  1.00  0.22           C  
ATOM    684  C   GLN A 104      -3.794  44.396  -9.738  1.00  0.22           C  
ATOM    685  O   GLN A 104      -2.883  44.034  -8.998  1.00  0.22           O  
ATOM    686  CB  GLN A 104      -6.113  45.006  -8.882  1.00  0.22           C  
ATOM    687  CG  GLN A 104      -7.491  45.141  -9.584  1.00  0.22           C  
ATOM    688  CD  GLN A 104      -8.487  45.989  -8.789  1.00  0.22           C  
ATOM    689  OE1 GLN A 104      -8.151  46.922  -8.071  1.00  0.22           O  
ATOM    690  NE2 GLN A 104      -9.795  45.662  -8.954  1.00  0.22           N  
ATOM    691  N   GLY A 105      -3.555  45.202 -10.806  1.00  0.26           N  
ATOM    692  CA  GLY A 105      -2.309  45.953 -11.016  1.00  0.26           C  
ATOM    693  C   GLY A 105      -2.224  47.193 -10.146  1.00  0.26           C  
ATOM    694  O   GLY A 105      -3.110  47.413  -9.320  1.00  0.26           O  
ATOM    695  N   PRO A 106      -1.171  48.008 -10.277  1.00  0.27           N  
ATOM    696  CA  PRO A 106      -1.095  48.957 -11.400  1.00  0.27           C  
ATOM    697  C   PRO A 106       0.351  49.002 -11.933  1.00  0.27           C  
ATOM    698  O   PRO A 106       1.214  48.321 -11.392  1.00  0.27           O  
ATOM    699  CB  PRO A 106      -1.590  50.278 -10.760  1.00  0.27           C  
ATOM    700  CG  PRO A 106      -1.483  50.114  -9.234  1.00  0.27           C  
ATOM    701  CD  PRO A 106      -0.834  48.746  -9.055  1.00  0.27           C  
ATOM    702  N   ARG A 107       0.701  49.629 -13.092  1.00  0.22           N  
ATOM    703  CA  ARG A 107       0.943  51.061 -13.349  1.00  0.22           C  
ATOM    704  C   ARG A 107       1.769  51.815 -12.277  1.00  0.22           C  
ATOM    705  O   ARG A 107       1.447  51.743 -11.101  1.00  0.22           O  
ATOM    706  CB  ARG A 107      -0.309  51.878 -13.749  1.00  0.22           C  
ATOM    707  CG  ARG A 107      -1.024  51.485 -15.057  1.00  0.22           C  
ATOM    708  CD  ARG A 107      -2.266  52.366 -15.234  1.00  0.22           C  
ATOM    709  NE  ARG A 107      -2.880  52.104 -16.575  1.00  0.22           N  
ATOM    710  CZ  ARG A 107      -3.908  52.822 -17.052  1.00  0.22           C  
ATOM    711  NH1 ARG A 107      -4.480  53.775 -16.321  1.00  0.22           N  
ATOM    712  NH2 ARG A 107      -4.373  52.596 -18.278  1.00  0.22           N  
ATOM    713  N   GLY A 108       2.828  52.619 -12.569  1.00  0.23           N  
ATOM    714  CA  GLY A 108       3.495  52.984 -13.819  1.00  0.23           C  
ATOM    715  C   GLY A 108       4.312  54.257 -13.627  1.00  0.23           C  
ATOM    716  O   GLY A 108       4.091  54.996 -12.675  1.00  0.23           O  
ATOM    717  N   GLY A 109       5.267  54.552 -14.548  1.00  0.22           N  
ATOM    718  CA  GLY A 109       6.141  55.739 -14.500  1.00  0.22           C  
ATOM    719  C   GLY A 109       7.397  55.590 -13.650  1.00  0.22           C  
ATOM    720  O   GLY A 109       7.416  54.833 -12.688  1.00  0.22           O  
ATOM    721  N   TYR A 110       8.527  56.293 -13.925  1.00  0.25           N  
ATOM    722  CA  TYR A 110       8.833  57.277 -14.956  1.00  0.25           C  
ATOM    723  C   TYR A 110      10.328  57.235 -15.332  1.00  0.25           C  
ATOM    724  O   TYR A 110      11.169  57.082 -14.456  1.00  0.25           O  
ATOM    725  CB  TYR A 110       8.655  58.742 -14.451  1.00  0.25           C  
ATOM    726  CG  TYR A 110       7.266  59.103 -14.015  1.00  0.25           C  
ATOM    727  CD1 TYR A 110       6.444  59.885 -14.842  1.00  0.25           C  
ATOM    728  CD2 TYR A 110       6.796  58.733 -12.745  1.00  0.25           C  
ATOM    729  CE1 TYR A 110       5.165  60.267 -14.417  1.00  0.25           C  
ATOM    730  CE2 TYR A 110       5.504  59.086 -12.332  1.00  0.25           C  
ATOM    731  CZ  TYR A 110       4.692  59.859 -13.168  1.00  0.25           C  
ATOM    732  OH  TYR A 110       3.406  60.256 -12.754  1.00  0.25           O  
ATOM    733  N   GLY A 111      10.674  57.464 -16.630  1.00  0.23           N  
ATOM    734  CA  GLY A 111      12.005  57.885 -17.121  1.00  0.23           C  
ATOM    735  C   GLY A 111      13.219  56.965 -17.046  1.00  0.23           C  
ATOM    736  O   GLY A 111      13.289  56.049 -16.239  1.00  0.23           O  
ATOM    737  N   THR A 112      14.294  57.184 -17.845  1.00  0.25           N  
ATOM    738  CA  THR A 112      14.479  57.993 -19.060  1.00  0.25           C  
ATOM    739  C   THR A 112      15.633  57.411 -19.889  1.00  0.25           C  
ATOM    740  O   THR A 112      16.684  57.103 -19.348  1.00  0.25           O  
ATOM    741  CB  THR A 112      14.847  59.478 -18.841  1.00  0.25           C  
ATOM    742  OG1 THR A 112      15.211  59.744 -17.496  1.00  0.25           O  
ATOM    743  CG2 THR A 112      13.654  60.393 -19.146  1.00  0.25           C  
ATOM    744  N   GLY A 113      15.498  57.337 -21.244  1.00  0.25           N  
ATOM    745  CA  GLY A 113      16.626  57.142 -22.181  1.00  0.25           C  
ATOM    746  C   GLY A 113      17.185  55.733 -22.389  1.00  0.25           C  
ATOM    747  O   GLY A 113      17.428  55.007 -21.442  1.00  0.25           O  
ATOM    748  N   GLY A 114      17.481  55.257 -23.630  1.00  0.25           N  
ATOM    749  CA  GLY A 114      17.172  55.808 -24.951  1.00  0.25           C  
ATOM    750  C   GLY A 114      17.940  55.170 -26.102  1.00  0.25           C  
ATOM    751  O   GLY A 114      19.151  55.038 -26.029  1.00  0.25           O  
ATOM    752  N   ARG A 115      17.225  54.834 -27.214  1.00  0.27           N  
ATOM    753  CA  ARG A 115      17.750  54.380 -28.515  1.00  0.27           C  
ATOM    754  C   ARG A 115      18.423  52.983 -28.567  1.00  0.27           C  
ATOM    755  O   ARG A 115      19.285  52.662 -27.765  1.00  0.27           O  
ATOM    756  CB  ARG A 115      18.693  55.439 -29.163  1.00  0.27           C  
ATOM    757  CG  ARG A 115      18.084  56.848 -29.356  1.00  0.27           C  
ATOM    758  CD  ARG A 115      19.084  57.847 -29.956  1.00  0.27           C  
ATOM    759  NE  ARG A 115      18.349  59.133 -30.213  1.00  0.27           N  
ATOM    760  CZ  ARG A 115      18.888  60.191 -30.839  1.00  0.27           C  
ATOM    761  NH1 ARG A 115      20.153  60.183 -31.244  1.00  0.27           N  
ATOM    762  NH2 ARG A 115      18.152  61.277 -31.069  1.00  0.27           N  
ATOM    763  N   GLY A 116      18.112  52.046 -29.504  1.00  0.26           N  
ATOM    764  CA  GLY A 116      17.192  52.000 -30.644  1.00  0.26           C  
ATOM    765  C   GLY A 116      17.699  50.920 -31.589  1.00  0.26           C  
ATOM    766  O   GLY A 116      18.895  50.651 -31.602  1.00  0.26           O  
ATOM    767  N   GLY A 117      16.878  50.223 -32.409  1.00  0.26           N  
ATOM    768  CA  GLY A 117      15.434  50.307 -32.606  1.00  0.26           C  
ATOM    769  C   GLY A 117      15.019  49.449 -33.792  1.00  0.26           C  
ATOM    770  O   GLY A 117      15.836  49.187 -34.664  1.00  0.26           O  
ATOM    771  N   ASN A 118      13.729  49.041 -33.864  1.00  0.26           N  
ATOM    772  CA  ASN A 118      13.045  48.555 -35.070  1.00  0.26           C  
ATOM    773  C   ASN A 118      13.416  47.163 -35.642  1.00  0.26           C  
ATOM    774  O   ASN A 118      14.555  46.717 -35.584  1.00  0.26           O  
ATOM    775  CB  ASN A 118      13.117  49.616 -36.209  1.00  0.26           C  
ATOM    776  CG  ASN A 118      12.494  50.947 -35.788  1.00  0.26           C  
ATOM    777  OD1 ASN A 118      11.960  51.129 -34.696  1.00  0.26           O  
ATOM    778  ND2 ASN A 118      12.544  51.933 -36.716  1.00  0.26           N  
ATOM    779  N   ALA A 119      12.491  46.384 -36.267  1.00  0.25           N  
ATOM    780  CA  ALA A 119      11.046  46.347 -36.122  1.00  0.25           C  
ATOM    781  C   ALA A 119      10.463  44.974 -36.506  1.00  0.25           C  
ATOM    782  O   ALA A 119      10.996  44.225 -37.316  1.00  0.25           O  
ATOM    783  CB  ALA A 119      10.284  47.430 -36.923  1.00  0.25           C  
ATOM    784  N   TRP A 120       9.328  44.643 -35.858  1.00  0.22           N  
ATOM    785  CA  TRP A 120       8.380  43.566 -36.093  1.00  0.22           C  
ATOM    786  C   TRP A 120       7.686  43.537 -37.462  1.00  0.22           C  
ATOM    787  O   TRP A 120       7.538  44.579 -38.098  1.00  0.22           O  
ATOM    788  CB  TRP A 120       7.283  43.757 -35.010  1.00  0.22           C  
ATOM    789  CG  TRP A 120       7.381  42.927 -33.745  1.00  0.22           C  
ATOM    790  CD1 TRP A 120       8.421  42.238 -33.182  1.00  0.22           C  
ATOM    791  CD2 TRP A 120       6.248  42.684 -32.877  1.00  0.22           C  
ATOM    792  NE1 TRP A 120       8.010  41.555 -32.051  1.00  0.22           N  
ATOM    793  CE2 TRP A 120       6.668  41.830 -31.869  1.00  0.22           C  
ATOM    794  CE3 TRP A 120       4.935  43.155 -32.942  1.00  0.22           C  
ATOM    795  CZ2 TRP A 120       5.786  41.376 -30.882  1.00  0.22           C  
ATOM    796  CZ3 TRP A 120       4.046  42.713 -31.946  1.00  0.22           C  
ATOM    797  CH2 TRP A 120       4.457  41.832 -30.941  1.00  0.22           C  
ATOM    798  N   ALA A 121       7.264  42.335 -37.946  1.00  0.28           N  
ATOM    799  CA  ALA A 121       5.875  41.864 -38.119  1.00  0.28           C  
ATOM    800  C   ALA A 121       4.787  42.822 -38.669  1.00  0.28           C  
ATOM    801  O   ALA A 121       4.829  43.999 -38.322  1.00  0.28           O  
ATOM    802  CB  ALA A 121       5.446  41.165 -36.808  1.00  0.28           C  
ATOM    803  N   PRO A 122       3.778  42.406 -39.491  1.00  0.32           N  
ATOM    804  CA  PRO A 122       2.979  41.219 -39.160  1.00  0.32           C  
ATOM    805  C   PRO A 122       2.197  40.583 -40.323  1.00  0.32           C  
ATOM    806  O   PRO A 122       2.403  40.902 -41.491  1.00  0.32           O  
ATOM    807  CB  PRO A 122       1.958  41.879 -38.213  1.00  0.32           C  
ATOM    808  CG  PRO A 122       1.618  43.212 -38.910  1.00  0.32           C  
ATOM    809  CD  PRO A 122       2.815  43.463 -39.842  1.00  0.32           C  
ATOM    810  N   ALA A 123       1.283  39.644 -39.989  1.00  0.28           N  
ATOM    811  CA  ALA A 123       0.210  39.119 -40.821  1.00  0.28           C  
ATOM    812  C   ALA A 123      -1.106  39.818 -40.404  1.00  0.28           C  
ATOM    813  O   ALA A 123      -0.977  40.704 -39.555  1.00  0.28           O  
ATOM    814  CB  ALA A 123       0.146  37.603 -40.546  1.00  0.28           C  
ATOM    815  N   PRO A 124      -2.371  39.583 -40.826  1.00  0.49           N  
ATOM    816  CA  PRO A 124      -2.823  38.597 -41.814  1.00  0.49           C  
ATOM    817  C   PRO A 124      -3.925  39.176 -42.723  1.00  0.49           C  
ATOM    818  O   PRO A 124      -4.257  40.351 -42.630  1.00  0.49           O  
ATOM    819  CB  PRO A 124      -3.453  37.535 -40.897  1.00  0.49           C  
ATOM    820  CG  PRO A 124      -4.136  38.350 -39.784  1.00  0.49           C  
ATOM    821  CD  PRO A 124      -3.396  39.700 -39.775  1.00  0.49           C  
ATOM    822  N   GLY A 125      -4.541  38.362 -43.620  1.00  0.23           N  
ATOM    823  CA  GLY A 125      -5.686  38.824 -44.407  1.00  0.23           C  
ATOM    824  C   GLY A 125      -6.330  37.691 -45.177  1.00  0.23           C  
ATOM    825  O   GLY A 125      -5.641  36.829 -45.707  1.00  0.23           O  
ATOM    826  N   ALA A 126      -7.680  37.651 -45.237  1.00  0.26           N  
ATOM    827  CA  ALA A 126      -8.437  36.613 -45.923  1.00  0.26           C  
ATOM    828  C   ALA A 126      -8.854  36.998 -47.346  1.00  0.26           C  
ATOM    829  O   ALA A 126      -9.006  38.171 -47.673  1.00  0.26           O  
ATOM    830  CB  ALA A 126      -9.708  36.283 -45.109  1.00  0.26           C  
ATOM    831  N   GLY A 127      -9.079  35.999 -48.236  1.00  0.25           N  
ATOM    832  CA  GLY A 127      -9.515  36.265 -49.604  1.00  0.25           C  
ATOM    833  C   GLY A 127     -10.046  35.021 -50.280  1.00  0.25           C  
ATOM    834  O   GLY A 127      -9.463  33.947 -50.192  1.00  0.25           O  
ATOM    835  N   ARG A 128     -11.200  35.136 -50.967  1.00  0.26           N  
ATOM    836  CA  ARG A 128     -11.844  34.043 -51.685  1.00  0.26           C  
ATOM    837  C   ARG A 128     -11.359  33.890 -53.131  1.00  0.26           C  
ATOM    838  O   ARG A 128     -11.005  34.866 -53.783  1.00  0.26           O  
ATOM    839  CB  ARG A 128     -13.372  34.303 -51.811  1.00  0.26           C  
ATOM    840  CG  ARG A 128     -14.192  34.394 -50.506  1.00  0.26           C  
ATOM    841  CD  ARG A 128     -15.590  34.963 -50.797  1.00  0.26           C  
ATOM    842  NE  ARG A 128     -16.441  34.861 -49.567  1.00  0.26           N  
ATOM    843  CZ  ARG A 128     -17.717  35.272 -49.527  1.00  0.26           C  
ATOM    844  NH1 ARG A 128     -18.288  35.857 -50.577  1.00  0.26           N  
ATOM    845  NH2 ARG A 128     -18.447  35.095 -48.427  1.00  0.26           N  
ATOM    846  N   GLY A 129     -11.417  32.660 -53.700  1.00  0.28           N  
ATOM    847  CA  GLY A 129     -11.213  32.472 -55.138  1.00  0.28           C  
ATOM    848  C   GLY A 129     -11.642  31.099 -55.620  1.00  0.28           C  
ATOM    849  O   GLY A 129     -11.242  30.080 -55.072  1.00  0.28           O  
ATOM    850  N   ARG A 130     -12.488  31.041 -56.672  1.00  0.27           N  
ATOM    851  CA  ARG A 130     -12.931  29.813 -57.325  1.00  0.27           C  
ATOM    852  C   ARG A 130     -12.332  29.701 -58.731  1.00  0.27           C  
ATOM    853  O   ARG A 130     -11.952  30.698 -59.332  1.00  0.27           O  
ATOM    854  CB  ARG A 130     -14.475  29.819 -57.526  1.00  0.27           C  
ATOM    855  CG  ARG A 130     -15.369  29.208 -56.424  1.00  0.27           C  
ATOM    856  CD  ARG A 130     -16.836  29.392 -56.846  1.00  0.27           C  
ATOM    857  NE  ARG A 130     -17.756  28.495 -56.071  1.00  0.27           N  
ATOM    858  CZ  ARG A 130     -19.043  28.329 -56.417  1.00  0.27           C  
ATOM    859  NH1 ARG A 130     -19.567  28.992 -57.446  1.00  0.27           N  
ATOM    860  NH2 ARG A 130     -19.827  27.491 -55.744  1.00  0.27           N  
ATOM    861  N   GLY A 131     -12.313  28.462 -59.293  1.00  0.27           N  
ATOM    862  CA  GLY A 131     -11.874  28.153 -60.662  1.00  0.27           C  
ATOM    863  C   GLY A 131     -10.847  27.040 -60.623  1.00  0.27           C  
ATOM    864  O   GLY A 131      -9.757  27.255 -60.117  1.00  0.27           O  
ATOM    865  N   VAL A 132     -11.067  25.769 -61.048  1.00  0.28           N  
ATOM    866  CA  VAL A 132     -11.864  25.107 -62.092  1.00  0.28           C  
ATOM    867  C   VAL A 132     -11.067  24.949 -63.390  1.00  0.28           C  
ATOM    868  O   VAL A 132     -10.686  25.926 -64.027  1.00  0.28           O  
ATOM    869  CB  VAL A 132     -13.309  25.532 -62.382  1.00  0.28           C  
ATOM    870  CG1 VAL A 132     -13.953  24.607 -63.444  1.00  0.28           C  
ATOM    871  CG2 VAL A 132     -14.164  25.455 -61.103  1.00  0.28           C  
ATOM    872  N   GLY A 133     -10.829  23.677 -63.813  1.00  0.26           N  
ATOM    873  CA  GLY A 133     -10.154  23.301 -65.060  1.00  0.26           C  
ATOM    874  C   GLY A 133      -8.662  23.084 -64.896  1.00  0.26           C  
ATOM    875  O   GLY A 133      -7.991  23.851 -64.227  1.00  0.26           O  
ATOM    876  N   GLY A 134      -8.021  22.043 -65.478  1.00  0.26           N  
ATOM    877  CA  GLY A 134      -8.507  20.928 -66.292  1.00  0.26           C  
ATOM    878  C   GLY A 134      -7.503  20.572 -67.369  1.00  0.26           C  
ATOM    879  O   GLY A 134      -7.017  21.447 -68.073  1.00  0.26           O  
ATOM    880  N   GLY A 135      -7.191  19.267 -67.559  1.00  0.27           N  
ATOM    881  CA  GLY A 135      -6.322  18.818 -68.655  1.00  0.27           C  
ATOM    882  C   GLY A 135      -5.218  17.873 -68.245  1.00  0.27           C  
ATOM    883  O   GLY A 135      -4.482  18.117 -67.297  1.00  0.27           O  
ATOM    884  N   ALA A 136      -5.064  16.756 -68.985  1.00  0.30           N  
ATOM    885  CA  ALA A 136      -4.018  15.774 -68.774  1.00  0.30           C  
ATOM    886  C   ALA A 136      -3.273  15.498 -70.072  1.00  0.30           C  
ATOM    887  O   ALA A 136      -3.886  15.465 -71.134  1.00  0.30           O  
ATOM    888  CB  ALA A 136      -4.635  14.429 -68.340  1.00  0.30           C  
ATOM    889  N   ALA A 137      -1.946  15.249 -70.014  1.00  0.29           N  
ATOM    890  CA  ALA A 137      -1.245  14.551 -71.077  1.00  0.29           C  
ATOM    891  C   ALA A 137       0.081  13.994 -70.553  1.00  0.29           C  
ATOM    892  O   ALA A 137       0.768  14.643 -69.767  1.00  0.29           O  
ATOM    893  CB  ALA A 137      -0.968  15.446 -72.308  1.00  0.29           C  
ATOM    894  N   GLU A 138       0.480  12.782 -70.993  1.00  0.32           N  
ATOM    895  CA  GLU A 138       1.800  12.208 -70.780  1.00  0.32           C  
ATOM    896  C   GLU A 138       2.749  12.654 -71.883  1.00  0.32           C  
ATOM    897  O   GLU A 138       2.302  12.921 -72.990  1.00  0.32           O  
ATOM    898  CB  GLU A 138       1.750  10.668 -70.936  1.00  0.32           C  
ATOM    899  CG  GLU A 138       0.724   9.938 -70.046  1.00  0.32           C  
ATOM    900  CD  GLU A 138       0.528   8.508 -70.544  1.00  0.32           C  
ATOM    901  OE1 GLU A 138       0.962   7.568 -69.835  1.00  0.32           O  
ATOM    902  OE2 GLU A 138      -0.060   8.363 -71.647  1.00  0.32           O  
ATOM    903  N   TYR A 139       4.080  12.681 -71.646  1.00  0.29           N  
ATOM    904  CA  TYR A 139       5.043  12.542 -72.734  1.00  0.29           C  
ATOM    905  C   TYR A 139       6.332  11.909 -72.211  1.00  0.29           C  
ATOM    906  O   TYR A 139       6.750  12.160 -71.084  1.00  0.29           O  
ATOM    907  CB  TYR A 139       5.352  13.860 -73.515  1.00  0.29           C  
ATOM    908  CG  TYR A 139       4.687  13.829 -74.866  1.00  0.29           C  
ATOM    909  CD1 TYR A 139       5.192  13.015 -75.895  1.00  0.29           C  
ATOM    910  CD2 TYR A 139       3.508  14.557 -75.097  1.00  0.29           C  
ATOM    911  CE1 TYR A 139       4.503  12.903 -77.113  1.00  0.29           C  
ATOM    912  CE2 TYR A 139       2.810  14.429 -76.304  1.00  0.29           C  
ATOM    913  CZ  TYR A 139       3.309  13.601 -77.312  1.00  0.29           C  
ATOM    914  OH  TYR A 139       2.595  13.454 -78.516  1.00  0.29           O  
ATOM    915  N   ALA A 140       6.980  11.048 -73.031  1.00  0.30           N  
ATOM    916  CA  ALA A 140       8.194  10.315 -72.699  1.00  0.30           C  
ATOM    917  C   ALA A 140       9.459  10.929 -73.333  1.00  0.30           C  
ATOM    918  O   ALA A 140       9.338  11.661 -74.316  1.00  0.30           O  
ATOM    919  CB  ALA A 140       8.047   8.865 -73.213  1.00  0.30           C  
ATOM    920  N   PRO A 141      10.681  10.680 -72.841  1.00  0.33           N  
ATOM    921  CA  PRO A 141      11.902  11.234 -73.425  1.00  0.33           C  
ATOM    922  C   PRO A 141      12.549  10.290 -74.438  1.00  0.33           C  
ATOM    923  O   PRO A 141      12.376   9.074 -74.363  1.00  0.33           O  
ATOM    924  CB  PRO A 141      12.806  11.428 -72.197  1.00  0.33           C  
ATOM    925  CG  PRO A 141      12.423  10.279 -71.258  1.00  0.33           C  
ATOM    926  CD  PRO A 141      10.931  10.066 -71.534  1.00  0.33           C  
ATOM    927  N   VAL A 142      13.304  10.845 -75.413  1.00  0.28           N  
ATOM    928  CA  VAL A 142      13.934  10.121 -76.512  1.00  0.28           C  
ATOM    929  C   VAL A 142      15.459  10.297 -76.466  1.00  0.28           C  
ATOM    930  O   VAL A 142      15.977  11.286 -75.932  1.00  0.28           O  
ATOM    931  CB  VAL A 142      13.347  10.568 -77.858  1.00  0.28           C  
ATOM    932  CG1 VAL A 142      14.051   9.946 -79.083  1.00  0.28           C  
ATOM    933  CG2 VAL A 142      11.854  10.184 -77.898  1.00  0.28           C  
ATOM    934  N   ARG A 143      16.222   9.307 -76.969  1.00  0.29           N  
ATOM    935  CA  ARG A 143      17.680   9.243 -77.075  1.00  0.29           C  
ATOM    936  C   ARG A 143      18.370  10.315 -77.942  1.00  0.29           C  
ATOM    937  O   ARG A 143      17.836  10.733 -78.963  1.00  0.29           O  
ATOM    938  CB  ARG A 143      18.053   7.868 -77.680  1.00  0.29           C  
ATOM    939  CG  ARG A 143      17.648   6.629 -76.852  1.00  0.29           C  
ATOM    940  CD  ARG A 143      17.789   5.352 -77.688  1.00  0.29           C  
ATOM    941  NE  ARG A 143      17.768   4.165 -76.775  1.00  0.29           N  
ATOM    942  CZ  ARG A 143      17.866   2.903 -77.219  1.00  0.29           C  
ATOM    943  NH1 ARG A 143      17.836   2.628 -78.520  1.00  0.29           N  
ATOM    944  NH2 ARG A 143      18.006   1.898 -76.359  1.00  0.29           N  
ATOM    945  N   GLY A 144      19.594  10.792 -77.576  1.00  0.28           N  
ATOM    946  CA  GLY A 144      20.879  10.262 -78.084  1.00  0.28           C  
ATOM    947  C   GLY A 144      21.758  11.363 -78.667  1.00  0.28           C  
ATOM    948  O   GLY A 144      21.241  12.476 -78.763  1.00  0.28           O  
ATOM    949  N   PRO A 145      23.042  11.201 -79.068  1.00  0.37           N  
ATOM    950  CA  PRO A 145      23.772   9.940 -79.229  1.00  0.37           C  
ATOM    951  C   PRO A 145      25.119   9.955 -78.476  1.00  0.37           C  
ATOM    952  O   PRO A 145      25.305  10.756 -77.564  1.00  0.37           O  
ATOM    953  CB  PRO A 145      24.008   9.950 -80.749  1.00  0.37           C  
ATOM    954  CG  PRO A 145      24.341  11.417 -81.062  1.00  0.37           C  
ATOM    955  CD  PRO A 145      23.621  12.212 -79.961  1.00  0.37           C  
ATOM    956  N   ALA A 146      26.082   9.076 -78.850  1.00  0.32           N  
ATOM    957  CA  ALA A 146      27.359   8.864 -78.180  1.00  0.32           C  
ATOM    958  C   ALA A 146      28.561   8.965 -79.130  1.00  0.32           C  
ATOM    959  O   ALA A 146      28.379   9.000 -80.348  1.00  0.32           O  
ATOM    960  CB  ALA A 146      27.386   7.423 -77.629  1.00  0.32           C  
ATOM    961  N   PRO A 147      29.797   8.941 -78.599  1.00  0.33           N  
ATOM    962  CA  PRO A 147      30.881   8.372 -79.401  1.00  0.33           C  
ATOM    963  C   PRO A 147      31.867   7.476 -78.632  1.00  0.33           C  
ATOM    964  O   PRO A 147      32.333   7.823 -77.554  1.00  0.33           O  
ATOM    965  CB  PRO A 147      31.614   9.600 -79.950  1.00  0.33           C  
ATOM    966  CG  PRO A 147      31.491  10.647 -78.832  1.00  0.33           C  
ATOM    967  CD  PRO A 147      30.276  10.196 -77.993  1.00  0.33           C  
ATOM    968  N   ALA A 148      32.193   6.315 -79.246  1.00  0.29           N  
ATOM    969  CA  ALA A 148      33.450   5.566 -79.225  1.00  0.29           C  
ATOM    970  C   ALA A 148      34.265   5.151 -77.975  1.00  0.29           C  
ATOM    971  O   ALA A 148      34.603   5.920 -77.083  1.00  0.29           O  
ATOM    972  CB  ALA A 148      34.385   6.195 -80.269  1.00  0.29           C  
ATOM    973  N   GLN A 149      34.672   3.855 -77.966  1.00  0.29           N  
ATOM    974  CA  GLN A 149      35.733   3.241 -77.166  1.00  0.29           C  
ATOM    975  C   GLN A 149      37.055   3.350 -77.961  1.00  0.29           C  
ATOM    976  O   GLN A 149      37.022   3.843 -79.084  1.00  0.29           O  
ATOM    977  CB  GLN A 149      35.306   1.781 -76.884  1.00  0.29           C  
ATOM    978  CG  GLN A 149      34.001   1.686 -76.056  1.00  0.29           C  
ATOM    979  CD  GLN A 149      33.500   0.243 -75.948  1.00  0.29           C  
ATOM    980  OE1 GLN A 149      33.920  -0.658 -76.664  1.00  0.29           O  
ATOM    981  NE2 GLN A 149      32.541   0.022 -75.015  1.00  0.29           N  
ATOM    982  N   ALA A 150      38.287   2.986 -77.513  1.00  0.28           N  
ATOM    983  CA  ALA A 150      38.793   1.989 -76.578  1.00  0.28           C  
ATOM    984  C   ALA A 150      40.247   2.381 -76.216  1.00  0.28           C  
ATOM    985  O   ALA A 150      40.637   3.402 -76.781  1.00  0.28           O  
ATOM    986  CB  ALA A 150      38.743   0.635 -77.317  1.00  0.28           C  
ATOM    987  N   PRO A 151      41.112   1.783 -75.350  1.00  0.33           N  
ATOM    988  CA  PRO A 151      41.002   0.402 -74.893  1.00  0.33           C  
ATOM    989  C   PRO A 151      41.354   0.223 -73.416  1.00  0.33           C  
ATOM    990  O   PRO A 151      41.376   1.179 -72.649  1.00  0.33           O  
ATOM    991  CB  PRO A 151      42.039  -0.286 -75.794  1.00  0.33           C  
ATOM    992  CG  PRO A 151      43.203   0.715 -75.842  1.00  0.33           C  
ATOM    993  CD  PRO A 151      42.547   2.076 -75.550  1.00  0.33           C  
ATOM    994  N   VAL A 152      41.569  -1.040 -72.996  1.00  0.35           N  
ATOM    995  CA  VAL A 152      41.535  -1.489 -71.613  1.00  0.35           C  
ATOM    996  C   VAL A 152      42.874  -1.449 -70.891  1.00  0.35           C  
ATOM    997  O   VAL A 152      43.894  -1.917 -71.392  1.00  0.35           O  
ATOM    998  CB  VAL A 152      41.036  -2.939 -71.579  1.00  0.35           C  
ATOM    999  CG1 VAL A 152      40.952  -3.518 -70.151  1.00  0.35           C  
ATOM   1000  CG2 VAL A 152      39.648  -3.024 -72.245  1.00  0.35           C  
ATOM   1001  N   ALA A 153      42.877  -0.956 -69.637  1.00  0.30           N  
ATOM   1002  CA  ALA A 153      43.897  -1.289 -68.671  1.00  0.30           C  
ATOM   1003  C   ALA A 153      43.173  -1.664 -67.388  1.00  0.30           C  
ATOM   1004  O   ALA A 153      42.317  -0.928 -66.907  1.00  0.30           O  
ATOM   1005  CB  ALA A 153      44.867  -0.117 -68.431  1.00  0.30           C  
ATOM   1006  N   SER A 154      43.451  -2.861 -66.840  1.00  0.35           N  
ATOM   1007  CA  SER A 154      42.732  -3.430 -65.707  1.00  0.35           C  
ATOM   1008  C   SER A 154      43.058  -2.805 -64.356  1.00  0.35           C  
ATOM   1009  O   SER A 154      44.220  -2.869 -63.950  1.00  0.35           O  
ATOM   1010  CB  SER A 154      43.044  -4.939 -65.539  1.00  0.35           C  
ATOM   1011  OG  SER A 154      42.737  -5.646 -66.742  1.00  0.35           O  
ATOM   1012  N   PRO A 155      42.125  -2.272 -63.566  1.00  0.33           N  
ATOM   1013  CA  PRO A 155      42.440  -1.878 -62.205  1.00  0.33           C  
ATOM   1014  C   PRO A 155      42.276  -3.087 -61.313  1.00  0.33           C  
ATOM   1015  O   PRO A 155      41.230  -3.731 -61.325  1.00  0.33           O  
ATOM   1016  CB  PRO A 155      41.393  -0.802 -61.836  1.00  0.33           C  
ATOM   1017  CG  PRO A 155      40.725  -0.431 -63.166  1.00  0.33           C  
ATOM   1018  CD  PRO A 155      40.855  -1.701 -64.006  1.00  0.33           C  
ATOM   1019  N   LEU A 156      43.305  -3.407 -60.509  1.00  0.31           N  
ATOM   1020  CA  LEU A 156      43.208  -4.366 -59.429  1.00  0.31           C  
ATOM   1021  C   LEU A 156      42.123  -3.981 -58.445  1.00  0.31           C  
ATOM   1022  O   LEU A 156      42.117  -2.879 -57.898  1.00  0.31           O  
ATOM   1023  CB  LEU A 156      44.555  -4.433 -58.678  1.00  0.31           C  
ATOM   1024  CG  LEU A 156      45.627  -5.248 -59.419  1.00  0.31           C  
ATOM   1025  CD1 LEU A 156      47.027  -4.675 -59.155  1.00  0.31           C  
ATOM   1026  CD2 LEU A 156      45.554  -6.726 -59.009  1.00  0.31           C  
ATOM   1027  N   ALA A 157      41.160  -4.892 -58.208  1.00  0.31           N  
ATOM   1028  CA  ALA A 157      40.096  -4.671 -57.261  1.00  0.31           C  
ATOM   1029  C   ALA A 157      40.653  -4.488 -55.846  1.00  0.31           C  
ATOM   1030  O   ALA A 157      41.412  -5.359 -55.407  1.00  0.31           O  
ATOM   1031  CB  ALA A 157      39.119  -5.864 -57.296  1.00  0.31           C  
ATOM   1032  N   PRO A 158      40.367  -3.427 -55.084  1.00  0.32           N  
ATOM   1033  CA  PRO A 158      40.684  -3.388 -53.668  1.00  0.32           C  
ATOM   1034  C   PRO A 158      40.030  -4.550 -52.953  1.00  0.32           C  
ATOM   1035  O   PRO A 158      38.822  -4.750 -53.050  1.00  0.32           O  
ATOM   1036  CB  PRO A 158      40.197  -2.012 -53.187  1.00  0.32           C  
ATOM   1037  CG  PRO A 158      39.069  -1.651 -54.156  1.00  0.32           C  
ATOM   1038  CD  PRO A 158      39.475  -2.331 -55.467  1.00  0.32           C  
ATOM   1039  N   LYS A 159      40.825  -5.359 -52.239  1.00  0.31           N  
ATOM   1040  CA  LYS A 159      40.291  -6.384 -51.384  1.00  0.31           C  
ATOM   1041  C   LYS A 159      39.694  -5.779 -50.139  1.00  0.31           C  
ATOM   1042  O   LYS A 159      40.340  -5.728 -49.090  1.00  0.31           O  
ATOM   1043  CB  LYS A 159      41.366  -7.421 -50.989  1.00  0.31           C  
ATOM   1044  CG  LYS A 159      41.693  -8.390 -52.130  1.00  0.31           C  
ATOM   1045  CD  LYS A 159      42.736  -9.442 -51.722  1.00  0.31           C  
ATOM   1046  CE  LYS A 159      42.991 -10.471 -52.827  1.00  0.31           C  
ATOM   1047  NZ  LYS A 159      44.065 -11.409 -52.426  1.00  0.31           N  
ATOM   1048  N   ASP A 160      38.416  -5.356 -50.242  1.00  0.28           N  
ATOM   1049  CA  ASP A 160      37.550  -5.107 -49.118  1.00  0.28           C  
ATOM   1050  C   ASP A 160      37.420  -6.370 -48.293  1.00  0.28           C  
ATOM   1051  O   ASP A 160      36.618  -7.270 -48.544  1.00  0.28           O  
ATOM   1052  CB  ASP A 160      36.139  -4.631 -49.551  1.00  0.28           C  
ATOM   1053  CG  ASP A 160      36.097  -3.129 -49.771  1.00  0.28           C  
ATOM   1054  OD1 ASP A 160      36.854  -2.406 -49.075  1.00  0.28           O  
ATOM   1055  OD2 ASP A 160      35.272  -2.692 -50.612  1.00  0.28           O  
ATOM   1056  N   LYS A 161      38.264  -6.458 -47.254  1.00  0.30           N  
ATOM   1057  CA  LYS A 161      38.127  -7.432 -46.214  1.00  0.30           C  
ATOM   1058  C   LYS A 161      36.909  -7.090 -45.391  1.00  0.30           C  
ATOM   1059  O   LYS A 161      36.972  -6.277 -44.477  1.00  0.30           O  
ATOM   1060  CB  LYS A 161      39.365  -7.465 -45.280  1.00  0.30           C  
ATOM   1061  CG  LYS A 161      40.598  -8.138 -45.900  1.00  0.30           C  
ATOM   1062  CD  LYS A 161      41.777  -8.216 -44.912  1.00  0.30           C  
ATOM   1063  CE  LYS A 161      42.984  -8.966 -45.480  1.00  0.30           C  
ATOM   1064  NZ  LYS A 161      44.084  -9.007 -44.489  1.00  0.30           N  
ATOM   1065  N   GLU A 162      35.769  -7.755 -45.696  1.00  0.28           N  
ATOM   1066  CA  GLU A 162      34.624  -7.810 -44.811  1.00  0.28           C  
ATOM   1067  C   GLU A 162      35.077  -8.212 -43.421  1.00  0.28           C  
ATOM   1068  O   GLU A 162      35.582  -9.314 -43.199  1.00  0.28           O  
ATOM   1069  CB  GLU A 162      33.515  -8.810 -45.255  1.00  0.28           C  
ATOM   1070  CG  GLU A 162      32.437  -8.249 -46.216  1.00  0.28           C  
ATOM   1071  CD  GLU A 162      31.144  -9.065 -46.155  1.00  0.28           C  
ATOM   1072  OE1 GLU A 162      30.124  -8.512 -45.654  1.00  0.28           O  
ATOM   1073  OE2 GLU A 162      31.121 -10.244 -46.579  1.00  0.28           O  
ATOM   1074  N   ALA A 163      34.938  -7.291 -42.448  1.00  0.30           N  
ATOM   1075  CA  ALA A 163      35.157  -7.591 -41.058  1.00  0.30           C  
ATOM   1076  C   ALA A 163      34.163  -8.667 -40.638  1.00  0.30           C  
ATOM   1077  O   ALA A 163      33.011  -8.593 -41.072  1.00  0.30           O  
ATOM   1078  CB  ALA A 163      34.989  -6.318 -40.206  1.00  0.30           C  
ATOM   1079  N   PRO A 164      34.540  -9.698 -39.892  1.00  0.30           N  
ATOM   1080  CA  PRO A 164      33.696 -10.860 -39.689  1.00  0.30           C  
ATOM   1081  C   PRO A 164      32.354 -10.513 -39.094  1.00  0.30           C  
ATOM   1082  O   PRO A 164      32.275  -9.937 -38.009  1.00  0.30           O  
ATOM   1083  CB  PRO A 164      34.526 -11.812 -38.815  1.00  0.30           C  
ATOM   1084  CG  PRO A 164      35.560 -10.903 -38.146  1.00  0.30           C  
ATOM   1085  CD  PRO A 164      35.809  -9.815 -39.188  1.00  0.30           C  
ATOM   1086  N   ARG A 165      31.278 -10.887 -39.806  1.00  0.35           N  
ATOM   1087  CA  ARG A 165      29.922 -10.828 -39.321  1.00  0.35           C  
ATOM   1088  C   ARG A 165      29.762 -11.672 -38.063  1.00  0.35           C  
ATOM   1089  O   ARG A 165      30.552 -12.582 -37.814  1.00  0.35           O  
ATOM   1090  CB  ARG A 165      28.931 -11.260 -40.425  1.00  0.35           C  
ATOM   1091  CG  ARG A 165      28.988 -10.371 -41.687  1.00  0.35           C  
ATOM   1092  CD  ARG A 165      27.994 -10.821 -42.760  1.00  0.35           C  
ATOM   1093  NE  ARG A 165      28.160  -9.948 -43.961  1.00  0.35           N  
ATOM   1094  CZ  ARG A 165      27.323  -9.949 -45.004  1.00  0.35           C  
ATOM   1095  NH1 ARG A 165      26.195 -10.653 -44.999  1.00  0.35           N  
ATOM   1096  NH2 ARG A 165      27.661  -9.256 -46.081  1.00  0.35           N  
ATOM   1097  N   SER A 166      28.780 -11.332 -37.204  1.00  0.38           N  
ATOM   1098  CA  SER A 166      28.555 -11.948 -35.904  1.00  0.38           C  
ATOM   1099  C   SER A 166      28.765 -13.453 -35.814  1.00  0.38           C  
ATOM   1100  O   SER A 166      28.233 -14.236 -36.592  1.00  0.38           O  
ATOM   1101  CB  SER A 166      27.180 -11.555 -35.301  1.00  0.38           C  
ATOM   1102  OG  SER A 166      26.124 -11.689 -36.255  1.00  0.38           O  
ATOM   1103  N   SER A 167      29.576 -13.900 -34.830  1.00  0.48           N  
ATOM   1104  CA  SER A 167      30.060 -15.272 -34.736  1.00  0.48           C  
ATOM   1105  C   SER A 167      29.064 -16.269 -34.156  1.00  0.48           C  
ATOM   1106  O   SER A 167      29.423 -17.195 -33.428  1.00  0.48           O  
ATOM   1107  CB  SER A 167      31.400 -15.334 -33.953  1.00  0.48           C  
ATOM   1108  OG  SER A 167      31.310 -14.766 -32.641  1.00  0.48           O  
ATOM   1109  N   GLY A 168      27.772 -16.106 -34.497  1.00  0.59           N  
ATOM   1110  CA  GLY A 168      26.690 -16.982 -34.086  1.00  0.59           C  
ATOM   1111  C   GLY A 168      26.496 -18.125 -35.042  1.00  0.59           C  
ATOM   1112  O   GLY A 168      26.703 -18.013 -36.249  1.00  0.59           O  
ATOM   1113  N   SER A 169      26.060 -19.281 -34.528  1.00  0.80           N  
ATOM   1114  CA  SER A 169      25.736 -20.421 -35.367  1.00  0.80           C  
ATOM   1115  C   SER A 169      24.649 -21.237 -34.713  1.00  0.80           C  
ATOM   1116  O   SER A 169      24.535 -21.286 -33.489  1.00  0.80           O  
ATOM   1117  CB  SER A 169      26.933 -21.347 -35.760  1.00  0.80           C  
ATOM   1118  OG  SER A 169      27.641 -21.914 -34.652  1.00  0.80           O  
ATOM   1119  N   VAL A 170      23.779 -21.879 -35.520  1.00  0.81           N  
ATOM   1120  CA  VAL A 170      22.720 -22.737 -35.013  1.00  0.81           C  
ATOM   1121  C   VAL A 170      22.773 -24.039 -35.781  1.00  0.81           C  
ATOM   1122  O   VAL A 170      22.673 -24.056 -37.008  1.00  0.81           O  
ATOM   1123  CB  VAL A 170      21.323 -22.135 -35.156  1.00  0.81           C  
ATOM   1124  CG1 VAL A 170      20.256 -23.080 -34.558  1.00  0.81           C  
ATOM   1125  CG2 VAL A 170      21.270 -20.775 -34.439  1.00  0.81           C  
ATOM   1126  N   GLU A 171      22.940 -25.168 -35.074  1.00  0.83           N  
ATOM   1127  CA  GLU A 171      22.990 -26.490 -35.664  1.00  0.83           C  
ATOM   1128  C   GLU A 171      21.968 -27.375 -34.983  1.00  0.83           C  
ATOM   1129  O   GLU A 171      21.902 -27.468 -33.759  1.00  0.83           O  
ATOM   1130  CB  GLU A 171      24.380 -27.127 -35.458  1.00  0.83           C  
ATOM   1131  CG  GLU A 171      25.514 -26.440 -36.254  1.00  0.83           C  
ATOM   1132  CD  GLU A 171      26.872 -26.598 -35.567  1.00  0.83           C  
ATOM   1133  OE1 GLU A 171      27.738 -25.715 -35.806  1.00  0.83           O  
ATOM   1134  OE2 GLU A 171      27.040 -27.557 -34.763  1.00  0.83           O  
ATOM   1135  N   ARG A 172      21.117 -28.076 -35.751  1.00  0.80           N  
ATOM   1136  CA  ARG A 172      20.188 -29.032 -35.178  1.00  0.80           C  
ATOM   1137  C   ARG A 172      20.899 -30.337 -34.874  1.00  0.80           C  
ATOM   1138  O   ARG A 172      21.540 -30.925 -35.742  1.00  0.80           O  
ATOM   1139  CB  ARG A 172      18.999 -29.291 -36.128  1.00  0.80           C  
ATOM   1140  CG  ARG A 172      17.776 -29.953 -35.459  1.00  0.80           C  
ATOM   1141  CD  ARG A 172      16.624 -30.118 -36.454  1.00  0.80           C  
ATOM   1142  NE  ARG A 172      15.397 -30.568 -35.713  1.00  0.80           N  
ATOM   1143  CZ  ARG A 172      14.257 -30.920 -36.322  1.00  0.80           C  
ATOM   1144  NH1 ARG A 172      14.177 -30.967 -37.650  1.00  0.80           N  
ATOM   1145  NH2 ARG A 172      13.170 -31.232 -35.623  1.00  0.80           N  
ATOM   1146  N   ILE A 173      20.814 -30.816 -33.622  1.00  0.81           N  
ATOM   1147  CA  ILE A 173      21.460 -32.045 -33.192  1.00  0.81           C  
ATOM   1148  C   ILE A 173      20.607 -33.221 -33.617  1.00  0.81           C  
ATOM   1149  O   ILE A 173      19.396 -33.258 -33.392  1.00  0.81           O  
ATOM   1150  CB  ILE A 173      21.714 -32.059 -31.685  1.00  0.81           C  
ATOM   1151  CG1 ILE A 173      22.679 -30.908 -31.319  1.00  0.81           C  
ATOM   1152  CG2 ILE A 173      22.282 -33.421 -31.222  1.00  0.81           C  
ATOM   1153  CD1 ILE A 173      22.806 -30.656 -29.815  1.00  0.81           C  
ATOM   1154  N   ALA A 174      21.221 -34.202 -34.304  1.00  0.64           N  
ATOM   1155  CA  ALA A 174      20.558 -35.422 -34.696  1.00  0.64           C  
ATOM   1156  C   ALA A 174      20.206 -36.304 -33.499  1.00  0.64           C  
ATOM   1157  O   ALA A 174      20.927 -36.372 -32.505  1.00  0.64           O  
ATOM   1158  CB  ALA A 174      21.412 -36.192 -35.724  1.00  0.64           C  
ATOM   1159  N   SER A 175      19.082 -37.045 -33.572  1.00  0.51           N  
ATOM   1160  CA  SER A 175      18.528 -37.830 -32.471  1.00  0.51           C  
ATOM   1161  C   SER A 175      19.424 -38.963 -31.984  1.00  0.51           C  
ATOM   1162  O   SER A 175      19.259 -39.510 -30.899  1.00  0.51           O  
ATOM   1163  CB  SER A 175      17.171 -38.459 -32.889  1.00  0.51           C  
ATOM   1164  OG  SER A 175      16.402 -37.518 -33.644  1.00  0.51           O  
ATOM   1165  N   SER A 176      20.421 -39.328 -32.804  1.00  0.46           N  
ATOM   1166  CA  SER A 176      21.394 -40.374 -32.582  1.00  0.46           C  
ATOM   1167  C   SER A 176      22.527 -40.001 -31.632  1.00  0.46           C  
ATOM   1168  O   SER A 176      23.207 -40.888 -31.126  1.00  0.46           O  
ATOM   1169  CB  SER A 176      21.996 -40.811 -33.945  1.00  0.46           C  
ATOM   1170  OG  SER A 176      22.345 -39.675 -34.743  1.00  0.46           O  
ATOM   1171  N   GLU A 177      22.741 -38.703 -31.307  1.00  0.49           N  
ATOM   1172  CA  GLU A 177      23.835 -38.290 -30.429  1.00  0.49           C  
ATOM   1173  C   GLU A 177      23.430 -38.222 -28.952  1.00  0.49           C  
ATOM   1174  O   GLU A 177      24.204 -37.829 -28.084  1.00  0.49           O  
ATOM   1175  CB  GLU A 177      24.389 -36.888 -30.811  1.00  0.49           C  
ATOM   1176  CG  GLU A 177      25.166 -36.822 -32.148  1.00  0.49           C  
ATOM   1177  CD  GLU A 177      26.014 -35.546 -32.280  1.00  0.49           C  
ATOM   1178  OE1 GLU A 177      27.154 -35.674 -32.792  1.00  0.49           O  
ATOM   1179  OE2 GLU A 177      25.560 -34.439 -31.873  1.00  0.49           O  
ATOM   1180  N   MET A 178      22.200 -38.635 -28.593  1.00  0.44           N  
ATOM   1181  CA  MET A 178      21.616 -38.283 -27.306  1.00  0.44           C  
ATOM   1182  C   MET A 178      21.855 -39.257 -26.154  1.00  0.44           C  
ATOM   1183  O   MET A 178      21.297 -39.103 -25.068  1.00  0.44           O  
ATOM   1184  CB  MET A 178      20.100 -38.037 -27.485  1.00  0.44           C  
ATOM   1185  CG  MET A 178      19.815 -36.610 -27.988  1.00  0.44           C  
ATOM   1186  SD  MET A 178      18.050 -36.172 -28.059  1.00  0.44           S  
ATOM   1187  CE  MET A 178      17.695 -36.225 -26.274  1.00  0.44           C  
ATOM   1188  N   ALA A 179      22.744 -40.254 -26.309  1.00  0.39           N  
ATOM   1189  CA  ALA A 179      22.994 -41.267 -25.298  1.00  0.39           C  
ATOM   1190  C   ALA A 179      23.911 -40.826 -24.149  1.00  0.39           C  
ATOM   1191  O   ALA A 179      24.845 -41.533 -23.777  1.00  0.39           O  
ATOM   1192  CB  ALA A 179      23.556 -42.527 -25.989  1.00  0.39           C  
ATOM   1193  N   ARG A 180      23.634 -39.653 -23.528  1.00  0.43           N  
ATOM   1194  CA  ARG A 180      24.365 -39.214 -22.347  1.00  0.43           C  
ATOM   1195  C   ARG A 180      23.711 -38.129 -21.495  1.00  0.43           C  
ATOM   1196  O   ARG A 180      24.347 -37.609 -20.584  1.00  0.43           O  
ATOM   1197  CB  ARG A 180      25.840 -38.822 -22.664  1.00  0.43           C  
ATOM   1198  CG  ARG A 180      26.832 -39.719 -21.895  1.00  0.43           C  
ATOM   1199  CD  ARG A 180      28.265 -39.644 -22.419  1.00  0.43           C  
ATOM   1200  NE  ARG A 180      28.951 -40.899 -21.962  1.00  0.43           N  
ATOM   1201  CZ  ARG A 180      30.270 -41.117 -22.040  1.00  0.43           C  
ATOM   1202  NH1 ARG A 180      31.113 -40.144 -22.366  1.00  0.43           N  
ATOM   1203  NH2 ARG A 180      30.755 -42.333 -21.794  1.00  0.43           N  
ATOM   1204  N   VAL A 181      22.429 -37.762 -21.722  1.00  0.39           N  
ATOM   1205  CA  VAL A 181      21.754 -36.808 -20.844  1.00  0.39           C  
ATOM   1206  C   VAL A 181      20.434 -37.406 -20.394  1.00  0.39           C  
ATOM   1207  O   VAL A 181      19.465 -37.456 -21.149  1.00  0.39           O  
ATOM   1208  CB  VAL A 181      21.493 -35.448 -21.501  1.00  0.39           C  
ATOM   1209  CG1 VAL A 181      20.831 -34.472 -20.500  1.00  0.39           C  
ATOM   1210  CG2 VAL A 181      22.824 -34.852 -21.996  1.00  0.39           C  
ATOM   1211  N   GLU A 182      20.355 -37.876 -19.132  1.00  0.32           N  
ATOM   1212  CA  GLU A 182      19.112 -38.317 -18.534  1.00  0.32           C  
ATOM   1213  C   GLU A 182      18.102 -37.186 -18.335  1.00  0.32           C  
ATOM   1214  O   GLU A 182      18.483 -36.044 -18.053  1.00  0.32           O  
ATOM   1215  CB  GLU A 182      19.324 -39.055 -17.194  1.00  0.32           C  
ATOM   1216  CG  GLU A 182      20.041 -40.412 -17.363  1.00  0.32           C  
ATOM   1217  CD  GLU A 182      19.933 -41.287 -16.115  1.00  0.32           C  
ATOM   1218  OE1 GLU A 182      20.129 -42.519 -16.270  1.00  0.32           O  
ATOM   1219  OE2 GLU A 182      19.651 -40.742 -15.018  1.00  0.32           O  
ATOM   1220  N   PRO A 183      16.806 -37.442 -18.415  1.00  0.33           N  
ATOM   1221  CA  PRO A 183      15.817 -36.499 -17.958  1.00  0.33           C  
ATOM   1222  C   PRO A 183      15.558 -36.774 -16.495  1.00  0.33           C  
ATOM   1223  O   PRO A 183      14.961 -37.787 -16.141  1.00  0.33           O  
ATOM   1224  CB  PRO A 183      14.571 -36.810 -18.803  1.00  0.33           C  
ATOM   1225  CG  PRO A 183      14.708 -38.293 -19.174  1.00  0.33           C  
ATOM   1226  CD  PRO A 183      16.216 -38.547 -19.163  1.00  0.33           C  
ATOM   1227  N   ILE A 184      15.978 -35.855 -15.601  1.00  0.30           N  
ATOM   1228  CA  ILE A 184      15.568 -35.883 -14.207  1.00  0.30           C  
ATOM   1229  C   ILE A 184      14.057 -35.721 -14.131  1.00  0.30           C  
ATOM   1230  O   ILE A 184      13.506 -34.637 -14.319  1.00  0.30           O  
ATOM   1231  CB  ILE A 184      16.273 -34.819 -13.365  1.00  0.30           C  
ATOM   1232  CG1 ILE A 184      17.806 -35.050 -13.373  1.00  0.30           C  
ATOM   1233  CG2 ILE A 184      15.716 -34.827 -11.921  1.00  0.30           C  
ATOM   1234  CD1 ILE A 184      18.607 -33.944 -12.672  1.00  0.30           C  
ATOM   1235  N   GLY A 185      13.354 -36.848 -13.908  1.00  0.27           N  
ATOM   1236  CA  GLY A 185      11.905 -36.899 -13.855  1.00  0.27           C  
ATOM   1237  C   GLY A 185      11.324 -36.199 -12.668  1.00  0.27           C  
ATOM   1238  O   GLY A 185      11.373 -36.689 -11.544  1.00  0.27           O  
ATOM   1239  N   SER A 186      10.716 -35.025 -12.889  1.00  0.26           N  
ATOM   1240  CA  SER A 186      10.036 -34.281 -11.851  1.00  0.26           C  
ATOM   1241  C   SER A 186       8.629 -34.783 -11.588  1.00  0.26           C  
ATOM   1242  O   SER A 186       7.633 -34.099 -11.811  1.00  0.26           O  
ATOM   1243  CB  SER A 186      10.059 -32.751 -12.102  1.00  0.26           C  
ATOM   1244  OG  SER A 186       9.550 -32.395 -13.389  1.00  0.26           O  
ATOM   1245  N   THR A 187       8.507 -36.015 -11.050  1.00  0.24           N  
ATOM   1246  CA  THR A 187       7.258 -36.596 -10.573  1.00  0.24           C  
ATOM   1247  C   THR A 187       6.772 -35.950  -9.300  1.00  0.24           C  
ATOM   1248  O   THR A 187       6.739 -36.533  -8.220  1.00  0.24           O  
ATOM   1249  CB  THR A 187       7.283 -38.114 -10.377  1.00  0.24           C  
ATOM   1250  OG1 THR A 187       8.610 -38.586 -10.194  1.00  0.24           O  
ATOM   1251  CG2 THR A 187       6.733 -38.795 -11.635  1.00  0.24           C  
ATOM   1252  N   LEU A 188       6.274 -34.709  -9.418  1.00  0.27           N  
ATOM   1253  CA  LEU A 188       5.375 -34.149  -8.438  1.00  0.27           C  
ATOM   1254  C   LEU A 188       4.024 -34.786  -8.631  1.00  0.27           C  
ATOM   1255  O   LEU A 188       3.181 -34.332  -9.402  1.00  0.27           O  
ATOM   1256  CB  LEU A 188       5.253 -32.611  -8.501  1.00  0.27           C  
ATOM   1257  CG  LEU A 188       6.362 -31.882  -7.720  1.00  0.27           C  
ATOM   1258  CD1 LEU A 188       6.404 -30.392  -8.084  1.00  0.27           C  
ATOM   1259  CD2 LEU A 188       6.174 -32.044  -6.202  1.00  0.27           C  
ATOM   1260  N   ALA A 189       3.811 -35.910  -7.925  1.00  0.24           N  
ATOM   1261  CA  ALA A 189       2.534 -36.558  -7.828  1.00  0.24           C  
ATOM   1262  C   ALA A 189       1.514 -35.643  -7.192  1.00  0.24           C  
ATOM   1263  O   ALA A 189       1.612 -35.292  -6.018  1.00  0.24           O  
ATOM   1264  CB  ALA A 189       2.640 -37.849  -6.995  1.00  0.24           C  
ATOM   1265  N   ALA A 190       0.502 -35.230  -7.975  1.00  0.28           N  
ATOM   1266  CA  ALA A 190      -0.629 -34.513  -7.454  1.00  0.28           C  
ATOM   1267  C   ALA A 190      -1.438 -35.413  -6.543  1.00  0.28           C  
ATOM   1268  O   ALA A 190      -2.259 -36.219  -6.982  1.00  0.28           O  
ATOM   1269  CB  ALA A 190      -1.515 -33.963  -8.591  1.00  0.28           C  
ATOM   1270  N   THR A 191      -1.210 -35.286  -5.224  1.00  0.28           N  
ATOM   1271  CA  THR A 191      -2.064 -35.831  -4.193  1.00  0.28           C  
ATOM   1272  C   THR A 191      -3.409 -35.166  -4.279  1.00  0.28           C  
ATOM   1273  O   THR A 191      -3.622 -34.035  -3.851  1.00  0.28           O  
ATOM   1274  CB  THR A 191      -1.502 -35.688  -2.778  1.00  0.28           C  
ATOM   1275  OG1 THR A 191      -0.929 -34.408  -2.552  1.00  0.28           O  
ATOM   1276  CG2 THR A 191      -0.361 -36.693  -2.589  1.00  0.28           C  
ATOM   1277  N   SER A 192      -4.375 -35.880  -4.873  1.00  0.33           N  
ATOM   1278  CA  SER A 192      -5.759 -35.483  -4.960  1.00  0.33           C  
ATOM   1279  C   SER A 192      -6.425 -35.578  -3.615  1.00  0.33           C  
ATOM   1280  O   SER A 192      -7.205 -36.477  -3.311  1.00  0.33           O  
ATOM   1281  CB  SER A 192      -6.542 -36.305  -6.014  1.00  0.33           C  
ATOM   1282  OG  SER A 192      -6.164 -37.684  -5.986  1.00  0.33           O  
ATOM   1283  N   SER A 193      -6.132 -34.585  -2.756  1.00  0.38           N  
ATOM   1284  CA  SER A 193      -6.867 -34.320  -1.549  1.00  0.38           C  
ATOM   1285  C   SER A 193      -8.298 -33.982  -1.904  1.00  0.38           C  
ATOM   1286  O   SER A 193      -8.652 -32.892  -2.347  1.00  0.38           O  
ATOM   1287  CB  SER A 193      -6.228 -33.216  -0.660  1.00  0.38           C  
ATOM   1288  OG  SER A 193      -5.829 -32.077  -1.424  1.00  0.38           O  
ATOM   1289  N   VAL A 194      -9.189 -34.975  -1.725  1.00  0.46           N  
ATOM   1290  CA  VAL A 194     -10.623 -34.786  -1.749  1.00  0.46           C  
ATOM   1291  C   VAL A 194     -10.971 -33.768  -0.670  1.00  0.46           C  
ATOM   1292  O   VAL A 194     -10.628 -33.978   0.491  1.00  0.46           O  
ATOM   1293  CB  VAL A 194     -11.369 -36.099  -1.507  1.00  0.46           C  
ATOM   1294  CG1 VAL A 194     -12.894 -35.877  -1.541  1.00  0.46           C  
ATOM   1295  CG2 VAL A 194     -10.961 -37.154  -2.559  1.00  0.46           C  
ATOM   1296  N   ASN A 195     -11.600 -32.641  -1.080  1.00  0.60           N  
ATOM   1297  CA  ASN A 195     -12.003 -31.498  -0.268  1.00  0.60           C  
ATOM   1298  C   ASN A 195     -11.065 -30.285  -0.293  1.00  0.60           C  
ATOM   1299  O   ASN A 195     -11.082 -29.469   0.626  1.00  0.60           O  
ATOM   1300  CB  ASN A 195     -12.406 -31.814   1.202  1.00  0.60           C  
ATOM   1301  CG  ASN A 195     -13.557 -32.806   1.228  1.00  0.60           C  
ATOM   1302  OD1 ASN A 195     -14.331 -32.937   0.283  1.00  0.60           O  
ATOM   1303  ND2 ASN A 195     -13.707 -33.520   2.369  1.00  0.60           N  
ATOM   1304  N   THR A 196     -10.273 -30.062  -1.366  1.00  0.81           N  
ATOM   1305  CA  THR A 196      -9.655 -28.747  -1.618  1.00  0.81           C  
ATOM   1306  C   THR A 196     -10.690 -27.661  -1.861  1.00  0.81           C  
ATOM   1307  O   THR A 196     -11.542 -27.776  -2.740  1.00  0.81           O  
ATOM   1308  CB  THR A 196      -8.707 -28.726  -2.812  1.00  0.81           C  
ATOM   1309  OG1 THR A 196      -7.756 -29.764  -2.664  1.00  0.81           O  
ATOM   1310  CG2 THR A 196      -7.895 -27.426  -2.896  1.00  0.81           C  
ATOM   1311  N   ARG A 197     -10.667 -26.564  -1.080  1.00  0.89           N  
ATOM   1312  CA  ARG A 197     -11.625 -25.487  -1.239  1.00  0.89           C  
ATOM   1313  C   ARG A 197     -11.280 -24.550  -2.383  1.00  0.89           C  
ATOM   1314  O   ARG A 197     -10.116 -24.272  -2.656  1.00  0.89           O  
ATOM   1315  CB  ARG A 197     -11.701 -24.621   0.036  1.00  0.89           C  
ATOM   1316  CG  ARG A 197     -12.238 -25.356   1.275  1.00  0.89           C  
ATOM   1317  CD  ARG A 197     -12.028 -24.541   2.550  1.00  0.89           C  
ATOM   1318  NE  ARG A 197     -12.687 -25.299   3.649  1.00  0.89           N  
ATOM   1319  CZ  ARG A 197     -12.285 -25.262   4.921  1.00  0.89           C  
ATOM   1320  NH1 ARG A 197     -11.167 -24.671   5.323  1.00  0.89           N  
ATOM   1321  NH2 ARG A 197     -13.066 -25.739   5.889  1.00  0.89           N  
ATOM   1322  N   VAL A 198     -12.308 -23.993  -3.048  1.00  0.90           N  
ATOM   1323  CA  VAL A 198     -12.163 -23.031  -4.123  1.00  0.90           C  
ATOM   1324  C   VAL A 198     -12.856 -21.746  -3.696  1.00  0.90           C  
ATOM   1325  O   VAL A 198     -13.740 -21.817  -2.840  1.00  0.90           O  
ATOM   1326  CB  VAL A 198     -12.747 -23.528  -5.445  1.00  0.90           C  
ATOM   1327  CG1 VAL A 198     -11.882 -24.703  -5.935  1.00  0.90           C  
ATOM   1328  CG2 VAL A 198     -14.228 -23.940  -5.305  1.00  0.90           C  
ATOM   1329  N   PRO A 199     -12.502 -20.552  -4.187  1.00  0.93           N  
ATOM   1330  CA  PRO A 199     -13.273 -19.331  -3.975  1.00  0.93           C  
ATOM   1331  C   PRO A 199     -14.736 -19.445  -4.336  1.00  0.93           C  
ATOM   1332  O   PRO A 199     -15.064 -19.964  -5.403  1.00  0.93           O  
ATOM   1333  CB  PRO A 199     -12.575 -18.263  -4.832  1.00  0.93           C  
ATOM   1334  CG  PRO A 199     -11.150 -18.791  -4.991  1.00  0.93           C  
ATOM   1335  CD  PRO A 199     -11.347 -20.307  -5.049  1.00  0.93           C  
ATOM   1336  N   MET A 200     -15.634 -18.973  -3.462  1.00  0.94           N  
ATOM   1337  CA  MET A 200     -17.050 -18.952  -3.736  1.00  0.94           C  
ATOM   1338  C   MET A 200     -17.484 -18.121  -4.933  1.00  0.94           C  
ATOM   1339  O   MET A 200     -16.935 -17.066  -5.259  1.00  0.94           O  
ATOM   1340  CB  MET A 200     -17.850 -18.506  -2.497  1.00  0.94           C  
ATOM   1341  CG  MET A 200     -17.703 -17.014  -2.157  1.00  0.94           C  
ATOM   1342  SD  MET A 200     -18.594 -16.522  -0.667  1.00  0.94           S  
ATOM   1343  CE  MET A 200     -20.285 -16.725  -1.297  1.00  0.94           C  
ATOM   1344  N   GLN A 201     -18.534 -18.593  -5.620  1.00  0.93           N  
ATOM   1345  CA  GLN A 201     -19.173 -17.837  -6.669  1.00  0.93           C  
ATOM   1346  C   GLN A 201     -20.038 -16.722  -6.105  1.00  0.93           C  
ATOM   1347  O   GLN A 201     -20.434 -16.737  -4.940  1.00  0.93           O  
ATOM   1348  CB  GLN A 201     -19.990 -18.764  -7.590  1.00  0.93           C  
ATOM   1349  CG  GLN A 201     -19.073 -19.762  -8.331  1.00  0.93           C  
ATOM   1350  CD  GLN A 201     -19.854 -20.682  -9.267  1.00  0.93           C  
ATOM   1351  OE1 GLN A 201     -21.075 -20.661  -9.369  1.00  0.93           O  
ATOM   1352  NE2 GLN A 201     -19.101 -21.551  -9.987  1.00  0.93           N  
ATOM   1353  N   ARG A 202     -20.323 -15.688  -6.916  1.00  0.93           N  
ATOM   1354  CA  ARG A 202     -21.235 -14.623  -6.531  1.00  0.93           C  
ATOM   1355  C   ARG A 202     -22.665 -15.121  -6.244  1.00  0.93           C  
ATOM   1356  O   ARG A 202     -23.179 -15.906  -7.040  1.00  0.93           O  
ATOM   1357  CB  ARG A 202     -21.254 -13.548  -7.641  1.00  0.93           C  
ATOM   1358  CG  ARG A 202     -21.915 -12.212  -7.244  1.00  0.93           C  
ATOM   1359  CD  ARG A 202     -22.042 -11.204  -8.393  1.00  0.93           C  
ATOM   1360  NE  ARG A 202     -20.670 -10.966  -8.951  1.00  0.93           N  
ATOM   1361  CZ  ARG A 202     -19.777 -10.091  -8.476  1.00  0.93           C  
ATOM   1362  NH1 ARG A 202     -20.049  -9.251  -7.487  1.00  0.93           N  
ATOM   1363  NH2 ARG A 202     -18.552 -10.064  -8.989  1.00  0.93           N  
ATOM   1364  N   PRO A 203     -23.367 -14.726  -5.174  1.00  0.93           N  
ATOM   1365  CA  PRO A 203     -24.639 -15.352  -4.813  1.00  0.93           C  
ATOM   1366  C   PRO A 203     -25.796 -14.683  -5.532  1.00  0.93           C  
ATOM   1367  O   PRO A 203     -26.928 -15.148  -5.415  1.00  0.93           O  
ATOM   1368  CB  PRO A 203     -24.720 -15.156  -3.287  1.00  0.93           C  
ATOM   1369  CG  PRO A 203     -23.919 -13.882  -3.018  1.00  0.93           C  
ATOM   1370  CD  PRO A 203     -22.806 -13.958  -4.059  1.00  0.93           C  
ATOM   1371  N   ASP A 204     -25.538 -13.590  -6.264  1.00  0.94           N  
ATOM   1372  CA  ASP A 204     -26.546 -12.773  -6.887  1.00  0.94           C  
ATOM   1373  C   ASP A 204     -26.031 -12.186  -8.197  1.00  0.94           C  
ATOM   1374  O   ASP A 204     -24.949 -12.511  -8.684  1.00  0.94           O  
ATOM   1375  CB  ASP A 204     -27.053 -11.676  -5.907  1.00  0.94           C  
ATOM   1376  CG  ASP A 204     -25.943 -10.822  -5.306  1.00  0.94           C  
ATOM   1377  OD1 ASP A 204     -24.996 -10.401  -6.031  1.00  0.94           O  
ATOM   1378  OD2 ASP A 204     -26.022 -10.563  -4.079  1.00  0.94           O  
ATOM   1379  N   SER A 205     -26.819 -11.298  -8.828  1.00  0.90           N  
ATOM   1380  CA  SER A 205     -26.469 -10.617 -10.059  1.00  0.90           C  
ATOM   1381  C   SER A 205     -25.737  -9.304  -9.811  1.00  0.90           C  
ATOM   1382  O   SER A 205     -25.574  -8.501 -10.726  1.00  0.90           O  
ATOM   1383  CB  SER A 205     -27.745 -10.309 -10.892  1.00  0.90           C  
ATOM   1384  OG  SER A 205     -28.763  -9.709 -10.085  1.00  0.90           O  
ATOM   1385  N   GLY A 206     -25.239  -9.067  -8.578  1.00  0.91           N  
ATOM   1386  CA  GLY A 206     -24.720  -7.774  -8.156  1.00  0.91           C  
ATOM   1387  C   GLY A 206     -25.753  -7.064  -7.324  1.00  0.91           C  
ATOM   1388  O   GLY A 206     -26.920  -7.445  -7.269  1.00  0.91           O  
ATOM   1389  N   GLY A 207     -25.326  -6.016  -6.603  1.00  0.93           N  
ATOM   1390  CA  GLY A 207     -26.186  -5.273  -5.694  1.00  0.93           C  
ATOM   1391  C   GLY A 207     -27.093  -4.273  -6.362  1.00  0.93           C  
ATOM   1392  O   GLY A 207     -26.904  -3.853  -7.506  1.00  0.93           O  
ATOM   1393  N   SER A 208     -28.099  -3.804  -5.621  1.00  0.96           N  
ATOM   1394  CA  SER A 208     -29.088  -2.861  -6.085  1.00  0.96           C  
ATOM   1395  C   SER A 208     -29.043  -1.564  -5.310  1.00  0.96           C  
ATOM   1396  O   SER A 208     -29.430  -0.521  -5.830  1.00  0.96           O  
ATOM   1397  CB  SER A 208     -30.528  -3.441  -5.986  1.00  0.96           C  
ATOM   1398  OG  SER A 208     -30.985  -3.609  -4.640  1.00  0.96           O  
ATOM   1399  N   LEU A 209     -28.538  -1.581  -4.058  1.00  0.95           N  
ATOM   1400  CA  LEU A 209     -28.545  -0.442  -3.156  1.00  0.95           C  
ATOM   1401  C   LEU A 209     -27.764   0.759  -3.676  1.00  0.95           C  
ATOM   1402  O   LEU A 209     -26.587   0.672  -4.033  1.00  0.95           O  
ATOM   1403  CB  LEU A 209     -28.013  -0.863  -1.760  1.00  0.95           C  
ATOM   1404  CG  LEU A 209     -27.970   0.213  -0.655  1.00  0.95           C  
ATOM   1405  CD1 LEU A 209     -29.370   0.708  -0.265  1.00  0.95           C  
ATOM   1406  CD2 LEU A 209     -27.230  -0.341   0.573  1.00  0.95           C  
ATOM   1407  N   SER A 210     -28.404   1.938  -3.737  1.00  0.95           N  
ATOM   1408  CA  SER A 210     -27.738   3.138  -4.181  1.00  0.95           C  
ATOM   1409  C   SER A 210     -28.482   4.343  -3.665  1.00  0.95           C  
ATOM   1410  O   SER A 210     -29.683   4.297  -3.416  1.00  0.95           O  
ATOM   1411  CB  SER A 210     -27.620   3.214  -5.731  1.00  0.95           C  
ATOM   1412  OG  SER A 210     -28.892   3.169  -6.380  1.00  0.95           O  
ATOM   1413  N   GLN A 211     -27.767   5.469  -3.483  1.00  0.95           N  
ATOM   1414  CA  GLN A 211     -28.389   6.767  -3.302  1.00  0.95           C  
ATOM   1415  C   GLN A 211     -28.341   7.534  -4.615  1.00  0.95           C  
ATOM   1416  O   GLN A 211     -29.105   8.465  -4.840  1.00  0.95           O  
ATOM   1417  CB  GLN A 211     -27.666   7.586  -2.198  1.00  0.95           C  
ATOM   1418  CG  GLN A 211     -26.228   8.038  -2.551  1.00  0.95           C  
ATOM   1419  CD  GLN A 211     -25.558   8.770  -1.386  1.00  0.95           C  
ATOM   1420  OE1 GLN A 211     -26.196   9.252  -0.457  1.00  0.95           O  
ATOM   1421  NE2 GLN A 211     -24.205   8.820  -1.423  1.00  0.95           N  
ATOM   1422  N   ALA A 212     -27.443   7.116  -5.533  1.00  0.95           N  
ATOM   1423  CA  ALA A 212     -27.317   7.680  -6.851  1.00  0.95           C  
ATOM   1424  C   ALA A 212     -26.540   6.700  -7.720  1.00  0.95           C  
ATOM   1425  O   ALA A 212     -25.838   5.820  -7.216  1.00  0.95           O  
ATOM   1426  CB  ALA A 212     -26.576   9.034  -6.809  1.00  0.95           C  
ATOM   1427  N   THR A 213     -26.639   6.822  -9.055  1.00  0.97           N  
ATOM   1428  CA  THR A 213     -25.823   6.082 -10.010  1.00  0.97           C  
ATOM   1429  C   THR A 213     -24.821   7.017 -10.653  1.00  0.97           C  
ATOM   1430  O   THR A 213     -24.982   8.235 -10.648  1.00  0.97           O  
ATOM   1431  CB  THR A 213     -26.623   5.397 -11.118  1.00  0.97           C  
ATOM   1432  OG1 THR A 213     -27.544   6.287 -11.737  1.00  0.97           O  
ATOM   1433  CG2 THR A 213     -27.445   4.258 -10.503  1.00  0.97           C  
ATOM   1434  N   VAL A 214     -23.729   6.458 -11.210  1.00  0.97           N  
ATOM   1435  CA  VAL A 214     -22.714   7.224 -11.909  1.00  0.97           C  
ATOM   1436  C   VAL A 214     -22.243   6.451 -13.132  1.00  0.97           C  
ATOM   1437  O   VAL A 214     -21.923   5.266 -13.066  1.00  0.97           O  
ATOM   1438  CB  VAL A 214     -21.547   7.592 -10.983  1.00  0.97           C  
ATOM   1439  CG1 VAL A 214     -20.950   6.361 -10.265  1.00  0.97           C  
ATOM   1440  CG2 VAL A 214     -20.468   8.391 -11.739  1.00  0.97           C  
ATOM   1441  N   LYS A 215     -22.198   7.096 -14.318  1.00  0.98           N  
ATOM   1442  CA  LYS A 215     -21.614   6.493 -15.503  1.00  0.98           C  
ATOM   1443  C   LYS A 215     -20.114   6.673 -15.500  1.00  0.98           C  
ATOM   1444  O   LYS A 215     -19.583   7.773 -15.326  1.00  0.98           O  
ATOM   1445  CB  LYS A 215     -22.202   7.041 -16.821  1.00  0.98           C  
ATOM   1446  CG  LYS A 215     -23.692   6.708 -16.942  1.00  0.98           C  
ATOM   1447  CD  LYS A 215     -24.297   7.132 -18.286  1.00  0.98           C  
ATOM   1448  CE  LYS A 215     -25.774   6.743 -18.373  1.00  0.98           C  
ATOM   1449  NZ  LYS A 215     -26.341   7.127 -19.683  1.00  0.98           N  
ATOM   1450  N   LEU A 216     -19.390   5.561 -15.667  1.00  0.98           N  
ATOM   1451  CA  LEU A 216     -17.969   5.507 -15.451  1.00  0.98           C  
ATOM   1452  C   LEU A 216     -17.225   4.987 -16.646  1.00  0.98           C  
ATOM   1453  O   LEU A 216     -17.643   4.048 -17.317  1.00  0.98           O  
ATOM   1454  CB  LEU A 216     -17.636   4.555 -14.283  1.00  0.98           C  
ATOM   1455  CG  LEU A 216     -18.169   5.021 -12.920  1.00  0.98           C  
ATOM   1456  CD1 LEU A 216     -17.961   3.943 -11.850  1.00  0.98           C  
ATOM   1457  CD2 LEU A 216     -17.511   6.333 -12.486  1.00  0.98           C  
ATOM   1458  N   LEU A 217     -16.050   5.576 -16.894  1.00  0.98           N  
ATOM   1459  CA  LEU A 217     -15.056   5.029 -17.782  1.00  0.98           C  
ATOM   1460  C   LEU A 217     -14.025   4.331 -16.924  1.00  0.98           C  
ATOM   1461  O   LEU A 217     -13.556   4.869 -15.918  1.00  0.98           O  
ATOM   1462  CB  LEU A 217     -14.367   6.129 -18.620  1.00  0.98           C  
ATOM   1463  CG  LEU A 217     -15.280   6.723 -19.706  1.00  0.98           C  
ATOM   1464  CD1 LEU A 217     -14.742   8.065 -20.219  1.00  0.98           C  
ATOM   1465  CD2 LEU A 217     -15.463   5.743 -20.870  1.00  0.98           C  
ATOM   1466  N   VAL A 218     -13.659   3.099 -17.301  1.00  0.98           N  
ATOM   1467  CA  VAL A 218     -12.675   2.292 -16.607  1.00  0.98           C  
ATOM   1468  C   VAL A 218     -11.502   2.147 -17.541  1.00  0.98           C  
ATOM   1469  O   VAL A 218     -11.680   1.996 -18.745  1.00  0.98           O  
ATOM   1470  CB  VAL A 218     -13.187   0.887 -16.280  1.00  0.98           C  
ATOM   1471  CG1 VAL A 218     -12.213   0.152 -15.335  1.00  0.98           C  
ATOM   1472  CG2 VAL A 218     -14.581   0.982 -15.636  1.00  0.98           C  
ATOM   1473  N   ASN A 219     -10.251   2.146 -17.039  1.00  0.98           N  
ATOM   1474  CA  ASN A 219      -9.058   1.990 -17.866  1.00  0.98           C  
ATOM   1475  C   ASN A 219      -8.798   0.555 -18.349  1.00  0.98           C  
ATOM   1476  O   ASN A 219      -7.666   0.087 -18.464  1.00  0.98           O  
ATOM   1477  CB  ASN A 219      -7.811   2.590 -17.171  1.00  0.98           C  
ATOM   1478  CG  ASN A 219      -7.437   1.853 -15.889  1.00  0.98           C  
ATOM   1479  OD1 ASN A 219      -8.286   1.348 -15.156  1.00  0.98           O  
ATOM   1480  ND2 ASN A 219      -6.122   1.816 -15.592  1.00  0.98           N  
ATOM   1481  N   HIS A 220      -9.883  -0.165 -18.656  1.00  0.98           N  
ATOM   1482  CA  HIS A 220      -9.904  -1.472 -19.257  1.00  0.98           C  
ATOM   1483  C   HIS A 220     -10.192  -1.275 -20.720  1.00  0.98           C  
ATOM   1484  O   HIS A 220     -10.980  -0.411 -21.092  1.00  0.98           O  
ATOM   1485  CB  HIS A 220     -11.002  -2.367 -18.651  1.00  0.98           C  
ATOM   1486  CG  HIS A 220     -10.727  -2.749 -17.234  1.00  0.98           C  
ATOM   1487  ND1 HIS A 220     -11.534  -3.698 -16.643  1.00  0.98           N  
ATOM   1488  CD2 HIS A 220      -9.785  -2.323 -16.358  1.00  0.98           C  
ATOM   1489  CE1 HIS A 220     -11.072  -3.831 -15.421  1.00  0.98           C  
ATOM   1490  NE2 HIS A 220     -10.009  -3.020 -15.191  1.00  0.98           N  
ATOM   1491  N   PHE A 221      -9.529  -2.060 -21.576  1.00  0.98           N  
ATOM   1492  CA  PHE A 221      -9.629  -1.942 -23.012  1.00  0.98           C  
ATOM   1493  C   PHE A 221      -9.854  -3.346 -23.540  1.00  0.98           C  
ATOM   1494  O   PHE A 221      -9.125  -4.266 -23.173  1.00  0.98           O  
ATOM   1495  CB  PHE A 221      -8.307  -1.380 -23.585  1.00  0.98           C  
ATOM   1496  CG  PHE A 221      -8.099   0.044 -23.161  1.00  0.98           C  
ATOM   1497  CD1 PHE A 221      -8.601   1.090 -23.945  1.00  0.98           C  
ATOM   1498  CD2 PHE A 221      -7.416   0.357 -21.975  1.00  0.98           C  
ATOM   1499  CE1 PHE A 221      -8.428   2.424 -23.559  1.00  0.98           C  
ATOM   1500  CE2 PHE A 221      -7.262   1.689 -21.573  1.00  0.98           C  
ATOM   1501  CZ  PHE A 221      -7.758   2.725 -22.370  1.00  0.98           C  
ATOM   1502  N   ILE A 222     -10.900  -3.576 -24.362  1.00  0.97           N  
ATOM   1503  CA  ILE A 222     -11.286  -4.918 -24.809  1.00  0.97           C  
ATOM   1504  C   ILE A 222     -10.261  -5.557 -25.739  1.00  0.97           C  
ATOM   1505  O   ILE A 222      -9.881  -4.996 -26.766  1.00  0.97           O  
ATOM   1506  CB  ILE A 222     -12.690  -4.954 -25.425  1.00  0.97           C  
ATOM   1507  CG1 ILE A 222     -13.730  -4.503 -24.368  1.00  0.97           C  
ATOM   1508  CG2 ILE A 222     -13.035  -6.364 -25.971  1.00  0.97           C  
ATOM   1509  CD1 ILE A 222     -15.161  -4.370 -24.904  1.00  0.97           C  
ATOM   1510  N   VAL A 223      -9.792  -6.777 -25.399  1.00  0.95           N  
ATOM   1511  CA  VAL A 223      -8.828  -7.517 -26.191  1.00  0.95           C  
ATOM   1512  C   VAL A 223      -9.585  -8.472 -27.086  1.00  0.95           C  
ATOM   1513  O   VAL A 223     -10.159  -9.470 -26.652  1.00  0.95           O  
ATOM   1514  CB  VAL A 223      -7.835  -8.315 -25.350  1.00  0.95           C  
ATOM   1515  CG1 VAL A 223      -6.830  -9.070 -26.243  1.00  0.95           C  
ATOM   1516  CG2 VAL A 223      -7.068  -7.359 -24.428  1.00  0.95           C  
ATOM   1517  N   SER A 224      -9.588  -8.184 -28.391  1.00  0.93           N  
ATOM   1518  CA  SER A 224     -10.220  -9.020 -29.386  1.00  0.93           C  
ATOM   1519  C   SER A 224      -9.260 -10.102 -29.814  1.00  0.93           C  
ATOM   1520  O   SER A 224      -8.074  -9.863 -30.031  1.00  0.93           O  
ATOM   1521  CB  SER A 224     -10.631  -8.231 -30.649  1.00  0.93           C  
ATOM   1522  OG  SER A 224     -11.732  -7.370 -30.365  1.00  0.93           O  
ATOM   1523  N   TYR A 225      -9.760 -11.339 -29.949  1.00  0.91           N  
ATOM   1524  CA  TYR A 225      -8.959 -12.475 -30.337  1.00  0.91           C  
ATOM   1525  C   TYR A 225      -9.817 -13.388 -31.195  1.00  0.91           C  
ATOM   1526  O   TYR A 225     -11.046 -13.370 -31.132  1.00  0.91           O  
ATOM   1527  CB  TYR A 225      -8.362 -13.243 -29.112  1.00  0.91           C  
ATOM   1528  CG  TYR A 225      -9.433 -13.798 -28.202  1.00  0.91           C  
ATOM   1529  CD1 TYR A 225     -10.018 -13.010 -27.197  1.00  0.91           C  
ATOM   1530  CD2 TYR A 225      -9.903 -15.106 -28.393  1.00  0.91           C  
ATOM   1531  CE1 TYR A 225     -11.093 -13.499 -26.440  1.00  0.91           C  
ATOM   1532  CE2 TYR A 225     -10.968 -15.601 -27.633  1.00  0.91           C  
ATOM   1533  CZ  TYR A 225     -11.580 -14.788 -26.675  1.00  0.91           C  
ATOM   1534  OH  TYR A 225     -12.692 -15.281 -25.965  1.00  0.91           O  
ATOM   1535  N   ARG A 226      -9.192 -14.235 -32.029  1.00  0.88           N  
ATOM   1536  CA  ARG A 226      -9.917 -15.228 -32.793  1.00  0.88           C  
ATOM   1537  C   ARG A 226     -10.072 -16.515 -31.985  1.00  0.88           C  
ATOM   1538  O   ARG A 226      -9.089 -17.118 -31.569  1.00  0.88           O  
ATOM   1539  CB  ARG A 226      -9.175 -15.552 -34.111  1.00  0.88           C  
ATOM   1540  CG  ARG A 226      -9.024 -14.357 -35.073  1.00  0.88           C  
ATOM   1541  CD  ARG A 226      -8.208 -14.733 -36.312  1.00  0.88           C  
ATOM   1542  NE  ARG A 226      -8.107 -13.513 -37.174  1.00  0.88           N  
ATOM   1543  CZ  ARG A 226      -7.519 -13.509 -38.379  1.00  0.88           C  
ATOM   1544  NH1 ARG A 226      -6.961 -14.609 -38.876  1.00  0.88           N  
ATOM   1545  NH2 ARG A 226      -7.480 -12.392 -39.101  1.00  0.88           N  
ATOM   1546  N   LYS A 227     -11.318 -16.997 -31.764  1.00  0.84           N  
ATOM   1547  CA  LYS A 227     -11.594 -18.210 -30.994  1.00  0.84           C  
ATOM   1548  C   LYS A 227     -11.075 -19.508 -31.608  1.00  0.84           C  
ATOM   1549  O   LYS A 227     -10.861 -20.493 -30.915  1.00  0.84           O  
ATOM   1550  CB  LYS A 227     -13.115 -18.398 -30.755  1.00  0.84           C  
ATOM   1551  CG  LYS A 227     -13.745 -17.311 -29.874  1.00  0.84           C  
ATOM   1552  CD  LYS A 227     -15.107 -17.740 -29.296  1.00  0.84           C  
ATOM   1553  CE  LYS A 227     -15.695 -16.690 -28.342  1.00  0.84           C  
ATOM   1554  NZ  LYS A 227     -16.767 -17.256 -27.493  1.00  0.84           N  
ATOM   1555  N   VAL A 228     -10.871 -19.514 -32.938  1.00  0.85           N  
ATOM   1556  CA  VAL A 228     -10.328 -20.628 -33.693  1.00  0.85           C  
ATOM   1557  C   VAL A 228      -8.815 -20.737 -33.578  1.00  0.85           C  
ATOM   1558  O   VAL A 228      -8.222 -21.743 -33.956  1.00  0.85           O  
ATOM   1559  CB  VAL A 228     -10.714 -20.530 -35.169  1.00  0.85           C  
ATOM   1560  CG1 VAL A 228     -12.239 -20.710 -35.307  1.00  0.85           C  
ATOM   1561  CG2 VAL A 228     -10.250 -19.197 -35.800  1.00  0.85           C  
ATOM   1562  N   THR A 229      -8.137 -19.690 -33.064  1.00  0.87           N  
ATOM   1563  CA  THR A 229      -6.699 -19.711 -32.826  1.00  0.87           C  
ATOM   1564  C   THR A 229      -6.327 -20.641 -31.690  1.00  0.87           C  
ATOM   1565  O   THR A 229      -6.929 -20.624 -30.617  1.00  0.87           O  
ATOM   1566  CB  THR A 229      -6.125 -18.327 -32.525  1.00  0.87           C  
ATOM   1567  OG1 THR A 229      -6.243 -17.478 -33.658  1.00  0.87           O  
ATOM   1568  CG2 THR A 229      -4.628 -18.327 -32.178  1.00  0.87           C  
ATOM   1569  N   THR A 230      -5.273 -21.450 -31.887  1.00  0.92           N  
ATOM   1570  CA  THR A 230      -4.677 -22.271 -30.840  1.00  0.92           C  
ATOM   1571  C   THR A 230      -3.296 -21.733 -30.576  1.00  0.92           C  
ATOM   1572  O   THR A 230      -2.502 -21.553 -31.494  1.00  0.92           O  
ATOM   1573  CB  THR A 230      -4.545 -23.742 -31.226  1.00  0.92           C  
ATOM   1574  OG1 THR A 230      -5.828 -24.347 -31.276  1.00  0.92           O  
ATOM   1575  CG2 THR A 230      -3.740 -24.573 -30.216  1.00  0.92           C  
ATOM   1576  N   ILE A 231      -2.959 -21.458 -29.301  1.00  0.94           N  
ATOM   1577  CA  ILE A 231      -1.605 -21.099 -28.911  1.00  0.94           C  
ATOM   1578  C   ILE A 231      -0.870 -22.380 -28.574  1.00  0.94           C  
ATOM   1579  O   ILE A 231      -1.372 -23.252 -27.869  1.00  0.94           O  
ATOM   1580  CB  ILE A 231      -1.550 -20.110 -27.742  1.00  0.94           C  
ATOM   1581  CG1 ILE A 231      -2.139 -18.757 -28.201  1.00  0.94           C  
ATOM   1582  CG2 ILE A 231      -0.101 -19.934 -27.224  1.00  0.94           C  
ATOM   1583  CD1 ILE A 231      -2.166 -17.680 -27.111  1.00  0.94           C  
ATOM   1584  N   PHE A 232       0.354 -22.547 -29.089  1.00  0.94           N  
ATOM   1585  CA  PHE A 232       1.166 -23.708 -28.806  1.00  0.94           C  
ATOM   1586  C   PHE A 232       2.169 -23.336 -27.728  1.00  0.94           C  
ATOM   1587  O   PHE A 232       2.935 -22.387 -27.873  1.00  0.94           O  
ATOM   1588  CB  PHE A 232       1.914 -24.187 -30.071  1.00  0.94           C  
ATOM   1589  CG  PHE A 232       0.973 -24.584 -31.170  1.00  0.94           C  
ATOM   1590  CD1 PHE A 232       0.632 -25.932 -31.361  1.00  0.94           C  
ATOM   1591  CD2 PHE A 232       0.454 -23.622 -32.053  1.00  0.94           C  
ATOM   1592  CE1 PHE A 232      -0.226 -26.309 -32.402  1.00  0.94           C  
ATOM   1593  CE2 PHE A 232      -0.416 -23.993 -33.085  1.00  0.94           C  
ATOM   1594  CZ  PHE A 232      -0.755 -25.339 -33.260  1.00  0.94           C  
ATOM   1595  N   HIS A 233       2.172 -24.063 -26.596  1.00  0.94           N  
ATOM   1596  CA  HIS A 233       3.073 -23.815 -25.484  1.00  0.94           C  
ATOM   1597  C   HIS A 233       4.205 -24.825 -25.491  1.00  0.94           C  
ATOM   1598  O   HIS A 233       3.976 -26.035 -25.480  1.00  0.94           O  
ATOM   1599  CB  HIS A 233       2.327 -23.930 -24.134  1.00  0.94           C  
ATOM   1600  CG  HIS A 233       3.183 -23.809 -22.905  1.00  0.94           C  
ATOM   1601  ND1 HIS A 233       2.686 -24.312 -21.721  1.00  0.94           N  
ATOM   1602  CD2 HIS A 233       4.395 -23.231 -22.697  1.00  0.94           C  
ATOM   1603  CE1 HIS A 233       3.599 -24.026 -20.819  1.00  0.94           C  
ATOM   1604  NE2 HIS A 233       4.659 -23.381 -21.355  1.00  0.94           N  
ATOM   1605  N   TYR A 234       5.463 -24.348 -25.485  1.00  0.92           N  
ATOM   1606  CA  TYR A 234       6.661 -25.169 -25.477  1.00  0.92           C  
ATOM   1607  C   TYR A 234       7.451 -24.893 -24.215  1.00  0.92           C  
ATOM   1608  O   TYR A 234       7.567 -23.745 -23.782  1.00  0.92           O  
ATOM   1609  CB  TYR A 234       7.646 -24.868 -26.650  1.00  0.92           C  
ATOM   1610  CG  TYR A 234       7.033 -25.110 -27.994  1.00  0.92           C  
ATOM   1611  CD1 TYR A 234       7.355 -26.247 -28.758  1.00  0.92           C  
ATOM   1612  CD2 TYR A 234       6.100 -24.197 -28.500  1.00  0.92           C  
ATOM   1613  CE1 TYR A 234       6.679 -26.518 -29.957  1.00  0.92           C  
ATOM   1614  CE2 TYR A 234       5.421 -24.474 -29.684  1.00  0.92           C  
ATOM   1615  CZ  TYR A 234       5.689 -25.638 -30.396  1.00  0.92           C  
ATOM   1616  OH  TYR A 234       4.908 -25.934 -31.517  1.00  0.92           O  
ATOM   1617  N   ASP A 235       8.052 -25.941 -23.612  1.00  0.92           N  
ATOM   1618  CA  ASP A 235       9.135 -25.766 -22.661  1.00  0.92           C  
ATOM   1619  C   ASP A 235      10.380 -25.463 -23.501  1.00  0.92           C  
ATOM   1620  O   ASP A 235      10.577 -26.051 -24.570  1.00  0.92           O  
ATOM   1621  CB  ASP A 235       9.326 -27.020 -21.753  1.00  0.92           C  
ATOM   1622  CG  ASP A 235       9.915 -26.686 -20.381  1.00  0.92           C  
ATOM   1623  OD1 ASP A 235      10.893 -25.900 -20.302  1.00  0.92           O  
ATOM   1624  OD2 ASP A 235       9.366 -27.217 -19.372  1.00  0.92           O  
ATOM   1625  N   ILE A 236      11.208 -24.498 -23.074  1.00  0.89           N  
ATOM   1626  CA  ILE A 236      12.467 -24.185 -23.723  1.00  0.89           C  
ATOM   1627  C   ILE A 236      13.580 -24.263 -22.690  1.00  0.89           C  
ATOM   1628  O   ILE A 236      13.687 -23.466 -21.757  1.00  0.89           O  
ATOM   1629  CB  ILE A 236      12.463 -22.867 -24.518  1.00  0.89           C  
ATOM   1630  CG1 ILE A 236      13.801 -22.655 -25.270  1.00  0.89           C  
ATOM   1631  CG2 ILE A 236      12.067 -21.657 -23.642  1.00  0.89           C  
ATOM   1632  CD1 ILE A 236      13.758 -21.508 -26.288  1.00  0.89           C  
ATOM   1633  N   ASN A 237      14.477 -25.258 -22.824  1.00  0.89           N  
ATOM   1634  CA  ASN A 237      15.511 -25.498 -21.842  1.00  0.89           C  
ATOM   1635  C   ASN A 237      16.856 -25.155 -22.456  1.00  0.89           C  
ATOM   1636  O   ASN A 237      17.373 -25.872 -23.310  1.00  0.89           O  
ATOM   1637  CB  ASN A 237      15.450 -26.986 -21.432  1.00  0.89           C  
ATOM   1638  CG  ASN A 237      16.255 -27.319 -20.188  1.00  0.89           C  
ATOM   1639  OD1 ASN A 237      16.946 -26.526 -19.553  1.00  0.89           O  
ATOM   1640  ND2 ASN A 237      16.155 -28.614 -19.797  1.00  0.89           N  
ATOM   1641  N   ILE A 238      17.453 -24.031 -22.021  1.00  0.88           N  
ATOM   1642  CA  ILE A 238      18.727 -23.543 -22.514  1.00  0.88           C  
ATOM   1643  C   ILE A 238      19.782 -23.842 -21.468  1.00  0.88           C  
ATOM   1644  O   ILE A 238      19.748 -23.340 -20.346  1.00  0.88           O  
ATOM   1645  CB  ILE A 238      18.676 -22.043 -22.831  1.00  0.88           C  
ATOM   1646  CG1 ILE A 238      17.696 -21.779 -24.001  1.00  0.88           C  
ATOM   1647  CG2 ILE A 238      20.085 -21.504 -23.167  1.00  0.88           C  
ATOM   1648  CD1 ILE A 238      17.220 -20.330 -24.171  1.00  0.88           C  
ATOM   1649  N   LYS A 239      20.759 -24.694 -21.826  1.00  0.87           N  
ATOM   1650  CA  LYS A 239      21.869 -25.054 -20.973  1.00  0.87           C  
ATOM   1651  C   LYS A 239      23.155 -24.665 -21.653  1.00  0.87           C  
ATOM   1652  O   LYS A 239      23.275 -24.719 -22.872  1.00  0.87           O  
ATOM   1653  CB  LYS A 239      21.938 -26.577 -20.723  1.00  0.87           C  
ATOM   1654  CG  LYS A 239      20.760 -27.103 -19.897  1.00  0.87           C  
ATOM   1655  CD  LYS A 239      20.869 -28.612 -19.633  1.00  0.87           C  
ATOM   1656  CE  LYS A 239      19.684 -29.143 -18.829  1.00  0.87           C  
ATOM   1657  NZ  LYS A 239      19.824 -30.599 -18.607  1.00  0.87           N  
ATOM   1658  N   LEU A 240      24.176 -24.254 -20.883  1.00  0.85           N  
ATOM   1659  CA  LEU A 240      25.520 -24.110 -21.411  1.00  0.85           C  
ATOM   1660  C   LEU A 240      26.101 -25.474 -21.802  1.00  0.85           C  
ATOM   1661  O   LEU A 240      25.893 -26.461 -21.099  1.00  0.85           O  
ATOM   1662  CB  LEU A 240      26.412 -23.392 -20.369  1.00  0.85           C  
ATOM   1663  CG  LEU A 240      27.757 -22.854 -20.893  1.00  0.85           C  
ATOM   1664  CD1 LEU A 240      27.566 -21.701 -21.887  1.00  0.85           C  
ATOM   1665  CD2 LEU A 240      28.639 -22.388 -19.726  1.00  0.85           C  
ATOM   1666  N   ASP A 241      26.821 -25.580 -22.939  1.00  0.81           N  
ATOM   1667  CA  ASP A 241      27.502 -26.803 -23.324  1.00  0.81           C  
ATOM   1668  C   ASP A 241      28.771 -26.934 -22.472  1.00  0.81           C  
ATOM   1669  O   ASP A 241      29.711 -26.156 -22.606  1.00  0.81           O  
ATOM   1670  CB  ASP A 241      27.778 -26.756 -24.862  1.00  0.81           C  
ATOM   1671  CG  ASP A 241      28.235 -28.071 -25.480  1.00  0.81           C  
ATOM   1672  OD1 ASP A 241      28.673 -28.970 -24.721  1.00  0.81           O  
ATOM   1673  OD2 ASP A 241      28.144 -28.179 -26.736  1.00  0.81           O  
ATOM   1674  N   GLU A 242      28.830 -27.912 -21.543  1.00  0.68           N  
ATOM   1675  CA  GLU A 242      29.917 -28.043 -20.586  1.00  0.68           C  
ATOM   1676  C   GLU A 242      31.240 -28.446 -21.219  1.00  0.68           C  
ATOM   1677  O   GLU A 242      32.318 -28.172 -20.703  1.00  0.68           O  
ATOM   1678  CB  GLU A 242      29.530 -29.030 -19.463  1.00  0.68           C  
ATOM   1679  CG  GLU A 242      28.317 -28.525 -18.643  1.00  0.68           C  
ATOM   1680  CD  GLU A 242      28.037 -29.360 -17.395  1.00  0.68           C  
ATOM   1681  OE1 GLU A 242      27.393 -28.804 -16.465  1.00  0.68           O  
ATOM   1682  OE2 GLU A 242      28.446 -30.547 -17.359  1.00  0.68           O  
ATOM   1683  N   ALA A 243      31.197 -29.029 -22.434  1.00  0.61           N  
ATOM   1684  CA  ALA A 243      32.378 -29.317 -23.216  1.00  0.61           C  
ATOM   1685  C   ALA A 243      33.038 -28.056 -23.787  1.00  0.61           C  
ATOM   1686  O   ALA A 243      34.157 -28.108 -24.291  1.00  0.61           O  
ATOM   1687  CB  ALA A 243      32.001 -30.283 -24.356  1.00  0.61           C  
ATOM   1688  N   SER A 244      32.362 -26.884 -23.708  1.00  0.53           N  
ATOM   1689  CA  SER A 244      32.906 -25.620 -24.178  1.00  0.53           C  
ATOM   1690  C   SER A 244      33.465 -24.730 -23.077  1.00  0.53           C  
ATOM   1691  O   SER A 244      34.094 -23.715 -23.378  1.00  0.53           O  
ATOM   1692  CB  SER A 244      31.892 -24.828 -25.068  1.00  0.53           C  
ATOM   1693  OG  SER A 244      30.923 -24.037 -24.366  1.00  0.53           O  
ATOM   1694  N   SER A 245      33.328 -25.077 -21.773  1.00  0.49           N  
ATOM   1695  CA  SER A 245      33.899 -24.225 -20.738  1.00  0.49           C  
ATOM   1696  C   SER A 245      34.176 -24.920 -19.418  1.00  0.49           C  
ATOM   1697  O   SER A 245      33.428 -25.772 -18.943  1.00  0.49           O  
ATOM   1698  CB  SER A 245      33.054 -22.942 -20.464  1.00  0.49           C  
ATOM   1699  OG  SER A 245      31.814 -23.232 -19.815  1.00  0.49           O  
ATOM   1700  N   ASN A 246      35.234 -24.479 -18.707  1.00  0.48           N  
ATOM   1701  CA  ASN A 246      35.572 -24.932 -17.363  1.00  0.48           C  
ATOM   1702  C   ASN A 246      34.766 -24.195 -16.286  1.00  0.48           C  
ATOM   1703  O   ASN A 246      35.304 -23.809 -15.252  1.00  0.48           O  
ATOM   1704  CB  ASN A 246      37.079 -24.690 -17.048  1.00  0.48           C  
ATOM   1705  CG  ASN A 246      37.992 -25.505 -17.956  1.00  0.48           C  
ATOM   1706  OD1 ASN A 246      37.579 -26.269 -18.819  1.00  0.48           O  
ATOM   1707  ND2 ASN A 246      39.322 -25.337 -17.753  1.00  0.48           N  
ATOM   1708  N   ALA A 247      33.458 -23.961 -16.506  1.00  0.48           N  
ATOM   1709  CA  ALA A 247      32.645 -23.140 -15.631  1.00  0.48           C  
ATOM   1710  C   ALA A 247      31.377 -23.868 -15.211  1.00  0.48           C  
ATOM   1711  O   ALA A 247      30.361 -23.868 -15.899  1.00  0.48           O  
ATOM   1712  CB  ALA A 247      32.275 -21.835 -16.368  1.00  0.48           C  
ATOM   1713  N   SER A 248      31.415 -24.494 -14.022  1.00  0.46           N  
ATOM   1714  CA  SER A 248      30.319 -25.244 -13.440  1.00  0.46           C  
ATOM   1715  C   SER A 248      29.193 -24.397 -12.878  1.00  0.46           C  
ATOM   1716  O   SER A 248      29.399 -23.359 -12.255  1.00  0.46           O  
ATOM   1717  CB  SER A 248      30.842 -26.168 -12.304  1.00  0.46           C  
ATOM   1718  OG  SER A 248      31.693 -25.451 -11.405  1.00  0.46           O  
ATOM   1719  N   GLY A 249      27.931 -24.846 -13.064  1.00  0.55           N  
ATOM   1720  CA  GLY A 249      26.836 -24.562 -12.135  1.00  0.55           C  
ATOM   1721  C   GLY A 249      26.227 -23.191 -12.111  1.00  0.55           C  
ATOM   1722  O   GLY A 249      25.345 -22.926 -11.305  1.00  0.55           O  
ATOM   1723  N   LYS A 250      26.669 -22.264 -12.969  1.00  0.61           N  
ATOM   1724  CA  LYS A 250      26.202 -20.895 -12.885  1.00  0.61           C  
ATOM   1725  C   LYS A 250      24.906 -20.684 -13.648  1.00  0.61           C  
ATOM   1726  O   LYS A 250      24.840 -20.910 -14.856  1.00  0.61           O  
ATOM   1727  CB  LYS A 250      27.296 -19.913 -13.370  1.00  0.61           C  
ATOM   1728  CG  LYS A 250      27.062 -18.471 -12.889  1.00  0.61           C  
ATOM   1729  CD  LYS A 250      28.303 -17.572 -13.027  1.00  0.61           C  
ATOM   1730  CE  LYS A 250      28.131 -16.231 -12.302  1.00  0.61           C  
ATOM   1731  NZ  LYS A 250      29.426 -15.519 -12.187  1.00  0.61           N  
ATOM   1732  N   GLU A 251      23.835 -20.238 -12.952  1.00  0.67           N  
ATOM   1733  CA  GLU A 251      22.570 -19.887 -13.574  1.00  0.67           C  
ATOM   1734  C   GLU A 251      22.701 -18.818 -14.648  1.00  0.67           C  
ATOM   1735  O   GLU A 251      23.394 -17.811 -14.492  1.00  0.67           O  
ATOM   1736  CB  GLU A 251      21.523 -19.389 -12.551  1.00  0.67           C  
ATOM   1737  CG  GLU A 251      21.006 -20.471 -11.577  1.00  0.67           C  
ATOM   1738  CD  GLU A 251      19.765 -19.989 -10.824  1.00  0.67           C  
ATOM   1739  OE1 GLU A 251      18.803 -20.795 -10.726  1.00  0.67           O  
ATOM   1740  OE2 GLU A 251      19.768 -18.822 -10.356  1.00  0.67           O  
ATOM   1741  N   LEU A 252      22.040 -19.046 -15.796  1.00  0.77           N  
ATOM   1742  CA  LEU A 252      22.041 -18.117 -16.904  1.00  0.77           C  
ATOM   1743  C   LEU A 252      21.247 -16.855 -16.627  1.00  0.77           C  
ATOM   1744  O   LEU A 252      20.179 -16.878 -16.012  1.00  0.77           O  
ATOM   1745  CB  LEU A 252      21.523 -18.790 -18.194  1.00  0.77           C  
ATOM   1746  CG  LEU A 252      22.375 -19.975 -18.686  1.00  0.77           C  
ATOM   1747  CD1 LEU A 252      21.750 -20.561 -19.957  1.00  0.77           C  
ATOM   1748  CD2 LEU A 252      23.835 -19.568 -18.937  1.00  0.77           C  
ATOM   1749  N   SER A 253      21.744 -15.691 -17.093  1.00  0.75           N  
ATOM   1750  CA  SER A 253      20.983 -14.459 -16.989  1.00  0.75           C  
ATOM   1751  C   SER A 253      19.831 -14.408 -17.966  1.00  0.75           C  
ATOM   1752  O   SER A 253      19.852 -15.027 -19.027  1.00  0.75           O  
ATOM   1753  CB  SER A 253      21.838 -13.166 -17.066  1.00  0.75           C  
ATOM   1754  OG  SER A 253      22.219 -12.767 -18.386  1.00  0.75           O  
ATOM   1755  N   LYS A 254      18.767 -13.635 -17.650  1.00  0.75           N  
ATOM   1756  CA  LYS A 254      17.672 -13.393 -18.579  1.00  0.75           C  
ATOM   1757  C   LYS A 254      18.122 -12.785 -19.901  1.00  0.75           C  
ATOM   1758  O   LYS A 254      17.550 -13.051 -20.951  1.00  0.75           O  
ATOM   1759  CB  LYS A 254      16.567 -12.517 -17.944  1.00  0.75           C  
ATOM   1760  CG  LYS A 254      15.807 -13.275 -16.845  1.00  0.75           C  
ATOM   1761  CD  LYS A 254      14.375 -12.758 -16.626  1.00  0.75           C  
ATOM   1762  CE  LYS A 254      13.570 -13.693 -15.713  1.00  0.75           C  
ATOM   1763  NZ  LYS A 254      12.115 -13.594 -15.980  1.00  0.75           N  
ATOM   1764  N   ALA A 255      19.199 -11.979 -19.868  1.00  0.73           N  
ATOM   1765  CA  ALA A 255      19.855 -11.462 -21.042  1.00  0.73           C  
ATOM   1766  C   ALA A 255      20.524 -12.553 -21.889  1.00  0.73           C  
ATOM   1767  O   ALA A 255      20.398 -12.552 -23.108  1.00  0.73           O  
ATOM   1768  CB  ALA A 255      20.846 -10.365 -20.611  1.00  0.73           C  
ATOM   1769  N   GLU A 256      21.215 -13.546 -21.279  1.00  0.80           N  
ATOM   1770  CA  GLU A 256      21.741 -14.708 -21.987  1.00  0.80           C  
ATOM   1771  C   GLU A 256      20.638 -15.574 -22.586  1.00  0.80           C  
ATOM   1772  O   GLU A 256      20.697 -15.931 -23.759  1.00  0.80           O  
ATOM   1773  CB  GLU A 256      22.683 -15.549 -21.083  1.00  0.80           C  
ATOM   1774  CG  GLU A 256      24.076 -14.893 -20.896  1.00  0.80           C  
ATOM   1775  CD  GLU A 256      24.905 -15.508 -19.773  1.00  0.80           C  
ATOM   1776  OE1 GLU A 256      26.077 -15.886 -20.062  1.00  0.80           O  
ATOM   1777  OE2 GLU A 256      24.414 -15.556 -18.614  1.00  0.80           O  
ATOM   1778  N   PHE A 257      19.557 -15.851 -21.824  1.00  0.84           N  
ATOM   1779  CA  PHE A 257      18.386 -16.573 -22.301  1.00  0.84           C  
ATOM   1780  C   PHE A 257      17.728 -15.923 -23.517  1.00  0.84           C  
ATOM   1781  O   PHE A 257      17.445 -16.582 -24.518  1.00  0.84           O  
ATOM   1782  CB  PHE A 257      17.311 -16.643 -21.181  1.00  0.84           C  
ATOM   1783  CG  PHE A 257      17.576 -17.712 -20.156  1.00  0.84           C  
ATOM   1784  CD1 PHE A 257      17.517 -19.063 -20.525  1.00  0.84           C  
ATOM   1785  CD2 PHE A 257      17.779 -17.402 -18.802  1.00  0.84           C  
ATOM   1786  CE1 PHE A 257      17.682 -20.081 -19.577  1.00  0.84           C  
ATOM   1787  CE2 PHE A 257      17.940 -18.413 -17.847  1.00  0.84           C  
ATOM   1788  CZ  PHE A 257      17.900 -19.755 -18.236  1.00  0.84           C  
ATOM   1789  N   LEU A 258      17.525 -14.588 -23.479  1.00  0.81           N  
ATOM   1790  CA  LEU A 258      17.043 -13.823 -24.613  1.00  0.81           C  
ATOM   1791  C   LEU A 258      17.982 -13.867 -25.811  1.00  0.81           C  
ATOM   1792  O   LEU A 258      17.549 -14.177 -26.913  1.00  0.81           O  
ATOM   1793  CB  LEU A 258      16.789 -12.351 -24.204  1.00  0.81           C  
ATOM   1794  CG  LEU A 258      15.468 -12.139 -23.439  1.00  0.81           C  
ATOM   1795  CD1 LEU A 258      15.454 -10.766 -22.750  1.00  0.81           C  
ATOM   1796  CD2 LEU A 258      14.260 -12.276 -24.379  1.00  0.81           C  
ATOM   1797  N   SER A 259      19.303 -13.659 -25.617  1.00  0.83           N  
ATOM   1798  CA  SER A 259      20.284 -13.698 -26.702  1.00  0.83           C  
ATOM   1799  C   SER A 259      20.350 -15.047 -27.399  1.00  0.83           C  
ATOM   1800  O   SER A 259      20.422 -15.132 -28.620  1.00  0.83           O  
ATOM   1801  CB  SER A 259      21.729 -13.374 -26.238  1.00  0.83           C  
ATOM   1802  OG  SER A 259      21.878 -12.012 -25.831  1.00  0.83           O  
ATOM   1803  N   VAL A 260      20.293 -16.159 -26.634  1.00  0.85           N  
ATOM   1804  CA  VAL A 260      20.227 -17.511 -27.178  1.00  0.85           C  
ATOM   1805  C   VAL A 260      18.950 -17.751 -27.966  1.00  0.85           C  
ATOM   1806  O   VAL A 260      18.977 -18.299 -29.067  1.00  0.85           O  
ATOM   1807  CB  VAL A 260      20.406 -18.567 -26.092  1.00  0.85           C  
ATOM   1808  CG1 VAL A 260      20.276 -19.993 -26.660  1.00  0.85           C  
ATOM   1809  CG2 VAL A 260      21.810 -18.416 -25.482  1.00  0.85           C  
ATOM   1810  N   LYS A 261      17.787 -17.296 -27.457  1.00  0.87           N  
ATOM   1811  CA  LYS A 261      16.549 -17.339 -28.212  1.00  0.87           C  
ATOM   1812  C   LYS A 261      16.585 -16.494 -29.488  1.00  0.87           C  
ATOM   1813  O   LYS A 261      16.132 -16.923 -30.544  1.00  0.87           O  
ATOM   1814  CB  LYS A 261      15.356 -16.874 -27.342  1.00  0.87           C  
ATOM   1815  CG  LYS A 261      13.980 -17.032 -28.022  1.00  0.87           C  
ATOM   1816  CD  LYS A 261      12.960 -15.940 -27.653  1.00  0.87           C  
ATOM   1817  CE  LYS A 261      13.340 -14.503 -28.038  1.00  0.87           C  
ATOM   1818  NZ  LYS A 261      13.543 -14.372 -29.492  1.00  0.87           N  
ATOM   1819  N   ASP A 262      17.124 -15.265 -29.447  1.00  0.85           N  
ATOM   1820  CA  ASP A 262      17.277 -14.411 -30.613  1.00  0.85           C  
ATOM   1821  C   ASP A 262      18.184 -15.020 -31.685  1.00  0.85           C  
ATOM   1822  O   ASP A 262      17.880 -14.951 -32.875  1.00  0.85           O  
ATOM   1823  CB  ASP A 262      17.729 -12.991 -30.180  1.00  0.85           C  
ATOM   1824  CG  ASP A 262      16.604 -12.249 -29.465  1.00  0.85           C  
ATOM   1825  OD1 ASP A 262      15.424 -12.670 -29.617  1.00  0.85           O  
ATOM   1826  OD2 ASP A 262      16.882 -11.235 -28.785  1.00  0.85           O  
ATOM   1827  N   GLU A 263      19.286 -15.684 -31.284  1.00  0.87           N  
ATOM   1828  CA  GLU A 263      20.152 -16.428 -32.184  1.00  0.87           C  
ATOM   1829  C   GLU A 263      19.511 -17.684 -32.772  1.00  0.87           C  
ATOM   1830  O   GLU A 263      19.595 -17.950 -33.968  1.00  0.87           O  
ATOM   1831  CB  GLU A 263      21.484 -16.778 -31.486  1.00  0.87           C  
ATOM   1832  CG  GLU A 263      22.659 -17.004 -32.469  1.00  0.87           C  
ATOM   1833  CD  GLU A 263      23.035 -15.707 -33.172  1.00  0.87           C  
ATOM   1834  OE1 GLU A 263      23.044 -15.675 -34.426  1.00  0.87           O  
ATOM   1835  OE2 GLU A 263      23.274 -14.680 -32.482  1.00  0.87           O  
ATOM   1836  N   LEU A 264      18.776 -18.472 -31.955  1.00  0.86           N  
ATOM   1837  CA  LEU A 264      18.046 -19.666 -32.375  1.00  0.86           C  
ATOM   1838  C   LEU A 264      17.054 -19.381 -33.495  1.00  0.86           C  
ATOM   1839  O   LEU A 264      16.963 -20.105 -34.481  1.00  0.86           O  
ATOM   1840  CB  LEU A 264      17.288 -20.252 -31.157  1.00  0.86           C  
ATOM   1841  CG  LEU A 264      16.388 -21.477 -31.422  1.00  0.86           C  
ATOM   1842  CD1 LEU A 264      17.200 -22.706 -31.853  1.00  0.86           C  
ATOM   1843  CD2 LEU A 264      15.541 -21.789 -30.180  1.00  0.86           C  
ATOM   1844  N   PHE A 265      16.343 -18.243 -33.398  1.00  0.86           N  
ATOM   1845  CA  PHE A 265      15.385 -17.801 -34.391  1.00  0.86           C  
ATOM   1846  C   PHE A 265      16.032 -17.003 -35.525  1.00  0.86           C  
ATOM   1847  O   PHE A 265      15.344 -16.350 -36.308  1.00  0.86           O  
ATOM   1848  CB  PHE A 265      14.267 -16.967 -33.708  1.00  0.86           C  
ATOM   1849  CG  PHE A 265      13.258 -17.877 -33.055  1.00  0.86           C  
ATOM   1850  CD1 PHE A 265      12.196 -18.388 -33.814  1.00  0.86           C  
ATOM   1851  CD2 PHE A 265      13.336 -18.235 -31.702  1.00  0.86           C  
ATOM   1852  CE1 PHE A 265      11.254 -19.254 -33.249  1.00  0.86           C  
ATOM   1853  CE2 PHE A 265      12.373 -19.061 -31.113  1.00  0.86           C  
ATOM   1854  CZ  PHE A 265      11.332 -19.577 -31.889  1.00  0.86           C  
ATOM   1855  N   ARG A 266      17.371 -17.082 -35.696  1.00  0.82           N  
ATOM   1856  CA  ARG A 266      18.022 -16.671 -36.929  1.00  0.82           C  
ATOM   1857  C   ARG A 266      18.226 -17.831 -37.878  1.00  0.82           C  
ATOM   1858  O   ARG A 266      18.479 -17.616 -39.062  1.00  0.82           O  
ATOM   1859  CB  ARG A 266      19.422 -16.083 -36.676  1.00  0.82           C  
ATOM   1860  CG  ARG A 266      19.365 -14.651 -36.143  1.00  0.82           C  
ATOM   1861  CD  ARG A 266      20.754 -14.133 -35.795  1.00  0.82           C  
ATOM   1862  NE  ARG A 266      20.606 -12.673 -35.549  1.00  0.82           N  
ATOM   1863  CZ  ARG A 266      21.294 -12.020 -34.608  1.00  0.82           C  
ATOM   1864  NH1 ARG A 266      22.265 -12.587 -33.909  1.00  0.82           N  
ATOM   1865  NH2 ARG A 266      20.971 -10.752 -34.350  1.00  0.82           N  
ATOM   1866  N   GLU A 267      18.088 -19.082 -37.389  1.00  0.81           N  
ATOM   1867  CA  GLU A 267      18.147 -20.282 -38.202  1.00  0.81           C  
ATOM   1868  C   GLU A 267      17.070 -20.269 -39.286  1.00  0.81           C  
ATOM   1869  O   GLU A 267      15.959 -19.773 -39.085  1.00  0.81           O  
ATOM   1870  CB  GLU A 267      18.072 -21.527 -37.280  1.00  0.81           C  
ATOM   1871  CG  GLU A 267      18.360 -22.907 -37.927  1.00  0.81           C  
ATOM   1872  CD  GLU A 267      17.203 -23.405 -38.788  1.00  0.81           C  
ATOM   1873  OE1 GLU A 267      17.446 -23.871 -39.929  1.00  0.81           O  
ATOM   1874  OE2 GLU A 267      16.033 -23.279 -38.345  1.00  0.81           O  
ATOM   1875  N   SER A 268      17.369 -20.780 -40.491  1.00  0.73           N  
ATOM   1876  CA  SER A 268      16.577 -20.691 -41.703  1.00  0.73           C  
ATOM   1877  C   SER A 268      15.152 -21.221 -41.572  1.00  0.73           C  
ATOM   1878  O   SER A 268      14.224 -20.604 -42.100  1.00  0.73           O  
ATOM   1879  CB  SER A 268      17.293 -21.424 -42.886  1.00  0.73           C  
ATOM   1880  OG  SER A 268      18.556 -21.978 -42.506  1.00  0.73           O  
ATOM   1881  N   SER A 269      14.936 -22.360 -40.867  1.00  0.72           N  
ATOM   1882  CA  SER A 269      13.611 -22.920 -40.599  1.00  0.72           C  
ATOM   1883  C   SER A 269      12.799 -22.108 -39.604  1.00  0.72           C  
ATOM   1884  O   SER A 269      11.626 -21.803 -39.829  1.00  0.72           O  
ATOM   1885  CB  SER A 269      13.602 -24.468 -40.324  1.00  0.72           C  
ATOM   1886  OG  SER A 269      13.523 -24.928 -38.972  1.00  0.72           O  
ATOM   1887  N   LEU A 270      13.440 -21.659 -38.509  1.00  0.80           N  
ATOM   1888  CA  LEU A 270      12.780 -20.937 -37.439  1.00  0.80           C  
ATOM   1889  C   LEU A 270      12.586 -19.452 -37.683  1.00  0.80           C  
ATOM   1890  O   LEU A 270      11.686 -18.827 -37.128  1.00  0.80           O  
ATOM   1891  CB  LEU A 270      13.579 -21.128 -36.134  1.00  0.80           C  
ATOM   1892  CG  LEU A 270      13.590 -22.585 -35.634  1.00  0.80           C  
ATOM   1893  CD1 LEU A 270      14.460 -22.725 -34.380  1.00  0.80           C  
ATOM   1894  CD2 LEU A 270      12.176 -23.101 -35.336  1.00  0.80           C  
ATOM   1895  N   ARG A 271      13.393 -18.843 -38.563  1.00  0.79           N  
ATOM   1896  CA  ARG A 271      13.411 -17.417 -38.847  1.00  0.79           C  
ATOM   1897  C   ARG A 271      12.114 -16.841 -39.376  1.00  0.79           C  
ATOM   1898  O   ARG A 271      11.764 -15.702 -39.090  1.00  0.79           O  
ATOM   1899  CB  ARG A 271      14.564 -17.103 -39.820  1.00  0.79           C  
ATOM   1900  CG  ARG A 271      14.771 -15.618 -40.155  1.00  0.79           C  
ATOM   1901  CD  ARG A 271      16.028 -15.429 -40.995  1.00  0.79           C  
ATOM   1902  NE  ARG A 271      16.080 -13.985 -41.385  1.00  0.79           N  
ATOM   1903  CZ  ARG A 271      16.956 -13.497 -42.272  1.00  0.79           C  
ATOM   1904  NH1 ARG A 271      17.894 -14.274 -42.804  1.00  0.79           N  
ATOM   1905  NH2 ARG A 271      16.895 -12.218 -42.637  1.00  0.79           N  
ATOM   1906  N   ARG A 272      11.339 -17.621 -40.148  1.00  0.77           N  
ATOM   1907  CA  ARG A 272      10.042 -17.189 -40.637  1.00  0.77           C  
ATOM   1908  C   ARG A 272       8.973 -17.193 -39.552  1.00  0.77           C  
ATOM   1909  O   ARG A 272       7.911 -16.605 -39.709  1.00  0.77           O  
ATOM   1910  CB  ARG A 272       9.549 -18.116 -41.767  1.00  0.77           C  
ATOM   1911  CG  ARG A 272      10.533 -18.267 -42.940  1.00  0.77           C  
ATOM   1912  CD  ARG A 272       9.890 -19.030 -44.097  1.00  0.77           C  
ATOM   1913  NE  ARG A 272      10.989 -19.540 -44.974  1.00  0.77           N  
ATOM   1914  CZ  ARG A 272      10.767 -20.210 -46.112  1.00  0.77           C  
ATOM   1915  NH1 ARG A 272       9.544 -20.315 -46.622  1.00  0.77           N  
ATOM   1916  NH2 ARG A 272      11.778 -20.799 -46.746  1.00  0.77           N  
ATOM   1917  N   LEU A 273       9.243 -17.872 -38.422  1.00  0.80           N  
ATOM   1918  CA  LEU A 273       8.314 -18.001 -37.326  1.00  0.80           C  
ATOM   1919  C   LEU A 273       8.677 -17.060 -36.195  1.00  0.80           C  
ATOM   1920  O   LEU A 273       7.996 -17.014 -35.182  1.00  0.80           O  
ATOM   1921  CB  LEU A 273       8.322 -19.456 -36.794  1.00  0.80           C  
ATOM   1922  CG  LEU A 273       8.001 -20.511 -37.873  1.00  0.80           C  
ATOM   1923  CD1 LEU A 273       8.176 -21.929 -37.319  1.00  0.80           C  
ATOM   1924  CD2 LEU A 273       6.580 -20.345 -38.430  1.00  0.80           C  
ATOM   1925  N   SER A 274       9.735 -16.235 -36.337  1.00  0.78           N  
ATOM   1926  CA  SER A 274      10.218 -15.319 -35.306  1.00  0.78           C  
ATOM   1927  C   SER A 274       9.199 -14.272 -34.875  1.00  0.78           C  
ATOM   1928  O   SER A 274       9.142 -13.884 -33.710  1.00  0.78           O  
ATOM   1929  CB  SER A 274      11.541 -14.626 -35.718  1.00  0.78           C  
ATOM   1930  OG  SER A 274      11.347 -13.764 -36.838  1.00  0.78           O  
ATOM   1931  N   SER A 275       8.327 -13.837 -35.805  1.00  0.79           N  
ATOM   1932  CA  SER A 275       7.233 -12.907 -35.575  1.00  0.79           C  
ATOM   1933  C   SER A 275       6.026 -13.570 -34.932  1.00  0.79           C  
ATOM   1934  O   SER A 275       5.087 -12.906 -34.503  1.00  0.79           O  
ATOM   1935  CB  SER A 275       6.781 -12.237 -36.902  1.00  0.79           C  
ATOM   1936  OG  SER A 275       6.488 -13.209 -37.909  1.00  0.79           O  
ATOM   1937  N   CYS A 276       6.035 -14.911 -34.821  1.00  0.83           N  
ATOM   1938  CA  CYS A 276       4.942 -15.717 -34.317  1.00  0.83           C  
ATOM   1939  C   CYS A 276       5.256 -16.269 -32.932  1.00  0.83           C  
ATOM   1940  O   CYS A 276       4.665 -17.253 -32.501  1.00  0.83           O  
ATOM   1941  CB  CYS A 276       4.678 -16.916 -35.268  1.00  0.83           C  
ATOM   1942  SG  CYS A 276       4.353 -16.385 -36.982  1.00  0.83           S  
ATOM   1943  N   VAL A 277       6.223 -15.656 -32.213  1.00  0.88           N  
ATOM   1944  CA  VAL A 277       6.769 -16.152 -30.951  1.00  0.88           C  
ATOM   1945  C   VAL A 277       6.692 -15.128 -29.832  1.00  0.88           C  
ATOM   1946  O   VAL A 277       7.087 -13.976 -29.979  1.00  0.88           O  
ATOM   1947  CB  VAL A 277       8.239 -16.531 -31.115  1.00  0.88           C  
ATOM   1948  CG1 VAL A 277       8.938 -16.929 -29.800  1.00  0.88           C  
ATOM   1949  CG2 VAL A 277       8.333 -17.718 -32.070  1.00  0.88           C  
ATOM   1950  N   ALA A 278       6.223 -15.556 -28.645  1.00  0.90           N  
ATOM   1951  CA  ALA A 278       6.290 -14.783 -27.427  1.00  0.90           C  
ATOM   1952  C   ALA A 278       7.008 -15.597 -26.356  1.00  0.90           C  
ATOM   1953  O   ALA A 278       6.953 -16.827 -26.348  1.00  0.90           O  
ATOM   1954  CB  ALA A 278       4.874 -14.397 -26.983  1.00  0.90           C  
ATOM   1955  N   TYR A 279       7.743 -14.936 -25.437  1.00  0.88           N  
ATOM   1956  CA  TYR A 279       8.627 -15.618 -24.505  1.00  0.88           C  
ATOM   1957  C   TYR A 279       8.602 -14.930 -23.145  1.00  0.88           C  
ATOM   1958  O   TYR A 279       8.609 -13.706 -23.048  1.00  0.88           O  
ATOM   1959  CB  TYR A 279      10.064 -15.600 -25.105  1.00  0.88           C  
ATOM   1960  CG  TYR A 279      11.134 -16.249 -24.258  1.00  0.88           C  
ATOM   1961  CD1 TYR A 279      12.357 -15.586 -24.061  1.00  0.88           C  
ATOM   1962  CD2 TYR A 279      10.949 -17.508 -23.665  1.00  0.88           C  
ATOM   1963  CE1 TYR A 279      13.393 -16.191 -23.340  1.00  0.88           C  
ATOM   1964  CE2 TYR A 279      11.959 -18.084 -22.882  1.00  0.88           C  
ATOM   1965  CZ  TYR A 279      13.188 -17.435 -22.743  1.00  0.88           C  
ATOM   1966  OH  TYR A 279      14.229 -17.999 -21.992  1.00  0.88           O  
ATOM   1967  N   ASP A 280       8.576 -15.707 -22.040  1.00  0.84           N  
ATOM   1968  CA  ASP A 280       8.502 -15.183 -20.688  1.00  0.84           C  
ATOM   1969  C   ASP A 280       9.844 -14.663 -20.147  1.00  0.84           C  
ATOM   1970  O   ASP A 280       9.916 -13.932 -19.153  1.00  0.84           O  
ATOM   1971  CB  ASP A 280       7.851 -16.257 -19.762  1.00  0.84           C  
ATOM   1972  CG  ASP A 280       8.706 -17.487 -19.489  1.00  0.84           C  
ATOM   1973  OD1 ASP A 280       9.657 -17.769 -20.259  1.00  0.84           O  
ATOM   1974  OD2 ASP A 280       8.407 -18.198 -18.496  1.00  0.84           O  
ATOM   1975  N   GLY A 281      10.961 -15.029 -20.810  1.00  0.80           N  
ATOM   1976  CA  GLY A 281      12.304 -14.748 -20.326  1.00  0.80           C  
ATOM   1977  C   GLY A 281      12.764 -15.785 -19.336  1.00  0.80           C  
ATOM   1978  O   GLY A 281      13.561 -15.487 -18.449  1.00  0.80           O  
ATOM   1979  N   GLY A 282      12.221 -17.010 -19.431  1.00  0.84           N  
ATOM   1980  CA  GLY A 282      12.584 -18.149 -18.607  1.00  0.84           C  
ATOM   1981  C   GLY A 282      12.462 -19.427 -19.389  1.00  0.84           C  
ATOM   1982  O   GLY A 282      13.324 -19.755 -20.198  1.00  0.84           O  
ATOM   1983  N   ARG A 283      11.398 -20.208 -19.143  1.00  0.87           N  
ATOM   1984  CA  ARG A 283      11.240 -21.512 -19.766  1.00  0.87           C  
ATOM   1985  C   ARG A 283       9.991 -21.625 -20.619  1.00  0.87           C  
ATOM   1986  O   ARG A 283       9.756 -22.668 -21.220  1.00  0.87           O  
ATOM   1987  CB  ARG A 283      11.154 -22.637 -18.708  1.00  0.87           C  
ATOM   1988  CG  ARG A 283      12.477 -22.936 -17.984  1.00  0.87           C  
ATOM   1989  CD  ARG A 283      12.373 -24.248 -17.209  1.00  0.87           C  
ATOM   1990  NE  ARG A 283      13.597 -24.371 -16.348  1.00  0.87           N  
ATOM   1991  CZ  ARG A 283      13.769 -25.368 -15.471  1.00  0.87           C  
ATOM   1992  NH1 ARG A 283      12.883 -26.356 -15.388  1.00  0.87           N  
ATOM   1993  NH2 ARG A 283      14.832 -25.382 -14.669  1.00  0.87           N  
ATOM   1994  N   ASN A 284       9.146 -20.583 -20.734  1.00  0.91           N  
ATOM   1995  CA  ASN A 284       7.862 -20.756 -21.395  1.00  0.91           C  
ATOM   1996  C   ASN A 284       7.807 -19.975 -22.690  1.00  0.91           C  
ATOM   1997  O   ASN A 284       7.755 -18.743 -22.718  1.00  0.91           O  
ATOM   1998  CB  ASN A 284       6.678 -20.333 -20.495  1.00  0.91           C  
ATOM   1999  CG  ASN A 284       6.670 -21.168 -19.222  1.00  0.91           C  
ATOM   2000  OD1 ASN A 284       6.216 -22.315 -19.218  1.00  0.91           O  
ATOM   2001  ND2 ASN A 284       7.147 -20.585 -18.101  1.00  0.91           N  
ATOM   2002  N   LEU A 285       7.782 -20.704 -23.819  1.00  0.92           N  
ATOM   2003  CA  LEU A 285       7.716 -20.129 -25.143  1.00  0.92           C  
ATOM   2004  C   LEU A 285       6.333 -20.403 -25.719  1.00  0.92           C  
ATOM   2005  O   LEU A 285       5.838 -21.531 -25.674  1.00  0.92           O  
ATOM   2006  CB  LEU A 285       8.790 -20.773 -26.049  1.00  0.92           C  
ATOM   2007  CG  LEU A 285       9.055 -20.044 -27.378  1.00  0.92           C  
ATOM   2008  CD1 LEU A 285      10.222 -19.058 -27.241  1.00  0.92           C  
ATOM   2009  CD2 LEU A 285       9.356 -21.055 -28.486  1.00  0.92           C  
ATOM   2010  N   TYR A 286       5.660 -19.372 -26.260  1.00  0.93           N  
ATOM   2011  CA  TYR A 286       4.304 -19.481 -26.768  1.00  0.93           C  
ATOM   2012  C   TYR A 286       4.287 -19.067 -28.222  1.00  0.93           C  
ATOM   2013  O   TYR A 286       4.912 -18.075 -28.597  1.00  0.93           O  
ATOM   2014  CB  TYR A 286       3.317 -18.565 -26.003  1.00  0.93           C  
ATOM   2015  CG  TYR A 286       3.223 -18.979 -24.563  1.00  0.93           C  
ATOM   2016  CD1 TYR A 286       2.358 -20.010 -24.162  1.00  0.93           C  
ATOM   2017  CD2 TYR A 286       4.005 -18.332 -23.594  1.00  0.93           C  
ATOM   2018  CE1 TYR A 286       2.261 -20.373 -22.811  1.00  0.93           C  
ATOM   2019  CE2 TYR A 286       3.910 -18.692 -22.244  1.00  0.93           C  
ATOM   2020  CZ  TYR A 286       3.031 -19.707 -21.853  1.00  0.93           C  
ATOM   2021  OH  TYR A 286       2.903 -20.039 -20.493  1.00  0.93           O  
ATOM   2022  N   THR A 287       3.586 -19.821 -29.093  1.00  0.93           N  
ATOM   2023  CA  THR A 287       3.561 -19.539 -30.525  1.00  0.93           C  
ATOM   2024  C   THR A 287       2.181 -19.641 -31.130  1.00  0.93           C  
ATOM   2025  O   THR A 287       1.290 -20.307 -30.601  1.00  0.93           O  
ATOM   2026  CB  THR A 287       4.488 -20.410 -31.362  1.00  0.93           C  
ATOM   2027  OG1 THR A 287       4.202 -21.793 -31.260  1.00  0.93           O  
ATOM   2028  CG2 THR A 287       5.916 -20.224 -30.865  1.00  0.93           C  
ATOM   2029  N   SER A 288       1.967 -18.972 -32.285  1.00  0.90           N  
ATOM   2030  CA  SER A 288       0.710 -19.025 -33.021  1.00  0.90           C  
ATOM   2031  C   SER A 288       0.747 -20.033 -34.157  1.00  0.90           C  
ATOM   2032  O   SER A 288      -0.263 -20.313 -34.795  1.00  0.90           O  
ATOM   2033  CB  SER A 288       0.332 -17.647 -33.617  1.00  0.90           C  
ATOM   2034  OG  SER A 288       1.358 -17.110 -34.452  1.00  0.90           O  
ATOM   2035  N   ALA A 289       1.915 -20.658 -34.387  1.00  0.89           N  
ATOM   2036  CA  ALA A 289       2.102 -21.694 -35.374  1.00  0.89           C  
ATOM   2037  C   ALA A 289       3.062 -22.713 -34.792  1.00  0.89           C  
ATOM   2038  O   ALA A 289       3.908 -22.382 -33.960  1.00  0.89           O  
ATOM   2039  CB  ALA A 289       2.698 -21.123 -36.678  1.00  0.89           C  
ATOM   2040  N   GLU A 290       2.927 -23.997 -35.178  1.00  0.89           N  
ATOM   2041  CA  GLU A 290       3.753 -25.068 -34.655  1.00  0.89           C  
ATOM   2042  C   GLU A 290       5.243 -24.933 -34.975  1.00  0.89           C  
ATOM   2043  O   GLU A 290       5.634 -24.555 -36.078  1.00  0.89           O  
ATOM   2044  CB  GLU A 290       3.192 -26.441 -35.085  1.00  0.89           C  
ATOM   2045  CG  GLU A 290       3.635 -27.625 -34.188  1.00  0.89           C  
ATOM   2046  CD  GLU A 290       2.883 -28.925 -34.483  1.00  0.89           C  
ATOM   2047  OE1 GLU A 290       3.189 -29.928 -33.788  1.00  0.89           O  
ATOM   2048  OE2 GLU A 290       1.986 -28.919 -35.364  1.00  0.89           O  
ATOM   2049  N   LEU A 291       6.121 -25.214 -33.992  1.00  0.86           N  
ATOM   2050  CA  LEU A 291       7.557 -25.138 -34.155  1.00  0.86           C  
ATOM   2051  C   LEU A 291       8.103 -26.535 -34.364  1.00  0.86           C  
ATOM   2052  O   LEU A 291       7.623 -27.466 -33.712  1.00  0.86           O  
ATOM   2053  CB  LEU A 291       8.274 -24.541 -32.916  1.00  0.86           C  
ATOM   2054  CG  LEU A 291       7.923 -23.079 -32.589  1.00  0.86           C  
ATOM   2055  CD1 LEU A 291       8.777 -22.579 -31.422  1.00  0.86           C  
ATOM   2056  CD2 LEU A 291       8.105 -22.150 -33.791  1.00  0.86           C  
ATOM   2057  N   PRO A 292       9.079 -26.792 -35.233  1.00  0.81           N  
ATOM   2058  CA  PRO A 292       9.774 -28.068 -35.207  1.00  0.81           C  
ATOM   2059  C   PRO A 292      10.477 -28.330 -33.879  1.00  0.81           C  
ATOM   2060  O   PRO A 292      11.508 -27.729 -33.585  1.00  0.81           O  
ATOM   2061  CB  PRO A 292      10.751 -27.966 -36.390  1.00  0.81           C  
ATOM   2062  CG  PRO A 292      11.076 -26.471 -36.493  1.00  0.81           C  
ATOM   2063  CD  PRO A 292       9.789 -25.787 -36.027  1.00  0.81           C  
ATOM   2064  N   ALA A 293       9.962 -29.292 -33.097  1.00  0.81           N  
ATOM   2065  CA  ALA A 293      10.546 -29.747 -31.857  1.00  0.81           C  
ATOM   2066  C   ALA A 293      11.928 -30.367 -32.008  1.00  0.81           C  
ATOM   2067  O   ALA A 293      12.272 -30.943 -33.048  1.00  0.81           O  
ATOM   2068  CB  ALA A 293       9.576 -30.721 -31.163  1.00  0.81           C  
ATOM   2069  N   GLY A 294      12.786 -30.257 -30.980  1.00  0.84           N  
ATOM   2070  CA  GLY A 294      14.098 -30.874 -31.056  1.00  0.84           C  
ATOM   2071  C   GLY A 294      15.165 -30.140 -30.319  1.00  0.84           C  
ATOM   2072  O   GLY A 294      14.923 -29.201 -29.563  1.00  0.84           O  
ATOM   2073  N   LEU A 295      16.408 -30.594 -30.535  1.00  0.87           N  
ATOM   2074  CA  LEU A 295      17.562 -30.136 -29.804  1.00  0.87           C  
ATOM   2075  C   LEU A 295      18.489 -29.363 -30.726  1.00  0.87           C  
ATOM   2076  O   LEU A 295      18.827 -29.801 -31.828  1.00  0.87           O  
ATOM   2077  CB  LEU A 295      18.294 -31.366 -29.221  1.00  0.87           C  
ATOM   2078  CG  LEU A 295      19.271 -31.072 -28.072  1.00  0.87           C  
ATOM   2079  CD1 LEU A 295      18.514 -30.732 -26.784  1.00  0.87           C  
ATOM   2080  CD2 LEU A 295      20.183 -32.283 -27.837  1.00  0.87           C  
ATOM   2081  N   PHE A 296      18.907 -28.160 -30.305  1.00  0.87           N  
ATOM   2082  CA  PHE A 296      19.681 -27.254 -31.122  1.00  0.87           C  
ATOM   2083  C   PHE A 296      20.945 -26.866 -30.388  1.00  0.87           C  
ATOM   2084  O   PHE A 296      20.927 -26.492 -29.219  1.00  0.87           O  
ATOM   2085  CB  PHE A 296      18.894 -25.960 -31.445  1.00  0.87           C  
ATOM   2086  CG  PHE A 296      17.612 -26.256 -32.180  1.00  0.87           C  
ATOM   2087  CD1 PHE A 296      17.559 -26.185 -33.582  1.00  0.87           C  
ATOM   2088  CD2 PHE A 296      16.435 -26.564 -31.474  1.00  0.87           C  
ATOM   2089  CE1 PHE A 296      16.356 -26.415 -34.264  1.00  0.87           C  
ATOM   2090  CE2 PHE A 296      15.238 -26.815 -32.153  1.00  0.87           C  
ATOM   2091  CZ  PHE A 296      15.196 -26.737 -33.549  1.00  0.87           C  
ATOM   2092  N   ARG A 297      22.093 -26.930 -31.077  1.00  0.88           N  
ATOM   2093  CA  ARG A 297      23.342 -26.391 -30.599  1.00  0.88           C  
ATOM   2094  C   ARG A 297      23.407 -24.954 -31.089  1.00  0.88           C  
ATOM   2095  O   ARG A 297      23.490 -24.694 -32.287  1.00  0.88           O  
ATOM   2096  CB  ARG A 297      24.525 -27.232 -31.140  1.00  0.88           C  
ATOM   2097  CG  ARG A 297      25.904 -26.873 -30.558  1.00  0.88           C  
ATOM   2098  CD  ARG A 297      27.042 -27.820 -30.983  1.00  0.88           C  
ATOM   2099  NE  ARG A 297      26.922 -29.087 -30.171  1.00  0.88           N  
ATOM   2100  CZ  ARG A 297      26.642 -30.303 -30.668  1.00  0.88           C  
ATOM   2101  NH1 ARG A 297      26.419 -30.516 -31.960  1.00  0.88           N  
ATOM   2102  NH2 ARG A 297      26.599 -31.360 -29.856  1.00  0.88           N  
ATOM   2103  N   VAL A 298      23.309 -23.985 -30.163  1.00  0.89           N  
ATOM   2104  CA  VAL A 298      23.220 -22.566 -30.474  1.00  0.89           C  
ATOM   2105  C   VAL A 298      24.462 -21.895 -29.935  1.00  0.89           C  
ATOM   2106  O   VAL A 298      24.716 -21.875 -28.732  1.00  0.89           O  
ATOM   2107  CB  VAL A 298      21.993 -21.899 -29.848  1.00  0.89           C  
ATOM   2108  CG1 VAL A 298      21.922 -20.398 -30.199  1.00  0.89           C  
ATOM   2109  CG2 VAL A 298      20.716 -22.596 -30.347  1.00  0.89           C  
ATOM   2110  N   ARG A 299      25.295 -21.325 -30.813  1.00  0.86           N  
ATOM   2111  CA  ARG A 299      26.494 -20.626 -30.422  1.00  0.86           C  
ATOM   2112  C   ARG A 299      26.226 -19.143 -30.399  1.00  0.86           C  
ATOM   2113  O   ARG A 299      25.808 -18.566 -31.398  1.00  0.86           O  
ATOM   2114  CB  ARG A 299      27.622 -20.923 -31.423  1.00  0.86           C  
ATOM   2115  CG  ARG A 299      29.004 -20.351 -31.061  1.00  0.86           C  
ATOM   2116  CD  ARG A 299      30.026 -20.762 -32.118  1.00  0.86           C  
ATOM   2117  NE  ARG A 299      31.365 -20.266 -31.660  1.00  0.86           N  
ATOM   2118  CZ  ARG A 299      32.515 -20.918 -31.868  1.00  0.86           C  
ATOM   2119  NH1 ARG A 299      32.550 -22.081 -32.515  1.00  0.86           N  
ATOM   2120  NH2 ARG A 299      33.660 -20.402 -31.427  1.00  0.86           N  
ATOM   2121  N   VAL A 300      26.463 -18.489 -29.250  1.00  0.82           N  
ATOM   2122  CA  VAL A 300      26.289 -17.056 -29.103  1.00  0.82           C  
ATOM   2123  C   VAL A 300      27.629 -16.516 -28.662  1.00  0.82           C  
ATOM   2124  O   VAL A 300      28.096 -16.769 -27.548  1.00  0.82           O  
ATOM   2125  CB  VAL A 300      25.215 -16.674 -28.088  1.00  0.82           C  
ATOM   2126  CG1 VAL A 300      25.024 -15.145 -28.017  1.00  0.82           C  
ATOM   2127  CG2 VAL A 300      23.888 -17.325 -28.505  1.00  0.82           C  
ATOM   2128  N   ARG A 301      28.301 -15.751 -29.547  1.00  0.80           N  
ATOM   2129  CA  ARG A 301      29.653 -15.260 -29.337  1.00  0.80           C  
ATOM   2130  C   ARG A 301      30.685 -16.383 -29.147  1.00  0.80           C  
ATOM   2131  O   ARG A 301      31.004 -17.146 -30.060  1.00  0.80           O  
ATOM   2132  CB  ARG A 301      29.736 -14.198 -28.196  1.00  0.80           C  
ATOM   2133  CG  ARG A 301      28.757 -13.006 -28.298  1.00  0.80           C  
ATOM   2134  CD  ARG A 301      28.698 -12.217 -26.985  1.00  0.80           C  
ATOM   2135  NE  ARG A 301      27.719 -11.094 -27.154  1.00  0.80           N  
ATOM   2136  CZ  ARG A 301      27.181 -10.409 -26.134  1.00  0.80           C  
ATOM   2137  NH1 ARG A 301      27.439 -10.737 -24.872  1.00  0.80           N  
ATOM   2138  NH2 ARG A 301      26.355  -9.393 -26.369  1.00  0.80           N  
ATOM   2139  N   SER A 302      31.265 -16.493 -27.937  1.00  0.75           N  
ATOM   2140  CA  SER A 302      32.288 -17.463 -27.603  1.00  0.75           C  
ATOM   2141  C   SER A 302      31.756 -18.590 -26.732  1.00  0.75           C  
ATOM   2142  O   SER A 302      32.519 -19.420 -26.249  1.00  0.75           O  
ATOM   2143  CB  SER A 302      33.483 -16.766 -26.907  1.00  0.75           C  
ATOM   2144  OG  SER A 302      33.087 -16.059 -25.728  1.00  0.75           O  
ATOM   2145  N   LYS A 303      30.422 -18.673 -26.549  1.00  0.82           N  
ATOM   2146  CA  LYS A 303      29.785 -19.701 -25.754  1.00  0.82           C  
ATOM   2147  C   LYS A 303      28.852 -20.529 -26.616  1.00  0.82           C  
ATOM   2148  O   LYS A 303      28.097 -20.015 -27.442  1.00  0.82           O  
ATOM   2149  CB  LYS A 303      28.917 -19.098 -24.621  1.00  0.82           C  
ATOM   2150  CG  LYS A 303      29.691 -18.498 -23.433  1.00  0.82           C  
ATOM   2151  CD  LYS A 303      28.692 -17.982 -22.377  1.00  0.82           C  
ATOM   2152  CE  LYS A 303      29.260 -17.553 -21.019  1.00  0.82           C  
ATOM   2153  NZ  LYS A 303      28.171 -17.381 -20.032  1.00  0.82           N  
ATOM   2154  N   THR A 304      28.867 -21.854 -26.406  1.00  0.87           N  
ATOM   2155  CA  THR A 304      27.969 -22.791 -27.075  1.00  0.87           C  
ATOM   2156  C   THR A 304      26.920 -23.242 -26.083  1.00  0.87           C  
ATOM   2157  O   THR A 304      27.225 -23.549 -24.930  1.00  0.87           O  
ATOM   2158  CB  THR A 304      28.658 -24.034 -27.632  1.00  0.87           C  
ATOM   2159  OG1 THR A 304      29.678 -23.678 -28.553  1.00  0.87           O  
ATOM   2160  CG2 THR A 304      27.686 -24.918 -28.419  1.00  0.87           C  
ATOM   2161  N   TYR A 305      25.643 -23.271 -26.501  1.00  0.88           N  
ATOM   2162  CA  TYR A 305      24.513 -23.641 -25.679  1.00  0.88           C  
ATOM   2163  C   TYR A 305      23.758 -24.798 -26.306  1.00  0.88           C  
ATOM   2164  O   TYR A 305      23.616 -24.891 -27.524  1.00  0.88           O  
ATOM   2165  CB  TYR A 305      23.500 -22.479 -25.532  1.00  0.88           C  
ATOM   2166  CG  TYR A 305      24.113 -21.303 -24.835  1.00  0.88           C  
ATOM   2167  CD1 TYR A 305      23.951 -21.145 -23.451  1.00  0.88           C  
ATOM   2168  CD2 TYR A 305      24.813 -20.322 -25.557  1.00  0.88           C  
ATOM   2169  CE1 TYR A 305      24.457 -20.012 -22.802  1.00  0.88           C  
ATOM   2170  CE2 TYR A 305      25.331 -19.196 -24.906  1.00  0.88           C  
ATOM   2171  CZ  TYR A 305      25.138 -19.038 -23.532  1.00  0.88           C  
ATOM   2172  OH  TYR A 305      25.607 -17.884 -22.885  1.00  0.88           O  
ATOM   2173  N   ILE A 306      23.222 -25.702 -25.473  1.00  0.89           N  
ATOM   2174  CA  ILE A 306      22.330 -26.767 -25.895  1.00  0.89           C  
ATOM   2175  C   ILE A 306      20.925 -26.329 -25.536  1.00  0.89           C  
ATOM   2176  O   ILE A 306      20.627 -26.016 -24.383  1.00  0.89           O  
ATOM   2177  CB  ILE A 306      22.655 -28.108 -25.240  1.00  0.89           C  
ATOM   2178  CG1 ILE A 306      24.123 -28.522 -25.496  1.00  0.89           C  
ATOM   2179  CG2 ILE A 306      21.677 -29.209 -25.709  1.00  0.89           C  
ATOM   2180  CD1 ILE A 306      24.508 -28.649 -26.975  1.00  0.89           C  
ATOM   2181  N   VAL A 307      20.037 -26.257 -26.542  1.00  0.89           N  
ATOM   2182  CA  VAL A 307      18.692 -25.729 -26.406  1.00  0.89           C  
ATOM   2183  C   VAL A 307      17.687 -26.788 -26.817  1.00  0.89           C  
ATOM   2184  O   VAL A 307      17.677 -27.219 -27.970  1.00  0.89           O  
ATOM   2185  CB  VAL A 307      18.478 -24.507 -27.298  1.00  0.89           C  
ATOM   2186  CG1 VAL A 307      17.100 -23.870 -27.030  1.00  0.89           C  
ATOM   2187  CG2 VAL A 307      19.609 -23.489 -27.059  1.00  0.89           C  
ATOM   2188  N   SER A 308      16.806 -27.238 -25.896  1.00  0.90           N  
ATOM   2189  CA  SER A 308      15.674 -28.090 -26.241  1.00  0.90           C  
ATOM   2190  C   SER A 308      14.445 -27.233 -26.438  1.00  0.90           C  
ATOM   2191  O   SER A 308      14.252 -26.234 -25.746  1.00  0.90           O  
ATOM   2192  CB  SER A 308      15.413 -29.325 -25.315  1.00  0.90           C  
ATOM   2193  OG  SER A 308      14.929 -29.047 -24.000  1.00  0.90           O  
ATOM   2194  N   VAL A 309      13.624 -27.553 -27.460  1.00  0.89           N  
ATOM   2195  CA  VAL A 309      12.342 -26.906 -27.682  1.00  0.89           C  
ATOM   2196  C   VAL A 309      11.324 -28.019 -27.784  1.00  0.89           C  
ATOM   2197  O   VAL A 309      11.263 -28.733 -28.788  1.00  0.89           O  
ATOM   2198  CB  VAL A 309      12.319 -26.055 -28.957  1.00  0.89           C  
ATOM   2199  CG1 VAL A 309      10.922 -25.453 -29.225  1.00  0.89           C  
ATOM   2200  CG2 VAL A 309      13.356 -24.923 -28.830  1.00  0.89           C  
ATOM   2201  N   ASP A 310      10.493 -28.186 -26.738  1.00  0.91           N  
ATOM   2202  CA  ASP A 310       9.658 -29.359 -26.583  1.00  0.91           C  
ATOM   2203  C   ASP A 310       8.195 -28.949 -26.433  1.00  0.91           C  
ATOM   2204  O   ASP A 310       7.837 -28.161 -25.558  1.00  0.91           O  
ATOM   2205  CB  ASP A 310      10.109 -30.167 -25.337  1.00  0.91           C  
ATOM   2206  CG  ASP A 310      11.573 -30.573 -25.462  1.00  0.91           C  
ATOM   2207  OD1 ASP A 310      11.894 -31.270 -26.459  1.00  0.91           O  
ATOM   2208  OD2 ASP A 310      12.392 -30.186 -24.582  1.00  0.91           O  
ATOM   2209  N   LEU A 311       7.284 -29.442 -27.311  1.00  0.92           N  
ATOM   2210  CA  LEU A 311       5.865 -29.098 -27.251  1.00  0.92           C  
ATOM   2211  C   LEU A 311       5.182 -29.637 -26.009  1.00  0.92           C  
ATOM   2212  O   LEU A 311       5.013 -30.841 -25.830  1.00  0.92           O  
ATOM   2213  CB  LEU A 311       5.083 -29.565 -28.507  1.00  0.92           C  
ATOM   2214  CG  LEU A 311       3.573 -29.213 -28.533  1.00  0.92           C  
ATOM   2215  CD1 LEU A 311       3.316 -27.700 -28.560  1.00  0.92           C  
ATOM   2216  CD2 LEU A 311       2.882 -29.885 -29.729  1.00  0.92           C  
ATOM   2217  N   LYS A 312       4.772 -28.733 -25.106  1.00  0.92           N  
ATOM   2218  CA  LYS A 312       4.181 -29.105 -23.849  1.00  0.92           C  
ATOM   2219  C   LYS A 312       2.671 -29.177 -23.927  1.00  0.92           C  
ATOM   2220  O   LYS A 312       2.056 -30.113 -23.424  1.00  0.92           O  
ATOM   2221  CB  LYS A 312       4.620 -28.090 -22.776  1.00  0.92           C  
ATOM   2222  CG  LYS A 312       4.136 -28.454 -21.369  1.00  0.92           C  
ATOM   2223  CD  LYS A 312       4.792 -27.588 -20.288  1.00  0.92           C  
ATOM   2224  CE  LYS A 312       4.270 -27.932 -18.896  1.00  0.92           C  
ATOM   2225  NZ  LYS A 312       5.058 -27.214 -17.874  1.00  0.92           N  
ATOM   2226  N   LYS A 313       2.022 -28.183 -24.566  1.00  0.94           N  
ATOM   2227  CA  LYS A 313       0.576 -28.187 -24.611  1.00  0.94           C  
ATOM   2228  C   LYS A 313       0.026 -27.350 -25.750  1.00  0.94           C  
ATOM   2229  O   LYS A 313       0.606 -26.347 -26.160  1.00  0.94           O  
ATOM   2230  CB  LYS A 313       0.007 -27.676 -23.261  1.00  0.94           C  
ATOM   2231  CG  LYS A 313      -1.487 -27.951 -23.047  1.00  0.94           C  
ATOM   2232  CD  LYS A 313      -1.896 -27.814 -21.576  1.00  0.94           C  
ATOM   2233  CE  LYS A 313      -3.395 -28.019 -21.364  1.00  0.94           C  
ATOM   2234  NZ  LYS A 313      -3.699 -27.902 -19.934  1.00  0.94           N  
ATOM   2235  N   GLN A 314      -1.149 -27.733 -26.286  1.00  0.94           N  
ATOM   2236  CA  GLN A 314      -1.932 -26.890 -27.162  1.00  0.94           C  
ATOM   2237  C   GLN A 314      -2.993 -26.187 -26.335  1.00  0.94           C  
ATOM   2238  O   GLN A 314      -3.675 -26.811 -25.522  1.00  0.94           O  
ATOM   2239  CB  GLN A 314      -2.598 -27.724 -28.281  1.00  0.94           C  
ATOM   2240  CG  GLN A 314      -1.553 -28.388 -29.209  1.00  0.94           C  
ATOM   2241  CD  GLN A 314      -2.198 -29.082 -30.412  1.00  0.94           C  
ATOM   2242  OE1 GLN A 314      -3.356 -28.860 -30.750  1.00  0.94           O  
ATOM   2243  NE2 GLN A 314      -1.405 -29.943 -31.098  1.00  0.94           N  
ATOM   2244  N   LEU A 315      -3.143 -24.862 -26.509  1.00  0.94           N  
ATOM   2245  CA  LEU A 315      -4.051 -24.033 -25.743  1.00  0.94           C  
ATOM   2246  C   LEU A 315      -5.040 -23.339 -26.687  1.00  0.94           C  
ATOM   2247  O   LEU A 315      -4.746 -22.256 -27.205  1.00  0.94           O  
ATOM   2248  CB  LEU A 315      -3.222 -22.957 -24.989  1.00  0.94           C  
ATOM   2249  CG  LEU A 315      -2.190 -23.517 -23.984  1.00  0.94           C  
ATOM   2250  CD1 LEU A 315      -1.321 -22.396 -23.392  1.00  0.94           C  
ATOM   2251  CD2 LEU A 315      -2.864 -24.310 -22.856  1.00  0.94           C  
ATOM   2252  N   PRO A 316      -6.219 -23.905 -26.954  1.00  0.93           N  
ATOM   2253  CA  PRO A 316      -7.214 -23.277 -27.816  1.00  0.93           C  
ATOM   2254  C   PRO A 316      -7.833 -22.043 -27.186  1.00  0.93           C  
ATOM   2255  O   PRO A 316      -8.209 -22.071 -26.016  1.00  0.93           O  
ATOM   2256  CB  PRO A 316      -8.277 -24.372 -28.037  1.00  0.93           C  
ATOM   2257  CG  PRO A 316      -7.548 -25.688 -27.762  1.00  0.93           C  
ATOM   2258  CD  PRO A 316      -6.550 -25.303 -26.675  1.00  0.93           C  
ATOM   2259  N   LEU A 317      -8.015 -20.947 -27.948  1.00  0.91           N  
ATOM   2260  CA  LEU A 317      -8.542 -19.701 -27.408  1.00  0.91           C  
ATOM   2261  C   LEU A 317     -10.057 -19.701 -27.267  1.00  0.91           C  
ATOM   2262  O   LEU A 317     -10.668 -18.798 -26.696  1.00  0.91           O  
ATOM   2263  CB  LEU A 317      -8.083 -18.497 -28.255  1.00  0.91           C  
ATOM   2264  CG  LEU A 317      -6.564 -18.226 -28.217  1.00  0.91           C  
ATOM   2265  CD1 LEU A 317      -6.273 -16.840 -28.809  1.00  0.91           C  
ATOM   2266  CD2 LEU A 317      -5.972 -18.318 -26.803  1.00  0.91           C  
ATOM   2267  N   SER A 318     -10.709 -20.785 -27.710  1.00  0.90           N  
ATOM   2268  CA  SER A 318     -12.075 -21.137 -27.363  1.00  0.90           C  
ATOM   2269  C   SER A 318     -12.305 -21.286 -25.860  1.00  0.90           C  
ATOM   2270  O   SER A 318     -13.354 -20.878 -25.360  1.00  0.90           O  
ATOM   2271  CB  SER A 318     -12.515 -22.441 -28.078  1.00  0.90           C  
ATOM   2272  OG  SER A 318     -11.576 -23.495 -27.860  1.00  0.90           O  
ATOM   2273  N   GLN A 319     -11.292 -21.796 -25.116  1.00  0.90           N  
ATOM   2274  CA  GLN A 319     -11.308 -22.052 -23.683  1.00  0.90           C  
ATOM   2275  C   GLN A 319     -11.385 -20.799 -22.821  1.00  0.90           C  
ATOM   2276  O   GLN A 319     -11.636 -20.837 -21.624  1.00  0.90           O  
ATOM   2277  CB  GLN A 319     -10.056 -22.866 -23.268  1.00  0.90           C  
ATOM   2278  CG  GLN A 319     -10.035 -24.275 -23.899  1.00  0.90           C  
ATOM   2279  CD  GLN A 319      -8.850 -25.109 -23.414  1.00  0.90           C  
ATOM   2280  OE1 GLN A 319      -7.752 -24.644 -23.117  1.00  0.90           O  
ATOM   2281  NE2 GLN A 319      -9.072 -26.446 -23.348  1.00  0.90           N  
ATOM   2282  N   LEU A 320     -11.231 -19.606 -23.421  1.00  0.86           N  
ATOM   2283  CA  LEU A 320     -11.483 -18.350 -22.740  1.00  0.86           C  
ATOM   2284  C   LEU A 320     -12.963 -18.092 -22.497  1.00  0.86           C  
ATOM   2285  O   LEU A 320     -13.332 -17.195 -21.744  1.00  0.86           O  
ATOM   2286  CB  LEU A 320     -10.931 -17.188 -23.578  1.00  0.86           C  
ATOM   2287  CG  LEU A 320      -9.400 -17.168 -23.647  1.00  0.86           C  
ATOM   2288  CD1 LEU A 320      -8.965 -16.227 -24.766  1.00  0.86           C  
ATOM   2289  CD2 LEU A 320      -8.770 -16.757 -22.309  1.00  0.86           C  
ATOM   2290  N   SER A 321     -13.852 -18.890 -23.136  1.00  0.86           N  
ATOM   2291  CA  SER A 321     -15.284 -18.832 -22.881  1.00  0.86           C  
ATOM   2292  C   SER A 321     -15.662 -19.735 -21.702  1.00  0.86           C  
ATOM   2293  O   SER A 321     -16.802 -19.689 -21.248  1.00  0.86           O  
ATOM   2294  CB  SER A 321     -16.196 -19.375 -24.043  1.00  0.86           C  
ATOM   2295  OG  SER A 321     -15.940 -18.884 -25.374  1.00  0.86           O  
ATOM   2296  N   ASP A 322     -14.738 -20.576 -21.174  1.00  0.86           N  
ATOM   2297  CA  ASP A 322     -14.991 -21.510 -20.080  1.00  0.86           C  
ATOM   2298  C   ASP A 322     -14.897 -20.782 -18.742  1.00  0.86           C  
ATOM   2299  O   ASP A 322     -14.074 -19.885 -18.570  1.00  0.86           O  
ATOM   2300  CB  ASP A 322     -13.968 -22.690 -20.060  1.00  0.86           C  
ATOM   2301  CG  ASP A 322     -13.904 -23.456 -21.376  1.00  0.86           C  
ATOM   2302  OD1 ASP A 322     -14.852 -23.348 -22.193  1.00  0.86           O  
ATOM   2303  OD2 ASP A 322     -12.882 -24.165 -21.579  1.00  0.86           O  
ATOM   2304  N   LEU A 323     -15.734 -21.135 -17.741  1.00  0.80           N  
ATOM   2305  CA  LEU A 323     -15.720 -20.467 -16.448  1.00  0.80           C  
ATOM   2306  C   LEU A 323     -15.540 -21.467 -15.308  1.00  0.80           C  
ATOM   2307  O   LEU A 323     -16.342 -22.395 -15.195  1.00  0.80           O  
ATOM   2308  CB  LEU A 323     -17.001 -19.631 -16.208  1.00  0.80           C  
ATOM   2309  CG  LEU A 323     -17.180 -18.455 -17.194  1.00  0.80           C  
ATOM   2310  CD1 LEU A 323     -18.486 -17.703 -16.904  1.00  0.80           C  
ATOM   2311  CD2 LEU A 323     -16.004 -17.469 -17.159  1.00  0.80           C  
ATOM   2312  N   PRO A 324     -14.549 -21.352 -14.418  1.00  0.82           N  
ATOM   2313  CA  PRO A 324     -13.477 -20.360 -14.397  1.00  0.82           C  
ATOM   2314  C   PRO A 324     -12.504 -20.556 -15.550  1.00  0.82           C  
ATOM   2315  O   PRO A 324     -12.256 -21.685 -15.962  1.00  0.82           O  
ATOM   2316  CB  PRO A 324     -12.797 -20.598 -13.038  1.00  0.82           C  
ATOM   2317  CG  PRO A 324     -12.988 -22.096 -12.784  1.00  0.82           C  
ATOM   2318  CD  PRO A 324     -14.356 -22.387 -13.403  1.00  0.82           C  
ATOM   2319  N   VAL A 325     -11.976 -19.449 -16.109  1.00  0.85           N  
ATOM   2320  CA  VAL A 325     -11.077 -19.481 -17.254  1.00  0.85           C  
ATOM   2321  C   VAL A 325      -9.788 -20.249 -16.939  1.00  0.85           C  
ATOM   2322  O   VAL A 325      -9.174 -19.976 -15.902  1.00  0.85           O  
ATOM   2323  CB  VAL A 325     -10.725 -18.077 -17.743  1.00  0.85           C  
ATOM   2324  CG1 VAL A 325      -9.828 -18.151 -18.991  1.00  0.85           C  
ATOM   2325  CG2 VAL A 325     -12.009 -17.312 -18.113  1.00  0.85           C  
ATOM   2326  N   PRO A 326      -9.313 -21.198 -17.752  1.00  0.88           N  
ATOM   2327  CA  PRO A 326      -8.062 -21.900 -17.508  1.00  0.88           C  
ATOM   2328  C   PRO A 326      -6.851 -20.997 -17.354  1.00  0.88           C  
ATOM   2329  O   PRO A 326      -6.540 -20.210 -18.250  1.00  0.88           O  
ATOM   2330  CB  PRO A 326      -7.936 -22.868 -18.692  1.00  0.88           C  
ATOM   2331  CG  PRO A 326      -9.388 -23.174 -19.061  1.00  0.88           C  
ATOM   2332  CD  PRO A 326     -10.086 -21.836 -18.822  1.00  0.88           C  
ATOM   2333  N   ARG A 327      -6.125 -21.128 -16.225  1.00  0.85           N  
ATOM   2334  CA  ARG A 327      -5.009 -20.274 -15.860  1.00  0.85           C  
ATOM   2335  C   ARG A 327      -3.874 -20.260 -16.880  1.00  0.85           C  
ATOM   2336  O   ARG A 327      -3.312 -19.212 -17.180  1.00  0.85           O  
ATOM   2337  CB  ARG A 327      -4.445 -20.697 -14.479  1.00  0.85           C  
ATOM   2338  CG  ARG A 327      -5.371 -20.407 -13.275  1.00  0.85           C  
ATOM   2339  CD  ARG A 327      -4.696 -20.762 -11.942  1.00  0.85           C  
ATOM   2340  NE  ARG A 327      -5.633 -20.421 -10.820  1.00  0.85           N  
ATOM   2341  CZ  ARG A 327      -5.336 -20.616  -9.526  1.00  0.85           C  
ATOM   2342  NH1 ARG A 327      -4.178 -21.153  -9.152  1.00  0.85           N  
ATOM   2343  NH2 ARG A 327      -6.204 -20.269  -8.578  1.00  0.85           N  
ATOM   2344  N   GLU A 328      -3.541 -21.426 -17.464  1.00  0.88           N  
ATOM   2345  CA  GLU A 328      -2.521 -21.581 -18.485  1.00  0.88           C  
ATOM   2346  C   GLU A 328      -2.797 -20.786 -19.761  1.00  0.88           C  
ATOM   2347  O   GLU A 328      -1.905 -20.162 -20.329  1.00  0.88           O  
ATOM   2348  CB  GLU A 328      -2.372 -23.079 -18.831  1.00  0.88           C  
ATOM   2349  CG  GLU A 328      -1.949 -23.952 -17.619  1.00  0.88           C  
ATOM   2350  CD  GLU A 328      -1.877 -25.430 -17.976  1.00  0.88           C  
ATOM   2351  OE1 GLU A 328      -1.060 -26.185 -17.395  1.00  0.88           O  
ATOM   2352  OE2 GLU A 328      -2.702 -25.837 -18.837  1.00  0.88           O  
ATOM   2353  N   VAL A 329      -4.067 -20.756 -20.225  1.00  0.91           N  
ATOM   2354  CA  VAL A 329      -4.487 -20.006 -21.404  1.00  0.91           C  
ATOM   2355  C   VAL A 329      -4.331 -18.505 -21.197  1.00  0.91           C  
ATOM   2356  O   VAL A 329      -3.778 -17.789 -22.031  1.00  0.91           O  
ATOM   2357  CB  VAL A 329      -5.929 -20.340 -21.785  1.00  0.91           C  
ATOM   2358  CG1 VAL A 329      -6.331 -19.629 -23.093  1.00  0.91           C  
ATOM   2359  CG2 VAL A 329      -6.072 -21.863 -21.974  1.00  0.91           C  
ATOM   2360  N   LEU A 330      -4.764 -18.001 -20.020  1.00  0.90           N  
ATOM   2361  CA  LEU A 330      -4.555 -16.620 -19.618  1.00  0.90           C  
ATOM   2362  C   LEU A 330      -3.091 -16.254 -19.448  1.00  0.90           C  
ATOM   2363  O   LEU A 330      -2.656 -15.197 -19.893  1.00  0.90           O  
ATOM   2364  CB  LEU A 330      -5.328 -16.287 -18.320  1.00  0.90           C  
ATOM   2365  CG  LEU A 330      -6.838 -16.077 -18.538  1.00  0.90           C  
ATOM   2366  CD1 LEU A 330      -7.567 -15.955 -17.192  1.00  0.90           C  
ATOM   2367  CD2 LEU A 330      -7.130 -14.836 -19.396  1.00  0.90           C  
ATOM   2368  N   GLN A 331      -2.279 -17.137 -18.836  1.00  0.90           N  
ATOM   2369  CA  GLN A 331      -0.849 -16.929 -18.704  1.00  0.90           C  
ATOM   2370  C   GLN A 331      -0.119 -16.864 -20.035  1.00  0.90           C  
ATOM   2371  O   GLN A 331       0.695 -15.973 -20.262  1.00  0.90           O  
ATOM   2372  CB  GLN A 331      -0.224 -18.037 -17.827  1.00  0.90           C  
ATOM   2373  CG  GLN A 331       1.304 -17.892 -17.637  1.00  0.90           C  
ATOM   2374  CD  GLN A 331       1.851 -18.922 -16.651  1.00  0.90           C  
ATOM   2375  OE1 GLN A 331       1.134 -19.607 -15.930  1.00  0.90           O  
ATOM   2376  NE2 GLN A 331       3.204 -19.020 -16.605  1.00  0.90           N  
ATOM   2377  N   GLY A 332      -0.426 -17.782 -20.980  1.00  0.91           N  
ATOM   2378  CA  GLY A 332       0.082 -17.702 -22.347  1.00  0.91           C  
ATOM   2379  C   GLY A 332      -0.237 -16.404 -23.037  1.00  0.91           C  
ATOM   2380  O   GLY A 332       0.622 -15.769 -23.640  1.00  0.91           O  
ATOM   2381  N   LEU A 333      -1.494 -15.951 -22.927  1.00  0.92           N  
ATOM   2382  CA  LEU A 333      -1.917 -14.669 -23.446  1.00  0.92           C  
ATOM   2383  C   LEU A 333      -1.300 -13.445 -22.800  1.00  0.92           C  
ATOM   2384  O   LEU A 333      -0.968 -12.509 -23.519  1.00  0.92           O  
ATOM   2385  CB  LEU A 333      -3.447 -14.550 -23.481  1.00  0.92           C  
ATOM   2386  CG  LEU A 333      -4.059 -15.276 -24.685  1.00  0.92           C  
ATOM   2387  CD1 LEU A 333      -5.573 -15.228 -24.566  1.00  0.92           C  
ATOM   2388  CD2 LEU A 333      -3.662 -14.641 -26.025  1.00  0.92           C  
ATOM   2389  N   ASP A 334      -1.083 -13.405 -21.465  1.00  0.92           N  
ATOM   2390  CA  ASP A 334      -0.385 -12.304 -20.808  1.00  0.92           C  
ATOM   2391  C   ASP A 334       1.031 -12.157 -21.377  1.00  0.92           C  
ATOM   2392  O   ASP A 334       1.468 -11.066 -21.725  1.00  0.92           O  
ATOM   2393  CB  ASP A 334      -0.398 -12.494 -19.262  1.00  0.92           C  
ATOM   2394  CG  ASP A 334       0.047 -11.249 -18.495  1.00  0.92           C  
ATOM   2395  OD1 ASP A 334      -0.716 -10.246 -18.488  1.00  0.92           O  
ATOM   2396  OD2 ASP A 334       1.140 -11.299 -17.868  1.00  0.92           O  
ATOM   2397  N   VAL A 335       1.740 -13.288 -21.606  1.00  0.92           N  
ATOM   2398  CA  VAL A 335       3.032 -13.297 -22.283  1.00  0.92           C  
ATOM   2399  C   VAL A 335       2.961 -12.798 -23.730  1.00  0.92           C  
ATOM   2400  O   VAL A 335       3.763 -11.962 -24.147  1.00  0.92           O  
ATOM   2401  CB  VAL A 335       3.692 -14.674 -22.218  1.00  0.92           C  
ATOM   2402  CG1 VAL A 335       5.055 -14.678 -22.939  1.00  0.92           C  
ATOM   2403  CG2 VAL A 335       3.910 -15.054 -20.741  1.00  0.92           C  
ATOM   2404  N   VAL A 336       1.973 -13.251 -24.534  1.00  0.92           N  
ATOM   2405  CA  VAL A 336       1.786 -12.782 -25.908  1.00  0.92           C  
ATOM   2406  C   VAL A 336       1.454 -11.300 -25.999  1.00  0.92           C  
ATOM   2407  O   VAL A 336       2.060 -10.555 -26.769  1.00  0.92           O  
ATOM   2408  CB  VAL A 336       0.712 -13.581 -26.643  1.00  0.92           C  
ATOM   2409  CG1 VAL A 336       0.457 -13.019 -28.054  1.00  0.92           C  
ATOM   2410  CG2 VAL A 336       1.166 -15.043 -26.793  1.00  0.92           C  
ATOM   2411  N   VAL A 337       0.506 -10.819 -25.175  1.00  0.92           N  
ATOM   2412  CA  VAL A 337       0.118  -9.420 -25.094  1.00  0.92           C  
ATOM   2413  C   VAL A 337       1.276  -8.548 -24.642  1.00  0.92           C  
ATOM   2414  O   VAL A 337       1.528  -7.488 -25.204  1.00  0.92           O  
ATOM   2415  CB  VAL A 337      -1.105  -9.257 -24.200  1.00  0.92           C  
ATOM   2416  CG1 VAL A 337      -1.377  -7.786 -23.842  1.00  0.92           C  
ATOM   2417  CG2 VAL A 337      -2.328  -9.839 -24.937  1.00  0.92           C  
ATOM   2418  N   ARG A 338       2.068  -9.009 -23.658  1.00  0.91           N  
ATOM   2419  CA  ARG A 338       3.266  -8.333 -23.204  1.00  0.91           C  
ATOM   2420  C   ARG A 338       4.328  -8.146 -24.284  1.00  0.91           C  
ATOM   2421  O   ARG A 338       4.889  -7.063 -24.427  1.00  0.91           O  
ATOM   2422  CB  ARG A 338       3.820  -9.127 -22.002  1.00  0.91           C  
ATOM   2423  CG  ARG A 338       5.112  -8.622 -21.343  1.00  0.91           C  
ATOM   2424  CD  ARG A 338       5.286  -9.264 -19.965  1.00  0.91           C  
ATOM   2425  NE  ARG A 338       6.438  -8.589 -19.282  1.00  0.91           N  
ATOM   2426  CZ  ARG A 338       7.635  -9.141 -19.054  1.00  0.91           C  
ATOM   2427  NH1 ARG A 338       7.926 -10.375 -19.452  1.00  0.91           N  
ATOM   2428  NH2 ARG A 338       8.546  -8.415 -18.409  1.00  0.91           N  
ATOM   2429  N   GLU A 339       4.588  -9.179 -25.110  1.00  0.88           N  
ATOM   2430  CA  GLU A 339       5.505  -9.079 -26.236  1.00  0.88           C  
ATOM   2431  C   GLU A 339       4.959  -8.217 -27.381  1.00  0.88           C  
ATOM   2432  O   GLU A 339       5.663  -7.430 -28.013  1.00  0.88           O  
ATOM   2433  CB  GLU A 339       5.953 -10.486 -26.698  1.00  0.88           C  
ATOM   2434  CG  GLU A 339       7.281 -10.497 -27.506  1.00  0.88           C  
ATOM   2435  CD  GLU A 339       8.535 -10.092 -26.733  1.00  0.88           C  
ATOM   2436  OE1 GLU A 339       9.617 -10.011 -27.373  1.00  0.88           O  
ATOM   2437  OE2 GLU A 339       8.484  -9.825 -25.509  1.00  0.88           O  
ATOM   2438  N   ALA A 340       3.636  -8.271 -27.633  1.00  0.89           N  
ATOM   2439  CA  ALA A 340       2.949  -7.420 -28.588  1.00  0.89           C  
ATOM   2440  C   ALA A 340       2.862  -5.946 -28.168  1.00  0.89           C  
ATOM   2441  O   ALA A 340       2.574  -5.064 -28.974  1.00  0.89           O  
ATOM   2442  CB  ALA A 340       1.532  -7.980 -28.811  1.00  0.89           C  
ATOM   2443  N   SER A 341       3.135  -5.643 -26.887  1.00  0.89           N  
ATOM   2444  CA  SER A 341       3.227  -4.291 -26.354  1.00  0.89           C  
ATOM   2445  C   SER A 341       4.663  -3.797 -26.238  1.00  0.89           C  
ATOM   2446  O   SER A 341       4.917  -2.710 -25.729  1.00  0.89           O  
ATOM   2447  CB  SER A 341       2.595  -4.215 -24.943  1.00  0.89           C  
ATOM   2448  OG  SER A 341       1.170  -4.222 -25.028  1.00  0.89           O  
ATOM   2449  N   ARG A 342       5.658  -4.570 -26.720  1.00  0.86           N  
ATOM   2450  CA  ARG A 342       7.070  -4.254 -26.555  1.00  0.86           C  
ATOM   2451  C   ARG A 342       7.644  -3.234 -27.538  1.00  0.86           C  
ATOM   2452  O   ARG A 342       8.703  -2.651 -27.306  1.00  0.86           O  
ATOM   2453  CB  ARG A 342       7.849  -5.579 -26.712  1.00  0.86           C  
ATOM   2454  CG  ARG A 342       9.376  -5.538 -26.507  1.00  0.86           C  
ATOM   2455  CD  ARG A 342       9.929  -6.955 -26.363  1.00  0.86           C  
ATOM   2456  NE  ARG A 342      11.410  -6.870 -26.172  1.00  0.86           N  
ATOM   2457  CZ  ARG A 342      12.139  -7.967 -25.925  1.00  0.86           C  
ATOM   2458  NH1 ARG A 342      11.578  -9.158 -25.771  1.00  0.86           N  
ATOM   2459  NH2 ARG A 342      13.467  -7.886 -25.877  1.00  0.86           N  
ATOM   2460  N   TRP A 343       6.960  -2.995 -28.673  1.00  0.80           N  
ATOM   2461  CA  TRP A 343       7.447  -2.188 -29.785  1.00  0.80           C  
ATOM   2462  C   TRP A 343       7.903  -0.771 -29.411  1.00  0.80           C  
ATOM   2463  O   TRP A 343       7.115   0.065 -28.979  1.00  0.80           O  
ATOM   2464  CB  TRP A 343       6.367  -2.134 -30.899  1.00  0.80           C  
ATOM   2465  CG  TRP A 343       6.768  -1.412 -32.173  1.00  0.80           C  
ATOM   2466  CD1 TRP A 343       6.721  -0.068 -32.421  1.00  0.80           C  
ATOM   2467  CD2 TRP A 343       7.292  -2.023 -33.368  1.00  0.80           C  
ATOM   2468  NE1 TRP A 343       7.182   0.199 -33.689  1.00  0.80           N  
ATOM   2469  CE2 TRP A 343       7.536  -0.984 -34.285  1.00  0.80           C  
ATOM   2470  CE3 TRP A 343       7.560  -3.350 -33.700  1.00  0.80           C  
ATOM   2471  CZ2 TRP A 343       8.048  -1.245 -35.548  1.00  0.80           C  
ATOM   2472  CZ3 TRP A 343       8.070  -3.614 -34.981  1.00  0.80           C  
ATOM   2473  CH2 TRP A 343       8.310  -2.578 -35.894  1.00  0.80           C  
ATOM   2474  N   ASN A 344       9.217  -0.487 -29.572  1.00  0.82           N  
ATOM   2475  CA  ASN A 344       9.865   0.768 -29.208  1.00  0.82           C  
ATOM   2476  C   ASN A 344       9.719   1.188 -27.738  1.00  0.82           C  
ATOM   2477  O   ASN A 344       9.805   2.367 -27.403  1.00  0.82           O  
ATOM   2478  CB  ASN A 344       9.476   1.920 -30.176  1.00  0.82           C  
ATOM   2479  CG  ASN A 344      10.068   1.656 -31.555  1.00  0.82           C  
ATOM   2480  OD1 ASN A 344      10.957   0.829 -31.748  1.00  0.82           O  
ATOM   2481  ND2 ASN A 344       9.582   2.413 -32.568  1.00  0.82           N  
ATOM   2482  N   LYS A 345       9.559   0.221 -26.807  1.00  0.88           N  
ATOM   2483  CA  LYS A 345       9.411   0.511 -25.393  1.00  0.88           C  
ATOM   2484  C   LYS A 345      10.525  -0.067 -24.559  1.00  0.88           C  
ATOM   2485  O   LYS A 345      11.045  -1.158 -24.788  1.00  0.88           O  
ATOM   2486  CB  LYS A 345       8.121  -0.073 -24.771  1.00  0.88           C  
ATOM   2487  CG  LYS A 345       6.824   0.427 -25.403  1.00  0.88           C  
ATOM   2488  CD  LYS A 345       6.562   1.939 -25.284  1.00  0.88           C  
ATOM   2489  CE  LYS A 345       5.218   2.218 -25.953  1.00  0.88           C  
ATOM   2490  NZ  LYS A 345       4.818   3.634 -25.994  1.00  0.88           N  
ATOM   2491  N   ILE A 346      10.870   0.660 -23.490  1.00  0.89           N  
ATOM   2492  CA  ILE A 346      11.704   0.167 -22.421  1.00  0.89           C  
ATOM   2493  C   ILE A 346      10.796  -0.570 -21.446  1.00  0.89           C  
ATOM   2494  O   ILE A 346       9.905   0.020 -20.835  1.00  0.89           O  
ATOM   2495  CB  ILE A 346      12.415   1.329 -21.740  1.00  0.89           C  
ATOM   2496  CG1 ILE A 346      13.328   2.083 -22.739  1.00  0.89           C  
ATOM   2497  CG2 ILE A 346      13.219   0.841 -20.516  1.00  0.89           C  
ATOM   2498  CD1 ILE A 346      13.508   3.565 -22.393  1.00  0.89           C  
ATOM   2499  N   ILE A 347      10.986  -1.899 -21.307  1.00  0.88           N  
ATOM   2500  CA  ILE A 347      10.179  -2.747 -20.440  1.00  0.88           C  
ATOM   2501  C   ILE A 347      10.814  -2.885 -19.070  1.00  0.88           C  
ATOM   2502  O   ILE A 347      11.952  -3.327 -18.935  1.00  0.88           O  
ATOM   2503  CB  ILE A 347       9.951  -4.144 -21.028  1.00  0.88           C  
ATOM   2504  CG1 ILE A 347       9.092  -4.012 -22.307  1.00  0.88           C  
ATOM   2505  CG2 ILE A 347       9.280  -5.091 -19.996  1.00  0.88           C  
ATOM   2506  CD1 ILE A 347       8.709  -5.343 -22.962  1.00  0.88           C  
ATOM   2507  N   LEU A 348      10.058  -2.552 -18.005  1.00  0.86           N  
ATOM   2508  CA  LEU A 348      10.454  -2.814 -16.634  1.00  0.86           C  
ATOM   2509  C   LEU A 348       9.301  -3.472 -15.901  1.00  0.86           C  
ATOM   2510  O   LEU A 348       8.315  -2.837 -15.528  1.00  0.86           O  
ATOM   2511  CB  LEU A 348      10.860  -1.524 -15.879  1.00  0.86           C  
ATOM   2512  CG  LEU A 348      12.188  -0.894 -16.342  1.00  0.86           C  
ATOM   2513  CD1 LEU A 348      12.466   0.386 -15.545  1.00  0.86           C  
ATOM   2514  CD2 LEU A 348      13.384  -1.847 -16.207  1.00  0.86           C  
ATOM   2515  N   GLY A 349       9.400  -4.794 -15.647  1.00  0.85           N  
ATOM   2516  CA  GLY A 349       8.313  -5.589 -15.076  1.00  0.85           C  
ATOM   2517  C   GLY A 349       7.087  -5.659 -15.958  1.00  0.85           C  
ATOM   2518  O   GLY A 349       7.115  -6.247 -17.042  1.00  0.85           O  
ATOM   2519  N   ARG A 350       5.987  -5.041 -15.485  1.00  0.87           N  
ATOM   2520  CA  ARG A 350       4.754  -4.837 -16.221  1.00  0.87           C  
ATOM   2521  C   ARG A 350       4.661  -3.418 -16.775  1.00  0.87           C  
ATOM   2522  O   ARG A 350       3.631  -3.017 -17.313  1.00  0.87           O  
ATOM   2523  CB  ARG A 350       3.536  -5.073 -15.294  1.00  0.87           C  
ATOM   2524  CG  ARG A 350       3.287  -6.557 -14.970  1.00  0.87           C  
ATOM   2525  CD  ARG A 350       2.015  -6.771 -14.149  1.00  0.87           C  
ATOM   2526  NE  ARG A 350       1.808  -8.251 -14.046  1.00  0.87           N  
ATOM   2527  CZ  ARG A 350       0.923  -8.836 -13.231  1.00  0.87           C  
ATOM   2528  NH1 ARG A 350       0.201  -8.121 -12.373  1.00  0.87           N  
ATOM   2529  NH2 ARG A 350       0.746 -10.153 -13.282  1.00  0.87           N  
ATOM   2530  N   GLY A 351       5.744  -2.620 -16.652  1.00  0.93           N  
ATOM   2531  CA  GLY A 351       5.801  -1.256 -17.150  1.00  0.93           C  
ATOM   2532  C   GLY A 351       6.432  -1.124 -18.502  1.00  0.93           C  
ATOM   2533  O   GLY A 351       7.447  -1.751 -18.792  1.00  0.93           O  
ATOM   2534  N   PHE A 352       5.861  -0.250 -19.344  1.00  0.94           N  
ATOM   2535  CA  PHE A 352       6.301  -0.015 -20.702  1.00  0.94           C  
ATOM   2536  C   PHE A 352       6.500   1.477 -20.893  1.00  0.94           C  
ATOM   2537  O   PHE A 352       5.538   2.245 -20.912  1.00  0.94           O  
ATOM   2538  CB  PHE A 352       5.230  -0.475 -21.728  1.00  0.94           C  
ATOM   2539  CG  PHE A 352       4.959  -1.949 -21.640  1.00  0.94           C  
ATOM   2540  CD1 PHE A 352       5.503  -2.826 -22.588  1.00  0.94           C  
ATOM   2541  CD2 PHE A 352       4.116  -2.469 -20.643  1.00  0.94           C  
ATOM   2542  CE1 PHE A 352       5.202  -4.192 -22.554  1.00  0.94           C  
ATOM   2543  CE2 PHE A 352       3.829  -3.836 -20.592  1.00  0.94           C  
ATOM   2544  CZ  PHE A 352       4.355  -4.694 -21.561  1.00  0.94           C  
ATOM   2545  N   TYR A 353       7.752   1.938 -21.057  1.00  0.93           N  
ATOM   2546  CA  TYR A 353       8.082   3.357 -21.056  1.00  0.93           C  
ATOM   2547  C   TYR A 353       8.638   3.766 -22.405  1.00  0.93           C  
ATOM   2548  O   TYR A 353       9.433   3.044 -23.001  1.00  0.93           O  
ATOM   2549  CB  TYR A 353       9.120   3.688 -19.954  1.00  0.93           C  
ATOM   2550  CG  TYR A 353       8.539   3.350 -18.612  1.00  0.93           C  
ATOM   2551  CD1 TYR A 353       7.718   4.266 -17.934  1.00  0.93           C  
ATOM   2552  CD2 TYR A 353       8.764   2.088 -18.040  1.00  0.93           C  
ATOM   2553  CE1 TYR A 353       7.087   3.903 -16.736  1.00  0.93           C  
ATOM   2554  CE2 TYR A 353       8.157   1.732 -16.832  1.00  0.93           C  
ATOM   2555  CZ  TYR A 353       7.296   2.629 -16.199  1.00  0.93           C  
ATOM   2556  OH  TYR A 353       6.648   2.213 -15.024  1.00  0.93           O  
ATOM   2557  N   SER A 354       8.222   4.935 -22.945  1.00  0.88           N  
ATOM   2558  CA  SER A 354       8.687   5.389 -24.258  1.00  0.88           C  
ATOM   2559  C   SER A 354       9.670   6.539 -24.081  1.00  0.88           C  
ATOM   2560  O   SER A 354       9.302   7.527 -23.438  1.00  0.88           O  
ATOM   2561  CB  SER A 354       7.561   5.890 -25.200  1.00  0.88           C  
ATOM   2562  OG  SER A 354       8.027   6.016 -26.547  1.00  0.88           O  
ATOM   2563  N   PRO A 355      10.900   6.507 -24.597  1.00  0.83           N  
ATOM   2564  CA  PRO A 355      11.916   7.511 -24.290  1.00  0.83           C  
ATOM   2565  C   PRO A 355      11.638   8.838 -24.953  1.00  0.83           C  
ATOM   2566  O   PRO A 355      12.166   9.857 -24.516  1.00  0.83           O  
ATOM   2567  CB  PRO A 355      13.220   6.900 -24.802  1.00  0.83           C  
ATOM   2568  CG  PRO A 355      12.814   5.846 -25.833  1.00  0.83           C  
ATOM   2569  CD  PRO A 355      11.454   5.373 -25.339  1.00  0.83           C  
ATOM   2570  N   SER A 356      10.773   8.853 -25.981  1.00  0.81           N  
ATOM   2571  CA  SER A 356      10.298  10.049 -26.656  1.00  0.81           C  
ATOM   2572  C   SER A 356       9.383  10.892 -25.782  1.00  0.81           C  
ATOM   2573  O   SER A 356       9.130  12.054 -26.076  1.00  0.81           O  
ATOM   2574  CB  SER A 356       9.521   9.679 -27.951  1.00  0.81           C  
ATOM   2575  OG  SER A 356       8.409   8.829 -27.662  1.00  0.81           O  
ATOM   2576  N   SER A 357       8.873  10.317 -24.671  1.00  0.82           N  
ATOM   2577  CA  SER A 357       7.991  10.999 -23.739  1.00  0.82           C  
ATOM   2578  C   SER A 357       8.688  11.187 -22.397  1.00  0.82           C  
ATOM   2579  O   SER A 357       8.246  10.701 -21.354  1.00  0.82           O  
ATOM   2580  CB  SER A 357       6.667  10.214 -23.579  1.00  0.82           C  
ATOM   2581  OG  SER A 357       5.588  11.063 -23.174  1.00  0.82           O  
ATOM   2582  N   SER A 358       9.835  11.900 -22.399  1.00  0.89           N  
ATOM   2583  CA  SER A 358      10.690  12.092 -21.236  1.00  0.89           C  
ATOM   2584  C   SER A 358      10.799  13.546 -20.812  1.00  0.89           C  
ATOM   2585  O   SER A 358      10.711  14.476 -21.610  1.00  0.89           O  
ATOM   2586  CB  SER A 358      12.117  11.505 -21.424  1.00  0.89           C  
ATOM   2587  OG  SER A 358      12.885  12.178 -22.424  1.00  0.89           O  
ATOM   2588  N   ILE A 359      10.955  13.776 -19.492  1.00  0.91           N  
ATOM   2589  CA  ILE A 359      11.094  15.097 -18.899  1.00  0.91           C  
ATOM   2590  C   ILE A 359      12.363  15.088 -18.057  1.00  0.91           C  
ATOM   2591  O   ILE A 359      12.536  14.207 -17.220  1.00  0.91           O  
ATOM   2592  CB  ILE A 359       9.890  15.423 -18.006  1.00  0.91           C  
ATOM   2593  CG1 ILE A 359       8.570  15.389 -18.821  1.00  0.91           C  
ATOM   2594  CG2 ILE A 359      10.083  16.790 -17.310  1.00  0.91           C  
ATOM   2595  CD1 ILE A 359       7.302  15.512 -17.966  1.00  0.91           C  
ATOM   2596  N   ASP A 360      13.306  16.042 -18.244  1.00  0.92           N  
ATOM   2597  CA  ASP A 360      14.474  16.179 -17.381  1.00  0.92           C  
ATOM   2598  C   ASP A 360      14.061  16.569 -15.961  1.00  0.92           C  
ATOM   2599  O   ASP A 360      13.275  17.495 -15.759  1.00  0.92           O  
ATOM   2600  CB  ASP A 360      15.469  17.202 -17.995  1.00  0.92           C  
ATOM   2601  CG  ASP A 360      16.905  17.010 -17.526  1.00  0.92           C  
ATOM   2602  OD1 ASP A 360      17.175  16.972 -16.302  1.00  0.92           O  
ATOM   2603  OD2 ASP A 360      17.779  16.915 -18.432  1.00  0.92           O  
ATOM   2604  N   ILE A 361      14.558  15.841 -14.944  1.00  0.94           N  
ATOM   2605  CA  ILE A 361      14.198  16.091 -13.560  1.00  0.94           C  
ATOM   2606  C   ILE A 361      15.425  16.524 -12.789  1.00  0.94           C  
ATOM   2607  O   ILE A 361      15.382  16.689 -11.576  1.00  0.94           O  
ATOM   2608  CB  ILE A 361      13.492  14.910 -12.880  1.00  0.94           C  
ATOM   2609  CG1 ILE A 361      14.319  13.605 -12.863  1.00  0.94           C  
ATOM   2610  CG2 ILE A 361      12.138  14.716 -13.592  1.00  0.94           C  
ATOM   2611  CD1 ILE A 361      13.674  12.467 -12.058  1.00  0.94           C  
ATOM   2612  N   GLY A 362      16.556  16.783 -13.483  1.00  0.89           N  
ATOM   2613  CA  GLY A 362      17.824  17.105 -12.849  1.00  0.89           C  
ATOM   2614  C   GLY A 362      18.594  15.891 -12.378  1.00  0.89           C  
ATOM   2615  O   GLY A 362      18.153  14.752 -12.472  1.00  0.89           O  
ATOM   2616  N   GLN A 363      19.829  16.112 -11.871  1.00  0.85           N  
ATOM   2617  CA  GLN A 363      20.690  15.074 -11.301  1.00  0.85           C  
ATOM   2618  C   GLN A 363      21.069  13.944 -12.268  1.00  0.85           C  
ATOM   2619  O   GLN A 363      21.268  12.790 -11.897  1.00  0.85           O  
ATOM   2620  CB  GLN A 363      20.084  14.527  -9.984  1.00  0.85           C  
ATOM   2621  CG  GLN A 363      21.106  13.892  -9.012  1.00  0.85           C  
ATOM   2622  CD  GLN A 363      20.394  13.311  -7.791  1.00  0.85           C  
ATOM   2623  OE1 GLN A 363      19.230  13.600  -7.519  1.00  0.85           O  
ATOM   2624  NE2 GLN A 363      21.128  12.478  -7.018  1.00  0.85           N  
ATOM   2625  N   GLY A 364      21.173  14.268 -13.575  1.00  0.87           N  
ATOM   2626  CA  GLY A 364      21.433  13.275 -14.612  1.00  0.87           C  
ATOM   2627  C   GLY A 364      20.300  12.305 -14.850  1.00  0.87           C  
ATOM   2628  O   GLY A 364      20.516  11.225 -15.392  1.00  0.87           O  
ATOM   2629  N   ALA A 365      19.063  12.661 -14.455  1.00  0.92           N  
ATOM   2630  CA  ALA A 365      17.920  11.786 -14.531  1.00  0.92           C  
ATOM   2631  C   ALA A 365      16.779  12.388 -15.330  1.00  0.92           C  
ATOM   2632  O   ALA A 365      16.556  13.597 -15.364  1.00  0.92           O  
ATOM   2633  CB  ALA A 365      17.428  11.452 -13.113  1.00  0.92           C  
ATOM   2634  N   VAL A 366      16.018  11.516 -16.013  1.00  0.94           N  
ATOM   2635  CA  VAL A 366      14.842  11.879 -16.774  1.00  0.94           C  
ATOM   2636  C   VAL A 366      13.662  11.074 -16.273  1.00  0.94           C  
ATOM   2637  O   VAL A 366      13.767   9.885 -15.980  1.00  0.94           O  
ATOM   2638  CB  VAL A 366      14.988  11.679 -18.285  1.00  0.94           C  
ATOM   2639  CG1 VAL A 366      16.056  12.646 -18.828  1.00  0.94           C  
ATOM   2640  CG2 VAL A 366      15.346  10.223 -18.648  1.00  0.94           C  
ATOM   2641  N   ALA A 367      12.481  11.697 -16.155  1.00  0.95           N  
ATOM   2642  CA  ALA A 367      11.251  11.009 -15.850  1.00  0.95           C  
ATOM   2643  C   ALA A 367      10.563  10.620 -17.146  1.00  0.95           C  
ATOM   2644  O   ALA A 367      10.145  11.476 -17.923  1.00  0.95           O  
ATOM   2645  CB  ALA A 367      10.329  11.917 -15.016  1.00  0.95           C  
ATOM   2646  N   MET A 368      10.448   9.309 -17.425  1.00  0.95           N  
ATOM   2647  CA  MET A 368       9.803   8.822 -18.629  1.00  0.95           C  
ATOM   2648  C   MET A 368       8.366   8.440 -18.354  1.00  0.95           C  
ATOM   2649  O   MET A 368       8.063   7.725 -17.396  1.00  0.95           O  
ATOM   2650  CB  MET A 368      10.520   7.587 -19.219  1.00  0.95           C  
ATOM   2651  CG  MET A 368      11.929   7.884 -19.760  1.00  0.95           C  
ATOM   2652  SD  MET A 368      12.744   6.431 -20.480  1.00  0.95           S  
ATOM   2653  CE  MET A 368      14.175   7.330 -21.143  1.00  0.95           C  
ATOM   2654  N   LYS A 369       7.441   8.920 -19.206  1.00  0.94           N  
ATOM   2655  CA  LYS A 369       6.058   8.495 -19.218  1.00  0.94           C  
ATOM   2656  C   LYS A 369       5.875   7.117 -19.845  1.00  0.94           C  
ATOM   2657  O   LYS A 369       6.617   6.676 -20.729  1.00  0.94           O  
ATOM   2658  CB  LYS A 369       5.158   9.499 -19.975  1.00  0.94           C  
ATOM   2659  CG  LYS A 369       5.045  10.893 -19.331  1.00  0.94           C  
ATOM   2660  CD  LYS A 369       4.088  11.785 -20.145  1.00  0.94           C  
ATOM   2661  CE  LYS A 369       3.689  13.121 -19.507  1.00  0.94           C  
ATOM   2662  NZ  LYS A 369       2.632  13.747 -20.316  1.00  0.94           N  
ATOM   2663  N   GLY A 370       4.852   6.380 -19.391  1.00  0.95           N  
ATOM   2664  CA  GLY A 370       4.605   5.048 -19.891  1.00  0.95           C  
ATOM   2665  C   GLY A 370       3.340   4.478 -19.342  1.00  0.95           C  
ATOM   2666  O   GLY A 370       2.533   5.167 -18.718  1.00  0.95           O  
ATOM   2667  N   THR A 371       3.139   3.174 -19.566  1.00  0.95           N  
ATOM   2668  CA  THR A 371       1.964   2.442 -19.120  1.00  0.95           C  
ATOM   2669  C   THR A 371       2.362   1.303 -18.215  1.00  0.95           C  
ATOM   2670  O   THR A 371       3.450   0.747 -18.329  1.00  0.95           O  
ATOM   2671  CB  THR A 371       1.104   1.856 -20.241  1.00  0.95           C  
ATOM   2672  OG1 THR A 371       1.828   1.055 -21.164  1.00  0.95           O  
ATOM   2673  CG2 THR A 371       0.523   2.984 -21.091  1.00  0.95           C  
ATOM   2674  N   GLN A 372       1.475   0.915 -17.285  1.00  0.96           N  
ATOM   2675  CA  GLN A 372       1.536  -0.351 -16.581  1.00  0.96           C  
ATOM   2676  C   GLN A 372       0.374  -1.162 -17.094  1.00  0.96           C  
ATOM   2677  O   GLN A 372      -0.743  -0.655 -17.201  1.00  0.96           O  
ATOM   2678  CB  GLN A 372       1.389  -0.202 -15.049  1.00  0.96           C  
ATOM   2679  CG  GLN A 372       2.622   0.434 -14.378  1.00  0.96           C  
ATOM   2680  CD  GLN A 372       3.733  -0.584 -14.121  1.00  0.96           C  
ATOM   2681  OE1 GLN A 372       3.528  -1.747 -13.783  1.00  0.96           O  
ATOM   2682  NE2 GLN A 372       4.994  -0.116 -14.276  1.00  0.96           N  
ATOM   2683  N   GLN A 373       0.627  -2.424 -17.487  1.00  0.95           N  
ATOM   2684  CA  GLN A 373      -0.362  -3.241 -18.163  1.00  0.95           C  
ATOM   2685  C   GLN A 373      -0.624  -4.550 -17.441  1.00  0.95           C  
ATOM   2686  O   GLN A 373       0.277  -5.171 -16.876  1.00  0.95           O  
ATOM   2687  CB  GLN A 373       0.057  -3.537 -19.622  1.00  0.95           C  
ATOM   2688  CG  GLN A 373       0.317  -2.247 -20.428  1.00  0.95           C  
ATOM   2689  CD  GLN A 373       0.714  -2.543 -21.872  1.00  0.95           C  
ATOM   2690  OE1 GLN A 373       0.467  -3.595 -22.453  1.00  0.95           O  
ATOM   2691  NE2 GLN A 373       1.366  -1.536 -22.506  1.00  0.95           N  
ATOM   2692  N   SER A 374      -1.891  -5.004 -17.431  1.00  0.93           N  
ATOM   2693  CA  SER A 374      -2.228  -6.335 -16.956  1.00  0.93           C  
ATOM   2694  C   SER A 374      -3.419  -6.903 -17.698  1.00  0.93           C  
ATOM   2695  O   SER A 374      -4.461  -6.261 -17.848  1.00  0.93           O  
ATOM   2696  CB  SER A 374      -2.475  -6.406 -15.419  1.00  0.93           C  
ATOM   2697  OG  SER A 374      -3.504  -5.525 -14.950  1.00  0.93           O  
ATOM   2698  N   LEU A 375      -3.302  -8.142 -18.212  1.00  0.94           N  
ATOM   2699  CA  LEU A 375      -4.420  -8.853 -18.793  1.00  0.94           C  
ATOM   2700  C   LEU A 375      -5.403  -9.360 -17.738  1.00  0.94           C  
ATOM   2701  O   LEU A 375      -5.020  -9.764 -16.639  1.00  0.94           O  
ATOM   2702  CB  LEU A 375      -3.875 -10.014 -19.651  1.00  0.94           C  
ATOM   2703  CG  LEU A 375      -4.853 -10.583 -20.689  1.00  0.94           C  
ATOM   2704  CD1 LEU A 375      -5.130  -9.576 -21.815  1.00  0.94           C  
ATOM   2705  CD2 LEU A 375      -4.265 -11.866 -21.276  1.00  0.94           C  
ATOM   2706  N   LYS A 376      -6.717  -9.347 -18.039  1.00  0.92           N  
ATOM   2707  CA  LYS A 376      -7.730  -9.882 -17.150  1.00  0.92           C  
ATOM   2708  C   LYS A 376      -8.880 -10.474 -17.940  1.00  0.92           C  
ATOM   2709  O   LYS A 376      -9.216 -10.009 -19.027  1.00  0.92           O  
ATOM   2710  CB  LYS A 376      -8.387  -8.797 -16.256  1.00  0.92           C  
ATOM   2711  CG  LYS A 376      -7.446  -8.082 -15.278  1.00  0.92           C  
ATOM   2712  CD  LYS A 376      -8.227  -7.161 -14.328  1.00  0.92           C  
ATOM   2713  CE  LYS A 376      -7.360  -6.547 -13.230  1.00  0.92           C  
ATOM   2714  NZ  LYS A 376      -8.229  -5.990 -12.175  1.00  0.92           N  
ATOM   2715  N   SER A 377      -9.558 -11.496 -17.382  1.00  0.92           N  
ATOM   2716  CA  SER A 377     -10.898 -11.869 -17.819  1.00  0.92           C  
ATOM   2717  C   SER A 377     -11.895 -11.157 -16.930  1.00  0.92           C  
ATOM   2718  O   SER A 377     -11.686 -11.057 -15.723  1.00  0.92           O  
ATOM   2719  CB  SER A 377     -11.184 -13.390 -17.728  1.00  0.92           C  
ATOM   2720  OG  SER A 377     -12.396 -13.725 -18.409  1.00  0.92           O  
ATOM   2721  N   THR A 378     -12.983 -10.625 -17.506  1.00  0.94           N  
ATOM   2722  CA  THR A 378     -14.044  -9.944 -16.781  1.00  0.94           C  
ATOM   2723  C   THR A 378     -15.384 -10.423 -17.313  1.00  0.94           C  
ATOM   2724  O   THR A 378     -15.464 -11.199 -18.264  1.00  0.94           O  
ATOM   2725  CB  THR A 378     -14.000  -8.407 -16.812  1.00  0.94           C  
ATOM   2726  OG1 THR A 378     -14.313  -7.847 -18.081  1.00  0.94           O  
ATOM   2727  CG2 THR A 378     -12.605  -7.893 -16.433  1.00  0.94           C  
ATOM   2728  N   GLN A 379     -16.510  -9.964 -16.730  1.00  0.93           N  
ATOM   2729  CA  GLN A 379     -17.847 -10.181 -17.275  1.00  0.93           C  
ATOM   2730  C   GLN A 379     -18.063  -9.655 -18.700  1.00  0.93           C  
ATOM   2731  O   GLN A 379     -18.959 -10.102 -19.408  1.00  0.93           O  
ATOM   2732  CB  GLN A 379     -18.918  -9.547 -16.358  1.00  0.93           C  
ATOM   2733  CG  GLN A 379     -19.106 -10.314 -15.035  1.00  0.93           C  
ATOM   2734  CD  GLN A 379     -20.130  -9.633 -14.129  1.00  0.93           C  
ATOM   2735  OE1 GLN A 379     -20.586  -8.518 -14.376  1.00  0.93           O  
ATOM   2736  NE2 GLN A 379     -20.499 -10.336 -13.032  1.00  0.93           N  
ATOM   2737  N   GLN A 380     -17.224  -8.708 -19.160  1.00  0.92           N  
ATOM   2738  CA  GLN A 380     -17.229  -8.191 -20.515  1.00  0.92           C  
ATOM   2739  C   GLN A 380     -16.182  -8.872 -21.390  1.00  0.92           C  
ATOM   2740  O   GLN A 380     -15.917  -8.440 -22.509  1.00  0.92           O  
ATOM   2741  CB  GLN A 380     -17.028  -6.657 -20.476  1.00  0.92           C  
ATOM   2742  CG  GLN A 380     -18.335  -5.949 -20.047  1.00  0.92           C  
ATOM   2743  CD  GLN A 380     -18.126  -4.490 -19.637  1.00  0.92           C  
ATOM   2744  OE1 GLN A 380     -17.302  -4.179 -18.784  1.00  0.92           O  
ATOM   2745  NE2 GLN A 380     -18.940  -3.567 -20.207  1.00  0.92           N  
ATOM   2746  N   GLY A 381     -15.591  -9.993 -20.922  1.00  0.93           N  
ATOM   2747  CA  GLY A 381     -14.661 -10.793 -21.705  1.00  0.93           C  
ATOM   2748  C   GLY A 381     -13.226 -10.482 -21.392  1.00  0.93           C  
ATOM   2749  O   GLY A 381     -12.872 -10.099 -20.284  1.00  0.93           O  
ATOM   2750  N   LEU A 382     -12.325 -10.691 -22.367  1.00  0.94           N  
ATOM   2751  CA  LEU A 382     -10.908 -10.465 -22.170  1.00  0.94           C  
ATOM   2752  C   LEU A 382     -10.538  -8.995 -22.307  1.00  0.94           C  
ATOM   2753  O   LEU A 382     -10.832  -8.352 -23.313  1.00  0.94           O  
ATOM   2754  CB  LEU A 382     -10.094 -11.299 -23.187  1.00  0.94           C  
ATOM   2755  CG  LEU A 382      -8.593 -11.424 -22.862  1.00  0.94           C  
ATOM   2756  CD1 LEU A 382      -8.358 -12.316 -21.636  1.00  0.94           C  
ATOM   2757  CD2 LEU A 382      -7.815 -11.968 -24.069  1.00  0.94           C  
ATOM   2758  N   ILE A 383      -9.873  -8.413 -21.290  1.00  0.96           N  
ATOM   2759  CA  ILE A 383      -9.518  -7.006 -21.312  1.00  0.96           C  
ATOM   2760  C   ILE A 383      -8.066  -6.821 -20.957  1.00  0.96           C  
ATOM   2761  O   ILE A 383      -7.450  -7.629 -20.265  1.00  0.96           O  
ATOM   2762  CB  ILE A 383     -10.379  -6.115 -20.406  1.00  0.96           C  
ATOM   2763  CG1 ILE A 383     -10.221  -6.381 -18.887  1.00  0.96           C  
ATOM   2764  CG2 ILE A 383     -11.860  -6.269 -20.823  1.00  0.96           C  
ATOM   2765  CD1 ILE A 383      -9.118  -5.575 -18.183  1.00  0.96           C  
ATOM   2766  N   LEU A 384      -7.484  -5.702 -21.416  1.00  0.97           N  
ATOM   2767  CA  LEU A 384      -6.185  -5.232 -20.994  1.00  0.97           C  
ATOM   2768  C   LEU A 384      -6.401  -4.019 -20.115  1.00  0.97           C  
ATOM   2769  O   LEU A 384      -6.981  -3.020 -20.539  1.00  0.97           O  
ATOM   2770  CB  LEU A 384      -5.306  -4.840 -22.208  1.00  0.97           C  
ATOM   2771  CG  LEU A 384      -3.839  -4.494 -21.885  1.00  0.97           C  
ATOM   2772  CD1 LEU A 384      -3.119  -5.680 -21.237  1.00  0.97           C  
ATOM   2773  CD2 LEU A 384      -3.100  -4.063 -23.161  1.00  0.97           C  
ATOM   2774  N   CYS A 385      -5.964  -4.071 -18.845  1.00  0.97           N  
ATOM   2775  CA  CYS A 385      -6.007  -2.927 -17.955  1.00  0.97           C  
ATOM   2776  C   CYS A 385      -4.732  -2.122 -18.151  1.00  0.97           C  
ATOM   2777  O   CYS A 385      -3.635  -2.659 -18.015  1.00  0.97           O  
ATOM   2778  CB  CYS A 385      -6.162  -3.376 -16.476  1.00  0.97           C  
ATOM   2779  SG  CYS A 385      -6.313  -1.992 -15.297  1.00  0.97           S  
ATOM   2780  N   VAL A 386      -4.853  -0.827 -18.513  1.00  0.98           N  
ATOM   2781  CA  VAL A 386      -3.722   0.031 -18.852  1.00  0.98           C  
ATOM   2782  C   VAL A 386      -3.730   1.279 -17.960  1.00  0.98           C  
ATOM   2783  O   VAL A 386      -4.619   2.122 -18.069  1.00  0.98           O  
ATOM   2784  CB  VAL A 386      -3.777   0.459 -20.329  1.00  0.98           C  
ATOM   2785  CG1 VAL A 386      -2.521   1.258 -20.718  1.00  0.98           C  
ATOM   2786  CG2 VAL A 386      -3.900  -0.766 -21.261  1.00  0.98           C  
ATOM   2787  N   ASP A 387      -2.738   1.460 -17.055  1.00  0.97           N  
ATOM   2788  CA  ASP A 387      -2.659   2.612 -16.157  1.00  0.97           C  
ATOM   2789  C   ASP A 387      -1.433   3.456 -16.482  1.00  0.97           C  
ATOM   2790  O   ASP A 387      -0.383   2.956 -16.879  1.00  0.97           O  
ATOM   2791  CB  ASP A 387      -2.669   2.191 -14.658  1.00  0.97           C  
ATOM   2792  CG  ASP A 387      -2.915   3.344 -13.691  1.00  0.97           C  
ATOM   2793  OD1 ASP A 387      -3.438   4.419 -14.101  1.00  0.97           O  
ATOM   2794  OD2 ASP A 387      -2.587   3.202 -12.484  1.00  0.97           O  
ATOM   2795  N   TYR A 388      -1.569   4.789 -16.360  1.00  0.97           N  
ATOM   2796  CA  TYR A 388      -0.505   5.761 -16.532  1.00  0.97           C  
ATOM   2797  C   TYR A 388       0.598   5.621 -15.487  1.00  0.97           C  
ATOM   2798  O   TYR A 388       0.347   5.497 -14.285  1.00  0.97           O  
ATOM   2799  CB  TYR A 388      -1.112   7.193 -16.525  1.00  0.97           C  
ATOM   2800  CG  TYR A 388      -0.104   8.305 -16.541  1.00  0.97           C  
ATOM   2801  CD1 TYR A 388       0.075   9.117 -15.409  1.00  0.97           C  
ATOM   2802  CD2 TYR A 388       0.664   8.551 -17.685  1.00  0.97           C  
ATOM   2803  CE1 TYR A 388       0.998  10.169 -15.428  1.00  0.97           C  
ATOM   2804  CE2 TYR A 388       1.570   9.616 -17.714  1.00  0.97           C  
ATOM   2805  CZ  TYR A 388       1.729  10.425 -16.588  1.00  0.97           C  
ATOM   2806  OH  TYR A 388       2.628  11.498 -16.644  1.00  0.97           O  
ATOM   2807  N   SER A 389       1.861   5.691 -15.937  1.00  0.95           N  
ATOM   2808  CA  SER A 389       2.997   5.462 -15.074  1.00  0.95           C  
ATOM   2809  C   SER A 389       4.133   6.386 -15.432  1.00  0.95           C  
ATOM   2810  O   SER A 389       4.338   6.720 -16.598  1.00  0.95           O  
ATOM   2811  CB  SER A 389       3.509   4.015 -15.215  1.00  0.95           C  
ATOM   2812  OG  SER A 389       4.269   3.625 -14.067  1.00  0.95           O  
ATOM   2813  N   VAL A 390       4.902   6.833 -14.422  1.00  0.95           N  
ATOM   2814  CA  VAL A 390       6.072   7.672 -14.615  1.00  0.95           C  
ATOM   2815  C   VAL A 390       7.214   7.073 -13.814  1.00  0.95           C  
ATOM   2816  O   VAL A 390       7.071   6.751 -12.628  1.00  0.95           O  
ATOM   2817  CB  VAL A 390       5.867   9.129 -14.209  1.00  0.95           C  
ATOM   2818  CG1 VAL A 390       7.071   9.975 -14.660  1.00  0.95           C  
ATOM   2819  CG2 VAL A 390       4.600   9.688 -14.873  1.00  0.95           C  
ATOM   2820  N   MET A 391       8.392   6.885 -14.440  1.00  0.95           N  
ATOM   2821  CA  MET A 391       9.518   6.230 -13.800  1.00  0.95           C  
ATOM   2822  C   MET A 391      10.797   7.005 -14.097  1.00  0.95           C  
ATOM   2823  O   MET A 391      10.955   7.472 -15.227  1.00  0.95           O  
ATOM   2824  CB  MET A 391       9.633   4.775 -14.312  1.00  0.95           C  
ATOM   2825  CG  MET A 391      10.579   3.840 -13.529  1.00  0.95           C  
ATOM   2826  SD  MET A 391      10.042   3.444 -11.832  1.00  0.95           S  
ATOM   2827  CE  MET A 391       8.539   2.506 -12.228  1.00  0.95           C  
ATOM   2828  N   PRO A 392      11.716   7.231 -13.155  1.00  0.95           N  
ATOM   2829  CA  PRO A 392      12.964   7.909 -13.437  1.00  0.95           C  
ATOM   2830  C   PRO A 392      13.998   6.960 -14.018  1.00  0.95           C  
ATOM   2831  O   PRO A 392      14.156   5.820 -13.574  1.00  0.95           O  
ATOM   2832  CB  PRO A 392      13.378   8.464 -12.069  1.00  0.95           C  
ATOM   2833  CG  PRO A 392      12.884   7.407 -11.083  1.00  0.95           C  
ATOM   2834  CD  PRO A 392      11.597   6.902 -11.739  1.00  0.95           C  
ATOM   2835  N   PHE A 393      14.734   7.444 -15.020  1.00  0.94           N  
ATOM   2836  CA  PHE A 393      15.779   6.730 -15.702  1.00  0.94           C  
ATOM   2837  C   PHE A 393      16.977   7.641 -15.729  1.00  0.94           C  
ATOM   2838  O   PHE A 393      16.848   8.863 -15.653  1.00  0.94           O  
ATOM   2839  CB  PHE A 393      15.392   6.418 -17.166  1.00  0.94           C  
ATOM   2840  CG  PHE A 393      14.347   5.345 -17.222  1.00  0.94           C  
ATOM   2841  CD1 PHE A 393      14.733   4.018 -17.430  1.00  0.94           C  
ATOM   2842  CD2 PHE A 393      12.981   5.641 -17.110  1.00  0.94           C  
ATOM   2843  CE1 PHE A 393      13.784   2.999 -17.536  1.00  0.94           C  
ATOM   2844  CE2 PHE A 393      12.021   4.630 -17.234  1.00  0.94           C  
ATOM   2845  CZ  PHE A 393      12.422   3.307 -17.444  1.00  0.94           C  
ATOM   2846  N   TYR A 394      18.193   7.084 -15.842  1.00  0.92           N  
ATOM   2847  CA  TYR A 394      19.379   7.862 -16.143  1.00  0.92           C  
ATOM   2848  C   TYR A 394      19.255   8.526 -17.505  1.00  0.92           C  
ATOM   2849  O   TYR A 394      18.760   7.933 -18.465  1.00  0.92           O  
ATOM   2850  CB  TYR A 394      20.675   7.012 -16.147  1.00  0.92           C  
ATOM   2851  CG  TYR A 394      20.989   6.502 -14.771  1.00  0.92           C  
ATOM   2852  CD1 TYR A 394      21.482   7.380 -13.799  1.00  0.92           C  
ATOM   2853  CD2 TYR A 394      20.786   5.158 -14.422  1.00  0.92           C  
ATOM   2854  CE1 TYR A 394      21.731   6.926 -12.497  1.00  0.92           C  
ATOM   2855  CE2 TYR A 394      21.099   4.689 -13.138  1.00  0.92           C  
ATOM   2856  CZ  TYR A 394      21.585   5.577 -12.177  1.00  0.92           C  
ATOM   2857  OH  TYR A 394      21.947   5.113 -10.899  1.00  0.92           O  
ATOM   2858  N   LYS A 395      19.699   9.786 -17.620  1.00  0.92           N  
ATOM   2859  CA  LYS A 395      19.758  10.495 -18.878  1.00  0.92           C  
ATOM   2860  C   LYS A 395      20.812   9.912 -19.810  1.00  0.92           C  
ATOM   2861  O   LYS A 395      22.006   9.932 -19.516  1.00  0.92           O  
ATOM   2862  CB  LYS A 395      20.041  11.995 -18.628  1.00  0.92           C  
ATOM   2863  CG  LYS A 395      19.910  12.881 -19.874  1.00  0.92           C  
ATOM   2864  CD  LYS A 395      19.929  14.378 -19.521  1.00  0.92           C  
ATOM   2865  CE  LYS A 395      19.664  15.278 -20.733  1.00  0.92           C  
ATOM   2866  NZ  LYS A 395      19.510  16.679 -20.304  1.00  0.92           N  
ATOM   2867  N   ALA A 396      20.381   9.360 -20.960  1.00  0.92           N  
ATOM   2868  CA  ALA A 396      21.266   8.907 -22.011  1.00  0.92           C  
ATOM   2869  C   ALA A 396      21.994  10.061 -22.699  1.00  0.92           C  
ATOM   2870  O   ALA A 396      21.486  11.180 -22.777  1.00  0.92           O  
ATOM   2871  CB  ALA A 396      20.485   8.048 -23.023  1.00  0.92           C  
ATOM   2872  N   GLY A 397      23.221   9.825 -23.206  1.00  0.94           N  
ATOM   2873  CA  GLY A 397      24.007  10.883 -23.826  1.00  0.94           C  
ATOM   2874  C   GLY A 397      25.480  10.620 -23.658  1.00  0.94           C  
ATOM   2875  O   GLY A 397      25.855   9.668 -22.968  1.00  0.94           O  
ATOM   2876  N   PRO A 398      26.356  11.381 -24.306  1.00  0.95           N  
ATOM   2877  CA  PRO A 398      27.799  11.375 -24.061  1.00  0.95           C  
ATOM   2878  C   PRO A 398      28.217  11.405 -22.601  1.00  0.95           C  
ATOM   2879  O   PRO A 398      27.616  12.109 -21.795  1.00  0.95           O  
ATOM   2880  CB  PRO A 398      28.328  12.604 -24.822  1.00  0.95           C  
ATOM   2881  CG  PRO A 398      27.260  12.898 -25.878  1.00  0.95           C  
ATOM   2882  CD  PRO A 398      25.968  12.500 -25.167  1.00  0.95           C  
ATOM   2883  N   VAL A 399      29.288  10.685 -22.213  1.00  0.95           N  
ATOM   2884  CA  VAL A 399      29.756  10.727 -20.827  1.00  0.95           C  
ATOM   2885  C   VAL A 399      30.427  12.069 -20.508  1.00  0.95           C  
ATOM   2886  O   VAL A 399      30.475  12.542 -19.371  1.00  0.95           O  
ATOM   2887  CB  VAL A 399      30.666   9.544 -20.519  1.00  0.95           C  
ATOM   2888  CG1 VAL A 399      31.085   9.543 -19.041  1.00  0.95           C  
ATOM   2889  CG2 VAL A 399      29.902   8.234 -20.788  1.00  0.95           C  
ATOM   2890  N   MET A 400      30.879  12.787 -21.554  1.00  0.94           N  
ATOM   2891  CA  MET A 400      31.372  14.151 -21.478  1.00  0.94           C  
ATOM   2892  C   MET A 400      30.369  15.157 -20.928  1.00  0.94           C  
ATOM   2893  O   MET A 400      30.756  16.101 -20.243  1.00  0.94           O  
ATOM   2894  CB  MET A 400      31.880  14.639 -22.849  1.00  0.94           C  
ATOM   2895  CG  MET A 400      33.098  13.847 -23.353  1.00  0.94           C  
ATOM   2896  SD  MET A 400      34.554  13.847 -22.253  1.00  0.94           S  
ATOM   2897  CE  MET A 400      34.942  15.604 -22.369  1.00  0.94           C  
ATOM   2898  N   ASP A 401      29.053  14.940 -21.150  1.00  0.92           N  
ATOM   2899  CA  ASP A 401      27.977  15.731 -20.586  1.00  0.92           C  
ATOM   2900  C   ASP A 401      27.939  15.681 -19.061  1.00  0.92           C  
ATOM   2901  O   ASP A 401      27.335  16.532 -18.410  1.00  0.92           O  
ATOM   2902  CB  ASP A 401      26.583  15.230 -21.043  1.00  0.92           C  
ATOM   2903  CG  ASP A 401      26.305  15.370 -22.532  1.00  0.92           C  
ATOM   2904  OD1 ASP A 401      27.253  15.503 -23.339  1.00  0.92           O  
ATOM   2905  OD2 ASP A 401      25.087  15.320 -22.850  1.00  0.92           O  
ATOM   2906  N   LEU A 402      28.519  14.640 -18.431  1.00  0.91           N  
ATOM   2907  CA  LEU A 402      28.697  14.573 -16.992  1.00  0.91           C  
ATOM   2908  C   LEU A 402      29.931  15.323 -16.544  1.00  0.91           C  
ATOM   2909  O   LEU A 402      29.889  16.095 -15.593  1.00  0.91           O  
ATOM   2910  CB  LEU A 402      28.748  13.120 -16.486  1.00  0.91           C  
ATOM   2911  CG  LEU A 402      27.507  12.284 -16.847  1.00  0.91           C  
ATOM   2912  CD1 LEU A 402      27.589  10.941 -16.122  1.00  0.91           C  
ATOM   2913  CD2 LEU A 402      26.187  12.977 -16.476  1.00  0.91           C  
ATOM   2914  N   VAL A 403      31.052  15.179 -17.281  1.00  0.92           N  
ATOM   2915  CA  VAL A 403      32.304  15.880 -17.017  1.00  0.92           C  
ATOM   2916  C   VAL A 403      32.107  17.382 -17.067  1.00  0.92           C  
ATOM   2917  O   VAL A 403      32.551  18.114 -16.187  1.00  0.92           O  
ATOM   2918  CB  VAL A 403      33.388  15.501 -18.022  1.00  0.92           C  
ATOM   2919  CG1 VAL A 403      34.727  16.182 -17.668  1.00  0.92           C  
ATOM   2920  CG2 VAL A 403      33.569  13.974 -18.032  1.00  0.92           C  
ATOM   2921  N   GLN A 404      31.348  17.863 -18.071  1.00  0.91           N  
ATOM   2922  CA  GLN A 404      31.015  19.260 -18.262  1.00  0.91           C  
ATOM   2923  C   GLN A 404      30.199  19.883 -17.130  1.00  0.91           C  
ATOM   2924  O   GLN A 404      30.243  21.084 -16.910  1.00  0.91           O  
ATOM   2925  CB  GLN A 404      30.280  19.445 -19.611  1.00  0.91           C  
ATOM   2926  CG  GLN A 404      30.286  20.907 -20.115  1.00  0.91           C  
ATOM   2927  CD  GLN A 404      29.521  21.057 -21.430  1.00  0.91           C  
ATOM   2928  OE1 GLN A 404      28.680  20.247 -21.800  1.00  0.91           O  
ATOM   2929  NE2 GLN A 404      29.812  22.159 -22.164  1.00  0.91           N  
ATOM   2930  N   LYS A 405      29.446  19.070 -16.358  1.00  0.88           N  
ATOM   2931  CA  LYS A 405      28.732  19.538 -15.182  1.00  0.88           C  
ATOM   2932  C   LYS A 405      29.611  19.626 -13.948  1.00  0.88           C  
ATOM   2933  O   LYS A 405      29.256  20.268 -12.963  1.00  0.88           O  
ATOM   2934  CB  LYS A 405      27.573  18.569 -14.851  1.00  0.88           C  
ATOM   2935  CG  LYS A 405      26.482  18.559 -15.928  1.00  0.88           C  
ATOM   2936  CD  LYS A 405      25.471  17.422 -15.722  1.00  0.88           C  
ATOM   2937  CE  LYS A 405      24.497  17.284 -16.896  1.00  0.88           C  
ATOM   2938  NZ  LYS A 405      24.758  16.023 -17.619  1.00  0.88           N  
ATOM   2939  N   LEU A 406      30.791  18.982 -13.962  1.00  0.89           N  
ATOM   2940  CA  LEU A 406      31.661  18.970 -12.810  1.00  0.89           C  
ATOM   2941  C   LEU A 406      32.740  20.028 -12.906  1.00  0.89           C  
ATOM   2942  O   LEU A 406      33.314  20.422 -11.893  1.00  0.89           O  
ATOM   2943  CB  LEU A 406      32.329  17.578 -12.689  1.00  0.89           C  
ATOM   2944  CG  LEU A 406      31.341  16.436 -12.370  1.00  0.89           C  
ATOM   2945  CD1 LEU A 406      32.011  15.060 -12.495  1.00  0.89           C  
ATOM   2946  CD2 LEU A 406      30.713  16.585 -10.977  1.00  0.89           C  
ATOM   2947  N   VAL A 407      33.024  20.539 -14.118  1.00  0.89           N  
ATOM   2948  CA  VAL A 407      34.051  21.537 -14.370  1.00  0.89           C  
ATOM   2949  C   VAL A 407      33.411  22.841 -14.813  1.00  0.89           C  
ATOM   2950  O   VAL A 407      32.288  22.877 -15.296  1.00  0.89           O  
ATOM   2951  CB  VAL A 407      35.080  21.077 -15.405  1.00  0.89           C  
ATOM   2952  CG1 VAL A 407      35.758  19.785 -14.904  1.00  0.89           C  
ATOM   2953  CG2 VAL A 407      34.439  20.861 -16.791  1.00  0.89           C  
ATOM   2954  N   ARG A 408      34.109  23.986 -14.640  1.00  0.83           N  
ATOM   2955  CA  ARG A 408      33.606  25.272 -15.109  1.00  0.83           C  
ATOM   2956  C   ARG A 408      33.760  25.472 -16.610  1.00  0.83           C  
ATOM   2957  O   ARG A 408      32.906  26.051 -17.273  1.00  0.83           O  
ATOM   2958  CB  ARG A 408      34.321  26.445 -14.400  1.00  0.83           C  
ATOM   2959  CG  ARG A 408      33.949  26.609 -12.914  1.00  0.83           C  
ATOM   2960  CD  ARG A 408      34.595  27.864 -12.325  1.00  0.83           C  
ATOM   2961  NE  ARG A 408      34.133  28.006 -10.908  1.00  0.83           N  
ATOM   2962  CZ  ARG A 408      34.414  29.074 -10.149  1.00  0.83           C  
ATOM   2963  NH1 ARG A 408      35.161  30.072 -10.612  1.00  0.83           N  
ATOM   2964  NH2 ARG A 408      33.942  29.155  -8.907  1.00  0.83           N  
ATOM   2965  N   TYR A 409      34.879  25.000 -17.180  1.00  0.86           N  
ATOM   2966  CA  TYR A 409      35.175  25.148 -18.583  1.00  0.86           C  
ATOM   2967  C   TYR A 409      35.746  23.817 -19.003  1.00  0.86           C  
ATOM   2968  O   TYR A 409      36.306  23.093 -18.181  1.00  0.86           O  
ATOM   2969  CB  TYR A 409      36.224  26.255 -18.870  1.00  0.86           C  
ATOM   2970  CG  TYR A 409      35.720  27.607 -18.449  1.00  0.86           C  
ATOM   2971  CD1 TYR A 409      34.690  28.235 -19.165  1.00  0.86           C  
ATOM   2972  CD2 TYR A 409      36.279  28.270 -17.343  1.00  0.86           C  
ATOM   2973  CE1 TYR A 409      34.224  29.500 -18.785  1.00  0.86           C  
ATOM   2974  CE2 TYR A 409      35.815  29.538 -16.962  1.00  0.86           C  
ATOM   2975  CZ  TYR A 409      34.785  30.151 -17.685  1.00  0.86           C  
ATOM   2976  OH  TYR A 409      34.312  31.427 -17.323  1.00  0.86           O  
ATOM   2977  N   LEU A 410      35.592  23.439 -20.281  1.00  0.89           N  
ATOM   2978  CA  LEU A 410      36.028  22.147 -20.761  1.00  0.89           C  
ATOM   2979  C   LEU A 410      36.964  22.347 -21.946  1.00  0.89           C  
ATOM   2980  O   LEU A 410      36.553  22.870 -22.979  1.00  0.89           O  
ATOM   2981  CB  LEU A 410      34.774  21.311 -21.138  1.00  0.89           C  
ATOM   2982  CG  LEU A 410      35.027  19.871 -21.621  1.00  0.89           C  
ATOM   2983  CD1 LEU A 410      35.656  18.992 -20.529  1.00  0.89           C  
ATOM   2984  CD2 LEU A 410      33.724  19.243 -22.145  1.00  0.89           C  
ATOM   2985  N   ASP A 411      38.249  21.952 -21.813  1.00  0.91           N  
ATOM   2986  CA  ASP A 411      39.264  22.124 -22.823  1.00  0.91           C  
ATOM   2987  C   ASP A 411      40.203  20.920 -22.797  1.00  0.91           C  
ATOM   2988  O   ASP A 411      40.056  20.007 -21.987  1.00  0.91           O  
ATOM   2989  CB  ASP A 411      39.995  23.497 -22.662  1.00  0.91           C  
ATOM   2990  CG  ASP A 411      40.897  23.664 -21.442  1.00  0.91           C  
ATOM   2991  OD1 ASP A 411      41.360  22.641 -20.887  1.00  0.91           O  
ATOM   2992  OD2 ASP A 411      41.222  24.836 -21.128  1.00  0.91           O  
ATOM   2993  N   TYR A 412      41.210  20.882 -23.691  1.00  0.88           N  
ATOM   2994  CA  TYR A 412      42.189  19.810 -23.777  1.00  0.88           C  
ATOM   2995  C   TYR A 412      43.127  19.682 -22.565  1.00  0.88           C  
ATOM   2996  O   TYR A 412      43.817  18.677 -22.403  1.00  0.88           O  
ATOM   2997  CB  TYR A 412      43.011  19.944 -25.096  1.00  0.88           C  
ATOM   2998  CG  TYR A 412      43.893  21.170 -25.133  1.00  0.88           C  
ATOM   2999  CD1 TYR A 412      43.414  22.415 -25.576  1.00  0.88           C  
ATOM   3000  CD2 TYR A 412      45.229  21.070 -24.716  1.00  0.88           C  
ATOM   3001  CE1 TYR A 412      44.252  23.543 -25.582  1.00  0.88           C  
ATOM   3002  CE2 TYR A 412      46.075  22.180 -24.755  1.00  0.88           C  
ATOM   3003  CZ  TYR A 412      45.586  23.413 -25.179  1.00  0.88           C  
ATOM   3004  OH  TYR A 412      46.516  24.469 -25.208  1.00  0.88           O  
ATOM   3005  N   ARG A 413      43.179  20.702 -21.681  1.00  0.89           N  
ATOM   3006  CA  ARG A 413      44.029  20.722 -20.512  1.00  0.89           C  
ATOM   3007  C   ARG A 413      43.238  20.341 -19.272  1.00  0.89           C  
ATOM   3008  O   ARG A 413      43.802  20.230 -18.184  1.00  0.89           O  
ATOM   3009  CB  ARG A 413      44.577  22.152 -20.267  1.00  0.89           C  
ATOM   3010  CG  ARG A 413      45.440  22.717 -21.409  1.00  0.89           C  
ATOM   3011  CD  ARG A 413      46.032  24.087 -21.071  1.00  0.89           C  
ATOM   3012  NE  ARG A 413      46.900  24.495 -22.227  1.00  0.89           N  
ATOM   3013  CZ  ARG A 413      47.616  25.625 -22.263  1.00  0.89           C  
ATOM   3014  NH1 ARG A 413      47.594  26.483 -21.253  1.00  0.89           N  
ATOM   3015  NH2 ARG A 413      48.334  25.947 -23.337  1.00  0.89           N  
ATOM   3016  N   THR A 414      41.914  20.119 -19.406  1.00  0.92           N  
ATOM   3017  CA  THR A 414      41.009  19.841 -18.298  1.00  0.92           C  
ATOM   3018  C   THR A 414      41.367  18.605 -17.501  1.00  0.92           C  
ATOM   3019  O   THR A 414      41.480  17.491 -18.013  1.00  0.92           O  
ATOM   3020  CB  THR A 414      39.543  19.729 -18.719  1.00  0.92           C  
ATOM   3021  OG1 THR A 414      39.060  20.983 -19.160  1.00  0.92           O  
ATOM   3022  CG2 THR A 414      38.584  19.351 -17.580  1.00  0.92           C  
ATOM   3023  N   THR A 415      41.512  18.789 -16.180  1.00  0.92           N  
ATOM   3024  CA  THR A 415      41.813  17.753 -15.213  1.00  0.92           C  
ATOM   3025  C   THR A 415      40.706  17.703 -14.191  1.00  0.92           C  
ATOM   3026  O   THR A 415      39.945  18.653 -14.007  1.00  0.92           O  
ATOM   3027  CB  THR A 415      43.122  17.975 -14.456  1.00  0.92           C  
ATOM   3028  OG1 THR A 415      43.254  19.317 -14.003  1.00  0.92           O  
ATOM   3029  CG2 THR A 415      44.293  17.691 -15.400  1.00  0.92           C  
ATOM   3030  N   LEU A 416      40.576  16.563 -13.489  1.00  0.92           N  
ATOM   3031  CA  LEU A 416      39.608  16.419 -12.424  1.00  0.92           C  
ATOM   3032  C   LEU A 416      40.327  16.316 -11.102  1.00  0.92           C  
ATOM   3033  O   LEU A 416      41.243  15.513 -10.926  1.00  0.92           O  
ATOM   3034  CB  LEU A 416      38.734  15.155 -12.599  1.00  0.92           C  
ATOM   3035  CG  LEU A 416      37.896  15.150 -13.890  1.00  0.92           C  
ATOM   3036  CD1 LEU A 416      37.090  13.848 -13.990  1.00  0.92           C  
ATOM   3037  CD2 LEU A 416      36.966  16.369 -13.991  1.00  0.92           C  
ATOM   3038  N   ASN A 417      39.914  17.138 -10.116  1.00  0.93           N  
ATOM   3039  CA  ASN A 417      40.370  17.001  -8.748  1.00  0.93           C  
ATOM   3040  C   ASN A 417      39.784  15.746  -8.107  1.00  0.93           C  
ATOM   3041  O   ASN A 417      38.885  15.109  -8.654  1.00  0.93           O  
ATOM   3042  CB  ASN A 417      40.162  18.299  -7.902  1.00  0.93           C  
ATOM   3043  CG  ASN A 417      38.703  18.651  -7.602  1.00  0.93           C  
ATOM   3044  OD1 ASN A 417      37.931  17.847  -7.081  1.00  0.93           O  
ATOM   3045  ND2 ASN A 417      38.315  19.920  -7.875  1.00  0.93           N  
ATOM   3046  N   LYS A 418      40.278  15.354  -6.917  1.00  0.92           N  
ATOM   3047  CA  LYS A 418      39.853  14.136  -6.250  1.00  0.92           C  
ATOM   3048  C   LYS A 418      38.346  14.031  -6.007  1.00  0.92           C  
ATOM   3049  O   LYS A 418      37.733  13.015  -6.304  1.00  0.92           O  
ATOM   3050  CB  LYS A 418      40.627  14.003  -4.915  1.00  0.92           C  
ATOM   3051  CG  LYS A 418      40.247  12.759  -4.104  1.00  0.92           C  
ATOM   3052  CD  LYS A 418      41.125  12.515  -2.867  1.00  0.92           C  
ATOM   3053  CE  LYS A 418      40.510  11.402  -2.015  1.00  0.92           C  
ATOM   3054  NZ  LYS A 418      41.351  11.069  -0.851  1.00  0.92           N  
ATOM   3055  N   ARG A 419      37.706  15.119  -5.540  1.00  0.92           N  
ATOM   3056  CA  ARG A 419      36.274  15.168  -5.317  1.00  0.92           C  
ATOM   3057  C   ARG A 419      35.454  15.062  -6.600  1.00  0.92           C  
ATOM   3058  O   ARG A 419      34.437  14.379  -6.665  1.00  0.92           O  
ATOM   3059  CB  ARG A 419      35.942  16.473  -4.565  1.00  0.92           C  
ATOM   3060  CG  ARG A 419      34.474  16.600  -4.120  1.00  0.92           C  
ATOM   3061  CD  ARG A 419      34.228  17.894  -3.347  1.00  0.92           C  
ATOM   3062  NE  ARG A 419      32.770  17.941  -3.011  1.00  0.92           N  
ATOM   3063  CZ  ARG A 419      32.171  19.010  -2.470  1.00  0.92           C  
ATOM   3064  NH1 ARG A 419      32.849  20.128  -2.225  1.00  0.92           N  
ATOM   3065  NH2 ARG A 419      30.878  18.966  -2.162  1.00  0.92           N  
ATOM   3066  N   GLN A 420      35.890  15.727  -7.692  1.00  0.93           N  
ATOM   3067  CA  GLN A 420      35.277  15.584  -9.004  1.00  0.93           C  
ATOM   3068  C   GLN A 420      35.400  14.170  -9.543  1.00  0.93           C  
ATOM   3069  O   GLN A 420      34.463  13.628 -10.127  1.00  0.93           O  
ATOM   3070  CB  GLN A 420      35.893  16.569 -10.021  1.00  0.93           C  
ATOM   3071  CG  GLN A 420      35.553  18.046  -9.726  1.00  0.93           C  
ATOM   3072  CD  GLN A 420      36.462  18.976 -10.530  1.00  0.93           C  
ATOM   3073  OE1 GLN A 420      37.667  18.753 -10.643  1.00  0.93           O  
ATOM   3074  NE2 GLN A 420      35.907  20.075 -11.082  1.00  0.93           N  
ATOM   3075  N   MET A 421      36.563  13.528  -9.324  1.00  0.92           N  
ATOM   3076  CA  MET A 421      36.786  12.138  -9.653  1.00  0.92           C  
ATOM   3077  C   MET A 421      35.854  11.191  -8.906  1.00  0.92           C  
ATOM   3078  O   MET A 421      35.198  10.358  -9.518  1.00  0.92           O  
ATOM   3079  CB  MET A 421      38.254  11.764  -9.332  1.00  0.92           C  
ATOM   3080  CG  MET A 421      38.731  10.435  -9.937  1.00  0.92           C  
ATOM   3081  SD  MET A 421      38.912  10.506 -11.736  1.00  0.92           S  
ATOM   3082  CE  MET A 421      40.447  11.467 -11.834  1.00  0.92           C  
ATOM   3083  N   GLU A 422      35.718  11.361  -7.573  1.00  0.92           N  
ATOM   3084  CA  GLU A 422      34.816  10.594  -6.727  1.00  0.92           C  
ATOM   3085  C   GLU A 422      33.359  10.745  -7.132  1.00  0.92           C  
ATOM   3086  O   GLU A 422      32.662   9.756  -7.357  1.00  0.92           O  
ATOM   3087  CB  GLU A 422      35.023  11.029  -5.254  1.00  0.92           C  
ATOM   3088  CG  GLU A 422      36.356  10.495  -4.661  1.00  0.92           C  
ATOM   3089  CD  GLU A 422      36.869  11.194  -3.399  1.00  0.92           C  
ATOM   3090  OE1 GLU A 422      37.805  10.610  -2.782  1.00  0.92           O  
ATOM   3091  OE2 GLU A 422      36.410  12.312  -3.055  1.00  0.92           O  
ATOM   3092  N   ASN A 423      32.905  11.995  -7.377  1.00  0.89           N  
ATOM   3093  CA  ASN A 423      31.573  12.280  -7.886  1.00  0.89           C  
ATOM   3094  C   ASN A 423      31.307  11.581  -9.219  1.00  0.89           C  
ATOM   3095  O   ASN A 423      30.256  10.994  -9.438  1.00  0.89           O  
ATOM   3096  CB  ASN A 423      31.389  13.801  -8.147  1.00  0.89           C  
ATOM   3097  CG  ASN A 423      31.284  14.625  -6.868  1.00  0.89           C  
ATOM   3098  OD1 ASN A 423      31.165  14.169  -5.738  1.00  0.89           O  
ATOM   3099  ND2 ASN A 423      31.277  15.970  -7.063  1.00  0.89           N  
ATOM   3100  N   LEU A 424      32.284  11.608 -10.147  1.00  0.92           N  
ATOM   3101  CA  LEU A 424      32.169  10.961 -11.441  1.00  0.92           C  
ATOM   3102  C   LEU A 424      32.157   9.434 -11.383  1.00  0.92           C  
ATOM   3103  O   LEU A 424      31.466   8.779 -12.161  1.00  0.92           O  
ATOM   3104  CB  LEU A 424      33.253  11.482 -12.405  1.00  0.92           C  
ATOM   3105  CG  LEU A 424      33.054  11.116 -13.892  1.00  0.92           C  
ATOM   3106  CD1 LEU A 424      31.713  11.606 -14.466  1.00  0.92           C  
ATOM   3107  CD2 LEU A 424      34.217  11.685 -14.713  1.00  0.92           C  
ATOM   3108  N   VAL A 425      32.900   8.810 -10.441  1.00  0.93           N  
ATOM   3109  CA  VAL A 425      32.816   7.378 -10.161  1.00  0.93           C  
ATOM   3110  C   VAL A 425      31.428   6.979  -9.673  1.00  0.93           C  
ATOM   3111  O   VAL A 425      30.828   6.057 -10.215  1.00  0.93           O  
ATOM   3112  CB  VAL A 425      33.882   6.921  -9.163  1.00  0.93           C  
ATOM   3113  CG1 VAL A 425      33.675   5.458  -8.711  1.00  0.93           C  
ATOM   3114  CG2 VAL A 425      35.269   7.047  -9.819  1.00  0.93           C  
ATOM   3115  N   ASP A 426      30.841   7.727  -8.715  1.00  0.88           N  
ATOM   3116  CA  ASP A 426      29.478   7.524  -8.230  1.00  0.88           C  
ATOM   3117  C   ASP A 426      28.437   7.771  -9.320  1.00  0.88           C  
ATOM   3118  O   ASP A 426      27.334   7.200  -9.348  1.00  0.88           O  
ATOM   3119  CB  ASP A 426      29.206   8.474  -7.041  1.00  0.88           C  
ATOM   3120  CG  ASP A 426      29.938   8.020  -5.786  1.00  0.88           C  
ATOM   3121  OD1 ASP A 426      30.474   6.881  -5.773  1.00  0.88           O  
ATOM   3122  OD2 ASP A 426      29.914   8.808  -4.808  1.00  0.88           O  
ATOM   3123  N   GLU A 427      28.794   8.603 -10.305  1.00  0.87           N  
ATOM   3124  CA  GLU A 427      27.968   8.903 -11.444  1.00  0.87           C  
ATOM   3125  C   GLU A 427      28.164   7.963 -12.626  1.00  0.87           C  
ATOM   3126  O   GLU A 427      27.507   8.116 -13.657  1.00  0.87           O  
ATOM   3127  CB  GLU A 427      28.117  10.375 -11.879  1.00  0.87           C  
ATOM   3128  CG  GLU A 427      27.172  11.313 -11.083  1.00  0.87           C  
ATOM   3129  CD  GLU A 427      26.460  12.323 -11.980  1.00  0.87           C  
ATOM   3130  OE1 GLU A 427      26.552  13.550 -11.721  1.00  0.87           O  
ATOM   3131  OE2 GLU A 427      25.768  11.843 -12.924  1.00  0.87           O  
ATOM   3132  N   LEU A 428      29.007   6.917 -12.512  1.00  0.92           N  
ATOM   3133  CA  LEU A 428      29.191   5.984 -13.609  1.00  0.92           C  
ATOM   3134  C   LEU A 428      29.343   4.535 -13.205  1.00  0.92           C  
ATOM   3135  O   LEU A 428      28.977   3.650 -13.968  1.00  0.92           O  
ATOM   3136  CB  LEU A 428      30.444   6.367 -14.429  1.00  0.92           C  
ATOM   3137  CG  LEU A 428      30.265   7.637 -15.279  1.00  0.92           C  
ATOM   3138  CD1 LEU A 428      31.603   8.048 -15.892  1.00  0.92           C  
ATOM   3139  CD2 LEU A 428      29.193   7.451 -16.366  1.00  0.92           C  
ATOM   3140  N   LYS A 429      29.845   4.220 -12.002  1.00  0.92           N  
ATOM   3141  CA  LYS A 429      30.065   2.850 -11.583  1.00  0.92           C  
ATOM   3142  C   LYS A 429      28.798   2.000 -11.526  1.00  0.92           C  
ATOM   3143  O   LYS A 429      27.777   2.386 -10.962  1.00  0.92           O  
ATOM   3144  CB  LYS A 429      30.798   2.858 -10.229  1.00  0.92           C  
ATOM   3145  CG  LYS A 429      31.264   1.484  -9.744  1.00  0.92           C  
ATOM   3146  CD  LYS A 429      32.266   1.614  -8.589  1.00  0.92           C  
ATOM   3147  CE  LYS A 429      32.809   0.258  -8.146  1.00  0.92           C  
ATOM   3148  NZ  LYS A 429      33.904   0.452  -7.175  1.00  0.92           N  
ATOM   3149  N   GLY A 430      28.829   0.819 -12.180  1.00  0.90           N  
ATOM   3150  CA  GLY A 430      27.679  -0.069 -12.322  1.00  0.90           C  
ATOM   3151  C   GLY A 430      26.705   0.341 -13.399  1.00  0.90           C  
ATOM   3152  O   GLY A 430      25.777  -0.395 -13.713  1.00  0.90           O  
ATOM   3153  N   ARG A 431      26.914   1.504 -14.045  1.00  0.93           N  
ATOM   3154  CA  ARG A 431      26.090   1.953 -15.148  1.00  0.93           C  
ATOM   3155  C   ARG A 431      26.658   1.429 -16.456  1.00  0.93           C  
ATOM   3156  O   ARG A 431      27.848   1.130 -16.574  1.00  0.93           O  
ATOM   3157  CB  ARG A 431      25.965   3.502 -15.219  1.00  0.93           C  
ATOM   3158  CG  ARG A 431      25.499   4.172 -13.905  1.00  0.93           C  
ATOM   3159  CD  ARG A 431      25.243   5.684 -14.030  1.00  0.93           C  
ATOM   3160  NE  ARG A 431      25.071   6.225 -12.642  1.00  0.93           N  
ATOM   3161  CZ  ARG A 431      24.794   7.506 -12.351  1.00  0.93           C  
ATOM   3162  NH1 ARG A 431      24.664   8.435 -13.292  1.00  0.93           N  
ATOM   3163  NH2 ARG A 431      24.685   7.886 -11.080  1.00  0.93           N  
ATOM   3164  N   ARG A 432      25.808   1.282 -17.486  1.00  0.94           N  
ATOM   3165  CA  ARG A 432      26.215   0.735 -18.763  1.00  0.94           C  
ATOM   3166  C   ARG A 432      26.422   1.793 -19.827  1.00  0.94           C  
ATOM   3167  O   ARG A 432      25.660   2.757 -19.959  1.00  0.94           O  
ATOM   3168  CB  ARG A 432      25.211  -0.305 -19.307  1.00  0.94           C  
ATOM   3169  CG  ARG A 432      24.970  -1.471 -18.327  1.00  0.94           C  
ATOM   3170  CD  ARG A 432      23.938  -2.494 -18.801  1.00  0.94           C  
ATOM   3171  NE  ARG A 432      22.630  -1.763 -18.879  1.00  0.94           N  
ATOM   3172  CZ  ARG A 432      21.512  -2.263 -19.418  1.00  0.94           C  
ATOM   3173  NH1 ARG A 432      21.472  -3.514 -19.867  1.00  0.94           N  
ATOM   3174  NH2 ARG A 432      20.408  -1.524 -19.497  1.00  0.94           N  
ATOM   3175  N   VAL A 433      27.475   1.603 -20.635  1.00  0.95           N  
ATOM   3176  CA  VAL A 433      27.875   2.495 -21.698  1.00  0.95           C  
ATOM   3177  C   VAL A 433      28.060   1.729 -22.992  1.00  0.95           C  
ATOM   3178  O   VAL A 433      28.301   0.521 -23.015  1.00  0.95           O  
ATOM   3179  CB  VAL A 433      29.180   3.243 -21.401  1.00  0.95           C  
ATOM   3180  CG1 VAL A 433      28.966   4.222 -20.232  1.00  0.95           C  
ATOM   3181  CG2 VAL A 433      30.335   2.267 -21.094  1.00  0.95           C  
ATOM   3182  N   THR A 434      27.948   2.451 -24.116  1.00  0.95           N  
ATOM   3183  CA  THR A 434      28.343   2.027 -25.451  1.00  0.95           C  
ATOM   3184  C   THR A 434      29.526   2.879 -25.867  1.00  0.95           C  
ATOM   3185  O   THR A 434      29.828   3.896 -25.240  1.00  0.95           O  
ATOM   3186  CB  THR A 434      27.247   2.133 -26.510  1.00  0.95           C  
ATOM   3187  OG1 THR A 434      26.543   3.367 -26.435  1.00  0.95           O  
ATOM   3188  CG2 THR A 434      26.231   1.011 -26.270  1.00  0.95           C  
ATOM   3189  N   VAL A 435      30.266   2.459 -26.915  1.00  0.95           N  
ATOM   3190  CA  VAL A 435      31.490   3.112 -27.359  1.00  0.95           C  
ATOM   3191  C   VAL A 435      31.358   3.550 -28.809  1.00  0.95           C  
ATOM   3192  O   VAL A 435      30.783   2.840 -29.629  1.00  0.95           O  
ATOM   3193  CB  VAL A 435      32.729   2.226 -27.205  1.00  0.95           C  
ATOM   3194  CG1 VAL A 435      32.996   2.011 -25.703  1.00  0.95           C  
ATOM   3195  CG2 VAL A 435      32.574   0.875 -27.940  1.00  0.95           C  
ATOM   3196  N   ILE A 436      31.873   4.751 -29.166  1.00  0.94           N  
ATOM   3197  CA  ILE A 436      31.655   5.342 -30.487  1.00  0.94           C  
ATOM   3198  C   ILE A 436      32.880   5.320 -31.380  1.00  0.94           C  
ATOM   3199  O   ILE A 436      32.864   5.791 -32.515  1.00  0.94           O  
ATOM   3200  CB  ILE A 436      31.148   6.779 -30.413  1.00  0.94           C  
ATOM   3201  CG1 ILE A 436      32.115   7.735 -29.681  1.00  0.94           C  
ATOM   3202  CG2 ILE A 436      29.759   6.747 -29.747  1.00  0.94           C  
ATOM   3203  CD1 ILE A 436      31.729   9.217 -29.786  1.00  0.94           C  
ATOM   3204  N   HIS A 437      34.000   4.738 -30.919  1.00  0.92           N  
ATOM   3205  CA  HIS A 437      35.199   4.621 -31.729  1.00  0.92           C  
ATOM   3206  C   HIS A 437      35.147   3.490 -32.741  1.00  0.92           C  
ATOM   3207  O   HIS A 437      35.989   3.418 -33.628  1.00  0.92           O  
ATOM   3208  CB  HIS A 437      36.449   4.433 -30.851  1.00  0.92           C  
ATOM   3209  CG  HIS A 437      36.430   3.188 -30.032  1.00  0.92           C  
ATOM   3210  ND1 HIS A 437      36.032   3.273 -28.716  1.00  0.92           N  
ATOM   3211  CD2 HIS A 437      36.793   1.918 -30.336  1.00  0.92           C  
ATOM   3212  CE1 HIS A 437      36.174   2.059 -28.235  1.00  0.92           C  
ATOM   3213  NE2 HIS A 437      36.625   1.191 -29.176  1.00  0.92           N  
ATOM   3214  N   ARG A 438      34.159   2.582 -32.636  1.00  0.89           N  
ATOM   3215  CA  ARG A 438      34.007   1.484 -33.561  1.00  0.89           C  
ATOM   3216  C   ARG A 438      32.547   1.125 -33.680  1.00  0.89           C  
ATOM   3217  O   ARG A 438      31.773   1.317 -32.749  1.00  0.89           O  
ATOM   3218  CB  ARG A 438      34.807   0.229 -33.126  1.00  0.89           C  
ATOM   3219  CG  ARG A 438      34.457  -0.357 -31.737  1.00  0.89           C  
ATOM   3220  CD  ARG A 438      35.441  -1.467 -31.362  1.00  0.89           C  
ATOM   3221  NE  ARG A 438      35.164  -1.951 -29.965  1.00  0.89           N  
ATOM   3222  CZ  ARG A 438      35.850  -2.964 -29.409  1.00  0.89           C  
ATOM   3223  NH1 ARG A 438      36.759  -3.638 -30.108  1.00  0.89           N  
ATOM   3224  NH2 ARG A 438      35.641  -3.331 -28.150  1.00  0.89           N  
ATOM   3225  N   ARG A 439      32.124   0.589 -34.844  1.00  0.85           N  
ATOM   3226  CA  ARG A 439      30.759   0.135 -35.040  1.00  0.85           C  
ATOM   3227  C   ARG A 439      30.476  -1.138 -34.250  1.00  0.85           C  
ATOM   3228  O   ARG A 439      30.853  -2.231 -34.660  1.00  0.85           O  
ATOM   3229  CB  ARG A 439      30.475  -0.124 -36.544  1.00  0.85           C  
ATOM   3230  CG  ARG A 439      30.506   1.147 -37.420  1.00  0.85           C  
ATOM   3231  CD  ARG A 439      30.175   0.863 -38.890  1.00  0.85           C  
ATOM   3232  NE  ARG A 439      30.227   2.169 -39.628  1.00  0.85           N  
ATOM   3233  CZ  ARG A 439      30.059   2.280 -40.954  1.00  0.85           C  
ATOM   3234  NH1 ARG A 439      29.849   1.210 -41.714  1.00  0.85           N  
ATOM   3235  NH2 ARG A 439      30.096   3.477 -41.536  1.00  0.85           N  
ATOM   3236  N   THR A 440      29.812  -1.022 -33.085  1.00  0.81           N  
ATOM   3237  CA  THR A 440      29.518  -2.173 -32.248  1.00  0.81           C  
ATOM   3238  C   THR A 440      28.247  -1.942 -31.470  1.00  0.81           C  
ATOM   3239  O   THR A 440      27.950  -0.832 -31.039  1.00  0.81           O  
ATOM   3240  CB  THR A 440      30.656  -2.537 -31.285  1.00  0.81           C  
ATOM   3241  OG1 THR A 440      30.394  -3.742 -30.573  1.00  0.81           O  
ATOM   3242  CG2 THR A 440      30.936  -1.437 -30.248  1.00  0.81           C  
ATOM   3243  N   ASN A 441      27.477  -3.025 -31.243  1.00  0.76           N  
ATOM   3244  CA  ASN A 441      26.305  -3.023 -30.390  1.00  0.76           C  
ATOM   3245  C   ASN A 441      26.661  -3.568 -29.011  1.00  0.76           C  
ATOM   3246  O   ASN A 441      25.792  -3.831 -28.180  1.00  0.76           O  
ATOM   3247  CB  ASN A 441      25.187  -3.897 -31.017  1.00  0.76           C  
ATOM   3248  CG  ASN A 441      24.605  -3.172 -32.227  1.00  0.76           C  
ATOM   3249  OD1 ASN A 441      24.553  -1.949 -32.280  1.00  0.76           O  
ATOM   3250  ND2 ASN A 441      24.111  -3.938 -33.230  1.00  0.76           N  
ATOM   3251  N   GLN A 442      27.967  -3.774 -28.734  1.00  0.82           N  
ATOM   3252  CA  GLN A 442      28.443  -4.187 -27.429  1.00  0.82           C  
ATOM   3253  C   GLN A 442      28.242  -3.149 -26.327  1.00  0.82           C  
ATOM   3254  O   GLN A 442      28.626  -1.987 -26.440  1.00  0.82           O  
ATOM   3255  CB  GLN A 442      29.924  -4.644 -27.455  1.00  0.82           C  
ATOM   3256  CG  GLN A 442      30.395  -5.267 -26.118  1.00  0.82           C  
ATOM   3257  CD  GLN A 442      31.751  -5.963 -26.224  1.00  0.82           C  
ATOM   3258  OE1 GLN A 442      32.238  -6.354 -27.278  1.00  0.82           O  
ATOM   3259  NE2 GLN A 442      32.411  -6.129 -25.050  1.00  0.82           N  
ATOM   3260  N   LYS A 443      27.655  -3.599 -25.204  1.00  0.89           N  
ATOM   3261  CA  LYS A 443      27.393  -2.810 -24.022  1.00  0.89           C  
ATOM   3262  C   LYS A 443      28.374  -3.216 -22.940  1.00  0.89           C  
ATOM   3263  O   LYS A 443      28.694  -4.396 -22.779  1.00  0.89           O  
ATOM   3264  CB  LYS A 443      25.946  -3.052 -23.528  1.00  0.89           C  
ATOM   3265  CG  LYS A 443      24.916  -2.555 -24.551  1.00  0.89           C  
ATOM   3266  CD  LYS A 443      23.504  -3.130 -24.366  1.00  0.89           C  
ATOM   3267  CE  LYS A 443      22.582  -2.641 -25.490  1.00  0.89           C  
ATOM   3268  NZ  LYS A 443      21.246  -3.272 -25.418  1.00  0.89           N  
ATOM   3269  N   TYR A 444      28.896  -2.227 -22.197  1.00  0.92           N  
ATOM   3270  CA  TYR A 444      29.922  -2.416 -21.194  1.00  0.92           C  
ATOM   3271  C   TYR A 444      29.438  -1.822 -19.893  1.00  0.92           C  
ATOM   3272  O   TYR A 444      28.824  -0.761 -19.887  1.00  0.92           O  
ATOM   3273  CB  TYR A 444      31.233  -1.661 -21.530  1.00  0.92           C  
ATOM   3274  CG  TYR A 444      31.774  -2.011 -22.882  1.00  0.92           C  
ATOM   3275  CD1 TYR A 444      32.869  -2.879 -23.028  1.00  0.92           C  
ATOM   3276  CD2 TYR A 444      31.212  -1.425 -24.026  1.00  0.92           C  
ATOM   3277  CE1 TYR A 444      33.398  -3.146 -24.303  1.00  0.92           C  
ATOM   3278  CE2 TYR A 444      31.707  -1.725 -25.294  1.00  0.92           C  
ATOM   3279  CZ  TYR A 444      32.807  -2.567 -25.433  1.00  0.92           C  
ATOM   3280  OH  TYR A 444      33.238  -2.828 -26.745  1.00  0.92           O  
ATOM   3281  N   THR A 445      29.726  -2.474 -18.756  1.00  0.94           N  
ATOM   3282  CA  THR A 445      29.420  -1.940 -17.431  1.00  0.94           C  
ATOM   3283  C   THR A 445      30.663  -1.277 -16.881  1.00  0.94           C  
ATOM   3284  O   THR A 445      31.732  -1.885 -16.838  1.00  0.94           O  
ATOM   3285  CB  THR A 445      28.983  -3.001 -16.429  1.00  0.94           C  
ATOM   3286  OG1 THR A 445      27.847  -3.703 -16.913  1.00  0.94           O  
ATOM   3287  CG2 THR A 445      28.557  -2.369 -15.098  1.00  0.94           C  
ATOM   3288  N   VAL A 446      30.566  -0.002 -16.462  1.00  0.95           N  
ATOM   3289  CA  VAL A 446      31.684   0.747 -15.906  1.00  0.95           C  
ATOM   3290  C   VAL A 446      32.082   0.256 -14.516  1.00  0.95           C  
ATOM   3291  O   VAL A 446      31.261   0.192 -13.597  1.00  0.95           O  
ATOM   3292  CB  VAL A 446      31.387   2.244 -15.839  1.00  0.95           C  
ATOM   3293  CG1 VAL A 446      32.632   3.051 -15.420  1.00  0.95           C  
ATOM   3294  CG2 VAL A 446      30.869   2.769 -17.192  1.00  0.95           C  
ATOM   3295  N   GLN A 447      33.371  -0.088 -14.320  1.00  0.95           N  
ATOM   3296  CA  GLN A 447      33.887  -0.532 -13.036  1.00  0.95           C  
ATOM   3297  C   GLN A 447      34.446   0.631 -12.231  1.00  0.95           C  
ATOM   3298  O   GLN A 447      34.451   0.638 -10.998  1.00  0.95           O  
ATOM   3299  CB  GLN A 447      35.015  -1.571 -13.247  1.00  0.95           C  
ATOM   3300  CG  GLN A 447      34.616  -2.791 -14.112  1.00  0.95           C  
ATOM   3301  CD  GLN A 447      33.363  -3.485 -13.583  1.00  0.95           C  
ATOM   3302  OE1 GLN A 447      33.163  -3.673 -12.384  1.00  0.95           O  
ATOM   3303  NE2 GLN A 447      32.464  -3.877 -14.517  1.00  0.95           N  
ATOM   3304  N   GLY A 448      34.883   1.690 -12.931  1.00  0.95           N  
ATOM   3305  CA  GLY A 448      35.401   2.888 -12.307  1.00  0.95           C  
ATOM   3306  C   GLY A 448      36.110   3.729 -13.326  1.00  0.95           C  
ATOM   3307  O   GLY A 448      35.818   3.677 -14.519  1.00  0.95           O  
ATOM   3308  N   LEU A 449      37.077   4.532 -12.862  1.00  0.96           N  
ATOM   3309  CA  LEU A 449      37.900   5.377 -13.697  1.00  0.96           C  
ATOM   3310  C   LEU A 449      39.343   4.980 -13.495  1.00  0.96           C  
ATOM   3311  O   LEU A 449      39.720   4.478 -12.436  1.00  0.96           O  
ATOM   3312  CB  LEU A 449      37.749   6.874 -13.331  1.00  0.96           C  
ATOM   3313  CG  LEU A 449      36.318   7.416 -13.492  1.00  0.96           C  
ATOM   3314  CD1 LEU A 449      36.211   8.858 -12.998  1.00  0.96           C  
ATOM   3315  CD2 LEU A 449      35.845   7.344 -14.942  1.00  0.96           C  
ATOM   3316  N   THR A 450      40.185   5.175 -14.528  1.00  0.94           N  
ATOM   3317  CA  THR A 450      41.624   4.941 -14.457  1.00  0.94           C  
ATOM   3318  C   THR A 450      42.334   5.858 -13.455  1.00  0.94           C  
ATOM   3319  O   THR A 450      41.890   6.989 -13.252  1.00  0.94           O  
ATOM   3320  CB  THR A 450      42.351   4.993 -15.803  1.00  0.94           C  
ATOM   3321  OG1 THR A 450      42.133   6.200 -16.520  1.00  0.94           O  
ATOM   3322  CG2 THR A 450      41.850   3.855 -16.697  1.00  0.94           C  
ATOM   3323  N   PRO A 451      43.430   5.457 -12.786  1.00  0.89           N  
ATOM   3324  CA  PRO A 451      44.085   6.305 -11.791  1.00  0.89           C  
ATOM   3325  C   PRO A 451      44.948   7.363 -12.463  1.00  0.89           C  
ATOM   3326  O   PRO A 451      45.351   8.319 -11.805  1.00  0.89           O  
ATOM   3327  CB  PRO A 451      44.935   5.324 -10.957  1.00  0.89           C  
ATOM   3328  CG  PRO A 451      45.222   4.162 -11.910  1.00  0.89           C  
ATOM   3329  CD  PRO A 451      43.948   4.086 -12.755  1.00  0.89           C  
ATOM   3330  N   LEU A 452      45.268   7.189 -13.759  1.00  0.93           N  
ATOM   3331  CA  LEU A 452      46.127   8.060 -14.527  1.00  0.93           C  
ATOM   3332  C   LEU A 452      45.374   8.621 -15.729  1.00  0.93           C  
ATOM   3333  O   LEU A 452      44.479   7.949 -16.256  1.00  0.93           O  
ATOM   3334  CB  LEU A 452      47.359   7.287 -15.055  1.00  0.93           C  
ATOM   3335  CG  LEU A 452      48.309   6.764 -13.964  1.00  0.93           C  
ATOM   3336  CD1 LEU A 452      49.458   5.988 -14.622  1.00  0.93           C  
ATOM   3337  CD2 LEU A 452      48.864   7.897 -13.087  1.00  0.93           C  
ATOM   3338  N   PRO A 453      45.679   9.839 -16.193  1.00  0.95           N  
ATOM   3339  CA  PRO A 453      45.074  10.405 -17.390  1.00  0.95           C  
ATOM   3340  C   PRO A 453      45.428   9.637 -18.655  1.00  0.95           C  
ATOM   3341  O   PRO A 453      46.450   8.953 -18.709  1.00  0.95           O  
ATOM   3342  CB  PRO A 453      45.622  11.839 -17.426  1.00  0.95           C  
ATOM   3343  CG  PRO A 453      47.008  11.724 -16.800  1.00  0.95           C  
ATOM   3344  CD  PRO A 453      46.808  10.655 -15.724  1.00  0.95           C  
ATOM   3345  N   ALA A 454      44.596   9.755 -19.707  1.00  0.95           N  
ATOM   3346  CA  ALA A 454      44.715   9.043 -20.969  1.00  0.95           C  
ATOM   3347  C   ALA A 454      46.056   9.229 -21.686  1.00  0.95           C  
ATOM   3348  O   ALA A 454      46.573   8.308 -22.312  1.00  0.95           O  
ATOM   3349  CB  ALA A 454      43.557   9.462 -21.894  1.00  0.95           C  
ATOM   3350  N   SER A 455      46.665  10.428 -21.556  1.00  0.96           N  
ATOM   3351  CA  SER A 455      48.003  10.784 -22.025  1.00  0.96           C  
ATOM   3352  C   SER A 455      49.132   9.918 -21.476  1.00  0.96           C  
ATOM   3353  O   SER A 455      50.156   9.725 -22.144  1.00  0.96           O  
ATOM   3354  CB  SER A 455      48.356  12.266 -21.702  1.00  0.96           C  
ATOM   3355  OG  SER A 455      48.289  12.539 -20.299  1.00  0.96           O  
ATOM   3356  N   GLN A 456      48.963   9.405 -20.238  1.00  0.96           N  
ATOM   3357  CA  GLN A 456      49.948   8.634 -19.509  1.00  0.96           C  
ATOM   3358  C   GLN A 456      49.608   7.157 -19.445  1.00  0.96           C  
ATOM   3359  O   GLN A 456      50.432   6.341 -19.046  1.00  0.96           O  
ATOM   3360  CB  GLN A 456      50.030   9.167 -18.059  1.00  0.96           C  
ATOM   3361  CG  GLN A 456      50.575  10.610 -18.004  1.00  0.96           C  
ATOM   3362  CD  GLN A 456      50.580  11.159 -16.579  1.00  0.96           C  
ATOM   3363  OE1 GLN A 456      50.249  10.499 -15.602  1.00  0.96           O  
ATOM   3364  NE2 GLN A 456      50.968  12.453 -16.459  1.00  0.96           N  
ATOM   3365  N   MET A 457      48.392   6.758 -19.864  1.00  0.95           N  
ATOM   3366  CA  MET A 457      48.004   5.362 -19.903  1.00  0.95           C  
ATOM   3367  C   MET A 457      48.762   4.536 -20.939  1.00  0.95           C  
ATOM   3368  O   MET A 457      48.860   4.895 -22.115  1.00  0.95           O  
ATOM   3369  CB  MET A 457      46.482   5.203 -20.149  1.00  0.95           C  
ATOM   3370  CG  MET A 457      45.597   5.592 -18.949  1.00  0.95           C  
ATOM   3371  SD  MET A 457      45.858   4.605 -17.440  1.00  0.95           S  
ATOM   3372  CE  MET A 457      45.365   2.980 -18.077  1.00  0.95           C  
ATOM   3373  N   THR A 458      49.280   3.366 -20.526  1.00  0.92           N  
ATOM   3374  CA  THR A 458      49.926   2.397 -21.397  1.00  0.92           C  
ATOM   3375  C   THR A 458      49.267   1.053 -21.201  1.00  0.92           C  
ATOM   3376  O   THR A 458      48.642   0.784 -20.177  1.00  0.92           O  
ATOM   3377  CB  THR A 458      51.429   2.215 -21.160  1.00  0.92           C  
ATOM   3378  OG1 THR A 458      51.732   1.973 -19.792  1.00  0.92           O  
ATOM   3379  CG2 THR A 458      52.163   3.497 -21.565  1.00  0.92           C  
ATOM   3380  N   PHE A 459      49.377   0.165 -22.204  1.00  0.90           N  
ATOM   3381  CA  PHE A 459      48.898  -1.192 -22.078  1.00  0.90           C  
ATOM   3382  C   PHE A 459      49.622  -2.073 -23.079  1.00  0.90           C  
ATOM   3383  O   PHE A 459      50.176  -1.590 -24.062  1.00  0.90           O  
ATOM   3384  CB  PHE A 459      47.349  -1.313 -22.223  1.00  0.90           C  
ATOM   3385  CG  PHE A 459      46.843  -1.060 -23.622  1.00  0.90           C  
ATOM   3386  CD1 PHE A 459      46.804   0.232 -24.176  1.00  0.90           C  
ATOM   3387  CD2 PHE A 459      46.417  -2.146 -24.403  1.00  0.90           C  
ATOM   3388  CE1 PHE A 459      46.336   0.431 -25.480  1.00  0.90           C  
ATOM   3389  CE2 PHE A 459      45.951  -1.951 -25.704  1.00  0.90           C  
ATOM   3390  CZ  PHE A 459      45.900  -0.661 -26.233  1.00  0.90           C  
ATOM   3391  N   VAL A 460      49.635  -3.397 -22.844  1.00  0.89           N  
ATOM   3392  CA  VAL A 460      50.137  -4.375 -23.796  1.00  0.89           C  
ATOM   3393  C   VAL A 460      49.049  -4.681 -24.813  1.00  0.89           C  
ATOM   3394  O   VAL A 460      47.978  -5.178 -24.465  1.00  0.89           O  
ATOM   3395  CB  VAL A 460      50.581  -5.665 -23.107  1.00  0.89           C  
ATOM   3396  CG1 VAL A 460      51.157  -6.657 -24.137  1.00  0.89           C  
ATOM   3397  CG2 VAL A 460      51.655  -5.326 -22.054  1.00  0.89           C  
ATOM   3398  N   ASP A 461      49.282  -4.377 -26.107  1.00  0.84           N  
ATOM   3399  CA  ASP A 461      48.371  -4.726 -27.181  1.00  0.84           C  
ATOM   3400  C   ASP A 461      48.366  -6.234 -27.398  1.00  0.84           C  
ATOM   3401  O   ASP A 461      49.401  -6.869 -27.586  1.00  0.84           O  
ATOM   3402  CB  ASP A 461      48.730  -3.916 -28.457  1.00  0.84           C  
ATOM   3403  CG  ASP A 461      47.858  -4.188 -29.672  1.00  0.84           C  
ATOM   3404  OD1 ASP A 461      46.647  -4.494 -29.522  1.00  0.84           O  
ATOM   3405  OD2 ASP A 461      48.438  -4.086 -30.788  1.00  0.84           O  
ATOM   3406  N   ALA A 462      47.171  -6.847 -27.372  1.00  0.80           N  
ATOM   3407  CA  ALA A 462      47.009  -8.279 -27.467  1.00  0.80           C  
ATOM   3408  C   ALA A 462      47.230  -8.816 -28.878  1.00  0.80           C  
ATOM   3409  O   ALA A 462      47.481 -10.001 -29.068  1.00  0.80           O  
ATOM   3410  CB  ALA A 462      45.600  -8.644 -26.957  1.00  0.80           C  
ATOM   3411  N   GLU A 463      47.168  -7.937 -29.898  1.00  0.81           N  
ATOM   3412  CA  GLU A 463      47.472  -8.296 -31.270  1.00  0.81           C  
ATOM   3413  C   GLU A 463      48.961  -8.232 -31.600  1.00  0.81           C  
ATOM   3414  O   GLU A 463      49.489  -9.124 -32.262  1.00  0.81           O  
ATOM   3415  CB  GLU A 463      46.662  -7.403 -32.230  1.00  0.81           C  
ATOM   3416  CG  GLU A 463      45.166  -7.802 -32.280  1.00  0.81           C  
ATOM   3417  CD  GLU A 463      44.309  -6.705 -32.865  1.00  0.81           C  
ATOM   3418  OE1 GLU A 463      43.196  -6.462 -32.322  1.00  0.81           O  
ATOM   3419  OE2 GLU A 463      44.768  -5.966 -33.774  1.00  0.81           O  
ATOM   3420  N   SER A 464      49.701  -7.184 -31.146  1.00  0.83           N  
ATOM   3421  CA  SER A 464      51.118  -7.039 -31.482  1.00  0.83           C  
ATOM   3422  C   SER A 464      52.092  -7.468 -30.409  1.00  0.83           C  
ATOM   3423  O   SER A 464      53.289  -7.588 -30.655  1.00  0.83           O  
ATOM   3424  CB  SER A 464      51.509  -5.591 -31.909  1.00  0.83           C  
ATOM   3425  OG  SER A 464      51.532  -4.555 -30.905  1.00  0.83           O  
ATOM   3426  N   GLY A 465      51.608  -7.709 -29.177  1.00  0.83           N  
ATOM   3427  CA  GLY A 465      52.414  -8.108 -28.028  1.00  0.83           C  
ATOM   3428  C   GLY A 465      53.193  -6.973 -27.412  1.00  0.83           C  
ATOM   3429  O   GLY A 465      53.920  -7.153 -26.441  1.00  0.83           O  
ATOM   3430  N   GLN A 466      53.058  -5.759 -27.968  1.00  0.88           N  
ATOM   3431  CA  GLN A 466      53.859  -4.614 -27.603  1.00  0.88           C  
ATOM   3432  C   GLN A 466      53.136  -3.684 -26.658  1.00  0.88           C  
ATOM   3433  O   GLN A 466      51.938  -3.429 -26.768  1.00  0.88           O  
ATOM   3434  CB  GLN A 466      54.274  -3.801 -28.851  1.00  0.88           C  
ATOM   3435  CG  GLN A 466      55.276  -4.563 -29.744  1.00  0.88           C  
ATOM   3436  CD  GLN A 466      55.563  -3.808 -31.041  1.00  0.88           C  
ATOM   3437  OE1 GLN A 466      54.968  -2.785 -31.369  1.00  0.88           O  
ATOM   3438  NE2 GLN A 466      56.522  -4.354 -31.829  1.00  0.88           N  
ATOM   3439  N   THR A 467      53.890  -3.124 -25.694  1.00  0.91           N  
ATOM   3440  CA  THR A 467      53.434  -2.038 -24.834  1.00  0.91           C  
ATOM   3441  C   THR A 467      53.246  -0.764 -25.623  1.00  0.91           C  
ATOM   3442  O   THR A 467      54.194  -0.215 -26.177  1.00  0.91           O  
ATOM   3443  CB  THR A 467      54.388  -1.738 -23.688  1.00  0.91           C  
ATOM   3444  OG1 THR A 467      54.552  -2.905 -22.899  1.00  0.91           O  
ATOM   3445  CG2 THR A 467      53.849  -0.650 -22.744  1.00  0.91           C  
ATOM   3446  N   ARG A 468      52.007  -0.254 -25.691  1.00  0.92           N  
ATOM   3447  CA  ARG A 468      51.673   0.934 -26.442  1.00  0.92           C  
ATOM   3448  C   ARG A 468      51.057   1.971 -25.532  1.00  0.92           C  
ATOM   3449  O   ARG A 468      50.374   1.655 -24.559  1.00  0.92           O  
ATOM   3450  CB  ARG A 468      50.654   0.639 -27.566  1.00  0.92           C  
ATOM   3451  CG  ARG A 468      51.206  -0.251 -28.696  1.00  0.92           C  
ATOM   3452  CD  ARG A 468      50.206  -0.424 -29.842  1.00  0.92           C  
ATOM   3453  NE  ARG A 468      50.815  -1.362 -30.842  1.00  0.92           N  
ATOM   3454  CZ  ARG A 468      50.734  -1.213 -32.172  1.00  0.92           C  
ATOM   3455  NH1 ARG A 468      50.313  -0.084 -32.732  1.00  0.92           N  
ATOM   3456  NH2 ARG A 468      51.113  -2.196 -32.988  1.00  0.92           N  
ATOM   3457  N   ARG A 469      51.284   3.266 -25.825  1.00  0.94           N  
ATOM   3458  CA  ARG A 469      50.516   4.341 -25.229  1.00  0.94           C  
ATOM   3459  C   ARG A 469      49.085   4.340 -25.724  1.00  0.94           C  
ATOM   3460  O   ARG A 469      48.805   4.057 -26.892  1.00  0.94           O  
ATOM   3461  CB  ARG A 469      51.154   5.716 -25.504  1.00  0.94           C  
ATOM   3462  CG  ARG A 469      52.519   5.899 -24.812  1.00  0.94           C  
ATOM   3463  CD  ARG A 469      53.247   7.193 -25.189  1.00  0.94           C  
ATOM   3464  NE  ARG A 469      52.433   8.329 -24.646  1.00  0.94           N  
ATOM   3465  CZ  ARG A 469      52.057   9.397 -25.362  1.00  0.94           C  
ATOM   3466  NH1 ARG A 469      52.240   9.477 -26.673  1.00  0.94           N  
ATOM   3467  NH2 ARG A 469      51.443  10.397 -24.732  1.00  0.94           N  
ATOM   3468  N   LEU A 470      48.129   4.652 -24.833  1.00  0.95           N  
ATOM   3469  CA  LEU A 470      46.720   4.566 -25.140  1.00  0.95           C  
ATOM   3470  C   LEU A 470      46.273   5.505 -26.251  1.00  0.95           C  
ATOM   3471  O   LEU A 470      45.611   5.099 -27.201  1.00  0.95           O  
ATOM   3472  CB  LEU A 470      45.929   4.795 -23.832  1.00  0.95           C  
ATOM   3473  CG  LEU A 470      44.411   4.567 -23.932  1.00  0.95           C  
ATOM   3474  CD1 LEU A 470      43.851   3.979 -22.628  1.00  0.95           C  
ATOM   3475  CD2 LEU A 470      43.656   5.855 -24.279  1.00  0.95           C  
ATOM   3476  N   VAL A 471      46.696   6.782 -26.185  1.00  0.96           N  
ATOM   3477  CA  VAL A 471      46.373   7.807 -27.165  1.00  0.96           C  
ATOM   3478  C   VAL A 471      46.856   7.476 -28.570  1.00  0.96           C  
ATOM   3479  O   VAL A 471      46.107   7.589 -29.543  1.00  0.96           O  
ATOM   3480  CB  VAL A 471      46.893   9.174 -26.719  1.00  0.96           C  
ATOM   3481  CG1 VAL A 471      46.067   9.649 -25.510  1.00  0.96           C  
ATOM   3482  CG2 VAL A 471      48.392   9.151 -26.353  1.00  0.96           C  
ATOM   3483  N   ASP A 472      48.105   6.985 -28.685  1.00  0.95           N  
ATOM   3484  CA  ASP A 472      48.760   6.608 -29.916  1.00  0.95           C  
ATOM   3485  C   ASP A 472      48.048   5.417 -30.566  1.00  0.95           C  
ATOM   3486  O   ASP A 472      47.799   5.399 -31.767  1.00  0.95           O  
ATOM   3487  CB  ASP A 472      50.278   6.351 -29.661  1.00  0.95           C  
ATOM   3488  CG  ASP A 472      50.966   7.546 -29.004  1.00  0.95           C  
ATOM   3489  OD1 ASP A 472      50.522   8.704 -29.186  1.00  0.95           O  
ATOM   3490  OD2 ASP A 472      51.950   7.321 -28.249  1.00  0.95           O  
ATOM   3491  N   TYR A 473      47.627   4.412 -29.762  1.00  0.94           N  
ATOM   3492  CA  TYR A 473      46.834   3.277 -30.210  1.00  0.94           C  
ATOM   3493  C   TYR A 473      45.470   3.676 -30.783  1.00  0.94           C  
ATOM   3494  O   TYR A 473      45.102   3.233 -31.870  1.00  0.94           O  
ATOM   3495  CB  TYR A 473      46.679   2.285 -29.019  1.00  0.94           C  
ATOM   3496  CG  TYR A 473      45.730   1.138 -29.272  1.00  0.94           C  
ATOM   3497  CD1 TYR A 473      44.367   1.261 -28.943  1.00  0.94           C  
ATOM   3498  CD2 TYR A 473      46.195  -0.082 -29.785  1.00  0.94           C  
ATOM   3499  CE1 TYR A 473      43.491   0.178 -29.115  1.00  0.94           C  
ATOM   3500  CE2 TYR A 473      45.331  -1.173 -29.920  1.00  0.94           C  
ATOM   3501  CZ  TYR A 473      43.984  -1.047 -29.581  1.00  0.94           C  
ATOM   3502  OH  TYR A 473      43.173  -2.199 -29.683  1.00  0.94           O  
ATOM   3503  N   TYR A 474      44.702   4.549 -30.090  1.00  0.95           N  
ATOM   3504  CA  TYR A 474      43.409   5.031 -30.569  1.00  0.95           C  
ATOM   3505  C   TYR A 474      43.540   5.834 -31.857  1.00  0.95           C  
ATOM   3506  O   TYR A 474      42.735   5.689 -32.777  1.00  0.95           O  
ATOM   3507  CB  TYR A 474      42.632   5.842 -29.491  1.00  0.95           C  
ATOM   3508  CG  TYR A 474      41.827   4.935 -28.591  1.00  0.95           C  
ATOM   3509  CD1 TYR A 474      40.550   4.495 -28.981  1.00  0.95           C  
ATOM   3510  CD2 TYR A 474      42.317   4.528 -27.342  1.00  0.95           C  
ATOM   3511  CE1 TYR A 474      39.793   3.657 -28.147  1.00  0.95           C  
ATOM   3512  CE2 TYR A 474      41.570   3.683 -26.510  1.00  0.95           C  
ATOM   3513  CZ  TYR A 474      40.309   3.245 -26.915  1.00  0.95           C  
ATOM   3514  OH  TYR A 474      39.556   2.402 -26.078  1.00  0.95           O  
ATOM   3515  N   ALA A 475      44.591   6.668 -31.976  1.00  0.95           N  
ATOM   3516  CA  ALA A 475      44.895   7.364 -33.206  1.00  0.95           C  
ATOM   3517  C   ALA A 475      45.263   6.451 -34.376  1.00  0.95           C  
ATOM   3518  O   ALA A 475      44.701   6.561 -35.460  1.00  0.95           O  
ATOM   3519  CB  ALA A 475      46.050   8.348 -32.939  1.00  0.95           C  
ATOM   3520  N   GLN A 476      46.195   5.499 -34.165  1.00  0.93           N  
ATOM   3521  CA  GLN A 476      46.667   4.593 -35.198  1.00  0.93           C  
ATOM   3522  C   GLN A 476      45.667   3.543 -35.640  1.00  0.93           C  
ATOM   3523  O   GLN A 476      45.527   3.273 -36.827  1.00  0.93           O  
ATOM   3524  CB  GLN A 476      47.947   3.862 -34.725  1.00  0.93           C  
ATOM   3525  CG  GLN A 476      49.159   4.806 -34.579  1.00  0.93           C  
ATOM   3526  CD  GLN A 476      50.325   4.125 -33.859  1.00  0.93           C  
ATOM   3527  OE1 GLN A 476      50.321   2.939 -33.523  1.00  0.93           O  
ATOM   3528  NE2 GLN A 476      51.385   4.933 -33.607  1.00  0.93           N  
ATOM   3529  N   LYS A 477      44.957   2.900 -34.695  1.00  0.91           N  
ATOM   3530  CA  LYS A 477      44.151   1.744 -35.031  1.00  0.91           C  
ATOM   3531  C   LYS A 477      42.693   2.088 -35.269  1.00  0.91           C  
ATOM   3532  O   LYS A 477      41.999   1.384 -35.997  1.00  0.91           O  
ATOM   3533  CB  LYS A 477      44.260   0.726 -33.874  1.00  0.91           C  
ATOM   3534  CG  LYS A 477      43.635  -0.647 -34.161  1.00  0.91           C  
ATOM   3535  CD  LYS A 477      43.908  -1.620 -33.012  1.00  0.91           C  
ATOM   3536  CE  LYS A 477      43.356  -3.024 -33.235  1.00  0.91           C  
ATOM   3537  NZ  LYS A 477      43.850  -3.915 -32.180  1.00  0.91           N  
ATOM   3538  N   HIS A 478      42.204   3.206 -34.693  1.00  0.91           N  
ATOM   3539  CA  HIS A 478      40.793   3.544 -34.770  1.00  0.91           C  
ATOM   3540  C   HIS A 478      40.555   4.897 -35.411  1.00  0.91           C  
ATOM   3541  O   HIS A 478      39.416   5.344 -35.529  1.00  0.91           O  
ATOM   3542  CB  HIS A 478      40.153   3.541 -33.353  1.00  0.91           C  
ATOM   3543  CG  HIS A 478      40.126   2.190 -32.694  1.00  0.91           C  
ATOM   3544  ND1 HIS A 478      39.741   1.096 -33.441  1.00  0.91           N  
ATOM   3545  CD2 HIS A 478      40.469   1.793 -31.440  1.00  0.91           C  
ATOM   3546  CE1 HIS A 478      39.873   0.064 -32.648  1.00  0.91           C  
ATOM   3547  NE2 HIS A 478      40.304   0.423 -31.414  1.00  0.91           N  
ATOM   3548  N   GLY A 479      41.617   5.609 -35.856  1.00  0.94           N  
ATOM   3549  CA  GLY A 479      41.491   6.932 -36.469  1.00  0.94           C  
ATOM   3550  C   GLY A 479      40.956   7.993 -35.538  1.00  0.94           C  
ATOM   3551  O   GLY A 479      40.343   8.970 -35.961  1.00  0.94           O  
ATOM   3552  N   LYS A 480      41.155   7.813 -34.219  1.00  0.95           N  
ATOM   3553  CA  LYS A 480      40.597   8.701 -33.226  1.00  0.95           C  
ATOM   3554  C   LYS A 480      41.693   9.397 -32.464  1.00  0.95           C  
ATOM   3555  O   LYS A 480      42.312   8.855 -31.552  1.00  0.95           O  
ATOM   3556  CB  LYS A 480      39.675   7.953 -32.224  1.00  0.95           C  
ATOM   3557  CG  LYS A 480      38.404   7.350 -32.851  1.00  0.95           C  
ATOM   3558  CD  LYS A 480      37.544   8.368 -33.621  1.00  0.95           C  
ATOM   3559  CE  LYS A 480      36.312   7.747 -34.280  1.00  0.95           C  
ATOM   3560  NZ  LYS A 480      35.656   8.757 -35.140  1.00  0.95           N  
ATOM   3561  N   VAL A 481      41.921  10.677 -32.805  1.00  0.95           N  
ATOM   3562  CA  VAL A 481      42.677  11.598 -31.984  1.00  0.95           C  
ATOM   3563  C   VAL A 481      41.924  11.845 -30.685  1.00  0.95           C  
ATOM   3564  O   VAL A 481      40.735  12.150 -30.696  1.00  0.95           O  
ATOM   3565  CB  VAL A 481      42.938  12.919 -32.705  1.00  0.95           C  
ATOM   3566  CG1 VAL A 481      43.823  13.845 -31.846  1.00  0.95           C  
ATOM   3567  CG2 VAL A 481      43.623  12.652 -34.061  1.00  0.95           C  
ATOM   3568  N   ILE A 482      42.605  11.686 -29.540  1.00  0.96           N  
ATOM   3569  CA  ILE A 482      42.034  11.895 -28.220  1.00  0.96           C  
ATOM   3570  C   ILE A 482      42.257  13.354 -27.872  1.00  0.96           C  
ATOM   3571  O   ILE A 482      43.401  13.815 -27.832  1.00  0.96           O  
ATOM   3572  CB  ILE A 482      42.709  10.940 -27.230  1.00  0.96           C  
ATOM   3573  CG1 ILE A 482      42.545   9.464 -27.677  1.00  0.96           C  
ATOM   3574  CG2 ILE A 482      42.220  11.108 -25.778  1.00  0.96           C  
ATOM   3575  CD1 ILE A 482      41.104   9.061 -28.011  1.00  0.96           C  
ATOM   3576  N   GLU A 483      41.182  14.145 -27.677  1.00  0.95           N  
ATOM   3577  CA  GLU A 483      41.311  15.569 -27.422  1.00  0.95           C  
ATOM   3578  C   GLU A 483      41.553  15.825 -25.948  1.00  0.95           C  
ATOM   3579  O   GLU A 483      42.476  16.532 -25.538  1.00  0.95           O  
ATOM   3580  CB  GLU A 483      40.051  16.331 -27.903  1.00  0.95           C  
ATOM   3581  CG  GLU A 483      40.161  17.874 -27.781  1.00  0.95           C  
ATOM   3582  CD  GLU A 483      38.951  18.647 -28.316  1.00  0.95           C  
ATOM   3583  OE1 GLU A 483      38.931  19.884 -28.074  1.00  0.95           O  
ATOM   3584  OE2 GLU A 483      38.062  18.047 -28.968  1.00  0.95           O  
ATOM   3585  N   TYR A 484      40.755  15.172 -25.088  1.00  0.96           N  
ATOM   3586  CA  TYR A 484      40.758  15.410 -23.660  1.00  0.96           C  
ATOM   3587  C   TYR A 484      41.716  14.478 -22.937  1.00  0.96           C  
ATOM   3588  O   TYR A 484      41.352  13.743 -22.021  1.00  0.96           O  
ATOM   3589  CB  TYR A 484      39.340  15.262 -23.073  1.00  0.96           C  
ATOM   3590  CG  TYR A 484      38.423  16.267 -23.699  1.00  0.96           C  
ATOM   3591  CD1 TYR A 484      38.489  17.605 -23.295  1.00  0.96           C  
ATOM   3592  CD2 TYR A 484      37.507  15.902 -24.695  1.00  0.96           C  
ATOM   3593  CE1 TYR A 484      37.627  18.560 -23.845  1.00  0.96           C  
ATOM   3594  CE2 TYR A 484      36.642  16.852 -25.247  1.00  0.96           C  
ATOM   3595  CZ  TYR A 484      36.674  18.170 -24.789  1.00  0.96           C  
ATOM   3596  OH  TYR A 484      35.716  19.077 -25.268  1.00  0.96           O  
ATOM   3597  N   GLN A 485      43.009  14.509 -23.314  1.00  0.96           N  
ATOM   3598  CA  GLN A 485      44.009  13.546 -22.878  1.00  0.96           C  
ATOM   3599  C   GLN A 485      44.382  13.622 -21.405  1.00  0.96           C  
ATOM   3600  O   GLN A 485      44.965  12.695 -20.854  1.00  0.96           O  
ATOM   3601  CB  GLN A 485      45.311  13.664 -23.704  1.00  0.96           C  
ATOM   3602  CG  GLN A 485      45.073  13.641 -25.223  1.00  0.96           C  
ATOM   3603  CD  GLN A 485      46.379  13.532 -26.012  1.00  0.96           C  
ATOM   3604  OE1 GLN A 485      47.453  13.236 -25.489  1.00  0.96           O  
ATOM   3605  NE2 GLN A 485      46.260  13.755 -27.341  1.00  0.96           N  
ATOM   3606  N   MET A 486      44.026  14.732 -20.733  1.00  0.96           N  
ATOM   3607  CA  MET A 486      44.293  14.945 -19.328  1.00  0.96           C  
ATOM   3608  C   MET A 486      43.153  14.463 -18.437  1.00  0.96           C  
ATOM   3609  O   MET A 486      43.244  14.501 -17.212  1.00  0.96           O  
ATOM   3610  CB  MET A 486      44.569  16.448 -19.093  1.00  0.96           C  
ATOM   3611  CG  MET A 486      45.847  16.962 -19.792  1.00  0.96           C  
ATOM   3612  SD  MET A 486      47.358  15.999 -19.439  1.00  0.96           S  
ATOM   3613  CE  MET A 486      47.461  16.352 -17.658  1.00  0.96           C  
ATOM   3614  N   LEU A 487      42.075  13.918 -19.037  1.00  0.97           N  
ATOM   3615  CA  LEU A 487      41.038  13.207 -18.317  1.00  0.97           C  
ATOM   3616  C   LEU A 487      41.412  11.739 -18.126  1.00  0.97           C  
ATOM   3617  O   LEU A 487      42.189  11.191 -18.916  1.00  0.97           O  
ATOM   3618  CB  LEU A 487      39.681  13.300 -19.059  1.00  0.97           C  
ATOM   3619  CG  LEU A 487      39.065  14.712 -19.089  1.00  0.97           C  
ATOM   3620  CD1 LEU A 487      37.705  14.679 -19.798  1.00  0.97           C  
ATOM   3621  CD2 LEU A 487      38.901  15.323 -17.689  1.00  0.97           C  
ATOM   3622  N   PRO A 488      40.922  11.047 -17.093  1.00  0.96           N  
ATOM   3623  CA  PRO A 488      41.004   9.597 -17.022  1.00  0.96           C  
ATOM   3624  C   PRO A 488      40.177   8.918 -18.094  1.00  0.96           C  
ATOM   3625  O   PRO A 488      39.364   9.541 -18.777  1.00  0.96           O  
ATOM   3626  CB  PRO A 488      40.451   9.277 -15.629  1.00  0.96           C  
ATOM   3627  CG  PRO A 488      39.369  10.334 -15.444  1.00  0.96           C  
ATOM   3628  CD  PRO A 488      40.004  11.574 -16.074  1.00  0.96           C  
ATOM   3629  N   CYS A 489      40.376   7.609 -18.243  1.00  0.97           N  
ATOM   3630  CA  CYS A 489      39.596   6.753 -19.095  1.00  0.97           C  
ATOM   3631  C   CYS A 489      38.587   6.028 -18.233  1.00  0.97           C  
ATOM   3632  O   CYS A 489      38.780   5.840 -17.033  1.00  0.97           O  
ATOM   3633  CB  CYS A 489      40.488   5.699 -19.794  1.00  0.97           C  
ATOM   3634  SG  CYS A 489      41.635   6.444 -20.998  1.00  0.97           S  
ATOM   3635  N   LEU A 490      37.467   5.588 -18.827  1.00  0.97           N  
ATOM   3636  CA  LEU A 490      36.564   4.655 -18.182  1.00  0.97           C  
ATOM   3637  C   LEU A 490      37.189   3.277 -18.102  1.00  0.97           C  
ATOM   3638  O   LEU A 490      37.744   2.800 -19.092  1.00  0.97           O  
ATOM   3639  CB  LEU A 490      35.213   4.517 -18.932  1.00  0.97           C  
ATOM   3640  CG  LEU A 490      34.387   5.810 -19.083  1.00  0.97           C  
ATOM   3641  CD1 LEU A 490      32.938   5.495 -19.478  1.00  0.97           C  
ATOM   3642  CD2 LEU A 490      34.361   6.641 -17.802  1.00  0.97           C  
ATOM   3643  N   ASP A 491      37.079   2.605 -16.939  1.00  0.96           N  
ATOM   3644  CA  ASP A 491      37.453   1.213 -16.787  1.00  0.96           C  
ATOM   3645  C   ASP A 491      36.223   0.378 -17.129  1.00  0.96           C  
ATOM   3646  O   ASP A 491      35.191   0.429 -16.453  1.00  0.96           O  
ATOM   3647  CB  ASP A 491      37.970   0.918 -15.352  1.00  0.96           C  
ATOM   3648  CG  ASP A 491      38.391  -0.535 -15.156  1.00  0.96           C  
ATOM   3649  OD1 ASP A 491      38.556  -1.274 -16.165  1.00  0.96           O  
ATOM   3650  OD2 ASP A 491      38.536  -0.934 -13.976  1.00  0.96           O  
ATOM   3651  N   LEU A 492      36.320  -0.387 -18.227  1.00  0.95           N  
ATOM   3652  CA  LEU A 492      35.270  -1.215 -18.776  1.00  0.95           C  
ATOM   3653  C   LEU A 492      35.737  -2.667 -18.787  1.00  0.95           C  
ATOM   3654  O   LEU A 492      35.247  -3.499 -19.561  1.00  0.95           O  
ATOM   3655  CB  LEU A 492      34.929  -0.762 -20.218  1.00  0.95           C  
ATOM   3656  CG  LEU A 492      34.503   0.710 -20.383  1.00  0.95           C  
ATOM   3657  CD1 LEU A 492      34.052   0.969 -21.827  1.00  0.95           C  
ATOM   3658  CD2 LEU A 492      33.395   1.134 -19.416  1.00  0.95           C  
ATOM   3659  N   SER A 493      36.747  -3.008 -17.959  1.00  0.90           N  
ATOM   3660  CA  SER A 493      37.262  -4.359 -17.790  1.00  0.90           C  
ATOM   3661  C   SER A 493      36.256  -5.380 -17.288  1.00  0.90           C  
ATOM   3662  O   SER A 493      35.358  -5.089 -16.503  1.00  0.90           O  
ATOM   3663  CB  SER A 493      38.467  -4.419 -16.827  1.00  0.90           C  
ATOM   3664  OG  SER A 493      39.553  -3.632 -17.303  1.00  0.90           O  
ATOM   3665  N   LYS A 494      36.387  -6.649 -17.737  1.00  0.81           N  
ATOM   3666  CA  LYS A 494      35.526  -7.724 -17.264  1.00  0.81           C  
ATOM   3667  C   LYS A 494      36.210  -8.562 -16.206  1.00  0.81           C  
ATOM   3668  O   LYS A 494      35.567  -9.185 -15.369  1.00  0.81           O  
ATOM   3669  CB  LYS A 494      35.144  -8.667 -18.427  1.00  0.81           C  
ATOM   3670  CG  LYS A 494      34.161  -8.029 -19.419  1.00  0.81           C  
ATOM   3671  CD  LYS A 494      33.748  -9.010 -20.526  1.00  0.81           C  
ATOM   3672  CE  LYS A 494      32.796  -8.392 -21.550  1.00  0.81           C  
ATOM   3673  NZ  LYS A 494      32.571  -9.354 -22.650  1.00  0.81           N  
ATOM   3674  N   SER A 495      37.548  -8.560 -16.196  1.00  0.78           N  
ATOM   3675  CA  SER A 495      38.335  -9.211 -15.180  1.00  0.78           C  
ATOM   3676  C   SER A 495      39.604  -8.399 -15.082  1.00  0.78           C  
ATOM   3677  O   SER A 495      39.867  -7.558 -15.938  1.00  0.78           O  
ATOM   3678  CB  SER A 495      38.650 -10.709 -15.459  1.00  0.78           C  
ATOM   3679  OG  SER A 495      39.340 -10.937 -16.691  1.00  0.78           O  
ATOM   3680  N   LYS A 496      40.428  -8.595 -14.030  1.00  0.75           N  
ATOM   3681  CA  LYS A 496      41.681  -7.871 -13.847  1.00  0.75           C  
ATOM   3682  C   LYS A 496      42.712  -8.166 -14.926  1.00  0.75           C  
ATOM   3683  O   LYS A 496      43.554  -7.338 -15.261  1.00  0.75           O  
ATOM   3684  CB  LYS A 496      42.303  -8.206 -12.470  1.00  0.75           C  
ATOM   3685  CG  LYS A 496      41.482  -7.675 -11.283  1.00  0.75           C  
ATOM   3686  CD  LYS A 496      42.183  -7.901  -9.932  1.00  0.75           C  
ATOM   3687  CE  LYS A 496      41.430  -7.276  -8.753  1.00  0.75           C  
ATOM   3688  NZ  LYS A 496      42.189  -7.478  -7.497  1.00  0.75           N  
ATOM   3689  N   ASP A 497      42.636  -9.368 -15.509  1.00  0.76           N  
ATOM   3690  CA  ASP A 497      43.619  -9.924 -16.403  1.00  0.76           C  
ATOM   3691  C   ASP A 497      43.306  -9.548 -17.847  1.00  0.76           C  
ATOM   3692  O   ASP A 497      44.046  -9.864 -18.776  1.00  0.76           O  
ATOM   3693  CB  ASP A 497      43.621 -11.476 -16.240  1.00  0.76           C  
ATOM   3694  CG  ASP A 497      43.054 -11.883 -14.883  1.00  0.76           C  
ATOM   3695  OD1 ASP A 497      43.808 -11.920 -13.884  1.00  0.76           O  
ATOM   3696  OD2 ASP A 497      41.797 -12.026 -14.843  1.00  0.76           O  
ATOM   3697  N   LYS A 498      42.185  -8.823 -18.062  1.00  0.80           N  
ATOM   3698  CA  LYS A 498      41.767  -8.330 -19.361  1.00  0.80           C  
ATOM   3699  C   LYS A 498      41.373  -6.858 -19.291  1.00  0.80           C  
ATOM   3700  O   LYS A 498      40.181  -6.543 -19.376  1.00  0.80           O  
ATOM   3701  CB  LYS A 498      40.640  -9.214 -19.957  1.00  0.80           C  
ATOM   3702  CG  LYS A 498      41.233 -10.588 -20.307  1.00  0.80           C  
ATOM   3703  CD  LYS A 498      40.358 -11.589 -21.069  1.00  0.80           C  
ATOM   3704  CE  LYS A 498      41.197 -12.851 -21.316  1.00  0.80           C  
ATOM   3705  NZ  LYS A 498      40.465 -13.874 -22.090  1.00  0.80           N  
ATOM   3706  N   PRO A 499      42.342  -5.937 -19.119  1.00  0.85           N  
ATOM   3707  CA  PRO A 499      42.106  -4.502 -19.074  1.00  0.85           C  
ATOM   3708  C   PRO A 499      41.423  -3.928 -20.305  1.00  0.85           C  
ATOM   3709  O   PRO A 499      41.814  -4.237 -21.429  1.00  0.85           O  
ATOM   3710  CB  PRO A 499      43.476  -3.872 -18.796  1.00  0.85           C  
ATOM   3711  CG  PRO A 499      44.467  -4.887 -19.356  1.00  0.85           C  
ATOM   3712  CD  PRO A 499      43.781  -6.226 -19.082  1.00  0.85           C  
ATOM   3713  N   ASN A 500      40.401  -3.078 -20.118  1.00  0.92           N  
ATOM   3714  CA  ASN A 500      39.695  -2.455 -21.214  1.00  0.92           C  
ATOM   3715  C   ASN A 500      39.413  -1.008 -20.836  1.00  0.92           C  
ATOM   3716  O   ASN A 500      38.397  -0.692 -20.221  1.00  0.92           O  
ATOM   3717  CB  ASN A 500      38.416  -3.289 -21.481  1.00  0.92           C  
ATOM   3718  CG  ASN A 500      37.498  -2.707 -22.543  1.00  0.92           C  
ATOM   3719  OD1 ASN A 500      37.892  -2.048 -23.501  1.00  0.92           O  
ATOM   3720  ND2 ASN A 500      36.179  -2.960 -22.361  1.00  0.92           N  
ATOM   3721  N   HIS A 501      40.325  -0.092 -21.224  1.00  0.95           N  
ATOM   3722  CA  HIS A 501      40.274   1.300 -20.816  1.00  0.95           C  
ATOM   3723  C   HIS A 501      39.944   2.182 -22.007  1.00  0.95           C  
ATOM   3724  O   HIS A 501      40.625   2.161 -23.036  1.00  0.95           O  
ATOM   3725  CB  HIS A 501      41.623   1.774 -20.209  1.00  0.95           C  
ATOM   3726  CG  HIS A 501      42.094   0.931 -19.065  1.00  0.95           C  
ATOM   3727  ND1 HIS A 501      41.179   0.607 -18.094  1.00  0.95           N  
ATOM   3728  CD2 HIS A 501      43.294   0.356 -18.788  1.00  0.95           C  
ATOM   3729  CE1 HIS A 501      41.818  -0.170 -17.250  1.00  0.95           C  
ATOM   3730  NE2 HIS A 501      43.113  -0.352 -17.617  1.00  0.95           N  
ATOM   3731  N   VAL A 502      38.873   2.992 -21.902  1.00  0.97           N  
ATOM   3732  CA  VAL A 502      38.336   3.751 -23.024  1.00  0.97           C  
ATOM   3733  C   VAL A 502      38.233   5.230 -22.645  1.00  0.97           C  
ATOM   3734  O   VAL A 502      37.626   5.530 -21.614  1.00  0.97           O  
ATOM   3735  CB  VAL A 502      36.973   3.232 -23.464  1.00  0.97           C  
ATOM   3736  CG1 VAL A 502      36.527   3.940 -24.759  1.00  0.97           C  
ATOM   3737  CG2 VAL A 502      37.052   1.712 -23.711  1.00  0.97           C  
ATOM   3738  N   PRO A 503      38.814   6.200 -23.367  1.00  0.97           N  
ATOM   3739  CA  PRO A 503      38.594   7.635 -23.178  1.00  0.97           C  
ATOM   3740  C   PRO A 503      37.154   8.058 -23.004  1.00  0.97           C  
ATOM   3741  O   PRO A 503      36.284   7.565 -23.716  1.00  0.97           O  
ATOM   3742  CB  PRO A 503      39.236   8.284 -24.412  1.00  0.97           C  
ATOM   3743  CG  PRO A 503      40.378   7.327 -24.737  1.00  0.97           C  
ATOM   3744  CD  PRO A 503      39.767   5.958 -24.444  1.00  0.97           C  
ATOM   3745  N   ILE A 504      36.874   8.995 -22.081  1.00  0.96           N  
ATOM   3746  CA  ILE A 504      35.522   9.423 -21.733  1.00  0.96           C  
ATOM   3747  C   ILE A 504      34.743  10.009 -22.910  1.00  0.96           C  
ATOM   3748  O   ILE A 504      33.535   9.828 -23.041  1.00  0.96           O  
ATOM   3749  CB  ILE A 504      35.563  10.380 -20.547  1.00  0.96           C  
ATOM   3750  CG1 ILE A 504      36.072   9.620 -19.302  1.00  0.96           C  
ATOM   3751  CG2 ILE A 504      34.165  10.952 -20.252  1.00  0.96           C  
ATOM   3752  CD1 ILE A 504      36.293  10.496 -18.064  1.00  0.96           C  
ATOM   3753  N   GLU A 505      35.440  10.698 -23.832  1.00  0.96           N  
ATOM   3754  CA  GLU A 505      34.873  11.265 -25.040  1.00  0.96           C  
ATOM   3755  C   GLU A 505      34.401  10.243 -26.058  1.00  0.96           C  
ATOM   3756  O   GLU A 505      33.600  10.542 -26.937  1.00  0.96           O  
ATOM   3757  CB  GLU A 505      35.904  12.227 -25.666  1.00  0.96           C  
ATOM   3758  CG  GLU A 505      37.099  11.537 -26.362  1.00  0.96           C  
ATOM   3759  CD  GLU A 505      38.268  12.501 -26.532  1.00  0.96           C  
ATOM   3760  OE1 GLU A 505      39.364  12.181 -26.009  1.00  0.96           O  
ATOM   3761  OE2 GLU A 505      38.104  13.576 -27.152  1.00  0.96           O  
ATOM   3762  N   LEU A 506      34.848   8.980 -25.925  1.00  0.97           N  
ATOM   3763  CA  LEU A 506      34.480   7.910 -26.820  1.00  0.97           C  
ATOM   3764  C   LEU A 506      33.391   7.033 -26.227  1.00  0.97           C  
ATOM   3765  O   LEU A 506      33.078   5.974 -26.767  1.00  0.97           O  
ATOM   3766  CB  LEU A 506      35.727   7.065 -27.169  1.00  0.97           C  
ATOM   3767  CG  LEU A 506      36.806   7.853 -27.941  1.00  0.97           C  
ATOM   3768  CD1 LEU A 506      38.063   6.996 -28.138  1.00  0.97           C  
ATOM   3769  CD2 LEU A 506      36.295   8.385 -29.291  1.00  0.97           C  
ATOM   3770  N   CYS A 507      32.764   7.474 -25.117  1.00  0.97           N  
ATOM   3771  CA  CYS A 507      31.795   6.692 -24.379  1.00  0.97           C  
ATOM   3772  C   CYS A 507      30.454   7.395 -24.254  1.00  0.97           C  
ATOM   3773  O   CYS A 507      30.365   8.609 -24.061  1.00  0.97           O  
ATOM   3774  CB  CYS A 507      32.331   6.387 -22.963  1.00  0.97           C  
ATOM   3775  SG  CYS A 507      33.760   5.258 -23.025  1.00  0.97           S  
ATOM   3776  N   THR A 508      29.358   6.614 -24.339  1.00  0.96           N  
ATOM   3777  CA  THR A 508      27.990   7.131 -24.327  1.00  0.96           C  
ATOM   3778  C   THR A 508      27.147   6.334 -23.356  1.00  0.96           C  
ATOM   3779  O   THR A 508      27.087   5.110 -23.431  1.00  0.96           O  
ATOM   3780  CB  THR A 508      27.318   7.032 -25.692  1.00  0.96           C  
ATOM   3781  OG1 THR A 508      28.114   7.663 -26.682  1.00  0.96           O  
ATOM   3782  CG2 THR A 508      25.976   7.771 -25.729  1.00  0.96           C  
ATOM   3783  N   LEU A 509      26.465   6.991 -22.393  1.00  0.94           N  
ATOM   3784  CA  LEU A 509      25.554   6.334 -21.465  1.00  0.94           C  
ATOM   3785  C   LEU A 509      24.336   5.742 -22.146  1.00  0.94           C  
ATOM   3786  O   LEU A 509      23.641   6.406 -22.917  1.00  0.94           O  
ATOM   3787  CB  LEU A 509      25.085   7.276 -20.328  1.00  0.94           C  
ATOM   3788  CG  LEU A 509      25.997   7.257 -19.089  1.00  0.94           C  
ATOM   3789  CD1 LEU A 509      25.659   8.428 -18.159  1.00  0.94           C  
ATOM   3790  CD2 LEU A 509      25.890   5.932 -18.314  1.00  0.94           C  
ATOM   3791  N   LEU A 510      24.058   4.453 -21.874  1.00  0.92           N  
ATOM   3792  CA  LEU A 510      22.943   3.749 -22.469  1.00  0.92           C  
ATOM   3793  C   LEU A 510      21.581   4.167 -21.919  1.00  0.92           C  
ATOM   3794  O   LEU A 510      21.403   4.400 -20.722  1.00  0.92           O  
ATOM   3795  CB  LEU A 510      23.135   2.220 -22.311  1.00  0.92           C  
ATOM   3796  CG  LEU A 510      22.192   1.330 -23.148  1.00  0.92           C  
ATOM   3797  CD1 LEU A 510      22.548   1.382 -24.642  1.00  0.92           C  
ATOM   3798  CD2 LEU A 510      22.210  -0.113 -22.625  1.00  0.92           C  
ATOM   3799  N   GLU A 511      20.572   4.243 -22.802  1.00  0.88           N  
ATOM   3800  CA  GLU A 511      19.179   4.433 -22.472  1.00  0.88           C  
ATOM   3801  C   GLU A 511      18.532   3.271 -21.728  1.00  0.88           C  
ATOM   3802  O   GLU A 511      19.009   2.136 -21.733  1.00  0.88           O  
ATOM   3803  CB  GLU A 511      18.417   4.784 -23.762  1.00  0.88           C  
ATOM   3804  CG  GLU A 511      16.954   5.213 -23.550  1.00  0.88           C  
ATOM   3805  CD  GLU A 511      16.461   6.030 -24.730  1.00  0.88           C  
ATOM   3806  OE1 GLU A 511      16.320   7.265 -24.540  1.00  0.88           O  
ATOM   3807  OE2 GLU A 511      16.219   5.431 -25.806  1.00  0.88           O  
ATOM   3808  N   GLY A 512      17.418   3.543 -21.008  1.00  0.87           N  
ATOM   3809  CA  GLY A 512      16.604   2.499 -20.396  1.00  0.87           C  
ATOM   3810  C   GLY A 512      17.129   1.988 -19.094  1.00  0.87           C  
ATOM   3811  O   GLY A 512      16.686   0.977 -18.563  1.00  0.87           O  
ATOM   3812  N   GLN A 513      18.108   2.699 -18.526  1.00  0.91           N  
ATOM   3813  CA  GLN A 513      18.680   2.360 -17.251  1.00  0.91           C  
ATOM   3814  C   GLN A 513      17.959   3.069 -16.129  1.00  0.91           C  
ATOM   3815  O   GLN A 513      17.973   4.291 -16.034  1.00  0.91           O  
ATOM   3816  CB  GLN A 513      20.161   2.751 -17.251  1.00  0.91           C  
ATOM   3817  CG  GLN A 513      20.909   2.029 -18.379  1.00  0.91           C  
ATOM   3818  CD  GLN A 513      22.410   2.152 -18.202  1.00  0.91           C  
ATOM   3819  OE1 GLN A 513      23.013   1.237 -17.644  1.00  0.91           O  
ATOM   3820  NE2 GLN A 513      23.017   3.244 -18.710  1.00  0.91           N  
ATOM   3821  N   ARG A 514      17.270   2.304 -15.267  1.00  0.91           N  
ATOM   3822  CA  ARG A 514      16.481   2.820 -14.166  1.00  0.91           C  
ATOM   3823  C   ARG A 514      17.279   3.582 -13.123  1.00  0.91           C  
ATOM   3824  O   ARG A 514      18.285   3.104 -12.604  1.00  0.91           O  
ATOM   3825  CB  ARG A 514      15.749   1.635 -13.498  1.00  0.91           C  
ATOM   3826  CG  ARG A 514      14.834   1.979 -12.306  1.00  0.91           C  
ATOM   3827  CD  ARG A 514      14.264   0.711 -11.669  1.00  0.91           C  
ATOM   3828  NE  ARG A 514      13.498   1.118 -10.449  1.00  0.91           N  
ATOM   3829  CZ  ARG A 514      13.058   0.241  -9.535  1.00  0.91           C  
ATOM   3830  NH1 ARG A 514      13.251  -1.066  -9.679  1.00  0.91           N  
ATOM   3831  NH2 ARG A 514      12.423   0.672  -8.447  1.00  0.91           N  
ATOM   3832  N   PHE A 515      16.810   4.787 -12.754  1.00  0.91           N  
ATOM   3833  CA  PHE A 515      17.424   5.569 -11.707  1.00  0.91           C  
ATOM   3834  C   PHE A 515      16.813   5.108 -10.380  1.00  0.91           C  
ATOM   3835  O   PHE A 515      15.582   5.076 -10.274  1.00  0.91           O  
ATOM   3836  CB  PHE A 515      17.166   7.073 -11.975  1.00  0.91           C  
ATOM   3837  CG  PHE A 515      18.033   7.976 -11.145  1.00  0.91           C  
ATOM   3838  CD1 PHE A 515      17.737   8.220  -9.800  1.00  0.91           C  
ATOM   3839  CD2 PHE A 515      19.137   8.622 -11.718  1.00  0.91           C  
ATOM   3840  CE1 PHE A 515      18.563   9.040  -9.024  1.00  0.91           C  
ATOM   3841  CE2 PHE A 515      19.964   9.454 -10.952  1.00  0.91           C  
ATOM   3842  CZ  PHE A 515      19.679   9.656  -9.597  1.00  0.91           C  
ATOM   3843  N   PRO A 516      17.542   4.692  -9.349  1.00  0.89           N  
ATOM   3844  CA  PRO A 516      16.972   4.417  -8.035  1.00  0.89           C  
ATOM   3845  C   PRO A 516      16.246   5.599  -7.407  1.00  0.89           C  
ATOM   3846  O   PRO A 516      16.858   6.636  -7.166  1.00  0.89           O  
ATOM   3847  CB  PRO A 516      18.167   3.960  -7.182  1.00  0.89           C  
ATOM   3848  CG  PRO A 516      19.230   3.536  -8.200  1.00  0.89           C  
ATOM   3849  CD  PRO A 516      18.987   4.489  -9.366  1.00  0.89           C  
ATOM   3850  N   LYS A 517      14.952   5.446  -7.060  1.00  0.87           N  
ATOM   3851  CA  LYS A 517      14.128   6.499  -6.481  1.00  0.87           C  
ATOM   3852  C   LYS A 517      14.643   7.060  -5.165  1.00  0.87           C  
ATOM   3853  O   LYS A 517      14.486   8.239  -4.882  1.00  0.87           O  
ATOM   3854  CB  LYS A 517      12.660   6.030  -6.319  1.00  0.87           C  
ATOM   3855  CG  LYS A 517      11.920   5.991  -7.663  1.00  0.87           C  
ATOM   3856  CD  LYS A 517      10.406   5.741  -7.533  1.00  0.87           C  
ATOM   3857  CE  LYS A 517       9.728   5.705  -8.908  1.00  0.87           C  
ATOM   3858  NZ  LYS A 517       8.250   5.646  -8.838  1.00  0.87           N  
ATOM   3859  N   ALA A 518      15.317   6.222  -4.357  1.00  0.84           N  
ATOM   3860  CA  ALA A 518      15.905   6.606  -3.092  1.00  0.84           C  
ATOM   3861  C   ALA A 518      17.131   7.512  -3.228  1.00  0.84           C  
ATOM   3862  O   ALA A 518      17.558   8.143  -2.269  1.00  0.84           O  
ATOM   3863  CB  ALA A 518      16.316   5.321  -2.346  1.00  0.84           C  
ATOM   3864  N   ASN A 519      17.721   7.606  -4.441  1.00  0.87           N  
ATOM   3865  CA  ASN A 519      18.923   8.385  -4.665  1.00  0.87           C  
ATOM   3866  C   ASN A 519      18.576   9.731  -5.286  1.00  0.87           C  
ATOM   3867  O   ASN A 519      19.455  10.551  -5.555  1.00  0.87           O  
ATOM   3868  CB  ASN A 519      19.893   7.658  -5.639  1.00  0.87           C  
ATOM   3869  CG  ASN A 519      20.409   6.333  -5.079  1.00  0.87           C  
ATOM   3870  OD1 ASN A 519      19.739   5.560  -4.403  1.00  0.87           O  
ATOM   3871  ND2 ASN A 519      21.680   6.011  -5.430  1.00  0.87           N  
ATOM   3872  N   LEU A 520      17.278   9.987  -5.549  1.00  0.89           N  
ATOM   3873  CA  LEU A 520      16.803  11.263  -6.037  1.00  0.89           C  
ATOM   3874  C   LEU A 520      16.876  12.344  -4.982  1.00  0.89           C  
ATOM   3875  O   LEU A 520      16.442  12.183  -3.843  1.00  0.89           O  
ATOM   3876  CB  LEU A 520      15.342  11.198  -6.547  1.00  0.89           C  
ATOM   3877  CG  LEU A 520      15.144  10.393  -7.843  1.00  0.89           C  
ATOM   3878  CD1 LEU A 520      13.646  10.190  -8.098  1.00  0.89           C  
ATOM   3879  CD2 LEU A 520      15.788  11.078  -9.058  1.00  0.89           C  
ATOM   3880  N   ASN A 521      17.412  13.521  -5.350  1.00  0.90           N  
ATOM   3881  CA  ASN A 521      17.257  14.710  -4.547  1.00  0.90           C  
ATOM   3882  C   ASN A 521      15.799  15.155  -4.409  1.00  0.90           C  
ATOM   3883  O   ASN A 521      14.922  14.793  -5.190  1.00  0.90           O  
ATOM   3884  CB  ASN A 521      18.240  15.852  -4.947  1.00  0.90           C  
ATOM   3885  CG  ASN A 521      17.814  16.646  -6.180  1.00  0.90           C  
ATOM   3886  OD1 ASN A 521      16.782  17.318  -6.170  1.00  0.90           O  
ATOM   3887  ND2 ASN A 521      18.639  16.625  -7.249  1.00  0.90           N  
ATOM   3888  N   GLN A 522      15.529  15.980  -3.389  1.00  0.88           N  
ATOM   3889  CA  GLN A 522      14.216  16.474  -3.031  1.00  0.88           C  
ATOM   3890  C   GLN A 522      13.449  17.189  -4.146  1.00  0.88           C  
ATOM   3891  O   GLN A 522      12.238  17.035  -4.293  1.00  0.88           O  
ATOM   3892  CB  GLN A 522      14.466  17.443  -1.857  1.00  0.88           C  
ATOM   3893  CG  GLN A 522      13.216  18.013  -1.164  1.00  0.88           C  
ATOM   3894  CD  GLN A 522      13.645  18.997  -0.077  1.00  0.88           C  
ATOM   3895  OE1 GLN A 522      13.293  20.171  -0.082  1.00  0.88           O  
ATOM   3896  NE2 GLN A 522      14.422  18.489   0.910  1.00  0.88           N  
ATOM   3897  N   ASN A 523      14.139  17.995  -4.981  1.00  0.92           N  
ATOM   3898  CA  ASN A 523      13.536  18.674  -6.109  1.00  0.92           C  
ATOM   3899  C   ASN A 523      13.179  17.697  -7.223  1.00  0.92           C  
ATOM   3900  O   ASN A 523      12.068  17.717  -7.748  1.00  0.92           O  
ATOM   3901  CB  ASN A 523      14.497  19.782  -6.612  1.00  0.92           C  
ATOM   3902  CG  ASN A 523      13.825  20.639  -7.678  1.00  0.92           C  
ATOM   3903  OD1 ASN A 523      12.677  21.060  -7.528  1.00  0.92           O  
ATOM   3904  ND2 ASN A 523      14.546  20.904  -8.790  1.00  0.92           N  
ATOM   3905  N   SER A 524      14.107  16.783  -7.566  1.00  0.93           N  
ATOM   3906  CA  SER A 524      13.914  15.751  -8.574  1.00  0.93           C  
ATOM   3907  C   SER A 524      12.776  14.811  -8.230  1.00  0.93           C  
ATOM   3908  O   SER A 524      11.941  14.464  -9.067  1.00  0.93           O  
ATOM   3909  CB  SER A 524      15.181  14.882  -8.759  1.00  0.93           C  
ATOM   3910  OG  SER A 524      16.354  15.675  -8.931  1.00  0.93           O  
ATOM   3911  N   GLU A 525      12.693  14.411  -6.946  1.00  0.91           N  
ATOM   3912  CA  GLU A 525      11.598  13.639  -6.398  1.00  0.91           C  
ATOM   3913  C   GLU A 525      10.259  14.376  -6.435  1.00  0.91           C  
ATOM   3914  O   GLU A 525       9.236  13.818  -6.819  1.00  0.91           O  
ATOM   3915  CB  GLU A 525      11.906  13.186  -4.953  1.00  0.91           C  
ATOM   3916  CG  GLU A 525      11.119  11.909  -4.575  1.00  0.91           C  
ATOM   3917  CD  GLU A 525      10.676  11.844  -3.124  1.00  0.91           C  
ATOM   3918  OE1 GLU A 525      10.346  10.729  -2.644  1.00  0.91           O  
ATOM   3919  OE2 GLU A 525      10.410  12.926  -2.528  1.00  0.91           O  
ATOM   3920  N   ARG A 526      10.240  15.685  -6.093  1.00  0.92           N  
ATOM   3921  CA  ARG A 526       9.058  16.532  -6.183  1.00  0.92           C  
ATOM   3922  C   ARG A 526       8.503  16.664  -7.597  1.00  0.92           C  
ATOM   3923  O   ARG A 526       7.294  16.565  -7.810  1.00  0.92           O  
ATOM   3924  CB  ARG A 526       9.376  17.948  -5.627  1.00  0.92           C  
ATOM   3925  CG  ARG A 526       8.210  18.960  -5.677  1.00  0.92           C  
ATOM   3926  CD  ARG A 526       8.529  20.338  -5.082  1.00  0.92           C  
ATOM   3927  NE  ARG A 526       9.562  20.984  -5.958  1.00  0.92           N  
ATOM   3928  CZ  ARG A 526       9.759  22.305  -6.063  1.00  0.92           C  
ATOM   3929  NH1 ARG A 526       9.023  23.179  -5.386  1.00  0.92           N  
ATOM   3930  NH2 ARG A 526      10.724  22.764  -6.853  1.00  0.92           N  
ATOM   3931  N   ILE A 527       9.373  16.861  -8.611  1.00  0.94           N  
ATOM   3932  CA  ILE A 527       8.976  16.906 -10.015  1.00  0.94           C  
ATOM   3933  C   ILE A 527       8.407  15.571 -10.479  1.00  0.94           C  
ATOM   3934  O   ILE A 527       7.345  15.502 -11.091  1.00  0.94           O  
ATOM   3935  CB  ILE A 527      10.141  17.329 -10.912  1.00  0.94           C  
ATOM   3936  CG1 ILE A 527      10.605  18.764 -10.565  1.00  0.94           C  
ATOM   3937  CG2 ILE A 527       9.739  17.252 -12.405  1.00  0.94           C  
ATOM   3938  CD1 ILE A 527      11.998  19.102 -11.112  1.00  0.94           C  
ATOM   3939  N   LEU A 528       9.078  14.454 -10.132  1.00  0.94           N  
ATOM   3940  CA  LEU A 528       8.612  13.112 -10.430  1.00  0.94           C  
ATOM   3941  C   LEU A 528       7.270  12.768  -9.789  1.00  0.94           C  
ATOM   3942  O   LEU A 528       6.389  12.194 -10.430  1.00  0.94           O  
ATOM   3943  CB  LEU A 528       9.689  12.108  -9.969  1.00  0.94           C  
ATOM   3944  CG  LEU A 528       9.367  10.620 -10.201  1.00  0.94           C  
ATOM   3945  CD1 LEU A 528       9.338  10.265 -11.694  1.00  0.94           C  
ATOM   3946  CD2 LEU A 528      10.388   9.760  -9.452  1.00  0.94           C  
ATOM   3947  N   LYS A 529       7.063  13.138  -8.508  1.00  0.93           N  
ATOM   3948  CA  LYS A 529       5.786  13.025  -7.825  1.00  0.93           C  
ATOM   3949  C   LYS A 529       4.691  13.853  -8.471  1.00  0.93           C  
ATOM   3950  O   LYS A 529       3.593  13.361  -8.696  1.00  0.93           O  
ATOM   3951  CB  LYS A 529       5.928  13.432  -6.338  1.00  0.93           C  
ATOM   3952  CG  LYS A 529       6.558  12.324  -5.486  1.00  0.93           C  
ATOM   3953  CD  LYS A 529       6.931  12.796  -4.071  1.00  0.93           C  
ATOM   3954  CE  LYS A 529       7.364  11.626  -3.181  1.00  0.93           C  
ATOM   3955  NZ  LYS A 529       8.014  12.086  -1.938  1.00  0.93           N  
ATOM   3956  N   GLY A 530       4.988  15.120  -8.834  1.00  0.93           N  
ATOM   3957  CA  GLY A 530       4.093  15.986  -9.600  1.00  0.93           C  
ATOM   3958  C   GLY A 530       3.585  15.394 -10.888  1.00  0.93           C  
ATOM   3959  O   GLY A 530       2.388  15.373 -11.159  1.00  0.93           O  
ATOM   3960  N   SER A 531       4.509  14.870 -11.710  1.00  0.92           N  
ATOM   3961  CA  SER A 531       4.199  14.215 -12.972  1.00  0.92           C  
ATOM   3962  C   SER A 531       3.400  12.931 -12.825  1.00  0.92           C  
ATOM   3963  O   SER A 531       2.612  12.578 -13.691  1.00  0.92           O  
ATOM   3964  CB  SER A 531       5.465  13.901 -13.807  1.00  0.92           C  
ATOM   3965  OG  SER A 531       6.168  15.105 -14.121  1.00  0.92           O  
ATOM   3966  N   ALA A 532       3.588  12.177 -11.727  1.00  0.93           N  
ATOM   3967  CA  ALA A 532       2.895  10.926 -11.501  1.00  0.93           C  
ATOM   3968  C   ALA A 532       1.511  11.071 -10.857  1.00  0.93           C  
ATOM   3969  O   ALA A 532       0.606  10.267 -11.096  1.00  0.93           O  
ATOM   3970  CB  ALA A 532       3.802  10.052 -10.615  1.00  0.93           C  
ATOM   3971  N   LEU A 533       1.301  12.117 -10.035  1.00  0.93           N  
ATOM   3972  CA  LEU A 533       0.112  12.310  -9.215  1.00  0.93           C  
ATOM   3973  C   LEU A 533      -0.847  13.325  -9.808  1.00  0.93           C  
ATOM   3974  O   LEU A 533      -1.486  14.119  -9.117  1.00  0.93           O  
ATOM   3975  CB  LEU A 533       0.485  12.676  -7.761  1.00  0.93           C  
ATOM   3976  CG  LEU A 533       1.286  11.577  -7.029  1.00  0.93           C  
ATOM   3977  CD1 LEU A 533       1.736  12.083  -5.653  1.00  0.93           C  
ATOM   3978  CD2 LEU A 533       0.496  10.267  -6.879  1.00  0.93           C  
ATOM   3979  N   ILE A 534      -0.975  13.302 -11.142  1.00  0.94           N  
ATOM   3980  CA  ILE A 534      -1.922  14.080 -11.916  1.00  0.94           C  
ATOM   3981  C   ILE A 534      -3.379  13.750 -11.615  1.00  0.94           C  
ATOM   3982  O   ILE A 534      -3.703  12.635 -11.209  1.00  0.94           O  
ATOM   3983  CB  ILE A 534      -1.646  13.962 -13.406  1.00  0.94           C  
ATOM   3984  CG1 ILE A 534      -1.812  12.511 -13.921  1.00  0.94           C  
ATOM   3985  CG2 ILE A 534      -0.226  14.517 -13.645  1.00  0.94           C  
ATOM   3986  CD1 ILE A 534      -1.621  12.389 -15.434  1.00  0.94           C  
ATOM   3987  N   ARG A 535      -4.293  14.737 -11.771  1.00  0.95           N  
ATOM   3988  CA  ARG A 535      -5.727  14.585 -11.559  1.00  0.95           C  
ATOM   3989  C   ARG A 535      -6.387  13.471 -12.368  1.00  0.95           C  
ATOM   3990  O   ARG A 535      -5.862  12.995 -13.375  1.00  0.95           O  
ATOM   3991  CB  ARG A 535      -6.498  15.896 -11.846  1.00  0.95           C  
ATOM   3992  CG  ARG A 535      -6.081  17.111 -10.998  1.00  0.95           C  
ATOM   3993  CD  ARG A 535      -6.926  18.334 -11.366  1.00  0.95           C  
ATOM   3994  NE  ARG A 535      -6.573  19.458 -10.436  1.00  0.95           N  
ATOM   3995  CZ  ARG A 535      -5.632  20.377 -10.691  1.00  0.95           C  
ATOM   3996  NH1 ARG A 535      -4.843  20.295 -11.757  1.00  0.95           N  
ATOM   3997  NH2 ARG A 535      -5.494  21.406  -9.854  1.00  0.95           N  
ATOM   3998  N   ALA A 536      -7.596  13.036 -11.963  1.00  0.95           N  
ATOM   3999  CA  ALA A 536      -8.307  11.955 -12.612  1.00  0.95           C  
ATOM   4000  C   ALA A 536      -8.606  12.181 -14.093  1.00  0.95           C  
ATOM   4001  O   ALA A 536      -8.376  11.320 -14.939  1.00  0.95           O  
ATOM   4002  CB  ALA A 536      -9.616  11.733 -11.841  1.00  0.95           C  
ATOM   4003  N   SER A 537      -9.074  13.389 -14.451  1.00  0.93           N  
ATOM   4004  CA  SER A 537      -9.316  13.822 -15.816  1.00  0.93           C  
ATOM   4005  C   SER A 537      -8.056  13.868 -16.668  1.00  0.93           C  
ATOM   4006  O   SER A 537      -8.059  13.404 -17.809  1.00  0.93           O  
ATOM   4007  CB  SER A 537     -10.000  15.214 -15.824  1.00  0.93           C  
ATOM   4008  OG  SER A 537      -9.326  16.111 -14.939  1.00  0.93           O  
ATOM   4009  N   ASP A 538      -6.943  14.394 -16.118  1.00  0.95           N  
ATOM   4010  CA  ASP A 538      -5.631  14.418 -16.740  1.00  0.95           C  
ATOM   4011  C   ASP A 538      -5.077  13.011 -16.964  1.00  0.95           C  
ATOM   4012  O   ASP A 538      -4.625  12.665 -18.051  1.00  0.95           O  
ATOM   4013  CB  ASP A 538      -4.637  15.261 -15.896  1.00  0.95           C  
ATOM   4014  CG  ASP A 538      -5.174  16.668 -15.666  1.00  0.95           C  
ATOM   4015  OD1 ASP A 538      -5.796  17.226 -16.608  1.00  0.95           O  
ATOM   4016  OD2 ASP A 538      -4.987  17.191 -14.532  1.00  0.95           O  
ATOM   4017  N   ARG A 539      -5.189  12.126 -15.946  1.00  0.97           N  
ATOM   4018  CA  ARG A 539      -4.801  10.726 -16.034  1.00  0.97           C  
ATOM   4019  C   ARG A 539      -5.580   9.963 -17.086  1.00  0.97           C  
ATOM   4020  O   ARG A 539      -5.017   9.181 -17.848  1.00  0.97           O  
ATOM   4021  CB  ARG A 539      -4.922   9.998 -14.661  1.00  0.97           C  
ATOM   4022  CG  ARG A 539      -4.498   8.509 -14.721  1.00  0.97           C  
ATOM   4023  CD  ARG A 539      -4.436   7.718 -13.406  1.00  0.97           C  
ATOM   4024  NE  ARG A 539      -3.254   8.201 -12.613  1.00  0.97           N  
ATOM   4025  CZ  ARG A 539      -2.097   7.529 -12.516  1.00  0.97           C  
ATOM   4026  NH1 ARG A 539      -1.943   6.283 -12.939  1.00  0.97           N  
ATOM   4027  NH2 ARG A 539      -1.011   8.109 -12.006  1.00  0.97           N  
ATOM   4028  N   ARG A 540      -6.901  10.198 -17.188  1.00  0.97           N  
ATOM   4029  CA  ARG A 540      -7.726   9.607 -18.221  1.00  0.97           C  
ATOM   4030  C   ARG A 540      -7.293   9.976 -19.637  1.00  0.97           C  
ATOM   4031  O   ARG A 540      -7.216   9.131 -20.527  1.00  0.97           O  
ATOM   4032  CB  ARG A 540      -9.188  10.061 -18.015  1.00  0.97           C  
ATOM   4033  CG  ARG A 540     -10.218   9.262 -18.833  1.00  0.97           C  
ATOM   4034  CD  ARG A 540     -11.655   9.764 -18.677  1.00  0.97           C  
ATOM   4035  NE  ARG A 540     -11.759  11.033 -19.459  1.00  0.97           N  
ATOM   4036  CZ  ARG A 540     -12.895  11.730 -19.579  1.00  0.97           C  
ATOM   4037  NH1 ARG A 540     -13.948  11.489 -18.810  1.00  0.97           N  
ATOM   4038  NH2 ARG A 540     -12.999  12.677 -20.510  1.00  0.97           N  
ATOM   4039  N   LYS A 541      -6.966  11.265 -19.861  1.00  0.96           N  
ATOM   4040  CA  LYS A 541      -6.408  11.747 -21.110  1.00  0.96           C  
ATOM   4041  C   LYS A 541      -5.037  11.160 -21.431  1.00  0.96           C  
ATOM   4042  O   LYS A 541      -4.807  10.687 -22.539  1.00  0.96           O  
ATOM   4043  CB  LYS A 541      -6.314  13.291 -21.078  1.00  0.96           C  
ATOM   4044  CG  LYS A 541      -7.681  13.999 -21.097  1.00  0.96           C  
ATOM   4045  CD  LYS A 541      -7.558  15.508 -20.816  1.00  0.96           C  
ATOM   4046  CE  LYS A 541      -8.908  16.226 -20.720  1.00  0.96           C  
ATOM   4047  NZ  LYS A 541      -8.708  17.654 -20.380  1.00  0.96           N  
ATOM   4048  N   GLU A 542      -4.107  11.116 -20.454  1.00  0.96           N  
ATOM   4049  CA  GLU A 542      -2.787  10.524 -20.629  1.00  0.96           C  
ATOM   4050  C   GLU A 542      -2.831   9.033 -20.957  1.00  0.96           C  
ATOM   4051  O   GLU A 542      -2.137   8.572 -21.860  1.00  0.96           O  
ATOM   4052  CB  GLU A 542      -1.892  10.787 -19.394  1.00  0.96           C  
ATOM   4053  CG  GLU A 542      -1.434  12.265 -19.240  1.00  0.96           C  
ATOM   4054  CD  GLU A 542      -0.190  12.672 -20.014  1.00  0.96           C  
ATOM   4055  OE1 GLU A 542      -0.050  13.882 -20.332  1.00  0.96           O  
ATOM   4056  OE2 GLU A 542       0.733  11.844 -20.241  1.00  0.96           O  
ATOM   4057  N   ILE A 543      -3.699   8.235 -20.286  1.00  0.98           N  
ATOM   4058  CA  ILE A 543      -3.903   6.827 -20.629  1.00  0.98           C  
ATOM   4059  C   ILE A 543      -4.420   6.662 -22.050  1.00  0.98           C  
ATOM   4060  O   ILE A 543      -3.892   5.873 -22.829  1.00  0.98           O  
ATOM   4061  CB  ILE A 543      -4.868   6.128 -19.662  1.00  0.98           C  
ATOM   4062  CG1 ILE A 543      -4.241   6.040 -18.255  1.00  0.98           C  
ATOM   4063  CG2 ILE A 543      -5.241   4.707 -20.155  1.00  0.98           C  
ATOM   4064  CD1 ILE A 543      -5.221   5.619 -17.153  1.00  0.98           C  
ATOM   4065  N   GLN A 544      -5.438   7.455 -22.443  1.00  0.97           N  
ATOM   4066  CA  GLN A 544      -6.013   7.409 -23.775  1.00  0.97           C  
ATOM   4067  C   GLN A 544      -5.016   7.767 -24.872  1.00  0.97           C  
ATOM   4068  O   GLN A 544      -4.921   7.091 -25.897  1.00  0.97           O  
ATOM   4069  CB  GLN A 544      -7.244   8.342 -23.842  1.00  0.97           C  
ATOM   4070  CG  GLN A 544      -8.077   8.208 -25.137  1.00  0.97           C  
ATOM   4071  CD  GLN A 544      -8.663   6.800 -25.255  1.00  0.97           C  
ATOM   4072  OE1 GLN A 544      -9.522   6.409 -24.467  1.00  0.97           O  
ATOM   4073  NE2 GLN A 544      -8.201   6.019 -26.256  1.00  0.97           N  
ATOM   4074  N   ASN A 545      -4.195   8.812 -24.647  1.00  0.96           N  
ATOM   4075  CA  ASN A 545      -3.110   9.216 -25.526  1.00  0.96           C  
ATOM   4076  C   ASN A 545      -2.058   8.123 -25.699  1.00  0.96           C  
ATOM   4077  O   ASN A 545      -1.608   7.845 -26.806  1.00  0.96           O  
ATOM   4078  CB  ASN A 545      -2.419  10.498 -24.991  1.00  0.96           C  
ATOM   4079  CG  ASN A 545      -3.353  11.703 -25.084  1.00  0.96           C  
ATOM   4080  OD1 ASN A 545      -4.407  11.686 -25.713  1.00  0.96           O  
ATOM   4081  ND2 ASN A 545      -2.925  12.824 -24.452  1.00  0.96           N  
ATOM   4082  N   LEU A 546      -1.667   7.443 -24.605  1.00  0.94           N  
ATOM   4083  CA  LEU A 546      -0.727   6.336 -24.639  1.00  0.94           C  
ATOM   4084  C   LEU A 546      -1.247   5.064 -25.305  1.00  0.94           C  
ATOM   4085  O   LEU A 546      -0.480   4.301 -25.887  1.00  0.94           O  
ATOM   4086  CB  LEU A 546      -0.229   6.024 -23.211  1.00  0.94           C  
ATOM   4087  CG  LEU A 546       0.723   7.097 -22.642  1.00  0.94           C  
ATOM   4088  CD1 LEU A 546       0.869   6.951 -21.123  1.00  0.94           C  
ATOM   4089  CD2 LEU A 546       2.105   7.059 -23.312  1.00  0.94           C  
ATOM   4090  N   VAL A 547      -2.564   4.786 -25.237  1.00  0.95           N  
ATOM   4091  CA  VAL A 547      -3.205   3.722 -26.004  1.00  0.95           C  
ATOM   4092  C   VAL A 547      -3.289   4.050 -27.497  1.00  0.95           C  
ATOM   4093  O   VAL A 547      -2.998   3.225 -28.370  1.00  0.95           O  
ATOM   4094  CB  VAL A 547      -4.574   3.381 -25.421  1.00  0.95           C  
ATOM   4095  CG1 VAL A 547      -5.339   2.354 -26.279  1.00  0.95           C  
ATOM   4096  CG2 VAL A 547      -4.367   2.794 -24.011  1.00  0.95           C  
ATOM   4097  N   ASN A 548      -3.653   5.308 -27.824  1.00  0.94           N  
ATOM   4098  CA  ASN A 548      -3.841   5.776 -29.190  1.00  0.94           C  
ATOM   4099  C   ASN A 548      -2.543   6.020 -29.938  1.00  0.94           C  
ATOM   4100  O   ASN A 548      -2.541   6.112 -31.163  1.00  0.94           O  
ATOM   4101  CB  ASN A 548      -4.645   7.098 -29.226  1.00  0.94           C  
ATOM   4102  CG  ASN A 548      -6.095   6.831 -28.856  1.00  0.94           C  
ATOM   4103  OD1 ASN A 548      -6.550   5.702 -28.709  1.00  0.94           O  
ATOM   4104  ND2 ASN A 548      -6.886   7.923 -28.724  1.00  0.94           N  
ATOM   4105  N   ALA A 549      -1.412   6.116 -29.220  1.00  0.91           N  
ATOM   4106  CA  ALA A 549      -0.086   6.230 -29.781  1.00  0.91           C  
ATOM   4107  C   ALA A 549       0.284   5.122 -30.767  1.00  0.91           C  
ATOM   4108  O   ALA A 549      -0.177   3.983 -30.681  1.00  0.91           O  
ATOM   4109  CB  ALA A 549       0.958   6.295 -28.649  1.00  0.91           C  
ATOM   4110  N   SER A 550       1.154   5.438 -31.748  1.00  0.88           N  
ATOM   4111  CA  SER A 550       1.648   4.510 -32.757  1.00  0.88           C  
ATOM   4112  C   SER A 550       2.417   3.347 -32.157  1.00  0.88           C  
ATOM   4113  O   SER A 550       2.361   2.229 -32.660  1.00  0.88           O  
ATOM   4114  CB  SER A 550       2.525   5.229 -33.816  1.00  0.88           C  
ATOM   4115  OG  SER A 550       3.525   6.035 -33.190  1.00  0.88           O  
ATOM   4116  N   ASP A 551       3.097   3.586 -31.021  1.00  0.87           N  
ATOM   4117  CA  ASP A 551       3.772   2.594 -30.228  1.00  0.87           C  
ATOM   4118  C   ASP A 551       2.868   2.061 -29.094  1.00  0.87           C  
ATOM   4119  O   ASP A 551       3.340   1.497 -28.117  1.00  0.87           O  
ATOM   4120  CB  ASP A 551       5.141   3.185 -29.738  1.00  0.87           C  
ATOM   4121  CG  ASP A 551       5.028   4.334 -28.748  1.00  0.87           C  
ATOM   4122  OD1 ASP A 551       3.894   4.777 -28.443  1.00  0.87           O  
ATOM   4123  OD2 ASP A 551       6.063   4.686 -28.108  1.00  0.87           O  
ATOM   4124  N   GLY A 552       1.523   2.233 -29.169  1.00  0.90           N  
ATOM   4125  CA  GLY A 552       0.582   1.709 -28.173  1.00  0.90           C  
ATOM   4126  C   GLY A 552       0.565   0.195 -27.991  1.00  0.90           C  
ATOM   4127  O   GLY A 552       1.171  -0.538 -28.771  1.00  0.90           O  
ATOM   4128  N   PRO A 553      -0.135  -0.322 -26.988  1.00  0.92           N  
ATOM   4129  CA  PRO A 553      -0.213  -1.755 -26.721  1.00  0.92           C  
ATOM   4130  C   PRO A 553      -0.890  -2.560 -27.814  1.00  0.92           C  
ATOM   4131  O   PRO A 553      -1.741  -2.033 -28.530  1.00  0.92           O  
ATOM   4132  CB  PRO A 553      -1.021  -1.843 -25.417  1.00  0.92           C  
ATOM   4133  CG  PRO A 553      -1.886  -0.583 -25.411  1.00  0.92           C  
ATOM   4134  CD  PRO A 553      -1.016   0.454 -26.117  1.00  0.92           C  
ATOM   4135  N   CYS A 554      -0.518  -3.853 -27.934  1.00  0.90           N  
ATOM   4136  CA  CYS A 554      -1.092  -4.795 -28.886  1.00  0.90           C  
ATOM   4137  C   CYS A 554      -0.972  -4.373 -30.350  1.00  0.90           C  
ATOM   4138  O   CYS A 554      -1.937  -4.378 -31.112  1.00  0.90           O  
ATOM   4139  CB  CYS A 554      -2.549  -5.192 -28.523  1.00  0.90           C  
ATOM   4140  SG  CYS A 554      -2.671  -5.959 -26.873  1.00  0.90           S  
ATOM   4141  N   ARG A 555       0.254  -4.017 -30.784  1.00  0.85           N  
ATOM   4142  CA  ARG A 555       0.515  -3.523 -32.122  1.00  0.85           C  
ATOM   4143  C   ARG A 555       1.695  -4.261 -32.738  1.00  0.85           C  
ATOM   4144  O   ARG A 555       2.396  -5.045 -32.103  1.00  0.85           O  
ATOM   4145  CB  ARG A 555       0.794  -1.993 -32.138  1.00  0.85           C  
ATOM   4146  CG  ARG A 555      -0.416  -1.116 -31.748  1.00  0.85           C  
ATOM   4147  CD  ARG A 555      -0.111   0.380 -31.879  1.00  0.85           C  
ATOM   4148  NE  ARG A 555      -1.219   1.173 -31.249  1.00  0.85           N  
ATOM   4149  CZ  ARG A 555      -2.321   1.622 -31.858  1.00  0.85           C  
ATOM   4150  NH1 ARG A 555      -2.591   1.309 -33.122  1.00  0.85           N  
ATOM   4151  NH2 ARG A 555      -3.167   2.400 -31.184  1.00  0.85           N  
ATOM   4152  N   GLY A 556       1.925  -4.044 -34.051  1.00  0.84           N  
ATOM   4153  CA  GLY A 556       3.010  -4.690 -34.778  1.00  0.84           C  
ATOM   4154  C   GLY A 556       2.733  -6.119 -35.172  1.00  0.84           C  
ATOM   4155  O   GLY A 556       1.636  -6.650 -35.008  1.00  0.84           O  
ATOM   4156  N   GLU A 557       3.752  -6.776 -35.753  1.00  0.86           N  
ATOM   4157  CA  GLU A 557       3.655  -8.090 -36.359  1.00  0.86           C  
ATOM   4158  C   GLU A 557       3.193  -9.200 -35.429  1.00  0.86           C  
ATOM   4159  O   GLU A 557       2.359 -10.015 -35.795  1.00  0.86           O  
ATOM   4160  CB  GLU A 557       5.026  -8.478 -36.940  1.00  0.86           C  
ATOM   4161  CG  GLU A 557       5.494  -7.551 -38.085  1.00  0.86           C  
ATOM   4162  CD  GLU A 557       6.905  -7.903 -38.555  1.00  0.86           C  
ATOM   4163  OE1 GLU A 557       7.465  -7.090 -39.330  1.00  0.86           O  
ATOM   4164  OE2 GLU A 557       7.424  -8.970 -38.135  1.00  0.86           O  
ATOM   4165  N   ILE A 558       3.687  -9.228 -34.173  1.00  0.87           N  
ATOM   4166  CA  ILE A 558       3.313 -10.229 -33.179  1.00  0.87           C  
ATOM   4167  C   ILE A 558       1.820 -10.214 -32.878  1.00  0.87           C  
ATOM   4168  O   ILE A 558       1.165 -11.254 -32.850  1.00  0.87           O  
ATOM   4169  CB  ILE A 558       4.141 -10.074 -31.904  1.00  0.87           C  
ATOM   4170  CG1 ILE A 558       5.640 -10.278 -32.240  1.00  0.87           C  
ATOM   4171  CG2 ILE A 558       3.671 -11.087 -30.830  1.00  0.87           C  
ATOM   4172  CD1 ILE A 558       6.577 -10.063 -31.050  1.00  0.87           C  
ATOM   4173  N   ALA A 559       1.206  -9.021 -32.727  1.00  0.89           N  
ATOM   4174  CA  ALA A 559      -0.225  -8.897 -32.531  1.00  0.89           C  
ATOM   4175  C   ALA A 559      -1.025  -9.480 -33.697  1.00  0.89           C  
ATOM   4176  O   ALA A 559      -1.968 -10.243 -33.513  1.00  0.89           O  
ATOM   4177  CB  ALA A 559      -0.573  -7.411 -32.319  1.00  0.89           C  
ATOM   4178  N   GLN A 560      -0.586  -9.191 -34.940  1.00  0.89           N  
ATOM   4179  CA  GLN A 560      -1.177  -9.722 -36.153  1.00  0.89           C  
ATOM   4180  C   GLN A 560      -1.064 -11.234 -36.293  1.00  0.89           C  
ATOM   4181  O   GLN A 560      -2.042 -11.909 -36.606  1.00  0.89           O  
ATOM   4182  CB  GLN A 560      -0.524  -9.043 -37.380  1.00  0.89           C  
ATOM   4183  CG  GLN A 560      -0.772  -7.518 -37.411  1.00  0.89           C  
ATOM   4184  CD  GLN A 560       0.022  -6.835 -38.524  1.00  0.89           C  
ATOM   4185  OE1 GLN A 560       0.742  -7.445 -39.306  1.00  0.89           O  
ATOM   4186  NE2 GLN A 560      -0.116  -5.487 -38.592  1.00  0.89           N  
ATOM   4187  N   GLN A 561       0.126 -11.805 -36.015  1.00  0.89           N  
ATOM   4188  CA  GLN A 561       0.393 -13.235 -36.088  1.00  0.89           C  
ATOM   4189  C   GLN A 561      -0.374 -14.079 -35.085  1.00  0.89           C  
ATOM   4190  O   GLN A 561      -0.733 -15.220 -35.362  1.00  0.89           O  
ATOM   4191  CB  GLN A 561       1.904 -13.542 -35.962  1.00  0.89           C  
ATOM   4192  CG  GLN A 561       2.761 -13.007 -37.134  1.00  0.89           C  
ATOM   4193  CD  GLN A 561       2.366 -13.604 -38.487  1.00  0.89           C  
ATOM   4194  OE1 GLN A 561       1.725 -14.641 -38.611  1.00  0.89           O  
ATOM   4195  NE2 GLN A 561       2.765 -12.893 -39.572  1.00  0.89           N  
ATOM   4196  N   PHE A 562      -0.667 -13.540 -33.887  1.00  0.90           N  
ATOM   4197  CA  PHE A 562      -1.487 -14.233 -32.907  1.00  0.90           C  
ATOM   4198  C   PHE A 562      -2.966 -13.905 -33.075  1.00  0.90           C  
ATOM   4199  O   PHE A 562      -3.826 -14.486 -32.414  1.00  0.90           O  
ATOM   4200  CB  PHE A 562      -1.037 -13.864 -31.473  1.00  0.90           C  
ATOM   4201  CG  PHE A 562       0.172 -14.667 -31.075  1.00  0.90           C  
ATOM   4202  CD1 PHE A 562       0.022 -15.843 -30.320  1.00  0.90           C  
ATOM   4203  CD2 PHE A 562       1.467 -14.252 -31.420  1.00  0.90           C  
ATOM   4204  CE1 PHE A 562       1.142 -16.570 -29.898  1.00  0.90           C  
ATOM   4205  CE2 PHE A 562       2.589 -14.962 -30.987  1.00  0.90           C  
ATOM   4206  CZ  PHE A 562       2.426 -16.115 -30.217  1.00  0.90           C  
ATOM   4207  N   GLY A 563      -3.313 -12.995 -34.011  1.00  0.90           N  
ATOM   4208  CA  GLY A 563      -4.690 -12.598 -34.276  1.00  0.90           C  
ATOM   4209  C   GLY A 563      -5.335 -11.798 -33.174  1.00  0.90           C  
ATOM   4210  O   GLY A 563      -6.533 -11.930 -32.939  1.00  0.90           O  
ATOM   4211  N   ILE A 564      -4.541 -10.964 -32.478  1.00  0.91           N  
ATOM   4212  CA  ILE A 564      -4.947 -10.215 -31.300  1.00  0.91           C  
ATOM   4213  C   ILE A 564      -5.018  -8.741 -31.646  1.00  0.91           C  
ATOM   4214  O   ILE A 564      -4.148  -8.186 -32.313  1.00  0.91           O  
ATOM   4215  CB  ILE A 564      -3.983 -10.419 -30.124  1.00  0.91           C  
ATOM   4216  CG1 ILE A 564      -4.056 -11.887 -29.648  1.00  0.91           C  
ATOM   4217  CG2 ILE A 564      -4.298  -9.458 -28.950  1.00  0.91           C  
ATOM   4218  CD1 ILE A 564      -3.000 -12.245 -28.600  1.00  0.91           C  
ATOM   4219  N   SER A 565      -6.073  -8.050 -31.182  1.00  0.92           N  
ATOM   4220  CA  SER A 565      -6.193  -6.616 -31.356  1.00  0.92           C  
ATOM   4221  C   SER A 565      -6.830  -6.003 -30.129  1.00  0.92           C  
ATOM   4222  O   SER A 565      -7.298  -6.703 -29.236  1.00  0.92           O  
ATOM   4223  CB  SER A 565      -6.947  -6.213 -32.654  1.00  0.92           C  
ATOM   4224  OG  SER A 565      -8.320  -6.611 -32.652  1.00  0.92           O  
ATOM   4225  N   LEU A 566      -6.809  -4.663 -30.018  1.00  0.95           N  
ATOM   4226  CA  LEU A 566      -7.312  -3.965 -28.851  1.00  0.95           C  
ATOM   4227  C   LEU A 566      -8.309  -2.894 -29.266  1.00  0.95           C  
ATOM   4228  O   LEU A 566      -8.003  -2.054 -30.114  1.00  0.95           O  
ATOM   4229  CB  LEU A 566      -6.123  -3.303 -28.108  1.00  0.95           C  
ATOM   4230  CG  LEU A 566      -6.433  -2.769 -26.698  1.00  0.95           C  
ATOM   4231  CD1 LEU A 566      -6.598  -3.923 -25.703  1.00  0.95           C  
ATOM   4232  CD2 LEU A 566      -5.333  -1.812 -26.218  1.00  0.95           C  
ATOM   4233  N   ASP A 567      -9.531  -2.875 -28.679  1.00  0.96           N  
ATOM   4234  CA  ASP A 567     -10.408  -1.714 -28.746  1.00  0.96           C  
ATOM   4235  C   ASP A 567      -9.746  -0.596 -27.951  1.00  0.96           C  
ATOM   4236  O   ASP A 567      -9.343  -0.776 -26.804  1.00  0.96           O  
ATOM   4237  CB  ASP A 567     -11.851  -2.022 -28.241  1.00  0.96           C  
ATOM   4238  CG  ASP A 567     -12.891  -0.953 -28.552  1.00  0.96           C  
ATOM   4239  OD1 ASP A 567     -12.571   0.245 -28.765  1.00  0.96           O  
ATOM   4240  OD2 ASP A 567     -14.092  -1.326 -28.573  1.00  0.96           O  
ATOM   4241  N   VAL A 568      -9.600   0.587 -28.562  1.00  0.95           N  
ATOM   4242  CA  VAL A 568      -8.865   1.697 -28.000  1.00  0.95           C  
ATOM   4243  C   VAL A 568      -9.779   2.565 -27.167  1.00  0.95           C  
ATOM   4244  O   VAL A 568      -9.362   3.563 -26.591  1.00  0.95           O  
ATOM   4245  CB  VAL A 568      -8.218   2.553 -29.087  1.00  0.95           C  
ATOM   4246  CG1 VAL A 568      -7.125   1.727 -29.792  1.00  0.95           C  
ATOM   4247  CG2 VAL A 568      -9.269   3.078 -30.091  1.00  0.95           C  
ATOM   4248  N   ARG A 569     -11.061   2.193 -27.043  1.00  0.97           N  
ATOM   4249  CA  ARG A 569     -11.981   2.860 -26.159  1.00  0.97           C  
ATOM   4250  C   ARG A 569     -11.927   2.260 -24.775  1.00  0.97           C  
ATOM   4251  O   ARG A 569     -11.930   1.043 -24.597  1.00  0.97           O  
ATOM   4252  CB  ARG A 569     -13.426   2.735 -26.679  1.00  0.97           C  
ATOM   4253  CG  ARG A 569     -13.584   3.384 -28.065  1.00  0.97           C  
ATOM   4254  CD  ARG A 569     -14.952   3.175 -28.704  1.00  0.97           C  
ATOM   4255  NE  ARG A 569     -15.067   1.715 -28.991  1.00  0.97           N  
ATOM   4256  CZ  ARG A 569     -16.188   1.119 -29.411  1.00  0.97           C  
ATOM   4257  NH1 ARG A 569     -17.282   1.822 -29.695  1.00  0.97           N  
ATOM   4258  NH2 ARG A 569     -16.213  -0.199 -29.541  1.00  0.97           N  
ATOM   4259  N   MET A 570     -11.894   3.124 -23.743  1.00  0.98           N  
ATOM   4260  CA  MET A 570     -12.111   2.716 -22.372  1.00  0.98           C  
ATOM   4261  C   MET A 570     -13.480   2.094 -22.155  1.00  0.98           C  
ATOM   4262  O   MET A 570     -14.502   2.588 -22.630  1.00  0.98           O  
ATOM   4263  CB  MET A 570     -11.991   3.918 -21.405  1.00  0.98           C  
ATOM   4264  CG  MET A 570     -10.547   4.376 -21.157  1.00  0.98           C  
ATOM   4265  SD  MET A 570     -10.412   5.668 -19.886  1.00  0.98           S  
ATOM   4266  CE  MET A 570      -8.629   5.903 -20.113  1.00  0.98           C  
ATOM   4267  N   THR A 571     -13.522   0.986 -21.402  1.00  0.98           N  
ATOM   4268  CA  THR A 571     -14.752   0.305 -21.027  1.00  0.98           C  
ATOM   4269  C   THR A 571     -15.707   1.176 -20.222  1.00  0.98           C  
ATOM   4270  O   THR A 571     -15.351   1.696 -19.163  1.00  0.98           O  
ATOM   4271  CB  THR A 571     -14.458  -0.937 -20.200  1.00  0.98           C  
ATOM   4272  OG1 THR A 571     -13.673  -1.859 -20.939  1.00  0.98           O  
ATOM   4273  CG2 THR A 571     -15.717  -1.707 -19.805  1.00  0.98           C  
ATOM   4274  N   GLU A 572     -16.968   1.322 -20.688  1.00  0.97           N  
ATOM   4275  CA  GLU A 572     -18.023   2.017 -19.971  1.00  0.97           C  
ATOM   4276  C   GLU A 572     -18.790   1.068 -19.063  1.00  0.97           C  
ATOM   4277  O   GLU A 572     -19.144  -0.050 -19.443  1.00  0.97           O  
ATOM   4278  CB  GLU A 572     -19.034   2.732 -20.912  1.00  0.97           C  
ATOM   4279  CG  GLU A 572     -18.475   4.042 -21.514  1.00  0.97           C  
ATOM   4280  CD  GLU A 572     -19.498   4.932 -22.206  1.00  0.97           C  
ATOM   4281  OE1 GLU A 572     -19.081   6.024 -22.681  1.00  0.97           O  
ATOM   4282  OE2 GLU A 572     -20.714   4.628 -22.256  1.00  0.97           O  
ATOM   4283  N   VAL A 573     -19.062   1.514 -17.819  1.00  0.98           N  
ATOM   4284  CA  VAL A 573     -19.874   0.791 -16.853  1.00  0.98           C  
ATOM   4285  C   VAL A 573     -20.707   1.783 -16.063  1.00  0.98           C  
ATOM   4286  O   VAL A 573     -20.426   2.979 -16.013  1.00  0.98           O  
ATOM   4287  CB  VAL A 573     -19.095  -0.078 -15.852  1.00  0.98           C  
ATOM   4288  CG1 VAL A 573     -18.351  -1.210 -16.583  1.00  0.98           C  
ATOM   4289  CG2 VAL A 573     -18.117   0.768 -15.014  1.00  0.98           C  
ATOM   4290  N   THR A 574     -21.768   1.296 -15.394  1.00  0.98           N  
ATOM   4291  CA  THR A 574     -22.577   2.106 -14.483  1.00  0.98           C  
ATOM   4292  C   THR A 574     -22.265   1.690 -13.067  1.00  0.98           C  
ATOM   4293  O   THR A 574     -22.575   0.579 -12.646  1.00  0.98           O  
ATOM   4294  CB  THR A 574     -24.082   1.942 -14.669  1.00  0.98           C  
ATOM   4295  OG1 THR A 574     -24.477   2.404 -15.953  1.00  0.98           O  
ATOM   4296  CG2 THR A 574     -24.895   2.774 -13.662  1.00  0.98           C  
ATOM   4297  N   GLY A 575     -21.644   2.588 -12.282  1.00  0.98           N  
ATOM   4298  CA  GLY A 575     -21.395   2.381 -10.864  1.00  0.98           C  
ATOM   4299  C   GLY A 575     -22.557   2.837 -10.020  1.00  0.98           C  
ATOM   4300  O   GLY A 575     -23.365   3.680 -10.416  1.00  0.98           O  
ATOM   4301  N   ARG A 576     -22.643   2.324  -8.787  1.00  0.98           N  
ATOM   4302  CA  ARG A 576     -23.620   2.743  -7.803  1.00  0.98           C  
ATOM   4303  C   ARG A 576     -22.901   3.499  -6.718  1.00  0.98           C  
ATOM   4304  O   ARG A 576     -21.798   3.138  -6.332  1.00  0.98           O  
ATOM   4305  CB  ARG A 576     -24.309   1.534  -7.131  1.00  0.98           C  
ATOM   4306  CG  ARG A 576     -25.313   0.822  -8.055  1.00  0.98           C  
ATOM   4307  CD  ARG A 576     -25.979  -0.406  -7.422  1.00  0.98           C  
ATOM   4308  NE  ARG A 576     -24.892  -1.393  -7.178  1.00  0.98           N  
ATOM   4309  CZ  ARG A 576     -24.571  -1.937  -6.002  1.00  0.98           C  
ATOM   4310  NH1 ARG A 576     -25.106  -1.582  -4.843  1.00  0.98           N  
ATOM   4311  NH2 ARG A 576     -23.677  -2.911  -5.986  1.00  0.98           N  
ATOM   4312  N   ILE A 577     -23.511   4.568  -6.185  1.00  0.98           N  
ATOM   4313  CA  ILE A 577     -22.969   5.282  -5.047  1.00  0.98           C  
ATOM   4314  C   ILE A 577     -23.786   4.872  -3.840  1.00  0.98           C  
ATOM   4315  O   ILE A 577     -24.999   5.086  -3.788  1.00  0.98           O  
ATOM   4316  CB  ILE A 577     -23.007   6.795  -5.227  1.00  0.98           C  
ATOM   4317  CG1 ILE A 577     -22.305   7.196  -6.548  1.00  0.98           C  
ATOM   4318  CG2 ILE A 577     -22.330   7.456  -4.006  1.00  0.98           C  
ATOM   4319  CD1 ILE A 577     -22.370   8.693  -6.868  1.00  0.98           C  
ATOM   4320  N   LEU A 578     -23.151   4.221  -2.848  1.00  0.97           N  
ATOM   4321  CA  LEU A 578     -23.776   3.845  -1.594  1.00  0.97           C  
ATOM   4322  C   LEU A 578     -24.089   5.042  -0.696  1.00  0.97           C  
ATOM   4323  O   LEU A 578     -23.341   6.019  -0.721  1.00  0.97           O  
ATOM   4324  CB  LEU A 578     -22.905   2.839  -0.802  1.00  0.97           C  
ATOM   4325  CG  LEU A 578     -22.647   1.500  -1.519  1.00  0.97           C  
ATOM   4326  CD1 LEU A 578     -21.786   0.596  -0.626  1.00  0.97           C  
ATOM   4327  CD2 LEU A 578     -23.937   0.766  -1.919  1.00  0.97           C  
ATOM   4328  N   PRO A 579     -25.149   5.044   0.113  1.00  0.95           N  
ATOM   4329  CA  PRO A 579     -25.352   6.078   1.120  1.00  0.95           C  
ATOM   4330  C   PRO A 579     -24.345   5.938   2.260  1.00  0.95           C  
ATOM   4331  O   PRO A 579     -24.046   4.791   2.609  1.00  0.95           O  
ATOM   4332  CB  PRO A 579     -26.795   5.846   1.603  1.00  0.95           C  
ATOM   4333  CG  PRO A 579     -27.059   4.359   1.345  1.00  0.95           C  
ATOM   4334  CD  PRO A 579     -26.233   4.059   0.094  1.00  0.95           C  
ATOM   4335  N   PRO A 580     -23.783   6.996   2.846  1.00  0.95           N  
ATOM   4336  CA  PRO A 580     -22.928   6.881   4.020  1.00  0.95           C  
ATOM   4337  C   PRO A 580     -23.718   6.418   5.242  1.00  0.95           C  
ATOM   4338  O   PRO A 580     -24.925   6.671   5.289  1.00  0.95           O  
ATOM   4339  CB  PRO A 580     -22.360   8.301   4.191  1.00  0.95           C  
ATOM   4340  CG  PRO A 580     -23.432   9.222   3.606  1.00  0.95           C  
ATOM   4341  CD  PRO A 580     -24.007   8.393   2.459  1.00  0.95           C  
ATOM   4342  N   PRO A 581     -23.137   5.723   6.214  1.00  0.95           N  
ATOM   4343  CA  PRO A 581     -23.821   5.377   7.446  1.00  0.95           C  
ATOM   4344  C   PRO A 581     -24.115   6.570   8.313  1.00  0.95           C  
ATOM   4345  O   PRO A 581     -23.454   7.607   8.229  1.00  0.95           O  
ATOM   4346  CB  PRO A 581     -22.829   4.466   8.180  1.00  0.95           C  
ATOM   4347  CG  PRO A 581     -21.459   4.956   7.713  1.00  0.95           C  
ATOM   4348  CD  PRO A 581     -21.718   5.384   6.267  1.00  0.95           C  
ATOM   4349  N   ASN A 582     -25.091   6.422   9.213  1.00  0.95           N  
ATOM   4350  CA  ASN A 582     -25.278   7.373  10.275  1.00  0.95           C  
ATOM   4351  C   ASN A 582     -24.280   7.097  11.388  1.00  0.95           C  
ATOM   4352  O   ASN A 582     -24.046   5.951  11.778  1.00  0.95           O  
ATOM   4353  CB  ASN A 582     -26.695   7.255  10.841  1.00  0.95           C  
ATOM   4354  CG  ASN A 582     -27.713   7.532   9.744  1.00  0.95           C  
ATOM   4355  OD1 ASN A 582     -27.977   8.681   9.395  1.00  0.95           O  
ATOM   4356  ND2 ASN A 582     -28.386   6.474   9.243  1.00  0.95           N  
ATOM   4357  N   LEU A 583     -23.666   8.152  11.939  1.00  0.95           N  
ATOM   4358  CA  LEU A 583     -22.660   8.016  12.969  1.00  0.95           C  
ATOM   4359  C   LEU A 583     -23.221   8.386  14.315  1.00  0.95           C  
ATOM   4360  O   LEU A 583     -24.171   9.156  14.444  1.00  0.95           O  
ATOM   4361  CB  LEU A 583     -21.418   8.892  12.691  1.00  0.95           C  
ATOM   4362  CG  LEU A 583     -20.700   8.549  11.375  1.00  0.95           C  
ATOM   4363  CD1 LEU A 583     -19.522   9.507  11.148  1.00  0.95           C  
ATOM   4364  CD2 LEU A 583     -20.229   7.088  11.308  1.00  0.95           C  
ATOM   4365  N   LYS A 584     -22.628   7.828  15.371  1.00  0.93           N  
ATOM   4366  CA  LYS A 584     -22.955   8.119  16.737  1.00  0.93           C  
ATOM   4367  C   LYS A 584     -21.776   8.856  17.341  1.00  0.93           C  
ATOM   4368  O   LYS A 584     -20.635   8.402  17.237  1.00  0.93           O  
ATOM   4369  CB  LYS A 584     -23.194   6.789  17.480  1.00  0.93           C  
ATOM   4370  CG  LYS A 584     -23.709   6.917  18.916  1.00  0.93           C  
ATOM   4371  CD  LYS A 584     -24.044   5.530  19.492  1.00  0.93           C  
ATOM   4372  CE  LYS A 584     -24.572   5.586  20.922  1.00  0.93           C  
ATOM   4373  NZ  LYS A 584     -24.959   4.246  21.416  1.00  0.93           N  
ATOM   4374  N   LEU A 585     -22.028  10.020  17.970  1.00  0.92           N  
ATOM   4375  CA  LEU A 585     -21.008  10.853  18.582  1.00  0.92           C  
ATOM   4376  C   LEU A 585     -21.494  11.309  19.939  1.00  0.92           C  
ATOM   4377  O   LEU A 585     -22.681  11.250  20.244  1.00  0.92           O  
ATOM   4378  CB  LEU A 585     -20.688  12.103  17.727  1.00  0.92           C  
ATOM   4379  CG  LEU A 585     -19.854  11.803  16.467  1.00  0.92           C  
ATOM   4380  CD1 LEU A 585     -19.739  13.054  15.589  1.00  0.92           C  
ATOM   4381  CD2 LEU A 585     -18.451  11.288  16.818  1.00  0.92           C  
ATOM   4382  N   GLY A 586     -20.580  11.759  20.820  1.00  0.88           N  
ATOM   4383  CA  GLY A 586     -20.941  12.396  22.079  1.00  0.88           C  
ATOM   4384  C   GLY A 586     -21.484  13.788  21.888  1.00  0.88           C  
ATOM   4385  O   GLY A 586     -21.046  14.546  21.024  1.00  0.88           O  
ATOM   4386  N   ALA A 587     -22.436  14.183  22.737  1.00  0.79           N  
ATOM   4387  CA  ALA A 587     -22.970  15.521  22.791  1.00  0.79           C  
ATOM   4388  C   ALA A 587     -22.483  16.234  24.045  1.00  0.79           C  
ATOM   4389  O   ALA A 587     -21.937  15.639  24.976  1.00  0.79           O  
ATOM   4390  CB  ALA A 587     -24.509  15.469  22.738  1.00  0.79           C  
ATOM   4391  N   SER A 588     -22.653  17.570  24.107  1.00  0.72           N  
ATOM   4392  CA  SER A 588     -22.149  18.404  25.196  1.00  0.72           C  
ATOM   4393  C   SER A 588     -22.815  18.165  26.537  1.00  0.72           C  
ATOM   4394  O   SER A 588     -22.265  18.488  27.581  1.00  0.72           O  
ATOM   4395  CB  SER A 588     -22.297  19.912  24.888  1.00  0.72           C  
ATOM   4396  OG  SER A 588     -21.671  20.195  23.638  1.00  0.72           O  
ATOM   4397  N   ASN A 589     -24.014  17.550  26.531  1.00  0.71           N  
ATOM   4398  CA  ASN A 589     -24.789  17.225  27.711  1.00  0.71           C  
ATOM   4399  C   ASN A 589     -24.490  15.810  28.220  1.00  0.71           C  
ATOM   4400  O   ASN A 589     -25.128  15.331  29.152  1.00  0.71           O  
ATOM   4401  CB  ASN A 589     -26.319  17.388  27.422  1.00  0.71           C  
ATOM   4402  CG  ASN A 589     -26.840  16.420  26.355  1.00  0.71           C  
ATOM   4403  OD1 ASN A 589     -26.076  15.776  25.640  1.00  0.71           O  
ATOM   4404  ND2 ASN A 589     -28.185  16.299  26.256  1.00  0.71           N  
ATOM   4405  N   GLY A 590     -23.520  15.099  27.599  1.00  0.67           N  
ATOM   4406  CA  GLY A 590     -23.107  13.752  27.985  1.00  0.67           C  
ATOM   4407  C   GLY A 590     -23.893  12.648  27.341  1.00  0.67           C  
ATOM   4408  O   GLY A 590     -23.547  11.480  27.465  1.00  0.67           O  
ATOM   4409  N   GLN A 591     -24.958  12.984  26.597  1.00  0.79           N  
ATOM   4410  CA  GLN A 591     -25.717  12.020  25.833  1.00  0.79           C  
ATOM   4411  C   GLN A 591     -25.058  11.755  24.495  1.00  0.79           C  
ATOM   4412  O   GLN A 591     -24.100  12.412  24.093  1.00  0.79           O  
ATOM   4413  CB  GLN A 591     -27.174  12.492  25.618  1.00  0.79           C  
ATOM   4414  CG  GLN A 591     -27.962  12.598  26.944  1.00  0.79           C  
ATOM   4415  CD  GLN A 591     -29.392  13.098  26.731  1.00  0.79           C  
ATOM   4416  OE1 GLN A 591     -29.735  13.724  25.732  1.00  0.79           O  
ATOM   4417  NE2 GLN A 591     -30.260  12.841  27.741  1.00  0.79           N  
ATOM   4418  N   THR A 592     -25.551  10.750  23.760  1.00  0.83           N  
ATOM   4419  CA  THR A 592     -25.032  10.406  22.450  1.00  0.83           C  
ATOM   4420  C   THR A 592     -25.968  10.905  21.370  1.00  0.83           C  
ATOM   4421  O   THR A 592     -27.187  10.773  21.454  1.00  0.83           O  
ATOM   4422  CB  THR A 592     -24.811   8.913  22.272  1.00  0.83           C  
ATOM   4423  OG1 THR A 592     -25.974   8.165  22.605  1.00  0.83           O  
ATOM   4424  CG2 THR A 592     -23.707   8.454  23.234  1.00  0.83           C  
ATOM   4425  N   SER A 593     -25.416  11.512  20.306  1.00  0.86           N  
ATOM   4426  CA  SER A 593     -26.183  12.098  19.225  1.00  0.86           C  
ATOM   4427  C   SER A 593     -25.986  11.341  17.938  1.00  0.86           C  
ATOM   4428  O   SER A 593     -24.909  10.828  17.630  1.00  0.86           O  
ATOM   4429  CB  SER A 593     -25.869  13.601  18.965  1.00  0.86           C  
ATOM   4430  OG  SER A 593     -24.521  13.851  18.545  1.00  0.86           O  
ATOM   4431  N   LYS A 594     -27.068  11.234  17.146  1.00  0.91           N  
ATOM   4432  CA  LYS A 594     -26.993  10.798  15.769  1.00  0.91           C  
ATOM   4433  C   LYS A 594     -26.412  11.884  14.871  1.00  0.91           C  
ATOM   4434  O   LYS A 594     -26.746  13.064  14.978  1.00  0.91           O  
ATOM   4435  CB  LYS A 594     -28.392  10.377  15.255  1.00  0.91           C  
ATOM   4436  CG  LYS A 594     -28.388   9.701  13.877  1.00  0.91           C  
ATOM   4437  CD  LYS A 594     -29.778   9.177  13.472  1.00  0.91           C  
ATOM   4438  CE  LYS A 594     -29.710   8.432  12.140  1.00  0.91           C  
ATOM   4439  NZ  LYS A 594     -30.975   7.776  11.749  1.00  0.91           N  
ATOM   4440  N   LEU A 595     -25.519  11.504  13.948  1.00  0.90           N  
ATOM   4441  CA  LEU A 595     -25.005  12.371  12.919  1.00  0.90           C  
ATOM   4442  C   LEU A 595     -25.204  11.722  11.562  1.00  0.90           C  
ATOM   4443  O   LEU A 595     -24.603  10.698  11.239  1.00  0.90           O  
ATOM   4444  CB  LEU A 595     -23.498  12.628  13.162  1.00  0.90           C  
ATOM   4445  CG  LEU A 595     -22.720  13.301  12.011  1.00  0.90           C  
ATOM   4446  CD1 LEU A 595     -23.240  14.692  11.619  1.00  0.90           C  
ATOM   4447  CD2 LEU A 595     -21.219  13.333  12.315  1.00  0.90           C  
ATOM   4448  N   SER A 596     -26.038  12.336  10.710  1.00  0.90           N  
ATOM   4449  CA  SER A 596     -26.100  12.042   9.289  1.00  0.90           C  
ATOM   4450  C   SER A 596     -24.947  12.733   8.582  1.00  0.90           C  
ATOM   4451  O   SER A 596     -24.716  13.921   8.797  1.00  0.90           O  
ATOM   4452  CB  SER A 596     -27.410  12.563   8.646  1.00  0.90           C  
ATOM   4453  OG  SER A 596     -28.545  12.204   9.439  1.00  0.90           O  
ATOM   4454  N   ILE A 597     -24.173  12.020   7.742  1.00  0.86           N  
ATOM   4455  CA  ILE A 597     -23.030  12.600   7.044  1.00  0.86           C  
ATOM   4456  C   ILE A 597     -23.483  13.187   5.711  1.00  0.86           C  
ATOM   4457  O   ILE A 597     -24.413  12.682   5.084  1.00  0.86           O  
ATOM   4458  CB  ILE A 597     -21.904  11.592   6.808  1.00  0.86           C  
ATOM   4459  CG1 ILE A 597     -21.644  10.710   8.051  1.00  0.86           C  
ATOM   4460  CG2 ILE A 597     -20.615  12.343   6.401  1.00  0.86           C  
ATOM   4461  CD1 ILE A 597     -20.606   9.616   7.788  1.00  0.86           C  
ATOM   4462  N   ASP A 598     -22.853  14.288   5.247  1.00  0.79           N  
ATOM   4463  CA  ASP A 598     -23.088  14.855   3.938  1.00  0.79           C  
ATOM   4464  C   ASP A 598     -22.555  13.996   2.782  1.00  0.79           C  
ATOM   4465  O   ASP A 598     -21.916  12.961   2.961  1.00  0.79           O  
ATOM   4466  CB  ASP A 598     -22.609  16.340   3.889  1.00  0.79           C  
ATOM   4467  CG  ASP A 598     -21.100  16.551   3.972  1.00  0.79           C  
ATOM   4468  OD1 ASP A 598     -20.333  15.609   3.651  1.00  0.79           O  
ATOM   4469  OD2 ASP A 598     -20.711  17.698   4.292  1.00  0.79           O  
ATOM   4470  N   HIS A 599     -22.800  14.445   1.532  1.00  0.67           N  
ATOM   4471  CA  HIS A 599     -22.311  13.798   0.323  1.00  0.67           C  
ATOM   4472  C   HIS A 599     -20.801  13.907   0.128  1.00  0.67           C  
ATOM   4473  O   HIS A 599     -20.215  13.224  -0.706  1.00  0.67           O  
ATOM   4474  CB  HIS A 599     -22.963  14.413  -0.939  1.00  0.67           C  
ATOM   4475  CG  HIS A 599     -24.454  14.444  -0.897  1.00  0.67           C  
ATOM   4476  ND1 HIS A 599     -25.143  13.253  -0.916  1.00  0.67           N  
ATOM   4477  CD2 HIS A 599     -25.320  15.488  -0.837  1.00  0.67           C  
ATOM   4478  CE1 HIS A 599     -26.413  13.586  -0.866  1.00  0.67           C  
ATOM   4479  NE2 HIS A 599     -26.582  14.932  -0.817  1.00  0.67           N  
ATOM   4480  N   GLY A 600     -20.119  14.790   0.892  1.00  0.69           N  
ATOM   4481  CA  GLY A 600     -18.665  14.896   0.904  1.00  0.69           C  
ATOM   4482  C   GLY A 600     -18.033  13.829   1.755  1.00  0.69           C  
ATOM   4483  O   GLY A 600     -16.824  13.592   1.687  1.00  0.69           O  
ATOM   4484  N   CYS A 601     -18.859  13.164   2.584  1.00  0.82           N  
ATOM   4485  CA  CYS A 601     -18.527  12.064   3.459  1.00  0.82           C  
ATOM   4486  C   CYS A 601     -17.537  12.435   4.545  1.00  0.82           C  
ATOM   4487  O   CYS A 601     -16.856  11.586   5.102  1.00  0.82           O  
ATOM   4488  CB  CYS A 601     -18.154  10.768   2.693  1.00  0.82           C  
ATOM   4489  SG  CYS A 601     -19.609  10.126   1.792  1.00  0.82           S  
ATOM   4490  N   GLN A 602     -17.466  13.719   4.931  1.00  0.86           N  
ATOM   4491  CA  GLN A 602     -16.517  14.185   5.920  1.00  0.86           C  
ATOM   4492  C   GLN A 602     -17.278  14.774   7.071  1.00  0.86           C  
ATOM   4493  O   GLN A 602     -18.348  15.348   6.905  1.00  0.86           O  
ATOM   4494  CB  GLN A 602     -15.521  15.218   5.335  1.00  0.86           C  
ATOM   4495  CG  GLN A 602     -14.555  14.529   4.348  1.00  0.86           C  
ATOM   4496  CD  GLN A 602     -13.501  15.456   3.746  1.00  0.86           C  
ATOM   4497  OE1 GLN A 602     -12.852  16.271   4.391  1.00  0.86           O  
ATOM   4498  NE2 GLN A 602     -13.261  15.257   2.425  1.00  0.86           N  
ATOM   4499  N   TRP A 603     -16.756  14.624   8.299  1.00  0.89           N  
ATOM   4500  CA  TRP A 603     -17.402  15.203   9.450  1.00  0.89           C  
ATOM   4501  C   TRP A 603     -16.404  15.999  10.250  1.00  0.89           C  
ATOM   4502  O   TRP A 603     -15.190  15.896  10.095  1.00  0.89           O  
ATOM   4503  CB  TRP A 603     -18.167  14.156  10.323  1.00  0.89           C  
ATOM   4504  CG  TRP A 603     -17.387  13.084  11.054  1.00  0.89           C  
ATOM   4505  CD1 TRP A 603     -17.039  13.038  12.374  1.00  0.89           C  
ATOM   4506  CD2 TRP A 603     -16.886  11.811  10.509  1.00  0.89           C  
ATOM   4507  NE1 TRP A 603     -16.360  11.871  12.699  1.00  0.89           N  
ATOM   4508  CE2 TRP A 603     -16.279  11.143  11.517  1.00  0.89           C  
ATOM   4509  CE3 TRP A 603     -16.963  11.309   9.198  1.00  0.89           C  
ATOM   4510  CZ2 TRP A 603     -15.666   9.878  11.320  1.00  0.89           C  
ATOM   4511  CZ3 TRP A 603     -16.329  10.061   8.980  1.00  0.89           C  
ATOM   4512  CH2 TRP A 603     -15.699   9.365  10.004  1.00  0.89           C  
ATOM   4513  N   ASN A 604     -16.898  16.863  11.143  1.00  0.83           N  
ATOM   4514  CA  ASN A 604     -16.047  17.606  12.036  1.00  0.83           C  
ATOM   4515  C   ASN A 604     -16.574  17.389  13.439  1.00  0.83           C  
ATOM   4516  O   ASN A 604     -17.633  16.795  13.635  1.00  0.83           O  
ATOM   4517  CB  ASN A 604     -15.914  19.100  11.618  1.00  0.83           C  
ATOM   4518  CG  ASN A 604     -17.247  19.838  11.682  1.00  0.83           C  
ATOM   4519  OD1 ASN A 604     -17.815  19.982  12.762  1.00  0.83           O  
ATOM   4520  ND2 ASN A 604     -17.763  20.330  10.535  1.00  0.83           N  
ATOM   4521  N   LEU A 605     -15.810  17.840  14.446  1.00  0.83           N  
ATOM   4522  CA  LEU A 605     -16.162  17.677  15.840  1.00  0.83           C  
ATOM   4523  C   LEU A 605     -16.445  19.025  16.482  1.00  0.83           C  
ATOM   4524  O   LEU A 605     -16.355  19.194  17.694  1.00  0.83           O  
ATOM   4525  CB  LEU A 605     -15.039  16.906  16.575  1.00  0.83           C  
ATOM   4526  CG  LEU A 605     -14.863  15.445  16.095  1.00  0.83           C  
ATOM   4527  CD1 LEU A 605     -13.594  14.812  16.684  1.00  0.83           C  
ATOM   4528  CD2 LEU A 605     -16.082  14.574  16.434  1.00  0.83           C  
ATOM   4529  N   VAL A 606     -16.819  20.043  15.675  1.00  0.81           N  
ATOM   4530  CA  VAL A 606     -17.208  21.359  16.165  1.00  0.81           C  
ATOM   4531  C   VAL A 606     -18.482  21.260  16.990  1.00  0.81           C  
ATOM   4532  O   VAL A 606     -19.532  20.852  16.497  1.00  0.81           O  
ATOM   4533  CB  VAL A 606     -17.413  22.361  15.031  1.00  0.81           C  
ATOM   4534  CG1 VAL A 606     -17.794  23.760  15.561  1.00  0.81           C  
ATOM   4535  CG2 VAL A 606     -16.126  22.458  14.191  1.00  0.81           C  
ATOM   4536  N   LYS A 607     -18.390  21.596  18.296  1.00  0.80           N  
ATOM   4537  CA  LYS A 607     -19.461  21.453  19.270  1.00  0.80           C  
ATOM   4538  C   LYS A 607     -19.897  20.004  19.512  1.00  0.80           C  
ATOM   4539  O   LYS A 607     -21.023  19.745  19.928  1.00  0.80           O  
ATOM   4540  CB  LYS A 607     -20.679  22.372  18.961  1.00  0.80           C  
ATOM   4541  CG  LYS A 607     -20.340  23.872  18.933  1.00  0.80           C  
ATOM   4542  CD  LYS A 607     -21.556  24.735  18.555  1.00  0.80           C  
ATOM   4543  CE  LYS A 607     -21.226  26.226  18.459  1.00  0.80           C  
ATOM   4544  NZ  LYS A 607     -22.447  26.992  18.122  1.00  0.80           N  
ATOM   4545  N   LYS A 608     -18.992  19.024  19.299  1.00  0.86           N  
ATOM   4546  CA  LYS A 608     -19.285  17.620  19.514  1.00  0.86           C  
ATOM   4547  C   LYS A 608     -18.181  16.964  20.303  1.00  0.86           C  
ATOM   4548  O   LYS A 608     -17.054  17.449  20.382  1.00  0.86           O  
ATOM   4549  CB  LYS A 608     -19.463  16.829  18.192  1.00  0.86           C  
ATOM   4550  CG  LYS A 608     -20.601  17.390  17.336  1.00  0.86           C  
ATOM   4551  CD  LYS A 608     -21.106  16.405  16.276  1.00  0.86           C  
ATOM   4552  CE  LYS A 608     -22.295  16.982  15.508  1.00  0.86           C  
ATOM   4553  NZ  LYS A 608     -23.111  15.898  14.920  1.00  0.86           N  
ATOM   4554  N   ARG A 609     -18.498  15.819  20.923  1.00  0.92           N  
ATOM   4555  CA  ARG A 609     -17.573  15.078  21.741  1.00  0.92           C  
ATOM   4556  C   ARG A 609     -17.362  13.699  21.168  1.00  0.92           C  
ATOM   4557  O   ARG A 609     -18.127  13.196  20.345  1.00  0.92           O  
ATOM   4558  CB  ARG A 609     -18.084  14.966  23.197  1.00  0.92           C  
ATOM   4559  CG  ARG A 609     -18.057  16.325  23.915  1.00  0.92           C  
ATOM   4560  CD  ARG A 609     -18.334  16.241  25.413  1.00  0.92           C  
ATOM   4561  NE  ARG A 609     -18.052  17.617  25.934  1.00  0.92           N  
ATOM   4562  CZ  ARG A 609     -17.671  17.895  27.186  1.00  0.92           C  
ATOM   4563  NH1 ARG A 609     -17.616  16.952  28.120  1.00  0.92           N  
ATOM   4564  NH2 ARG A 609     -17.329  19.140  27.509  1.00  0.92           N  
ATOM   4565  N   LEU A 610     -16.276  13.037  21.595  1.00  0.94           N  
ATOM   4566  CA  LEU A 610     -16.049  11.631  21.339  1.00  0.94           C  
ATOM   4567  C   LEU A 610     -17.090  10.775  22.042  1.00  0.94           C  
ATOM   4568  O   LEU A 610     -17.637  11.169  23.072  1.00  0.94           O  
ATOM   4569  CB  LEU A 610     -14.619  11.219  21.761  1.00  0.94           C  
ATOM   4570  CG  LEU A 610     -13.516  12.107  21.143  1.00  0.94           C  
ATOM   4571  CD1 LEU A 610     -12.126  11.684  21.631  1.00  0.94           C  
ATOM   4572  CD2 LEU A 610     -13.551  12.138  19.609  1.00  0.94           C  
ATOM   4573  N   VAL A 611     -17.422   9.586  21.496  1.00  0.94           N  
ATOM   4574  CA  VAL A 611     -18.402   8.686  22.103  1.00  0.94           C  
ATOM   4575  C   VAL A 611     -17.979   8.237  23.493  1.00  0.94           C  
ATOM   4576  O   VAL A 611     -18.771   8.210  24.429  1.00  0.94           O  
ATOM   4577  CB  VAL A 611     -18.668   7.455  21.237  1.00  0.94           C  
ATOM   4578  CG1 VAL A 611     -19.733   6.545  21.882  1.00  0.94           C  
ATOM   4579  CG2 VAL A 611     -19.181   7.921  19.872  1.00  0.94           C  
ATOM   4580  N   GLU A 612     -16.688   7.904  23.652  1.00  0.94           N  
ATOM   4581  CA  GLU A 612     -16.129   7.556  24.933  1.00  0.94           C  
ATOM   4582  C   GLU A 612     -14.751   8.187  25.050  1.00  0.94           C  
ATOM   4583  O   GLU A 612     -13.758   7.664  24.537  1.00  0.94           O  
ATOM   4584  CB  GLU A 612     -16.039   6.019  25.056  1.00  0.94           C  
ATOM   4585  CG  GLU A 612     -15.591   5.490  26.439  1.00  0.94           C  
ATOM   4586  CD  GLU A 612     -15.064   4.070  26.367  1.00  0.94           C  
ATOM   4587  OE1 GLU A 612     -14.328   3.643  27.294  1.00  0.94           O  
ATOM   4588  OE2 GLU A 612     -15.333   3.375  25.351  1.00  0.94           O  
ATOM   4589  N   GLY A 613     -14.667   9.356  25.723  1.00  0.94           N  
ATOM   4590  CA  GLY A 613     -13.411  10.000  26.092  1.00  0.94           C  
ATOM   4591  C   GLY A 613     -12.807   9.402  27.335  1.00  0.94           C  
ATOM   4592  O   GLY A 613     -13.442   9.295  28.383  1.00  0.94           O  
ATOM   4593  N   ARG A 614     -11.530   9.004  27.258  1.00  0.96           N  
ATOM   4594  CA  ARG A 614     -10.815   8.413  28.370  1.00  0.96           C  
ATOM   4595  C   ARG A 614     -10.202   9.425  29.314  1.00  0.96           C  
ATOM   4596  O   ARG A 614     -10.250  10.634  29.110  1.00  0.96           O  
ATOM   4597  CB  ARG A 614      -9.745   7.422  27.870  1.00  0.96           C  
ATOM   4598  CG  ARG A 614     -10.360   6.192  27.184  1.00  0.96           C  
ATOM   4599  CD  ARG A 614     -11.255   5.336  28.091  1.00  0.96           C  
ATOM   4600  NE  ARG A 614     -10.878   3.903  27.889  1.00  0.96           N  
ATOM   4601  CZ  ARG A 614     -11.502   2.897  28.513  1.00  0.96           C  
ATOM   4602  NH1 ARG A 614     -12.576   3.115  29.263  1.00  0.96           N  
ATOM   4603  NH2 ARG A 614     -11.072   1.647  28.367  1.00  0.96           N  
ATOM   4604  N   VAL A 615      -9.637   8.936  30.432  1.00  0.97           N  
ATOM   4605  CA  VAL A 615      -9.059   9.772  31.462  1.00  0.97           C  
ATOM   4606  C   VAL A 615      -7.545   9.679  31.391  1.00  0.97           C  
ATOM   4607  O   VAL A 615      -6.977   8.586  31.396  1.00  0.97           O  
ATOM   4608  CB  VAL A 615      -9.529   9.366  32.853  1.00  0.97           C  
ATOM   4609  CG1 VAL A 615      -9.159  10.468  33.857  1.00  0.97           C  
ATOM   4610  CG2 VAL A 615     -11.055   9.157  32.861  1.00  0.97           C  
ATOM   4611  N   LEU A 616      -6.854  10.829  31.326  1.00  0.97           N  
ATOM   4612  CA  LEU A 616      -5.417  10.926  31.187  1.00  0.97           C  
ATOM   4613  C   LEU A 616      -4.874  11.777  32.329  1.00  0.97           C  
ATOM   4614  O   LEU A 616      -4.679  12.988  32.224  1.00  0.97           O  
ATOM   4615  CB  LEU A 616      -5.066  11.505  29.794  1.00  0.97           C  
ATOM   4616  CG  LEU A 616      -3.566  11.601  29.451  1.00  0.97           C  
ATOM   4617  CD1 LEU A 616      -2.848  10.255  29.605  1.00  0.97           C  
ATOM   4618  CD2 LEU A 616      -3.392  12.135  28.022  1.00  0.97           C  
ATOM   4619  N   GLN A 617      -4.653  11.136  33.493  1.00  0.96           N  
ATOM   4620  CA  GLN A 617      -4.156  11.771  34.698  1.00  0.96           C  
ATOM   4621  C   GLN A 617      -2.645  11.847  34.734  1.00  0.96           C  
ATOM   4622  O   GLN A 617      -2.073  12.867  35.104  1.00  0.96           O  
ATOM   4623  CB  GLN A 617      -4.631  11.022  35.971  1.00  0.96           C  
ATOM   4624  CG  GLN A 617      -6.163  11.044  36.193  1.00  0.96           C  
ATOM   4625  CD  GLN A 617      -6.714  12.466  36.343  1.00  0.96           C  
ATOM   4626  OE1 GLN A 617      -6.009  13.424  36.642  1.00  0.96           O  
ATOM   4627  NE2 GLN A 617      -8.045  12.616  36.136  1.00  0.96           N  
ATOM   4628  N   CYS A 618      -1.958  10.756  34.341  1.00  0.97           N  
ATOM   4629  CA  CYS A 618      -0.515  10.678  34.461  1.00  0.97           C  
ATOM   4630  C   CYS A 618       0.118  10.609  33.086  1.00  0.97           C  
ATOM   4631  O   CYS A 618       0.068   9.593  32.393  1.00  0.97           O  
ATOM   4632  CB  CYS A 618      -0.119   9.446  35.311  1.00  0.97           C  
ATOM   4633  SG  CYS A 618       1.647   9.367  35.739  1.00  0.97           S  
ATOM   4634  N   TRP A 619       0.755  11.713  32.660  1.00  0.98           N  
ATOM   4635  CA  TRP A 619       1.310  11.830  31.332  1.00  0.98           C  
ATOM   4636  C   TRP A 619       2.524  12.733  31.360  1.00  0.98           C  
ATOM   4637  O   TRP A 619       2.648  13.586  32.235  1.00  0.98           O  
ATOM   4638  CB  TRP A 619       0.256  12.391  30.341  1.00  0.98           C  
ATOM   4639  CG  TRP A 619      -0.256  13.794  30.649  1.00  0.98           C  
ATOM   4640  CD1 TRP A 619      -1.253  14.188  31.501  1.00  0.98           C  
ATOM   4641  CD2 TRP A 619       0.286  15.002  30.083  1.00  0.98           C  
ATOM   4642  NE1 TRP A 619      -1.364  15.559  31.494  1.00  0.98           N  
ATOM   4643  CE2 TRP A 619      -0.432  16.075  30.643  1.00  0.98           C  
ATOM   4644  CE3 TRP A 619       1.309  15.230  29.166  1.00  0.98           C  
ATOM   4645  CZ2 TRP A 619      -0.153  17.385  30.301  1.00  0.98           C  
ATOM   4646  CZ3 TRP A 619       1.578  16.557  28.799  1.00  0.98           C  
ATOM   4647  CH2 TRP A 619       0.859  17.618  29.365  1.00  0.98           C  
ATOM   4648  N   GLY A 620       3.470  12.562  30.414  1.00  0.98           N  
ATOM   4649  CA  GLY A 620       4.675  13.384  30.409  1.00  0.98           C  
ATOM   4650  C   GLY A 620       5.154  13.781  29.043  1.00  0.98           C  
ATOM   4651  O   GLY A 620       4.575  13.421  28.021  1.00  0.98           O  
ATOM   4652  N   ILE A 621       6.271  14.533  29.008  1.00  0.98           N  
ATOM   4653  CA  ILE A 621       6.935  14.971  27.785  1.00  0.98           C  
ATOM   4654  C   ILE A 621       8.423  14.661  27.874  1.00  0.98           C  
ATOM   4655  O   ILE A 621       9.089  15.045  28.833  1.00  0.98           O  
ATOM   4656  CB  ILE A 621       6.776  16.478  27.532  1.00  0.98           C  
ATOM   4657  CG1 ILE A 621       5.288  16.868  27.386  1.00  0.98           C  
ATOM   4658  CG2 ILE A 621       7.567  16.914  26.273  1.00  0.98           C  
ATOM   4659  CD1 ILE A 621       5.028  18.377  27.471  1.00  0.98           C  
ATOM   4660  N   VAL A 622       8.999  13.988  26.854  1.00  0.97           N  
ATOM   4661  CA  VAL A 622      10.446  13.969  26.649  1.00  0.97           C  
ATOM   4662  C   VAL A 622      10.684  14.682  25.341  1.00  0.97           C  
ATOM   4663  O   VAL A 622      10.391  14.156  24.268  1.00  0.97           O  
ATOM   4664  CB  VAL A 622      11.067  12.571  26.597  1.00  0.97           C  
ATOM   4665  CG1 VAL A 622      12.560  12.614  26.201  1.00  0.97           C  
ATOM   4666  CG2 VAL A 622      10.957  11.950  27.996  1.00  0.97           C  
ATOM   4667  N   ASP A 623      11.207  15.919  25.399  1.00  0.95           N  
ATOM   4668  CA  ASP A 623      11.389  16.752  24.233  1.00  0.95           C  
ATOM   4669  C   ASP A 623      12.794  16.567  23.681  1.00  0.95           C  
ATOM   4670  O   ASP A 623      13.791  16.867  24.338  1.00  0.95           O  
ATOM   4671  CB  ASP A 623      11.073  18.234  24.572  1.00  0.95           C  
ATOM   4672  CG  ASP A 623      11.040  19.114  23.331  1.00  0.95           C  
ATOM   4673  OD1 ASP A 623      11.138  18.561  22.204  1.00  0.95           O  
ATOM   4674  OD2 ASP A 623      10.926  20.351  23.492  1.00  0.95           O  
ATOM   4675  N   PHE A 624      12.888  16.070  22.434  1.00  0.93           N  
ATOM   4676  CA  PHE A 624      14.133  15.908  21.726  1.00  0.93           C  
ATOM   4677  C   PHE A 624      14.369  17.105  20.805  1.00  0.93           C  
ATOM   4678  O   PHE A 624      15.428  17.213  20.197  1.00  0.93           O  
ATOM   4679  CB  PHE A 624      14.111  14.619  20.847  1.00  0.93           C  
ATOM   4680  CG  PHE A 624      13.913  13.357  21.651  1.00  0.93           C  
ATOM   4681  CD1 PHE A 624      15.021  12.633  22.120  1.00  0.93           C  
ATOM   4682  CD2 PHE A 624      12.625  12.860  21.917  1.00  0.93           C  
ATOM   4683  CE1 PHE A 624      14.849  11.451  22.854  1.00  0.93           C  
ATOM   4684  CE2 PHE A 624      12.448  11.682  22.652  1.00  0.93           C  
ATOM   4685  CZ  PHE A 624      13.560  10.975  23.121  1.00  0.93           C  
ATOM   4686  N   SER A 625      13.415  18.064  20.666  1.00  0.89           N  
ATOM   4687  CA  SER A 625      13.502  19.101  19.637  1.00  0.89           C  
ATOM   4688  C   SER A 625      14.294  20.322  20.052  1.00  0.89           C  
ATOM   4689  O   SER A 625      14.652  21.159  19.228  1.00  0.89           O  
ATOM   4690  CB  SER A 625      12.123  19.562  19.081  1.00  0.89           C  
ATOM   4691  OG  SER A 625      11.415  20.500  19.886  1.00  0.89           O  
ATOM   4692  N   ALA A 626      14.623  20.430  21.350  1.00  0.76           N  
ATOM   4693  CA  ALA A 626      15.329  21.555  21.917  1.00  0.76           C  
ATOM   4694  C   ALA A 626      16.767  21.721  21.458  1.00  0.76           C  
ATOM   4695  O   ALA A 626      17.268  22.834  21.316  1.00  0.76           O  
ATOM   4696  CB  ALA A 626      15.255  21.493  23.442  1.00  0.76           C  
ATOM   4697  N   GLU A 627      17.454  20.598  21.198  1.00  0.69           N  
ATOM   4698  CA  GLU A 627      18.816  20.601  20.722  1.00  0.69           C  
ATOM   4699  C   GLU A 627      18.862  19.809  19.414  1.00  0.69           C  
ATOM   4700  O   GLU A 627      19.025  18.582  19.429  1.00  0.69           O  
ATOM   4701  CB  GLU A 627      19.750  19.998  21.789  1.00  0.69           C  
ATOM   4702  CG  GLU A 627      19.973  20.941  22.998  1.00  0.69           C  
ATOM   4703  CD  GLU A 627      20.988  20.354  23.971  1.00  0.69           C  
ATOM   4704  OE1 GLU A 627      20.604  20.056  25.130  1.00  0.69           O  
ATOM   4705  OE2 GLU A 627      22.155  20.137  23.544  1.00  0.69           O  
ATOM   4706  N   PRO A 628      18.696  20.467  18.258  1.00  0.65           N  
ATOM   4707  CA  PRO A 628      18.594  19.794  16.974  1.00  0.65           C  
ATOM   4708  C   PRO A 628      19.945  19.377  16.444  1.00  0.65           C  
ATOM   4709  O   PRO A 628      20.971  19.985  16.748  1.00  0.65           O  
ATOM   4710  CB  PRO A 628      17.947  20.832  16.047  1.00  0.65           C  
ATOM   4711  CG  PRO A 628      18.326  22.180  16.650  1.00  0.65           C  
ATOM   4712  CD  PRO A 628      18.330  21.885  18.148  1.00  0.65           C  
ATOM   4713  N   SER A 629      19.965  18.301  15.643  1.00  0.58           N  
ATOM   4714  CA  SER A 629      21.180  17.687  15.131  1.00  0.58           C  
ATOM   4715  C   SER A 629      21.857  18.420  13.987  1.00  0.58           C  
ATOM   4716  O   SER A 629      22.009  17.903  12.887  1.00  0.58           O  
ATOM   4717  CB  SER A 629      20.941  16.221  14.711  1.00  0.58           C  
ATOM   4718  OG  SER A 629      20.679  15.424  15.869  1.00  0.58           O  
ATOM   4719  N   GLY A 630      22.361  19.639  14.259  1.00  0.57           N  
ATOM   4720  CA  GLY A 630      23.417  20.280  13.478  1.00  0.57           C  
ATOM   4721  C   GLY A 630      23.167  20.674  12.043  1.00  0.57           C  
ATOM   4722  O   GLY A 630      24.114  20.810  11.277  1.00  0.57           O  
ATOM   4723  N   SER A 631      21.909  20.907  11.632  1.00  0.53           N  
ATOM   4724  CA  SER A 631      21.601  21.309  10.267  1.00  0.53           C  
ATOM   4725  C   SER A 631      20.936  22.673  10.279  1.00  0.53           C  
ATOM   4726  O   SER A 631      20.072  22.973  11.094  1.00  0.53           O  
ATOM   4727  CB  SER A 631      20.800  20.225   9.484  1.00  0.53           C  
ATOM   4728  OG  SER A 631      19.394  20.247   9.743  1.00  0.53           O  
ATOM   4729  N   GLY A 632      21.397  23.589   9.397  1.00  0.52           N  
ATOM   4730  CA  GLY A 632      21.096  25.023   9.476  1.00  0.52           C  
ATOM   4731  C   GLY A 632      19.756  25.510   8.991  1.00  0.52           C  
ATOM   4732  O   GLY A 632      19.625  26.641   8.542  1.00  0.52           O  
ATOM   4733  N   ALA A 633      18.707  24.685   9.100  1.00  0.52           N  
ATOM   4734  CA  ALA A 633      17.344  25.137   8.953  1.00  0.52           C  
ATOM   4735  C   ALA A 633      16.870  25.716  10.282  1.00  0.52           C  
ATOM   4736  O   ALA A 633      17.365  25.353  11.346  1.00  0.52           O  
ATOM   4737  CB  ALA A 633      16.436  23.965   8.530  1.00  0.52           C  
ATOM   4738  N   ARG A 634      15.880  26.635  10.269  1.00  0.54           N  
ATOM   4739  CA  ARG A 634      15.232  27.108  11.486  1.00  0.54           C  
ATOM   4740  C   ARG A 634      14.354  26.038  12.116  1.00  0.54           C  
ATOM   4741  O   ARG A 634      13.141  25.987  11.925  1.00  0.54           O  
ATOM   4742  CB  ARG A 634      14.375  28.375  11.264  1.00  0.54           C  
ATOM   4743  CG  ARG A 634      15.181  29.683  11.165  1.00  0.54           C  
ATOM   4744  CD  ARG A 634      14.243  30.887  11.061  1.00  0.54           C  
ATOM   4745  NE  ARG A 634      15.083  32.127  10.988  1.00  0.54           N  
ATOM   4746  CZ  ARG A 634      14.585  33.334  10.688  1.00  0.54           C  
ATOM   4747  NH1 ARG A 634      13.308  33.487  10.353  1.00  0.54           N  
ATOM   4748  NH2 ARG A 634      15.367  34.411  10.733  1.00  0.54           N  
ATOM   4749  N   GLN A 635      14.982  25.143  12.889  1.00  0.63           N  
ATOM   4750  CA  GLN A 635      14.312  24.127  13.654  1.00  0.63           C  
ATOM   4751  C   GLN A 635      13.959  24.660  15.022  1.00  0.63           C  
ATOM   4752  O   GLN A 635      14.735  24.568  15.970  1.00  0.63           O  
ATOM   4753  CB  GLN A 635      15.214  22.882  13.763  1.00  0.63           C  
ATOM   4754  CG  GLN A 635      15.442  22.238  12.377  1.00  0.63           C  
ATOM   4755  CD  GLN A 635      16.045  20.831  12.459  1.00  0.63           C  
ATOM   4756  OE1 GLN A 635      16.194  20.241  13.525  1.00  0.63           O  
ATOM   4757  NE2 GLN A 635      16.333  20.264  11.265  1.00  0.63           N  
ATOM   4758  N   GLU A 636      12.756  25.251  15.139  1.00  0.71           N  
ATOM   4759  CA  GLU A 636      12.237  25.769  16.386  1.00  0.71           C  
ATOM   4760  C   GLU A 636      12.009  24.650  17.410  1.00  0.71           C  
ATOM   4761  O   GLU A 636      11.463  23.601  17.040  1.00  0.71           O  
ATOM   4762  CB  GLU A 636      10.927  26.567  16.151  1.00  0.71           C  
ATOM   4763  CG  GLU A 636      11.090  27.796  15.215  1.00  0.71           C  
ATOM   4764  CD  GLU A 636      11.973  28.904  15.795  1.00  0.71           C  
ATOM   4765  OE1 GLU A 636      12.537  29.673  14.969  1.00  0.71           O  
ATOM   4766  OE2 GLU A 636      12.082  28.991  17.043  1.00  0.71           O  
ATOM   4767  N   PRO A 637      12.393  24.782  18.681  1.00  0.85           N  
ATOM   4768  CA  PRO A 637      12.043  23.821  19.716  1.00  0.85           C  
ATOM   4769  C   PRO A 637      10.555  23.848  19.988  1.00  0.85           C  
ATOM   4770  O   PRO A 637       9.870  24.772  19.557  1.00  0.85           O  
ATOM   4771  CB  PRO A 637      12.835  24.314  20.929  1.00  0.85           C  
ATOM   4772  CG  PRO A 637      12.873  25.830  20.762  1.00  0.85           C  
ATOM   4773  CD  PRO A 637      13.011  25.987  19.248  1.00  0.85           C  
ATOM   4774  N   LEU A 638       9.989  22.854  20.682  1.00  0.92           N  
ATOM   4775  CA  LEU A 638       8.589  22.888  21.036  1.00  0.92           C  
ATOM   4776  C   LEU A 638       8.267  24.045  21.976  1.00  0.92           C  
ATOM   4777  O   LEU A 638       8.874  24.210  23.033  1.00  0.92           O  
ATOM   4778  CB  LEU A 638       8.147  21.546  21.669  1.00  0.92           C  
ATOM   4779  CG  LEU A 638       6.634  21.439  21.950  1.00  0.92           C  
ATOM   4780  CD1 LEU A 638       5.827  21.252  20.660  1.00  0.92           C  
ATOM   4781  CD2 LEU A 638       6.327  20.316  22.945  1.00  0.92           C  
ATOM   4782  N   ASP A 639       7.254  24.871  21.630  1.00  0.93           N  
ATOM   4783  CA  ASP A 639       6.630  25.779  22.569  1.00  0.93           C  
ATOM   4784  C   ASP A 639       5.781  24.922  23.503  1.00  0.93           C  
ATOM   4785  O   ASP A 639       4.594  24.661  23.300  1.00  0.93           O  
ATOM   4786  CB  ASP A 639       5.860  26.901  21.822  1.00  0.93           C  
ATOM   4787  CG  ASP A 639       5.182  27.930  22.723  1.00  0.93           C  
ATOM   4788  OD1 ASP A 639       5.091  27.711  23.964  1.00  0.93           O  
ATOM   4789  OD2 ASP A 639       4.677  28.935  22.152  1.00  0.93           O  
ATOM   4790  N   THR A 640       6.443  24.384  24.544  1.00  0.93           N  
ATOM   4791  CA  THR A 640       5.885  23.447  25.505  1.00  0.93           C  
ATOM   4792  C   THR A 640       4.701  24.015  26.237  1.00  0.93           C  
ATOM   4793  O   THR A 640       3.701  23.338  26.423  1.00  0.93           O  
ATOM   4794  CB  THR A 640       6.935  22.927  26.484  1.00  0.93           C  
ATOM   4795  OG1 THR A 640       7.761  22.011  25.787  1.00  0.93           O  
ATOM   4796  CG2 THR A 640       6.362  22.138  27.674  1.00  0.93           C  
ATOM   4797  N   ARG A 641       4.746  25.298  26.641  1.00  0.94           N  
ATOM   4798  CA  ARG A 641       3.622  25.929  27.309  1.00  0.94           C  
ATOM   4799  C   ARG A 641       2.378  26.035  26.441  1.00  0.94           C  
ATOM   4800  O   ARG A 641       1.285  25.639  26.849  1.00  0.94           O  
ATOM   4801  CB  ARG A 641       4.045  27.348  27.752  1.00  0.94           C  
ATOM   4802  CG  ARG A 641       2.944  28.154  28.470  1.00  0.94           C  
ATOM   4803  CD  ARG A 641       3.449  29.501  28.984  1.00  0.94           C  
ATOM   4804  NE  ARG A 641       2.252  30.234  29.507  1.00  0.94           N  
ATOM   4805  CZ  ARG A 641       2.307  31.268  30.355  1.00  0.94           C  
ATOM   4806  NH1 ARG A 641       3.464  31.691  30.858  1.00  0.94           N  
ATOM   4807  NH2 ARG A 641       1.186  31.897  30.700  1.00  0.94           N  
ATOM   4808  N   MET A 642       2.531  26.526  25.197  1.00  0.94           N  
ATOM   4809  CA  MET A 642       1.441  26.631  24.254  1.00  0.94           C  
ATOM   4810  C   MET A 642       0.913  25.269  23.809  1.00  0.94           C  
ATOM   4811  O   MET A 642      -0.294  25.078  23.665  1.00  0.94           O  
ATOM   4812  CB  MET A 642       1.912  27.452  23.044  1.00  0.94           C  
ATOM   4813  CG  MET A 642       0.840  27.762  21.993  1.00  0.94           C  
ATOM   4814  SD  MET A 642       1.478  27.945  20.301  1.00  0.94           S  
ATOM   4815  CE  MET A 642       2.140  26.258  20.147  1.00  0.94           C  
ATOM   4816  N   PHE A 643       1.806  24.274  23.597  1.00  0.96           N  
ATOM   4817  CA  PHE A 643       1.430  22.901  23.297  1.00  0.96           C  
ATOM   4818  C   PHE A 643       0.577  22.283  24.400  1.00  0.96           C  
ATOM   4819  O   PHE A 643      -0.507  21.776  24.123  1.00  0.96           O  
ATOM   4820  CB  PHE A 643       2.702  22.031  23.051  1.00  0.96           C  
ATOM   4821  CG  PHE A 643       2.377  20.580  22.793  1.00  0.96           C  
ATOM   4822  CD1 PHE A 643       2.537  19.618  23.806  1.00  0.96           C  
ATOM   4823  CD2 PHE A 643       1.828  20.186  21.567  1.00  0.96           C  
ATOM   4824  CE1 PHE A 643       2.146  18.290  23.600  1.00  0.96           C  
ATOM   4825  CE2 PHE A 643       1.427  18.862  21.358  1.00  0.96           C  
ATOM   4826  CZ  PHE A 643       1.582  17.913  22.376  1.00  0.96           C  
ATOM   4827  N   VAL A 644       1.018  22.368  25.679  1.00  0.97           N  
ATOM   4828  CA  VAL A 644       0.295  21.807  26.817  1.00  0.97           C  
ATOM   4829  C   VAL A 644      -1.073  22.438  26.976  1.00  0.97           C  
ATOM   4830  O   VAL A 644      -2.080  21.740  27.068  1.00  0.97           O  
ATOM   4831  CB  VAL A 644       1.089  21.926  28.119  1.00  0.97           C  
ATOM   4832  CG1 VAL A 644       0.239  21.544  29.353  1.00  0.97           C  
ATOM   4833  CG2 VAL A 644       2.318  21.000  28.033  1.00  0.97           C  
ATOM   4834  N   GLU A 645      -1.160  23.782  26.915  1.00  0.96           N  
ATOM   4835  CA  GLU A 645      -2.410  24.507  27.045  1.00  0.96           C  
ATOM   4836  C   GLU A 645      -3.436  24.099  25.995  1.00  0.96           C
[truncated: 247,058 more chars]
