# Supplementary material for: Integrative Analysis of lncRNA–RBP (RNA-Binding Protein) Regulatory Networks Reveals Molecular Targets for Enhancing Zea mays Resistance to Aspergillus flavus and Aflatoxin Contamination
Source: Int J Mol Sci. 2026 Mar 8;27(5):2493. doi: 10.3390/ijms27052493 (PMC12986324; doi:10.3390/ijms27052493)
Supplement: Supplementary file 1 [file ijms-27-02493-s001.zip › br_pt_bridge.pdb]

TITLE     SWISS-MODEL SERVER (https://swissmodel.expasy.org)
TITLE    2 Untitled Project
EXPDTA    THEORETICAL MODEL (SWISS-MODEL SERVER)
AUTHOR    SWISS-MODEL SERVER (SEE REFERENCE IN JRNL Records)
REVDAT   1   12-SEP-24 1MOD    1       08:09
JRNL        AUTH   A.WATERHOUSE,M.BERTONI,S.BIENERT,G.STUDER,G.TAURIELLO,
JRNL        AUTH 2 R.GUMIENNY,F.T.HEER,T.A.P.DE BEER,C.REMPFER,L.BORDOLI,
JRNL        AUTH 3 R.LEPORE,T.SCHWEDE
JRNL        TITL   SWISS-MODEL: HOMOLOGY MODELLING OF PROTEIN STRUCTURES AND
JRNL        TITL 2 COMPLEXES
JRNL        REF    NUCLEIC.ACIDS.RES..           V.  46 W296  2018
JRNL        PMID   29788355
JRNL        DOI    10.1093/nar/gky427
REMARK   1
REMARK   1 REFERENCE 1
REMARK   1  AUTH   N.GUEX,M.C.PEITSCH,T.SCHWEDE
REMARK   1  TITL   AUTOMATED COMPARATIVE PROTEIN STRUCTURE MODELING WITH
REMARK   1  TITL 2 SWISS-MODEL AND SWISS-PDBVIEWER: A HISTORICAL PERSPECTIVE
REMARK   1  REF    ELECTROPHORESIS               V.  30       2009
REMARK   1  REFN                   ISSN 0173-0835
REMARK   1  PMID   19517507
REMARK   1  DOI    10.1002/elps.200900140
REMARK   1
REMARK   1 REFERENCE 2
REMARK   1  AUTH   G.STUDER,G.TAURIELLO,S.BIENERT,M.BIASINI,N.JOHNER,T.SCHWEDE
REMARK   1  TITL   PROMOD3 - A VERSATILE HOMOLOGY MODELLING TOOLBOX
REMARK   1  REF    PLOS COMP. BIOL.              V.  17       2021
REMARK   1  REFN                   ISSN 
REMARK   1  PMID   33507980
REMARK   1  DOI    10.1371/journal.pcbi.1008667
REMARK   1
REMARK   1 REFERENCE 3
REMARK   1  AUTH   M.Varadi,S.Anyango,M.Deshpande,S.Nair,C.Natassia,G.Yordanova,
REMARK   1  AUTH 2 D.Yuan,O.Stroe,G.Wood,A.Laydon,A.Zidek,T.Green,
REMARK   1  AUTH 3 K.Tunyasuvunakool,S.Petersen,J.Jumper,E.Clancy,R.Green,
REMARK   1  AUTH 4 A.Vora,M.Lutfi,M.Figurnov,A.Cowie,N.Hobbs,P.Kohli,G.Kleywegt,
REMARK   1  AUTH 5 E.Birney,D.Hassabis,S.Velankar
REMARK   1  TITL   AlphaFold Protein Structure Database: massively expanding
REMARK   1  TITL 2 the structural coverage of protein-sequence space with
REMARK   1  TITL 3 high-accuracy models
REMARK   1  REF    NUCLEIC.ACIDS.RES..           V.  50       2022
REMARK   1  REFN                   ISSN 0305-1048
REMARK   1  PMID   34791371
REMARK   1  DOI    10.1093/nar/gkab1061
REMARK   1
REMARK   1 DISCLAIMER
REMARK   1 The SWISS-MODEL SERVER produces theoretical models for proteins.
REMARK   1 The results of any theoretical modelling procedure is
REMARK   1 NON-EXPERIMENTAL and MUST be considered with care. These models may
REMARK   1 contain significant errors. This is especially true for automated
REMARK   1 modeling since there is no human intervention during model
REMARK   1 building. Please read the header section and the logfile carefully
REMARK   1 to know what templates and alignments were used during the model
REMARK   1 building process. All information by the SWISS-MODEL SERVER is
REMARK   1 provided "AS-IS", without any warranty, expressed or implied.
REMARK   2
REMARK   2 COPYRIGHT NOTICE
REMARK   2 This SWISS-MODEL protein model is copyright. It is produced by the
REMARK   2 SWISS-MODEL server, developed by the Computational Structural
REMARK   2 Biology Group at the SIB Swiss Institute of Bioinformatics at the
REMARK   2 Biozentrum, University of Basel (https://swissmodel.expasy.org). This
REMARK   2 model is licensed under the CC BY-SA 4.0 Creative Commons
REMARK   2 Attribution-ShareAlike 4.0 International License
REMARK   2 (https://creativecommons.org/licenses/by-sa/4.0/legalcode), i.e. you
REMARK   2 can copy and redistribute the model in any medium or format,
REMARK   2 transform and build upon the model for any purpose, even
REMARK   2 commercially, under the following terms:
REMARK   2 Attribution - You must give appropriate credit, provide a link to
REMARK   2 the license, and indicate if changes were made. You may do so in any
REMARK   2 reasonable manner, but not in any way that suggests the licensor
REMARK   2 endorses you or your use. When you publish, patent or distribute
REMARK   2 results that were fully or partially based on the model, please cite
REMARK   2 the corresponding papers mentioned under JRNL.
REMARK   2 ShareAlike - If you remix, transform, or build upon the material,
REMARK   2 you must distribute your contributions under the same license as the
REMARK   2 original.
REMARK   2 No additional restrictions - you may not apply legal terms or
REMARK   2 technological measures that legally restrict others from doing
REMARK   2 anything the license permits.
REMARK   2 Find a human-readable summary of (and not a substitute for) the
REMARK   2 CC BY-SA 4.0 license at this link:
REMARK   2 https://creativecommons.org/licenses/by-sa/4.0/
REMARK   3 
REMARK   3 MODEL INFORMATION
REMARK   3  SMVERSN 2024-08.22
REMARK   3  ENGIN   PROMOD3
REMARK   3  VERSN   3.4.1
REMARK   3  OSTAT   monomer
REMARK   3  OSRSN   MONOMER
REMARK   3  QSPRD   NA
REMARK   3  GMQE    0.64
REMARK   3  QMNDG   NA
REMARK   3  MODT    FALSE
REMARK   3 
REMARK   3 TEMPLATE 1
REMARK   3  AFDB    C0PE44
REMARK   3  CHAIN   A
REMARK   3  MMCIF   A
REMARK   3  AFDBV   v4
REMARK   3  AFDBE   C0PE44
REMARK   3  AFDBF   F1
REMARK   3  MTHD    AlphaFold v2
REMARK   3  FOUND   AFDB search
REMARK   3  GMQE    0.64
REMARK   3  SIM     0.63
REMARK   3  SID     100.00
REMARK   3  OSTAT   monomer
REMARK   3  ALN A TRG MASAETLARSPSREPSSDPPRAGSSEPHHNGAGDSSRRRRRSRWEQSNDDSANNSGGE
REMARK   3  ALN A TRG GGAVGRKRKTRWAEEEPRPAIALPDFMKDFAAEMDPEVHALNARLLDISRLLQSGLPL
REMARK   3  ALN A TRG DDRPEGARSPSPEPVYDNFGIRINTREYRARERLNRERQDIISQLIRRNPAFKPPSDY
REMARK   3  ALN A TRG RPPKLQKKLYIPMKEYPGYNFIGLIIGPRGNTQKRMEKETGAKIVIRGKGSVKEGKFL
REMARK   3  ALN A TRG QKRDLKPDPSENEDLHVLVEAETQEALDAAAGMVEKLLTPVDEVLNEHKRQQLRELAA
REMARK   3  ALN A TRG LNGTIRDDEFCRTCGEAGHRQYACPNKMNTFKSDVQCKICGDGGHPTIDCPVKGTSGK
REMARK   3  ALN A TRG KMDDEYQNFLAELGGGSAPESMNKSGGPMLALTGSGGSGGASAGTGSNPPWSAGGGAA
REMARK   3  ALN A TRG VIGLNGIKKDYDETNLYIGYLPPTMDDDGLVSLFSQFGDIVMAKVIKDRNTGQSKGYG
REMARK   3  ALN A TRG FVKYSDVSEANAAIAAMNGHHLEGRVIAVRVAGKPPQPAPAVSAPPSYPPTDPTSGGY
REMARK   3  ALN A TRG SSQSYMGVPPPPPPGSYAPVPWGQPPPYASYPPPPPGSSIYNPAPPAPGHAAPPPYGV
REMARK   3  ALN A TRG QYPPPPAAPIPPPGTTSSDGAQNYPPGVTPPSSGTPTHPVATSVYASSGAPNAPLMYP
REMARK   3  ALN A TRG PPPYSYSPYYPPPPFQPPPPPPLASVDPSQSIATAPWATHSAVPPPPPPPLSSTTDQP
REMARK   3  ALN A TRG TAPYGADAEYDKFMADMK
REMARK   3  ALN A TPL MASAETLARSPSREPSSDPPRAGSSEPHHNGAGDSSRRRRRSRWEQSNDDSANNSGGE
REMARK   3  ALN A TPL GGAVGRKRKTRWAEEEPRPAIALPDFMKDFAAEMDPEVHALNARLLDISRLLQSGLPL
REMARK   3  ALN A TPL DDRPEGARSPSPEPVYDNFGIRINTREYRARERLNRERQDIISQLIRRNPAFKPPSDY
REMARK   3  ALN A TPL RPPKLQKKLYIPMKEYPGYNFIGLIIGPRGNTQKRMEKETGAKIVIRGKGSVKEGKFL
REMARK   3  ALN A TPL QKRDLKPDPSENEDLHVLVEAETQEALDAAAGMVEKLLTPVDEVLNEHKRQQLRELAA
REMARK   3  ALN A TPL LNGTIRDDEFCRTCGEAGHRQYACPNKMNTFKSDVQCKICGDGGHPTIDCPVKGTSGK
REMARK   3  ALN A TPL KMDDEYQNFLAELGGGSAPESMNKSGGPMLALTGSGGSGGASAGTGSNPPWSAGGGAA
REMARK   3  ALN A TPL VIGLNGIKKDYDETNLYIGYLPPTMDDDGLVSLFSQFGDIVMAKVIKDRNTGQSKGYG
REMARK   3  ALN A TPL FVKYSDVSEANAAIAAMNGHHLEGRVIAVRVAGKPPQPAPAVSAPPSYPPTDPTSGGY
REMARK   3  ALN A TPL SSQSYMGVPPPPPPGSYAPVPWGQPPPYASYPPPPPGSSIYNPAPPAPGHAAPPPYGV
REMARK   3  ALN A TPL QYPPPPAAPIPPPGTTSSDGAQNYPPGVTPPSSGTPTHPVATSVYASSGAPNAPLMYP
REMARK   3  ALN A TPL PPPYSYSPYYPPPPFQPPPPPPLASVDPSQSIATAPWATHSAVPPPPPPPLSSTTDQP
REMARK   3  ALN A TPL TAPYGADAEYDKFMADMK
REMARK   3  ALN A OFF 0
ATOM      1  N   MET A   1     -17.756  56.769   1.013  1.00  0.45           N  
ATOM      2  CA  MET A   1     -18.912  55.816   1.062  1.00  0.45           C  
ATOM      3  C   MET A   1     -18.407  54.384   1.095  1.00  0.45           C  
ATOM      4  O   MET A   1     -17.830  53.950   0.112  1.00  0.45           O  
ATOM      5  CB  MET A   1     -19.745  55.992  -0.238  1.00  0.45           C  
ATOM      6  CG  MET A   1     -20.408  57.364  -0.476  1.00  0.45           C  
ATOM      7  SD  MET A   1     -21.130  57.473  -2.142  1.00  0.45           S  
ATOM      8  CE  MET A   1     -21.916  59.093  -1.921  1.00  0.45           C  
ATOM      9  N   ALA A   2     -18.540  53.604   2.179  1.00  0.46           N  
ATOM     10  CA  ALA A   2     -18.809  53.989   3.542  1.00  0.46           C  
ATOM     11  C   ALA A   2     -17.896  53.088   4.364  1.00  0.46           C  
ATOM     12  O   ALA A   2     -17.747  51.917   4.045  1.00  0.46           O  
ATOM     13  CB  ALA A   2     -20.300  53.801   3.899  1.00  0.46           C  
ATOM     14  N   SER A   3     -17.109  53.650   5.306  1.00  0.42           N  
ATOM     15  CA  SER A   3     -17.382  53.675   6.744  1.00  0.42           C  
ATOM     16  C   SER A   3     -17.465  52.280   7.382  1.00  0.42           C  
ATOM     17  O   SER A   3     -18.351  51.503   7.039  1.00  0.42           O  
ATOM     18  CB  SER A   3     -18.612  54.531   7.129  1.00  0.42           C  
ATOM     19  OG  SER A   3     -18.580  55.796   6.452  1.00  0.42           O  
ATOM     20  N   ALA A   4     -16.550  51.813   8.264  1.00  0.45           N  
ATOM     21  CA  ALA A   4     -16.141  52.342   9.567  1.00  0.45           C  
ATOM     22  C   ALA A   4     -17.232  52.124  10.638  1.00  0.45           C  
ATOM     23  O   ALA A   4     -18.411  52.298  10.351  1.00  0.45           O  
ATOM     24  CB  ALA A   4     -15.606  53.789   9.521  1.00  0.45           C  
ATOM     25  N   GLU A   5     -16.954  51.712  11.902  1.00  0.44           N  
ATOM     26  CA  GLU A   5     -15.683  51.517  12.579  1.00  0.44           C  
ATOM     27  C   GLU A   5     -15.863  50.630  13.825  1.00  0.44           C  
ATOM     28  O   GLU A   5     -16.795  49.840  13.867  1.00  0.44           O  
ATOM     29  CB  GLU A   5     -15.076  52.879  12.975  1.00  0.44           C  
ATOM     30  CG  GLU A   5     -13.563  52.956  12.693  1.00  0.44           C  
ATOM     31  CD  GLU A   5     -13.055  54.364  12.963  1.00  0.44           C  
ATOM     32  OE1 GLU A   5     -12.298  54.526  13.951  1.00  0.44           O  
ATOM     33  OE2 GLU A   5     -13.435  55.272  12.182  1.00  0.44           O  
ATOM     34  N   THR A   6     -14.964  50.804  14.839  1.00  0.48           N  
ATOM     35  CA  THR A   6     -14.969  50.291  16.227  1.00  0.48           C  
ATOM     36  C   THR A   6     -14.593  48.813  16.414  1.00  0.48           C  
ATOM     37  O   THR A   6     -14.871  47.981  15.563  1.00  0.48           O  
ATOM     38  CB  THR A   6     -16.154  50.709  17.116  1.00  0.48           C  
ATOM     39  OG1 THR A   6     -17.376  50.090  16.756  1.00  0.48           O  
ATOM     40  CG2 THR A   6     -16.362  52.230  17.023  1.00  0.48           C  
ATOM     41  N   LEU A   7     -13.897  48.309  17.478  1.00  0.44           N  
ATOM     42  CA  LEU A   7     -13.212  48.777  18.697  1.00  0.44           C  
ATOM     43  C   LEU A   7     -13.790  48.253  20.016  1.00  0.44           C  
ATOM     44  O   LEU A   7     -14.703  48.826  20.576  1.00  0.44           O  
ATOM     45  CB  LEU A   7     -12.928  50.291  18.907  1.00  0.44           C  
ATOM     46  CG  LEU A   7     -11.763  50.873  18.086  1.00  0.44           C  
ATOM     47  CD1 LEU A   7     -11.861  52.406  18.040  1.00  0.44           C  
ATOM     48  CD2 LEU A   7     -10.404  50.454  18.671  1.00  0.44           C  
ATOM     49  N   ALA A   8     -13.175  47.184  20.589  1.00  0.50           N  
ATOM     50  CA  ALA A   8     -13.206  46.964  22.027  1.00  0.50           C  
ATOM     51  C   ALA A   8     -11.951  46.175  22.443  1.00  0.50           C  
ATOM     52  O   ALA A   8     -11.459  45.350  21.683  1.00  0.50           O  
ATOM     53  CB  ALA A   8     -14.494  46.256  22.506  1.00  0.50           C  
ATOM     54  N   ARG A   9     -11.372  46.434  23.645  1.00  0.39           N  
ATOM     55  CA  ARG A   9     -10.135  45.783  24.077  1.00  0.39           C  
ATOM     56  C   ARG A   9      -9.978  45.851  25.598  1.00  0.39           C  
ATOM     57  O   ARG A   9      -9.936  46.947  26.140  1.00  0.39           O  
ATOM     58  CB  ARG A   9      -8.930  46.539  23.442  1.00  0.39           C  
ATOM     59  CG  ARG A   9      -7.501  46.217  23.942  1.00  0.39           C  
ATOM     60  CD  ARG A   9      -6.489  47.202  23.340  1.00  0.39           C  
ATOM     61  NE  ARG A   9      -5.138  46.948  23.944  1.00  0.39           N  
ATOM     62  CZ  ARG A   9      -4.151  47.856  23.972  1.00  0.39           C  
ATOM     63  NH1 ARG A   9      -4.328  49.092  23.515  1.00  0.39           N  
ATOM     64  NH2 ARG A   9      -2.956  47.531  24.463  1.00  0.39           N  
ATOM     65  N   SER A  10      -9.830  44.705  26.318  1.00  0.52           N  
ATOM     66  CA  SER A  10      -9.630  44.717  27.775  1.00  0.52           C  
ATOM     67  C   SER A  10      -8.780  43.519  28.217  1.00  0.52           C  
ATOM     68  O   SER A  10      -8.768  42.546  27.461  1.00  0.52           O  
ATOM     69  CB  SER A  10     -10.946  44.661  28.601  1.00  0.52           C  
ATOM     70  OG  SER A  10     -11.666  45.887  28.484  1.00  0.52           O  
ATOM     71  N   PRO A  11      -8.069  43.489  29.374  1.00  0.45           N  
ATOM     72  CA  PRO A  11      -7.052  42.447  29.577  1.00  0.45           C  
ATOM     73  C   PRO A  11      -6.959  41.879  31.011  1.00  0.45           C  
ATOM     74  O   PRO A  11      -7.561  42.406  31.942  1.00  0.45           O  
ATOM     75  CB  PRO A  11      -5.775  43.256  29.314  1.00  0.45           C  
ATOM     76  CG  PRO A  11      -6.049  44.591  30.028  1.00  0.45           C  
ATOM     77  CD  PRO A  11      -7.581  44.735  29.994  1.00  0.45           C  
ATOM     78  N   SER A  12      -6.156  40.798  31.191  1.00  0.39           N  
ATOM     79  CA  SER A  12      -5.379  40.514  32.410  1.00  0.39           C  
ATOM     80  C   SER A  12      -5.961  39.748  33.608  1.00  0.39           C  
ATOM     81  O   SER A  12      -6.884  40.201  34.263  1.00  0.39           O  
ATOM     82  CB  SER A  12      -4.671  41.758  33.010  1.00  0.39           C  
ATOM     83  OG  SER A  12      -3.702  42.269  32.093  1.00  0.39           O  
ATOM     84  N   ARG A  13      -5.273  38.627  33.997  1.00  0.40           N  
ATOM     85  CA  ARG A  13      -5.252  38.069  35.364  1.00  0.40           C  
ATOM     86  C   ARG A  13      -6.500  37.283  35.850  1.00  0.40           C  
ATOM     87  O   ARG A  13      -7.594  37.458  35.333  1.00  0.40           O  
ATOM     88  CB  ARG A  13      -4.760  39.159  36.348  1.00  0.40           C  
ATOM     89  CG  ARG A  13      -3.244  39.457  36.281  1.00  0.40           C  
ATOM     90  CD  ARG A  13      -2.854  40.645  37.171  1.00  0.40           C  
ATOM     91  NE  ARG A  13      -1.354  40.687  37.293  1.00  0.40           N  
ATOM     92  CZ  ARG A  13      -0.677  40.247  38.366  1.00  0.40           C  
ATOM     93  NH1 ARG A  13      -1.248  39.590  39.366  1.00  0.40           N  
ATOM     94  NH2 ARG A  13       0.634  40.480  38.443  1.00  0.40           N  
ATOM     95  N   GLU A  14      -6.449  36.291  36.789  1.00  0.47           N  
ATOM     96  CA  GLU A  14      -5.508  35.855  37.829  1.00  0.47           C  
ATOM     97  C   GLU A  14      -5.305  34.311  37.786  1.00  0.47           C  
ATOM     98  O   GLU A  14      -5.968  33.658  36.977  1.00  0.47           O  
ATOM     99  CB  GLU A  14      -6.104  36.224  39.223  1.00  0.47           C  
ATOM    100  CG  GLU A  14      -5.805  37.659  39.722  1.00  0.47           C  
ATOM    101  CD  GLU A  14      -4.333  37.849  40.067  1.00  0.47           C  
ATOM    102  OE1 GLU A  14      -3.600  38.470  39.252  1.00  0.47           O  
ATOM    103  OE2 GLU A  14      -3.895  37.376  41.140  1.00  0.47           O  
ATOM    104  N   PRO A  15      -4.399  33.671  38.564  1.00  0.45           N  
ATOM    105  CA  PRO A  15      -4.126  32.226  38.476  1.00  0.45           C  
ATOM    106  C   PRO A  15      -4.764  31.407  39.623  1.00  0.45           C  
ATOM    107  O   PRO A  15      -5.595  31.944  40.336  1.00  0.45           O  
ATOM    108  CB  PRO A  15      -2.592  32.220  38.614  1.00  0.45           C  
ATOM    109  CG  PRO A  15      -2.303  33.310  39.649  1.00  0.45           C  
ATOM    110  CD  PRO A  15      -3.377  34.361  39.365  1.00  0.45           C  
ATOM    111  N   SER A  16      -4.323  30.118  39.812  1.00  0.45           N  
ATOM    112  CA  SER A  16      -4.684  29.153  40.885  1.00  0.45           C  
ATOM    113  C   SER A  16      -5.873  28.215  40.601  1.00  0.45           C  
ATOM    114  O   SER A  16      -6.798  28.591  39.890  1.00  0.45           O  
ATOM    115  CB  SER A  16      -4.725  29.726  42.345  1.00  0.45           C  
ATOM    116  OG  SER A  16      -5.995  30.238  42.746  1.00  0.45           O  
ATOM    117  N   SER A  17      -5.947  26.941  41.094  1.00  0.43           N  
ATOM    118  CA  SER A  17      -4.949  25.973  41.586  1.00  0.43           C  
ATOM    119  C   SER A  17      -5.525  24.540  41.572  1.00  0.43           C  
ATOM    120  O   SER A  17      -6.716  24.340  41.780  1.00  0.43           O  
ATOM    121  CB  SER A  17      -4.437  26.214  43.045  1.00  0.43           C  
ATOM    122  OG  SER A  17      -5.499  26.585  43.926  1.00  0.43           O  
ATOM    123  N   ASP A  18      -4.674  23.497  41.359  1.00  0.45           N  
ATOM    124  CA  ASP A  18      -5.054  22.088  41.425  1.00  0.45           C  
ATOM    125  C   ASP A  18      -4.850  21.468  42.820  1.00  0.45           C  
ATOM    126  O   ASP A  18      -3.850  21.773  43.477  1.00  0.45           O  
ATOM    127  CB  ASP A  18      -4.191  21.248  40.452  1.00  0.45           C  
ATOM    128  CG  ASP A  18      -4.668  21.484  39.036  1.00  0.45           C  
ATOM    129  OD1 ASP A  18      -5.807  21.046  38.735  1.00  0.45           O  
ATOM    130  OD2 ASP A  18      -3.900  22.099  38.255  1.00  0.45           O  
ATOM    131  N   PRO A  19      -5.721  20.590  43.326  1.00  0.63           N  
ATOM    132  CA  PRO A  19      -5.484  19.866  44.570  1.00  0.63           C  
ATOM    133  C   PRO A  19      -4.985  18.426  44.349  1.00  0.63           C  
ATOM    134  O   PRO A  19      -5.751  17.619  43.818  1.00  0.63           O  
ATOM    135  CB  PRO A  19      -6.873  19.860  45.222  1.00  0.63           C  
ATOM    136  CG  PRO A  19      -7.866  19.820  44.051  1.00  0.63           C  
ATOM    137  CD  PRO A  19      -7.120  20.501  42.898  1.00  0.63           C  
ATOM    138  N   PRO A  20      -3.788  17.997  44.739  1.00  0.42           N  
ATOM    139  CA  PRO A  20      -3.422  16.584  44.767  1.00  0.42           C  
ATOM    140  C   PRO A  20      -3.988  15.864  45.986  1.00  0.42           C  
ATOM    141  O   PRO A  20      -4.116  16.461  47.049  1.00  0.42           O  
ATOM    142  CB  PRO A  20      -1.888  16.628  44.843  1.00  0.42           C  
ATOM    143  CG  PRO A  20      -1.587  17.902  45.642  1.00  0.42           C  
ATOM    144  CD  PRO A  20      -2.719  18.856  45.245  1.00  0.42           C  
ATOM    145  N   ARG A  21      -4.316  14.556  45.875  1.00  0.45           N  
ATOM    146  CA  ARG A  21      -4.620  13.763  47.055  1.00  0.45           C  
ATOM    147  C   ARG A  21      -3.729  12.533  47.114  1.00  0.45           C  
ATOM    148  O   ARG A  21      -3.836  11.619  46.304  1.00  0.45           O  
ATOM    149  CB  ARG A  21      -6.110  13.355  47.138  1.00  0.45           C  
ATOM    150  CG  ARG A  21      -6.495  12.781  48.517  1.00  0.45           C  
ATOM    151  CD  ARG A  21      -7.999  12.564  48.674  1.00  0.45           C  
ATOM    152  NE  ARG A  21      -8.212  12.156  50.103  1.00  0.45           N  
ATOM    153  CZ  ARG A  21      -9.099  11.244  50.525  1.00  0.45           C  
ATOM    154  NH1 ARG A  21      -9.939  10.645  49.689  1.00  0.45           N  
ATOM    155  NH2 ARG A  21      -9.141  10.921  51.817  1.00  0.45           N  
ATOM    156  N   ALA A  22      -2.809  12.511  48.099  1.00  0.42           N  
ATOM    157  CA  ALA A  22      -1.922  11.407  48.401  1.00  0.42           C  
ATOM    158  C   ALA A  22      -2.607  10.227  49.092  1.00  0.42           C  
ATOM    159  O   ALA A  22      -3.664  10.364  49.706  1.00  0.42           O  
ATOM    160  CB  ALA A  22      -0.775  11.924  49.292  1.00  0.42           C  
ATOM    161  N   GLY A  23      -1.998   9.021  48.989  1.00  0.35           N  
ATOM    162  CA  GLY A  23      -2.437   7.837  49.726  1.00  0.35           C  
ATOM    163  C   GLY A  23      -1.923   7.777  51.147  1.00  0.35           C  
ATOM    164  O   GLY A  23      -1.092   8.571  51.578  1.00  0.35           O  
ATOM    165  N   SER A  24      -2.368   6.759  51.902  1.00  0.42           N  
ATOM    166  CA  SER A  24      -1.923   6.520  53.262  1.00  0.42           C  
ATOM    167  C   SER A  24      -1.861   5.014  53.477  1.00  0.42           C  
ATOM    168  O   SER A  24      -2.634   4.254  52.915  1.00  0.42           O  
ATOM    169  CB  SER A  24      -2.819   7.205  54.334  1.00  0.42           C  
ATOM    170  OG  SER A  24      -4.209   6.924  54.147  1.00  0.42           O  
ATOM    171  N   SER A  25      -0.847   4.546  54.238  1.00  0.40           N  
ATOM    172  CA  SER A  25      -0.533   3.137  54.444  1.00  0.40           C  
ATOM    173  C   SER A  25      -1.230   2.488  55.640  1.00  0.40           C  
ATOM    174  O   SER A  25      -1.877   3.141  56.454  1.00  0.40           O  
ATOM    175  CB  SER A  25       1.005   2.958  54.598  1.00  0.40           C  
ATOM    176  OG  SER A  25       1.546   3.899  55.530  1.00  0.40           O  
ATOM    177  N   GLU A  26      -1.129   1.139  55.739  1.00  0.39           N  
ATOM    178  CA  GLU A  26      -1.553   0.310  56.859  1.00  0.39           C  
ATOM    179  C   GLU A  26      -0.821   0.589  58.188  1.00  0.39           C  
ATOM    180  O   GLU A  26       0.148   1.354  58.227  1.00  0.39           O  
ATOM    181  CB  GLU A  26      -1.395  -1.178  56.464  1.00  0.39           C  
ATOM    182  CG  GLU A  26      -2.062  -1.596  55.135  1.00  0.39           C  
ATOM    183  CD  GLU A  26      -1.784  -3.076  54.884  1.00  0.39           C  
ATOM    184  OE1 GLU A  26      -2.677  -3.903  55.194  1.00  0.39           O  
ATOM    185  OE2 GLU A  26      -0.661  -3.378  54.405  1.00  0.39           O  
ATOM    186  N   PRO A  27      -1.279  -0.002  59.305  1.00  0.42           N  
ATOM    187  CA  PRO A  27      -0.622  -1.252  59.707  1.00  0.42           C  
ATOM    188  C   PRO A  27      -1.560  -2.260  60.378  1.00  0.42           C  
ATOM    189  O   PRO A  27      -2.701  -1.961  60.711  1.00  0.42           O  
ATOM    190  CB  PRO A  27       0.476  -0.791  60.671  1.00  0.42           C  
ATOM    191  CG  PRO A  27      -0.184   0.351  61.446  1.00  0.42           C  
ATOM    192  CD  PRO A  27      -1.265   0.881  60.487  1.00  0.42           C  
ATOM    193  N   HIS A  28      -1.056  -3.506  60.521  1.00  0.38           N  
ATOM    194  CA  HIS A  28      -1.685  -4.684  61.112  1.00  0.38           C  
ATOM    195  C   HIS A  28      -2.073  -4.629  62.592  1.00  0.38           C  
ATOM    196  O   HIS A  28      -1.431  -3.981  63.405  1.00  0.38           O  
ATOM    197  CB  HIS A  28      -0.698  -5.880  61.094  1.00  0.38           C  
ATOM    198  CG  HIS A  28      -0.124  -6.262  59.772  1.00  0.38           C  
ATOM    199  ND1 HIS A  28      -0.738  -7.271  59.069  1.00  0.38           N  
ATOM    200  CD2 HIS A  28       1.010  -5.862  59.138  1.00  0.38           C  
ATOM    201  CE1 HIS A  28       0.023  -7.466  58.013  1.00  0.38           C  
ATOM    202  NE2 HIS A  28       1.099  -6.642  58.005  1.00  0.38           N  
ATOM    203  N   HIS A  29      -3.065  -5.466  62.993  1.00  0.45           N  
ATOM    204  CA  HIS A  29      -3.008  -6.090  64.311  1.00  0.45           C  
ATOM    205  C   HIS A  29      -3.473  -7.546  64.194  1.00  0.45           C  
ATOM    206  O   HIS A  29      -4.129  -7.903  63.229  1.00  0.45           O  
ATOM    207  CB  HIS A  29      -3.750  -5.320  65.422  1.00  0.45           C  
ATOM    208  CG  HIS A  29      -2.989  -5.373  66.703  1.00  0.45           C  
ATOM    209  ND1 HIS A  29      -3.159  -6.440  67.556  1.00  0.45           N  
ATOM    210  CD2 HIS A  29      -2.047  -4.527  67.188  1.00  0.45           C  
ATOM    211  CE1 HIS A  29      -2.333  -6.219  68.555  1.00  0.45           C  
ATOM    212  NE2 HIS A  29      -1.628  -5.073  68.382  1.00  0.45           N  
ATOM    213  N   ASN A  30      -3.074  -8.423  65.154  1.00  0.38           N  
ATOM    214  CA  ASN A  30      -3.177  -9.878  65.030  1.00  0.38           C  
ATOM    215  C   ASN A  30      -3.913 -10.570  66.187  1.00  0.38           C  
ATOM    216  O   ASN A  30      -3.791 -10.206  67.335  1.00  0.38           O  
ATOM    217  CB  ASN A  30      -1.763 -10.537  65.025  1.00  0.38           C  
ATOM    218  CG  ASN A  30      -1.126 -10.460  63.645  1.00  0.38           C  
ATOM    219  OD1 ASN A  30      -1.677 -10.990  62.685  1.00  0.38           O  
ATOM    220  ND2 ASN A  30       0.084  -9.863  63.535  1.00  0.38           N  
ATOM    221  N   GLY A  31      -4.594 -11.708  65.859  1.00  0.37           N  
ATOM    222  CA  GLY A  31      -4.961 -12.739  66.844  1.00  0.37           C  
ATOM    223  C   GLY A  31      -6.352 -12.732  67.460  1.00  0.37           C  
ATOM    224  O   GLY A  31      -7.014 -11.705  67.527  1.00  0.37           O  
ATOM    225  N   ALA A  32      -6.880 -13.869  67.988  1.00  0.37           N  
ATOM    226  CA  ALA A  32      -6.504 -15.272  67.830  1.00  0.37           C  
ATOM    227  C   ALA A  32      -7.617 -16.198  68.377  1.00  0.37           C  
ATOM    228  O   ALA A  32      -8.315 -15.836  69.317  1.00  0.37           O  
ATOM    229  CB  ALA A  32      -5.190 -15.629  68.574  1.00  0.37           C  
ATOM    230  N   GLY A  33      -7.762 -17.434  67.819  1.00  0.37           N  
ATOM    231  CA  GLY A  33      -8.697 -18.487  68.271  1.00  0.37           C  
ATOM    232  C   GLY A  33     -10.171 -18.300  67.927  1.00  0.37           C  
ATOM    233  O   GLY A  33     -10.628 -17.191  67.672  1.00  0.37           O  
ATOM    234  N   ASP A  34     -11.021 -19.353  67.892  1.00  0.40           N  
ATOM    235  CA  ASP A  34     -10.769 -20.778  68.032  1.00  0.40           C  
ATOM    236  C   ASP A  34     -11.769 -21.544  67.142  1.00  0.40           C  
ATOM    237  O   ASP A  34     -12.702 -20.976  66.580  1.00  0.40           O  
ATOM    238  CB  ASP A  34     -10.819 -21.223  69.523  1.00  0.40           C  
ATOM    239  CG  ASP A  34     -10.308 -22.644  69.729  1.00  0.40           C  
ATOM    240  OD1 ASP A  34      -9.578 -23.139  68.828  1.00  0.40           O  
ATOM    241  OD2 ASP A  34     -10.668 -23.248  70.764  1.00  0.40           O  
ATOM    242  N   SER A  35     -11.532 -22.855  66.956  1.00  0.37           N  
ATOM    243  CA  SER A  35     -12.102 -23.692  65.911  1.00  0.37           C  
ATOM    244  C   SER A  35     -13.160 -24.679  66.381  1.00  0.37           C  
ATOM    245  O   SER A  35     -12.899 -25.526  67.215  1.00  0.37           O  
ATOM    246  CB  SER A  35     -11.023 -24.654  65.334  1.00  0.37           C  
ATOM    247  OG  SER A  35     -10.057 -23.975  64.534  1.00  0.37           O  
ATOM    248  N   SER A  36     -14.349 -24.716  65.717  1.00  0.40           N  
ATOM    249  CA  SER A  36     -15.096 -25.982  65.695  1.00  0.40           C  
ATOM    250  C   SER A  36     -16.030 -26.164  64.510  1.00  0.40           C  
ATOM    251  O   SER A  36     -17.145 -25.674  64.452  1.00  0.40           O  
ATOM    252  CB  SER A  36     -15.884 -26.370  66.981  1.00  0.40           C  
ATOM    253  OG  SER A  36     -16.033 -27.794  67.085  1.00  0.40           O  
ATOM    254  N   ARG A  37     -15.529 -26.953  63.539  1.00  0.39           N  
ATOM    255  CA  ARG A  37     -16.218 -27.918  62.699  1.00  0.39           C  
ATOM    256  C   ARG A  37     -17.729 -28.179  62.864  1.00  0.39           C  
ATOM    257  O   ARG A  37     -18.145 -28.731  63.868  1.00  0.39           O  
ATOM    258  CB  ARG A  37     -15.603 -29.315  63.043  1.00  0.39           C  
ATOM    259  CG  ARG A  37     -14.066 -29.487  63.067  1.00  0.39           C  
ATOM    260  CD  ARG A  37     -13.682 -30.752  63.857  1.00  0.39           C  
ATOM    261  NE  ARG A  37     -12.191 -30.901  63.827  1.00  0.39           N  
ATOM    262  CZ  ARG A  37     -11.523 -31.868  64.475  1.00  0.39           C  
ATOM    263  NH1 ARG A  37     -12.153 -32.775  65.216  1.00  0.39           N  
ATOM    264  NH2 ARG A  37     -10.197 -31.937  64.383  1.00  0.39           N  
ATOM    265  N   ARG A  38     -18.534 -27.951  61.787  1.00  0.42           N  
ATOM    266  CA  ARG A  38     -19.334 -29.052  61.248  1.00  0.42           C  
ATOM    267  C   ARG A  38     -19.781 -28.838  59.804  1.00  0.42           C  
ATOM    268  O   ARG A  38     -19.813 -27.745  59.271  1.00  0.42           O  
ATOM    269  CB  ARG A  38     -20.469 -29.589  62.161  1.00  0.42           C  
ATOM    270  CG  ARG A  38     -20.060 -30.904  62.868  1.00  0.42           C  
ATOM    271  CD  ARG A  38     -20.759 -31.095  64.215  1.00  0.42           C  
ATOM    272  NE  ARG A  38     -20.054 -32.222  64.919  1.00  0.42           N  
ATOM    273  CZ  ARG A  38     -20.640 -33.294  65.469  1.00  0.42           C  
ATOM    274  NH1 ARG A  38     -21.947 -33.503  65.371  1.00  0.42           N  
ATOM    275  NH2 ARG A  38     -19.903 -34.177  66.143  1.00  0.42           N  
ATOM    276  N   ARG A  39     -20.034 -29.979  59.121  1.00  0.38           N  
ATOM    277  CA  ARG A  39     -20.202 -30.070  57.684  1.00  0.38           C  
ATOM    278  C   ARG A  39     -21.548 -29.631  57.097  1.00  0.38           C  
ATOM    279  O   ARG A  39     -22.609 -29.889  57.648  1.00  0.38           O  
ATOM    280  CB  ARG A  39     -20.073 -31.556  57.254  1.00  0.38           C  
ATOM    281  CG  ARG A  39     -18.745 -32.281  57.562  1.00  0.38           C  
ATOM    282  CD  ARG A  39     -18.943 -33.801  57.455  1.00  0.38           C  
ATOM    283  NE  ARG A  39     -17.615 -34.487  57.331  1.00  0.38           N  
ATOM    284  CZ  ARG A  39     -17.499 -35.816  57.179  1.00  0.38           C  
ATOM    285  NH1 ARG A  39     -18.565 -36.611  57.229  1.00  0.38           N  
ATOM    286  NH2 ARG A  39     -16.309 -36.370  56.962  1.00  0.38           N  
ATOM    287  N   ARG A  40     -21.474 -29.060  55.871  1.00  0.34           N  
ATOM    288  CA  ARG A  40     -22.439 -29.086  54.776  1.00  0.34           C  
ATOM    289  C   ARG A  40     -23.733 -29.909  54.871  1.00  0.34           C  
ATOM    290  O   ARG A  40     -23.711 -31.124  55.018  1.00  0.34           O  
ATOM    291  CB  ARG A  40     -21.734 -29.683  53.520  1.00  0.34           C  
ATOM    292  CG  ARG A  40     -20.491 -28.965  52.953  1.00  0.34           C  
ATOM    293  CD  ARG A  40     -19.933 -29.754  51.756  1.00  0.34           C  
ATOM    294  NE  ARG A  40     -18.790 -28.997  51.147  1.00  0.34           N  
ATOM    295  CZ  ARG A  40     -18.181 -29.375  50.012  1.00  0.34           C  
ATOM    296  NH1 ARG A  40     -18.513 -30.502  49.389  1.00  0.34           N  
ATOM    297  NH2 ARG A  40     -17.226 -28.615  49.480  1.00  0.34           N  
ATOM    298  N   ARG A  41     -24.887 -29.250  54.617  1.00  0.40           N  
ATOM    299  CA  ARG A  41     -26.077 -29.929  54.134  1.00  0.40           C  
ATOM    300  C   ARG A  41     -26.641 -29.116  52.973  1.00  0.40           C  
ATOM    301  O   ARG A  41     -26.140 -28.045  52.644  1.00  0.40           O  
ATOM    302  CB  ARG A  41     -27.133 -30.244  55.229  1.00  0.40           C  
ATOM    303  CG  ARG A  41     -27.604 -31.719  55.228  1.00  0.40           C  
ATOM    304  CD  ARG A  41     -26.533 -32.689  55.745  1.00  0.40           C  
ATOM    305  NE  ARG A  41     -27.084 -34.084  55.631  1.00  0.40           N  
ATOM    306  CZ  ARG A  41     -27.130 -34.987  56.621  1.00  0.40           C  
ATOM    307  NH1 ARG A  41     -26.772 -34.685  57.864  1.00  0.40           N  
ATOM    308  NH2 ARG A  41     -27.551 -36.225  56.363  1.00  0.40           N  
ATOM    309  N   SER A  42     -27.637 -29.662  52.255  1.00  0.38           N  
ATOM    310  CA  SER A  42     -28.078 -29.192  50.953  1.00  0.38           C  
ATOM    311  C   SER A  42     -29.212 -28.171  50.979  1.00  0.38           C  
ATOM    312  O   SER A  42     -29.979 -28.049  51.925  1.00  0.38           O  
ATOM    313  CB  SER A  42     -28.462 -30.405  50.058  1.00  0.38           C  
ATOM    314  OG  SER A  42     -29.012 -31.466  50.845  1.00  0.38           O  
ATOM    315  N   ARG A  43     -29.341 -27.383  49.884  1.00  0.37           N  
ATOM    316  CA  ARG A  43     -30.213 -26.217  49.754  1.00  0.37           C  
ATOM    317  C   ARG A  43     -31.696 -26.538  49.465  1.00  0.37           C  
ATOM    318  O   ARG A  43     -32.445 -25.727  48.936  1.00  0.37           O  
ATOM    319  CB  ARG A  43     -29.557 -25.338  48.630  1.00  0.37           C  
ATOM    320  CG  ARG A  43     -30.282 -24.060  48.139  1.00  0.37           C  
ATOM    321  CD  ARG A  43     -29.495 -23.210  47.139  1.00  0.37           C  
ATOM    322  NE  ARG A  43     -28.777 -22.157  47.923  1.00  0.37           N  
ATOM    323  CZ  ARG A  43     -28.166 -21.106  47.361  1.00  0.37           C  
ATOM    324  NH1 ARG A  43     -28.019 -21.025  46.043  1.00  0.37           N  
ATOM    325  NH2 ARG A  43     -27.696 -20.121  48.122  1.00  0.37           N  
ATOM    326  N   TRP A  44     -32.205 -27.724  49.844  1.00  0.36           N  
ATOM    327  CA  TRP A  44     -33.517 -28.161  49.393  1.00  0.36           C  
ATOM    328  C   TRP A  44     -34.402 -28.702  50.502  1.00  0.36           C  
ATOM    329  O   TRP A  44     -34.778 -29.855  50.489  1.00  0.36           O  
ATOM    330  CB  TRP A  44     -33.410 -29.230  48.271  1.00  0.36           C  
ATOM    331  CG  TRP A  44     -32.888 -28.721  46.936  1.00  0.36           C  
ATOM    332  CD1 TRP A  44     -31.663 -28.935  46.371  1.00  0.36           C  
ATOM    333  CD2 TRP A  44     -33.665 -28.008  45.947  1.00  0.36           C  
ATOM    334  NE1 TRP A  44     -31.614 -28.390  45.104  1.00  0.36           N  
ATOM    335  CE2 TRP A  44     -32.841 -27.837  44.822  1.00  0.36           C  
ATOM    336  CE3 TRP A  44     -34.982 -27.551  45.945  1.00  0.36           C  
ATOM    337  CZ2 TRP A  44     -33.316 -27.220  43.667  1.00  0.36           C  
ATOM    338  CZ3 TRP A  44     -35.465 -26.932  44.781  1.00  0.36           C  
ATOM    339  CH2 TRP A  44     -34.645 -26.770  43.656  1.00  0.36           C  
ATOM    340  N   GLU A  45     -34.807 -27.823  51.452  1.00  0.41           N  
ATOM    341  CA  GLU A  45     -35.961 -28.109  52.290  1.00  0.41           C  
ATOM    342  C   GLU A  45     -36.639 -26.820  52.739  1.00  0.41           C  
ATOM    343  O   GLU A  45     -35.984 -25.846  53.097  1.00  0.41           O  
ATOM    344  CB  GLU A  45     -35.641 -29.042  53.489  1.00  0.41           C  
ATOM    345  CG  GLU A  45     -36.310 -30.432  53.321  1.00  0.41           C  
ATOM    346  CD  GLU A  45     -35.641 -31.537  54.140  1.00  0.41           C  
ATOM    347  OE1 GLU A  45     -36.389 -32.289  54.817  1.00  0.41           O  
ATOM    348  OE2 GLU A  45     -34.390 -31.655  54.074  1.00  0.41           O  
ATOM    349  N   GLN A  46     -37.994 -26.780  52.713  1.00  0.33           N  
ATOM    350  CA  GLN A  46     -38.759 -25.661  53.239  1.00  0.33           C  
ATOM    351  C   GLN A  46     -40.092 -26.117  53.821  1.00  0.33           C  
ATOM    352  O   GLN A  46     -40.998 -26.548  53.115  1.00  0.33           O  
ATOM    353  CB  GLN A  46     -39.055 -24.545  52.192  1.00  0.33           C  
ATOM    354  CG  GLN A  46     -37.897 -23.534  52.032  1.00  0.33           C  
ATOM    355  CD  GLN A  46     -38.303 -22.330  51.181  1.00  0.33           C  
ATOM    356  OE1 GLN A  46     -39.214 -22.370  50.361  1.00  0.33           O  
ATOM    357  NE2 GLN A  46     -37.594 -21.193  51.390  1.00  0.33           N  
ATOM    358  N   SER A  47     -40.250 -25.953  55.144  1.00  0.38           N  
ATOM    359  CA  SER A  47     -41.526 -25.988  55.835  1.00  0.38           C  
ATOM    360  C   SER A  47     -41.276 -25.203  57.114  1.00  0.38           C  
ATOM    361  O   SER A  47     -40.400 -25.519  57.906  1.00  0.38           O  
ATOM    362  CB  SER A  47     -42.084 -27.420  56.106  1.00  0.38           C  
ATOM    363  OG  SER A  47     -41.092 -28.306  56.628  1.00  0.38           O  
ATOM    364  N   ASN A  48     -41.871 -24.003  57.272  1.00  0.34           N  
ATOM    365  CA  ASN A  48     -43.186 -23.739  57.836  1.00  0.34           C  
ATOM    366  C   ASN A  48     -43.490 -24.377  59.189  1.00  0.34           C  
ATOM    367  O   ASN A  48     -43.825 -25.552  59.222  1.00  0.34           O  
ATOM    368  CB  ASN A  48     -44.376 -24.093  56.906  1.00  0.34           C  
ATOM    369  CG  ASN A  48     -44.576 -23.039  55.832  1.00  0.34           C  
ATOM    370  OD1 ASN A  48     -43.754 -22.162  55.587  1.00  0.34           O  
ATOM    371  ND2 ASN A  48     -45.759 -23.113  55.175  1.00  0.34           N  
ATOM    372  N   ASP A  49     -43.485 -23.564  60.273  1.00  0.40           N  
ATOM    373  CA  ASP A  49     -44.600 -23.502  61.206  1.00  0.40           C  
ATOM    374  C   ASP A  49     -44.479 -22.266  62.108  1.00  0.40           C  
ATOM    375  O   ASP A  49     -43.468 -22.086  62.774  1.00  0.40           O  
ATOM    376  CB  ASP A  49     -44.795 -24.772  62.083  1.00  0.40           C  
ATOM    377  CG  ASP A  49     -46.050 -25.530  61.671  1.00  0.40           C  
ATOM    378  OD1 ASP A  49     -47.048 -24.856  61.300  1.00  0.40           O  
ATOM    379  OD2 ASP A  49     -46.042 -26.782  61.774  1.00  0.40           O  
ATOM    380  N   ASP A  50     -45.510 -21.384  62.113  1.00  0.42           N  
ATOM    381  CA  ASP A  50     -45.667 -20.290  63.063  1.00  0.42           C  
ATOM    382  C   ASP A  50     -47.178 -20.022  63.145  1.00  0.42           C  
ATOM    383  O   ASP A  50     -47.874 -20.122  62.146  1.00  0.42           O  
ATOM    384  CB  ASP A  50     -44.890 -19.003  62.652  1.00  0.42           C  
ATOM    385  CG  ASP A  50     -43.691 -18.791  63.566  1.00  0.42           C  
ATOM    386  OD1 ASP A  50     -43.900 -18.876  64.805  1.00  0.42           O  
ATOM    387  OD2 ASP A  50     -42.589 -18.485  63.044  1.00  0.42           O  
ATOM    388  N   SER A  51     -47.730 -19.694  64.348  1.00  0.38           N  
ATOM    389  CA  SER A  51     -49.185 -19.745  64.551  1.00  0.38           C  
ATOM    390  C   SER A  51     -49.757 -18.731  65.539  1.00  0.38           C  
ATOM    391  O   SER A  51     -49.158 -18.432  66.563  1.00  0.38           O  
ATOM    392  CB  SER A  51     -49.638 -21.136  65.079  1.00  0.38           C  
ATOM    393  OG  SER A  51     -49.898 -22.025  63.994  1.00  0.38           O  
ATOM    394  N   ALA A  52     -51.011 -18.269  65.257  1.00  0.41           N  
ATOM    395  CA  ALA A  52     -51.854 -17.411  66.098  1.00  0.41           C  
ATOM    396  C   ALA A  52     -51.356 -15.968  66.365  1.00  0.41           C  
ATOM    397  O   ALA A  52     -50.201 -15.638  66.130  1.00  0.41           O  
ATOM    398  CB  ALA A  52     -52.207 -18.179  67.391  1.00  0.41           C  
ATOM    399  N   ASN A  53     -52.176 -14.983  66.826  1.00  0.40           N  
ATOM    400  CA  ASN A  53     -53.617 -14.903  67.050  1.00  0.40           C  
ATOM    401  C   ASN A  53     -54.033 -13.483  66.602  1.00  0.40           C  
ATOM    402  O   ASN A  53     -53.426 -12.520  67.049  1.00  0.40           O  
ATOM    403  CB  ASN A  53     -53.887 -15.076  68.583  1.00  0.40           C  
ATOM    404  CG  ASN A  53     -54.972 -16.102  68.883  1.00  0.40           C  
ATOM    405  OD1 ASN A  53     -55.712 -16.563  68.020  1.00  0.40           O  
ATOM    406  ND2 ASN A  53     -55.066 -16.500  70.174  1.00  0.40           N  
ATOM    407  N   ASN A  54     -54.953 -13.289  65.622  1.00  0.37           N  
ATOM    408  CA  ASN A  54     -56.388 -13.036  65.804  1.00  0.37           C  
ATOM    409  C   ASN A  54     -56.803 -11.605  66.264  1.00  0.37           C  
ATOM    410  O   ASN A  54     -56.084 -10.929  66.987  1.00  0.37           O  
ATOM    411  CB  ASN A  54     -57.047 -14.146  66.659  1.00  0.37           C  
ATOM    412  CG  ASN A  54     -58.559 -14.246  66.503  1.00  0.37           C  
ATOM    413  OD1 ASN A  54     -59.158 -13.729  65.562  1.00  0.37           O  
ATOM    414  ND2 ASN A  54     -59.200 -14.946  67.468  1.00  0.37           N  
ATOM    415  N   SER A  55     -58.016 -11.172  65.820  1.00  0.42           N  
ATOM    416  CA  SER A  55     -58.705  -9.882  66.002  1.00  0.42           C  
ATOM    417  C   SER A  55     -58.171  -8.710  65.156  1.00  0.42           C  
ATOM    418  O   SER A  55     -56.973  -8.489  65.042  1.00  0.42           O  
ATOM    419  CB  SER A  55     -59.029  -9.470  67.477  1.00  0.42           C  
ATOM    420  OG  SER A  55     -57.969  -8.761  68.118  1.00  0.42           O  
ATOM    421  N   GLY A  56     -58.993  -7.881  64.457  1.00  0.36           N  
ATOM    422  CA  GLY A  56     -60.405  -7.996  64.096  1.00  0.36           C  
ATOM    423  C   GLY A  56     -60.960  -6.711  63.509  1.00  0.36           C  
ATOM    424  O   GLY A  56     -60.892  -5.656  64.128  1.00  0.36           O  
ATOM    425  N   GLY A  57     -61.555  -6.769  62.294  1.00  0.36           N  
ATOM    426  CA  GLY A  57     -62.180  -5.595  61.680  1.00  0.36           C  
ATOM    427  C   GLY A  57     -62.397  -5.726  60.184  1.00  0.36           C  
ATOM    428  O   GLY A  57     -61.462  -5.955  59.422  1.00  0.36           O  
ATOM    429  N   GLU A  58     -63.648  -5.559  59.720  1.00  0.39           N  
ATOM    430  CA  GLU A  58     -64.032  -5.483  58.317  1.00  0.39           C  
ATOM    431  C   GLU A  58     -63.877  -4.050  57.782  1.00  0.39           C  
ATOM    432  O   GLU A  58     -63.876  -3.094  58.550  1.00  0.39           O  
ATOM    433  CB  GLU A  58     -65.517  -5.908  58.212  1.00  0.39           C  
ATOM    434  CG  GLU A  58     -65.774  -7.383  58.607  1.00  0.39           C  
ATOM    435  CD  GLU A  58     -67.214  -7.600  59.065  1.00  0.39           C  
ATOM    436  OE1 GLU A  58     -68.088  -7.824  58.191  1.00  0.39           O  
ATOM    437  OE2 GLU A  58     -67.432  -7.542  60.303  1.00  0.39           O  
ATOM    438  N   GLY A  59     -63.731  -3.786  56.461  1.00  0.37           N  
ATOM    439  CA  GLY A  59     -63.689  -4.678  55.311  1.00  0.37           C  
ATOM    440  C   GLY A  59     -63.589  -3.839  54.056  1.00  0.37           C  
ATOM    441  O   GLY A  59     -63.849  -2.641  54.080  1.00  0.37           O  
ATOM    442  N   GLY A  60     -63.191  -4.447  52.918  1.00  0.37           N  
ATOM    443  CA  GLY A  60     -63.020  -3.732  51.651  1.00  0.37           C  
ATOM    444  C   GLY A  60     -61.902  -4.367  50.862  1.00  0.37           C  
ATOM    445  O   GLY A  60     -60.740  -4.218  51.202  1.00  0.37           O  
ATOM    446  N   ALA A  61     -62.212  -5.128  49.789  1.00  0.36           N  
ATOM    447  CA  ALA A  61     -61.245  -6.061  49.240  1.00  0.36           C  
ATOM    448  C   ALA A  61     -60.765  -5.786  47.818  1.00  0.36           C  
ATOM    449  O   ALA A  61     -61.532  -5.778  46.875  1.00  0.36           O  
ATOM    450  CB  ALA A  61     -61.886  -7.462  49.198  1.00  0.36           C  
ATOM    451  N   VAL A  62     -59.425  -5.656  47.651  1.00  0.43           N  
ATOM    452  CA  VAL A  62     -58.761  -5.948  46.387  1.00  0.43           C  
ATOM    453  C   VAL A  62     -57.536  -6.786  46.742  1.00  0.43           C  
ATOM    454  O   VAL A  62     -56.631  -6.338  47.437  1.00  0.43           O  
ATOM    455  CB  VAL A  62     -58.338  -4.725  45.569  1.00  0.43           C  
ATOM    456  CG1 VAL A  62     -57.703  -5.178  44.236  1.00  0.43           C  
ATOM    457  CG2 VAL A  62     -59.573  -3.853  45.274  1.00  0.43           C  
ATOM    458  N   GLY A  63     -57.493  -8.066  46.306  1.00  0.39           N  
ATOM    459  CA  GLY A  63     -56.434  -8.994  46.702  1.00  0.39           C  
ATOM    460  C   GLY A  63     -55.179  -8.951  45.864  1.00  0.39           C  
ATOM    461  O   GLY A  63     -55.191  -9.250  44.674  1.00  0.39           O  
ATOM    462  N   ARG A  64     -54.026  -8.653  46.496  1.00  0.42           N  
ATOM    463  CA  ARG A  64     -52.722  -8.718  45.861  1.00  0.42           C  
ATOM    464  C   ARG A  64     -52.201 -10.145  45.733  1.00  0.42           C  
ATOM    465  O   ARG A  64     -51.521 -10.669  46.612  1.00  0.42           O  
ATOM    466  CB  ARG A  64     -51.676  -7.889  46.650  1.00  0.42           C  
ATOM    467  CG  ARG A  64     -51.815  -6.362  46.493  1.00  0.42           C  
ATOM    468  CD  ARG A  64     -50.708  -5.609  47.237  1.00  0.42           C  
ATOM    469  NE  ARG A  64     -50.822  -4.160  46.874  1.00  0.42           N  
ATOM    470  CZ  ARG A  64     -49.982  -3.214  47.315  1.00  0.42           C  
ATOM    471  NH1 ARG A  64     -49.010  -3.501  48.175  1.00  0.42           N  
ATOM    472  NH2 ARG A  64     -50.108  -1.958  46.891  1.00  0.42           N  
ATOM    473  N   LYS A  65     -52.503 -10.810  44.601  1.00  0.49           N  
ATOM    474  CA  LYS A  65     -51.867 -12.058  44.225  1.00  0.49           C  
ATOM    475  C   LYS A  65     -50.370 -11.923  43.963  1.00  0.49           C  
ATOM    476  O   LYS A  65     -49.893 -10.965  43.360  1.00  0.49           O  
ATOM    477  CB  LYS A  65     -52.573 -12.718  43.012  1.00  0.49           C  
ATOM    478  CG  LYS A  65     -53.839 -13.494  43.414  1.00  0.49           C  
ATOM    479  CD  LYS A  65     -54.522 -14.195  42.226  1.00  0.49           C  
ATOM    480  CE  LYS A  65     -55.718 -15.052  42.657  1.00  0.49           C  
ATOM    481  NZ  LYS A  65     -56.383 -15.659  41.480  1.00  0.49           N  
ATOM    482  N   ARG A  66     -49.590 -12.920  44.427  1.00  0.44           N  
ATOM    483  CA  ARG A  66     -48.163 -13.003  44.187  1.00  0.44           C  
ATOM    484  C   ARG A  66     -47.820 -13.229  42.716  1.00  0.44           C  
ATOM    485  O   ARG A  66     -48.144 -14.260  42.131  1.00  0.44           O  
ATOM    486  CB  ARG A  66     -47.529 -14.153  45.016  1.00  0.44           C  
ATOM    487  CG  ARG A  66     -47.386 -13.872  46.528  1.00  0.44           C  
ATOM    488  CD  ARG A  66     -46.986 -15.128  47.316  1.00  0.44           C  
ATOM    489  NE  ARG A  66     -46.491 -14.704  48.671  1.00  0.44           N  
ATOM    490  CZ  ARG A  66     -46.438 -15.502  49.748  1.00  0.44           C  
ATOM    491  NH1 ARG A  66     -46.988 -16.711  49.749  1.00  0.44           N  
ATOM    492  NH2 ARG A  66     -45.815 -15.090  50.852  1.00  0.44           N  
ATOM    493  N   LYS A  67     -47.130 -12.255  42.090  1.00  0.45           N  
ATOM    494  CA  LYS A  67     -46.534 -12.396  40.771  1.00  0.45           C  
ATOM    495  C   LYS A  67     -45.429 -13.461  40.779  1.00  0.45           C  
ATOM    496  O   LYS A  67     -44.555 -13.469  41.643  1.00  0.45           O  
ATOM    497  CB  LYS A  67     -45.974 -11.018  40.318  1.00  0.45           C  
ATOM    498  CG  LYS A  67     -45.426 -10.885  38.881  1.00  0.45           C  
ATOM    499  CD  LYS A  67     -46.433 -10.341  37.841  1.00  0.45           C  
ATOM    500  CE  LYS A  67     -45.795  -9.299  36.897  1.00  0.45           C  
ATOM    501  NZ  LYS A  67     -46.651  -8.984  35.725  1.00  0.45           N  
ATOM    502  N   THR A  68     -45.449 -14.406  39.820  1.00  0.56           N  
ATOM    503  CA  THR A  68     -44.487 -15.498  39.731  1.00  0.56           C  
ATOM    504  C   THR A  68     -43.166 -15.068  39.119  1.00  0.56           C  
ATOM    505  O   THR A  68     -43.035 -14.034  38.477  1.00  0.56           O  
ATOM    506  CB  THR A  68     -45.036 -16.710  38.980  1.00  0.56           C  
ATOM    507  OG1 THR A  68     -45.766 -16.305  37.829  1.00  0.56           O  
ATOM    508  CG2 THR A  68     -46.001 -17.468  39.904  1.00  0.56           C  
ATOM    509  N   ARG A  69     -42.114 -15.898  39.312  1.00  0.42           N  
ATOM    510  CA  ARG A  69     -40.721 -15.530  39.094  1.00  0.42           C  
ATOM    511  C   ARG A  69     -40.285 -15.521  37.622  1.00  0.42           C  
ATOM    512  O   ARG A  69     -39.110 -15.376  37.301  1.00  0.42           O  
ATOM    513  CB  ARG A  69     -39.876 -16.561  39.905  1.00  0.42           C  
ATOM    514  CG  ARG A  69     -38.367 -16.275  40.085  1.00  0.42           C  
ATOM    515  CD  ARG A  69     -37.700 -17.250  41.061  1.00  0.42           C  
ATOM    516  NE  ARG A  69     -36.235 -16.937  41.085  1.00  0.42           N  
ATOM    517  CZ  ARG A  69     -35.369 -17.482  41.951  1.00  0.42           C  
ATOM    518  NH1 ARG A  69     -35.777 -18.321  42.898  1.00  0.42           N  
ATOM    519  NH2 ARG A  69     -34.073 -17.188  41.874  1.00  0.42           N  
ATOM    520  N   TRP A  70     -41.248 -15.649  36.689  1.00  0.47           N  
ATOM    521  CA  TRP A  70     -40.989 -15.726  35.267  1.00  0.47           C  
ATOM    522  C   TRP A  70     -41.867 -14.763  34.485  1.00  0.47           C  
ATOM    523  O   TRP A  70     -41.935 -14.821  33.261  1.00  0.47           O  
ATOM    524  CB  TRP A  70     -41.248 -17.167  34.766  1.00  0.47           C  
ATOM    525  CG  TRP A  70     -40.328 -18.213  35.365  1.00  0.47           C  
ATOM    526  CD1 TRP A  70     -40.600 -19.124  36.346  1.00  0.47           C  
ATOM    527  CD2 TRP A  70     -38.976 -18.470  34.943  1.00  0.47           C  
ATOM    528  NE1 TRP A  70     -39.506 -19.934  36.572  1.00  0.47           N  
ATOM    529  CE2 TRP A  70     -38.503 -19.548  35.706  1.00  0.47           C  
ATOM    530  CE3 TRP A  70     -38.174 -17.866  33.977  1.00  0.47           C  
ATOM    531  CZ2 TRP A  70     -37.229 -20.067  35.505  1.00  0.47           C  
ATOM    532  CZ3 TRP A  70     -36.887 -18.384  33.769  1.00  0.47           C  
ATOM    533  CH2 TRP A  70     -36.425 -19.476  34.515  1.00  0.47           C  
ATOM    534  N   ALA A  71     -42.577 -13.839  35.165  1.00  0.45           N  
ATOM    535  CA  ALA A  71     -43.294 -12.776  34.490  1.00  0.45           C  
ATOM    536  C   ALA A  71     -42.359 -11.751  33.845  1.00  0.45           C  
ATOM    537  O   ALA A  71     -41.254 -11.521  34.330  1.00  0.45           O  
ATOM    538  CB  ALA A  71     -44.256 -12.093  35.474  1.00  0.45           C  
ATOM    539  N   GLU A  72     -42.771 -11.120  32.723  1.00  0.47           N  
ATOM    540  CA  GLU A  72     -41.929 -10.205  31.968  1.00  0.47           C  
ATOM    541  C   GLU A  72     -41.399  -8.981  32.717  1.00  0.47           C  
ATOM    542  O   GLU A  72     -42.051  -8.428  33.606  1.00  0.47           O  
ATOM    543  CB  GLU A  72     -42.664  -9.733  30.694  1.00  0.47           C  
ATOM    544  CG  GLU A  72     -43.079 -10.910  29.776  1.00  0.47           C  
ATOM    545  CD  GLU A  72     -44.595 -11.029  29.645  1.00  0.47           C  
ATOM    546  OE1 GLU A  72     -45.075 -11.205  28.498  1.00  0.47           O  
ATOM    547  OE2 GLU A  72     -45.269 -10.959  30.711  1.00  0.47           O  
ATOM    548  N   GLU A  73     -40.175  -8.521  32.346  1.00  0.49           N  
ATOM    549  CA  GLU A  73     -39.573  -7.282  32.826  1.00  0.49           C  
ATOM    550  C   GLU A  73     -40.469  -6.106  32.462  1.00  0.49           C  
ATOM    551  O   GLU A  73     -40.696  -5.821  31.289  1.00  0.49           O  
ATOM    552  CB  GLU A  73     -38.129  -7.071  32.255  1.00  0.49           C  
ATOM    553  CG  GLU A  73     -37.347  -5.834  32.807  1.00  0.49           C  
ATOM    554  CD  GLU A  73     -35.922  -5.641  32.257  1.00  0.49           C  
ATOM    555  OE1 GLU A  73     -35.455  -4.461  32.196  1.00  0.49           O  
ATOM    556  OE2 GLU A  73     -35.256  -6.646  31.914  1.00  0.49           O  
ATOM    557  N   GLU A  74     -41.065  -5.430  33.475  1.00  0.54           N  
ATOM    558  CA  GLU A  74     -41.938  -4.295  33.255  1.00  0.54           C  
ATOM    559  C   GLU A  74     -41.210  -3.176  32.530  1.00  0.54           C  
ATOM    560  O   GLU A  74     -40.034  -2.942  32.823  1.00  0.54           O  
ATOM    561  CB  GLU A  74     -42.560  -3.776  34.579  1.00  0.54           C  
ATOM    562  CG  GLU A  74     -43.641  -4.738  35.134  1.00  0.54           C  
ATOM    563  CD  GLU A  74     -44.408  -4.233  36.359  1.00  0.54           C  
ATOM    564  OE1 GLU A  74     -45.524  -4.786  36.571  1.00  0.54           O  
ATOM    565  OE2 GLU A  74     -43.892  -3.353  37.088  1.00  0.54           O  
ATOM    566  N   PRO A  75     -41.810  -2.487  31.549  1.00  0.56           N  
ATOM    567  CA  PRO A  75     -41.131  -1.420  30.839  1.00  0.56           C  
ATOM    568  C   PRO A  75     -40.666  -0.361  31.809  1.00  0.56           C  
ATOM    569  O   PRO A  75     -41.471   0.190  32.555  1.00  0.56           O  
ATOM    570  CB  PRO A  75     -42.155  -0.908  29.814  1.00  0.56           C  
ATOM    571  CG  PRO A  75     -43.510  -1.269  30.430  1.00  0.56           C  
ATOM    572  CD  PRO A  75     -43.224  -2.570  31.184  1.00  0.56           C  
ATOM    573  N   ARG A  76     -39.348  -0.093  31.824  1.00  0.58           N  
ATOM    574  CA  ARG A  76     -38.727   0.772  32.799  1.00  0.58           C  
ATOM    575  C   ARG A  76     -39.353   2.152  32.764  1.00  0.58           C  
ATOM    576  O   ARG A  76     -39.609   2.631  31.657  1.00  0.58           O  
ATOM    577  CB  ARG A  76     -37.216   0.892  32.499  1.00  0.58           C  
ATOM    578  CG  ARG A  76     -36.482  -0.460  32.557  1.00  0.58           C  
ATOM    579  CD  ARG A  76     -35.016  -0.369  32.136  1.00  0.58           C  
ATOM    580  NE  ARG A  76     -34.517  -1.770  31.991  1.00  0.58           N  
ATOM    581  CZ  ARG A  76     -33.430  -2.118  31.292  1.00  0.58           C  
ATOM    582  NH1 ARG A  76     -32.625  -1.207  30.755  1.00  0.58           N  
ATOM    583  NH2 ARG A  76     -33.200  -3.415  31.127  1.00  0.58           N  
ATOM    584  N   PRO A  77     -39.659   2.805  33.891  1.00  0.48           N  
ATOM    585  CA  PRO A  77     -40.460   4.017  33.900  1.00  0.48           C  
ATOM    586  C   PRO A  77     -39.858   5.064  33.004  1.00  0.48           C  
ATOM    587  O   PRO A  77     -38.704   5.448  33.193  1.00  0.48           O  
ATOM    588  CB  PRO A  77     -40.523   4.446  35.375  1.00  0.48           C  
ATOM    589  CG  PRO A  77     -39.298   3.781  36.008  1.00  0.48           C  
ATOM    590  CD  PRO A  77     -39.160   2.476  35.222  1.00  0.48           C  
ATOM    591  N   ALA A  78     -40.624   5.514  31.994  1.00  0.52           N  
ATOM    592  CA  ALA A  78     -40.139   6.476  31.044  1.00  0.52           C  
ATOM    593  C   ALA A  78     -39.757   7.761  31.745  1.00  0.52           C  
ATOM    594  O   ALA A  78     -40.558   8.354  32.464  1.00  0.52           O  
ATOM    595  CB  ALA A  78     -41.193   6.740  29.951  1.00  0.52           C  
ATOM    596  N   ILE A  79     -38.490   8.198  31.580  1.00  0.55           N  
ATOM    597  CA  ILE A  79     -38.010   9.427  32.171  1.00  0.55           C  
ATOM    598  C   ILE A  79     -38.780  10.579  31.573  1.00  0.55           C  
ATOM    599  O   ILE A  79     -38.619  10.934  30.406  1.00  0.55           O  
ATOM    600  CB  ILE A  79     -36.506   9.612  32.002  1.00  0.55           C  
ATOM    601  CG1 ILE A  79     -35.745   8.454  32.695  1.00  0.55           C  
ATOM    602  CG2 ILE A  79     -36.069  10.987  32.562  1.00  0.55           C  
ATOM    603  CD1 ILE A  79     -34.238   8.438  32.406  1.00  0.55           C  
ATOM    604  N   ALA A  80     -39.699  11.144  32.376  1.00  0.55           N  
ATOM    605  CA  ALA A  80     -40.559  12.211  31.954  1.00  0.55           C  
ATOM    606  C   ALA A  80     -39.755  13.470  31.685  1.00  0.55           C  
ATOM    607  O   ALA A  80     -39.369  14.207  32.589  1.00  0.55           O  
ATOM    608  CB  ALA A  80     -41.669  12.459  32.997  1.00  0.55           C  
ATOM    609  N   LEU A  81     -39.466  13.731  30.394  1.00  0.56           N  
ATOM    610  CA  LEU A  81     -38.872  14.965  29.952  1.00  0.56           C  
ATOM    611  C   LEU A  81     -39.794  16.132  30.295  1.00  0.56           C  
ATOM    612  O   LEU A  81     -41.004  15.992  30.105  1.00  0.56           O  
ATOM    613  CB  LEU A  81     -38.619  14.927  28.425  1.00  0.56           C  
ATOM    614  CG  LEU A  81     -37.479  13.981  27.998  1.00  0.56           C  
ATOM    615  CD1 LEU A  81     -37.472  13.777  26.474  1.00  0.56           C  
ATOM    616  CD2 LEU A  81     -36.116  14.514  28.464  1.00  0.56           C  
ATOM    617  N   PRO A  82     -39.331  17.273  30.803  1.00  0.63           N  
ATOM    618  CA  PRO A  82     -40.157  18.468  30.957  1.00  0.63           C  
ATOM    619  C   PRO A  82     -40.918  18.820  29.687  1.00  0.63           C  
ATOM    620  O   PRO A  82     -40.308  18.758  28.623  1.00  0.63           O  
ATOM    621  CB  PRO A  82     -39.162  19.565  31.388  1.00  0.63           C  
ATOM    622  CG  PRO A  82     -37.961  18.805  31.963  1.00  0.63           C  
ATOM    623  CD  PRO A  82     -37.929  17.527  31.133  1.00  0.63           C  
ATOM    624  N   ASP A  83     -42.217  19.200  29.751  1.00  0.60           N  
ATOM    625  CA  ASP A  83     -43.064  19.363  28.574  1.00  0.60           C  
ATOM    626  C   ASP A  83     -42.504  20.314  27.500  1.00  0.60           C  
ATOM    627  O   ASP A  83     -42.659  20.087  26.315  1.00  0.60           O  
ATOM    628  CB  ASP A  83     -44.518  19.735  28.971  1.00  0.60           C  
ATOM    629  CG  ASP A  83     -45.277  18.519  29.485  1.00  0.60           C  
ATOM    630  OD1 ASP A  83     -45.445  17.535  28.709  1.00  0.60           O  
ATOM    631  OD2 ASP A  83     -45.722  18.553  30.652  1.00  0.60           O  
ATOM    632  N   PHE A  84     -41.718  21.340  27.885  1.00  0.62           N  
ATOM    633  CA  PHE A  84     -40.961  22.188  26.968  1.00  0.62           C  
ATOM    634  C   PHE A  84     -40.033  21.404  26.013  1.00  0.62           C  
ATOM    635  O   PHE A  84     -39.884  21.722  24.839  1.00  0.62           O  
ATOM    636  CB  PHE A  84     -40.182  23.216  27.853  1.00  0.62           C  
ATOM    637  CG  PHE A  84     -39.060  23.940  27.153  1.00  0.62           C  
ATOM    638  CD1 PHE A  84     -37.733  23.526  27.356  1.00  0.62           C  
ATOM    639  CD2 PHE A  84     -39.313  24.988  26.257  1.00  0.62           C  
ATOM    640  CE1 PHE A  84     -36.677  24.147  26.681  1.00  0.62           C  
ATOM    641  CE2 PHE A  84     -38.256  25.620  25.587  1.00  0.62           C  
ATOM    642  CZ  PHE A  84     -36.937  25.202  25.800  1.00  0.62           C  
ATOM    643  N   MET A  85     -39.394  20.316  26.490  1.00  0.58           N  
ATOM    644  CA  MET A  85     -38.526  19.506  25.659  1.00  0.58           C  
ATOM    645  C   MET A  85     -39.305  18.561  24.755  1.00  0.58           C  
ATOM    646  O   MET A  85     -38.783  18.034  23.780  1.00  0.58           O  
ATOM    647  CB  MET A  85     -37.555  18.686  26.541  1.00  0.58           C  
ATOM    648  CG  MET A  85     -36.580  19.559  27.354  1.00  0.58           C  
ATOM    649  SD  MET A  85     -35.301  18.615  28.242  1.00  0.58           S  
ATOM    650  CE  MET A  85     -34.288  18.192  26.793  1.00  0.58           C  
ATOM    651  N   LYS A  86     -40.598  18.346  25.050  1.00  0.55           N  
ATOM    652  CA  LYS A  86     -41.509  17.518  24.294  1.00  0.55           C  
ATOM    653  C   LYS A  86     -41.839  18.114  22.940  1.00  0.55           C  
ATOM    654  O   LYS A  86     -41.881  17.406  21.946  1.00  0.55           O  
ATOM    655  CB  LYS A  86     -42.770  17.351  25.138  1.00  0.55           C  
ATOM    656  CG  LYS A  86     -43.673  16.139  24.905  1.00  0.55           C  
ATOM    657  CD  LYS A  86     -44.780  16.311  25.953  1.00  0.55           C  
ATOM    658  CE  LYS A  86     -45.729  15.163  26.249  1.00  0.55           C  
ATOM    659  NZ  LYS A  86     -46.609  15.640  27.338  1.00  0.55           N  
ATOM    660  N   ASP A  87     -42.024  19.453  22.874  1.00  0.53           N  
ATOM    661  CA  ASP A  87     -42.244  20.182  21.636  1.00  0.53           C  
ATOM    662  C   ASP A  87     -41.060  20.065  20.674  1.00  0.53           C  
ATOM    663  O   ASP A  87     -41.207  19.732  19.501  1.00  0.53           O  
ATOM    664  CB  ASP A  87     -42.538  21.668  21.950  1.00  0.53           C  
ATOM    665  CG  ASP A  87     -43.773  21.785  22.828  1.00  0.53           C  
ATOM    666  OD1 ASP A  87     -44.771  21.075  22.539  1.00  0.53           O  
ATOM    667  OD2 ASP A  87     -43.724  22.588  23.792  1.00  0.53           O  
ATOM    668  N   PHE A  88     -39.827  20.232  21.207  1.00  0.50           N  
ATOM    669  CA  PHE A  88     -38.574  19.983  20.507  1.00  0.50           C  
ATOM    670  C   PHE A  88     -38.398  18.524  20.097  1.00  0.50           C  
ATOM    671  O   PHE A  88     -37.830  18.220  19.053  1.00  0.50           O  
ATOM    672  CB  PHE A  88     -37.346  20.446  21.342  1.00  0.50           C  
ATOM    673  CG  PHE A  88     -37.120  21.930  21.206  1.00  0.50           C  
ATOM    674  CD1 PHE A  88     -36.470  22.431  20.065  1.00  0.50           C  
ATOM    675  CD2 PHE A  88     -37.508  22.832  22.210  1.00  0.50           C  
ATOM    676  CE1 PHE A  88     -36.191  23.798  19.937  1.00  0.50           C  
ATOM    677  CE2 PHE A  88     -37.233  24.201  22.083  1.00  0.50           C  
ATOM    678  CZ  PHE A  88     -36.568  24.684  20.951  1.00  0.50           C  
ATOM    679  N   ALA A  89     -38.896  17.569  20.906  1.00  0.52           N  
ATOM    680  CA  ALA A  89     -38.853  16.163  20.573  1.00  0.52           C  
ATOM    681  C   ALA A  89     -39.893  15.743  19.537  1.00  0.52           C  
ATOM    682  O   ALA A  89     -39.707  14.756  18.834  1.00  0.52           O  
ATOM    683  CB  ALA A  89     -39.038  15.339  21.860  1.00  0.52           C  
ATOM    684  N   ALA A  90     -40.997  16.501  19.382  1.00  0.52           N  
ATOM    685  CA  ALA A  90     -42.050  16.216  18.430  1.00  0.52           C  
ATOM    686  C   ALA A  90     -41.699  16.594  16.996  1.00  0.52           C  
ATOM    687  O   ALA A  90     -42.299  16.096  16.048  1.00  0.52           O  
ATOM    688  CB  ALA A  90     -43.324  16.970  18.858  1.00  0.52           C  
ATOM    689  N   GLU A  91     -40.681  17.458  16.805  1.00  0.56           N  
ATOM    690  CA  GLU A  91     -40.227  17.869  15.490  1.00  0.56           C  
ATOM    691  C   GLU A  91     -39.100  16.973  14.970  1.00  0.56           C  
ATOM    692  O   GLU A  91     -38.653  17.078  13.832  1.00  0.56           O  
ATOM    693  CB  GLU A  91     -39.781  19.350  15.561  1.00  0.56           C  
ATOM    694  CG  GLU A  91     -39.669  20.053  14.185  1.00  0.56           C  
ATOM    695  CD  GLU A  91     -39.441  21.559  14.308  1.00  0.56           C  
ATOM    696  OE1 GLU A  91     -40.192  22.314  13.635  1.00  0.56           O  
ATOM    697  OE2 GLU A  91     -38.515  21.965  15.056  1.00  0.56           O  
ATOM    698  N   MET A  92     -38.655  15.996  15.786  1.00  0.61           N  
ATOM    699  CA  MET A  92     -37.633  15.037  15.420  1.00  0.61           C  
ATOM    700  C   MET A  92     -38.268  13.667  15.250  1.00  0.61           C  
ATOM    701  O   MET A  92     -39.081  13.235  16.059  1.00  0.61           O  
ATOM    702  CB  MET A  92     -36.532  14.952  16.510  1.00  0.61           C  
ATOM    703  CG  MET A  92     -35.624  16.197  16.611  1.00  0.61           C  
ATOM    704  SD  MET A  92     -34.363  16.318  15.297  1.00  0.61           S  
ATOM    705  CE  MET A  92     -35.240  17.498  14.230  1.00  0.61           C  
ATOM    706  N   ASP A  93     -37.900  12.934  14.172  1.00  0.75           N  
ATOM    707  CA  ASP A  93     -38.372  11.585  13.912  1.00  0.75           C  
ATOM    708  C   ASP A  93     -38.199  10.614  15.091  1.00  0.75           C  
ATOM    709  O   ASP A  93     -37.106  10.543  15.666  1.00  0.75           O  
ATOM    710  CB  ASP A  93     -37.589  10.962  12.727  1.00  0.75           C  
ATOM    711  CG  ASP A  93     -38.235  11.277  11.394  1.00  0.75           C  
ATOM    712  OD1 ASP A  93     -39.479  11.134  11.316  1.00  0.75           O  
ATOM    713  OD2 ASP A  93     -37.473  11.581  10.446  1.00  0.75           O  
ATOM    714  N   PRO A  94     -39.189   9.797  15.472  1.00  0.86           N  
ATOM    715  CA  PRO A  94     -39.084   8.915  16.629  1.00  0.86           C  
ATOM    716  C   PRO A  94     -38.045   7.841  16.384  1.00  0.86           C  
ATOM    717  O   PRO A  94     -37.383   7.398  17.320  1.00  0.86           O  
ATOM    718  CB  PRO A  94     -40.507   8.357  16.817  1.00  0.86           C  
ATOM    719  CG  PRO A  94     -41.169   8.497  15.442  1.00  0.86           C  
ATOM    720  CD  PRO A  94     -40.523   9.758  14.871  1.00  0.86           C  
ATOM    721  N   GLU A  95     -37.873   7.428  15.117  1.00  0.87           N  
ATOM    722  CA  GLU A  95     -36.852   6.494  14.695  1.00  0.87           C  
ATOM    723  C   GLU A  95     -35.437   7.058  14.833  1.00  0.87           C  
ATOM    724  O   GLU A  95     -34.520   6.380  15.279  1.00  0.87           O  
ATOM    725  CB  GLU A  95     -37.161   5.983  13.274  1.00  0.87           C  
ATOM    726  CG  GLU A  95     -36.557   4.589  12.978  1.00  0.87           C  
ATOM    727  CD  GLU A  95     -36.946   4.065  11.606  1.00  0.87           C  
ATOM    728  OE1 GLU A  95     -36.438   2.989  11.207  1.00  0.87           O  
ATOM    729  OE2 GLU A  95     -37.656   4.784  10.857  1.00  0.87           O  
ATOM    730  N   VAL A  96     -35.231   8.363  14.519  1.00  0.87           N  
ATOM    731  CA  VAL A  96     -33.977   9.074  14.756  1.00  0.87           C  
ATOM    732  C   VAL A  96     -33.660   9.145  16.242  1.00  0.87           C  
ATOM    733  O   VAL A  96     -32.525   8.924  16.654  1.00  0.87           O  
ATOM    734  CB  VAL A  96     -33.965  10.459  14.104  1.00  0.87           C  
ATOM    735  CG1 VAL A  96     -32.728  11.295  14.503  1.00  0.87           C  
ATOM    736  CG2 VAL A  96     -33.970  10.261  12.575  1.00  0.87           C  
ATOM    737  N   HIS A  97     -34.673   9.398  17.101  1.00  0.86           N  
ATOM    738  CA  HIS A  97     -34.500   9.342  18.548  1.00  0.86           C  
ATOM    739  C   HIS A  97     -34.090   7.955  19.060  1.00  0.86           C  
ATOM    740  O   HIS A  97     -33.156   7.818  19.849  1.00  0.86           O  
ATOM    741  CB  HIS A  97     -35.777   9.808  19.284  1.00  0.86           C  
ATOM    742  CG  HIS A  97     -35.578  10.003  20.755  1.00  0.86           C  
ATOM    743  ND1 HIS A  97     -35.164  11.237  21.208  1.00  0.86           N  
ATOM    744  CD2 HIS A  97     -35.708   9.137  21.794  1.00  0.86           C  
ATOM    745  CE1 HIS A  97     -35.056  11.106  22.512  1.00  0.86           C  
ATOM    746  NE2 HIS A  97     -35.371   9.852  22.923  1.00  0.86           N  
ATOM    747  N   ALA A  98     -34.745   6.881  18.562  1.00  0.92           N  
ATOM    748  CA  ALA A  98     -34.413   5.496  18.856  1.00  0.92           C  
ATOM    749  C   ALA A  98     -33.006   5.079  18.415  1.00  0.92           C  
ATOM    750  O   ALA A  98     -32.265   4.449  19.169  1.00  0.92           O  
ATOM    751  CB  ALA A  98     -35.473   4.574  18.214  1.00  0.92           C  
ATOM    752  N   LEU A  99     -32.580   5.470  17.196  1.00  0.91           N  
ATOM    753  CA  LEU A  99     -31.232   5.260  16.691  1.00  0.91           C  
ATOM    754  C   LEU A  99     -30.157   5.952  17.521  1.00  0.91           C  
ATOM    755  O   LEU A  99     -29.135   5.353  17.844  1.00  0.91           O  
ATOM    756  CB  LEU A  99     -31.132   5.727  15.222  1.00  0.91           C  
ATOM    757  CG  LEU A  99     -31.817   4.798  14.202  1.00  0.91           C  
ATOM    758  CD1 LEU A  99     -31.944   5.501  12.841  1.00  0.91           C  
ATOM    759  CD2 LEU A  99     -31.067   3.467  14.038  1.00  0.91           C  
ATOM    760  N   ASN A 100     -30.387   7.218  17.937  1.00  0.89           N  
ATOM    761  CA  ASN A 100     -29.501   7.936  18.846  1.00  0.89           C  
ATOM    762  C   ASN A 100     -29.381   7.282  20.218  1.00  0.89           C  
ATOM    763  O   ASN A 100     -28.280   7.120  20.741  1.00  0.89           O  
ATOM    764  CB  ASN A 100     -29.950   9.405  19.021  1.00  0.89           C  
ATOM    765  CG  ASN A 100     -29.419  10.218  17.848  1.00  0.89           C  
ATOM    766  OD1 ASN A 100     -28.219  10.417  17.710  1.00  0.89           O  
ATOM    767  ND2 ASN A 100     -30.320  10.708  16.969  1.00  0.89           N  
ATOM    768  N   ALA A 101     -30.505   6.834  20.815  1.00  0.91           N  
ATOM    769  CA  ALA A 101     -30.504   6.105  22.071  1.00  0.91           C  
ATOM    770  C   ALA A 101     -29.724   4.794  21.992  1.00  0.91           C  
ATOM    771  O   ALA A 101     -28.897   4.487  22.845  1.00  0.91           O  
ATOM    772  CB  ALA A 101     -31.960   5.849  22.517  1.00  0.91           C  
ATOM    773  N   ARG A 102     -29.917   4.023  20.900  1.00  0.93           N  
ATOM    774  CA  ARG A 102     -29.162   2.813  20.640  1.00  0.93           C  
ATOM    775  C   ARG A 102     -27.671   3.060  20.436  1.00  0.93           C  
ATOM    776  O   ARG A 102     -26.833   2.321  20.948  1.00  0.93           O  
ATOM    777  CB  ARG A 102     -29.757   2.044  19.434  1.00  0.93           C  
ATOM    778  CG  ARG A 102     -29.204   0.615  19.234  1.00  0.93           C  
ATOM    779  CD  ARG A 102     -29.453  -0.319  20.418  1.00  0.93           C  
ATOM    780  NE  ARG A 102     -28.815  -1.627  20.109  1.00  0.93           N  
ATOM    781  CZ  ARG A 102     -28.578  -2.592  21.003  1.00  0.93           C  
ATOM    782  NH1 ARG A 102     -28.969  -2.482  22.269  1.00  0.93           N  
ATOM    783  NH2 ARG A 102     -27.915  -3.665  20.584  1.00  0.93           N  
ATOM    784  N   LEU A 103     -27.304   4.143  19.717  1.00  0.90           N  
ATOM    785  CA  LEU A 103     -25.927   4.570  19.533  1.00  0.90           C  
ATOM    786  C   LEU A 103     -25.216   4.897  20.843  1.00  0.90           C  
ATOM    787  O   LEU A 103     -24.077   4.487  21.072  1.00  0.90           O  
ATOM    788  CB  LEU A 103     -25.885   5.803  18.594  1.00  0.90           C  
ATOM    789  CG  LEU A 103     -24.484   6.348  18.247  1.00  0.90           C  
ATOM    790  CD1 LEU A 103     -23.594   5.274  17.612  1.00  0.90           C  
ATOM    791  CD2 LEU A 103     -24.600   7.559  17.311  1.00  0.90           C  
ATOM    792  N   LEU A 104     -25.897   5.613  21.760  1.00  0.90           N  
ATOM    793  CA  LEU A 104     -25.415   5.888  23.103  1.00  0.90           C  
ATOM    794  C   LEU A 104     -25.232   4.644  23.959  1.00  0.90           C  
ATOM    795  O   LEU A 104     -24.206   4.490  24.620  1.00  0.90           O  
ATOM    796  CB  LEU A 104     -26.358   6.871  23.827  1.00  0.90           C  
ATOM    797  CG  LEU A 104     -26.341   8.299  23.249  1.00  0.90           C  
ATOM    798  CD1 LEU A 104     -27.475   9.126  23.871  1.00  0.90           C  
ATOM    799  CD2 LEU A 104     -24.988   8.997  23.462  1.00  0.90           C  
ATOM    800  N   ASP A 105     -26.193   3.696  23.930  1.00  0.91           N  
ATOM    801  CA  ASP A 105     -26.064   2.418  24.607  1.00  0.91           C  
ATOM    802  C   ASP A 105     -24.863   1.605  24.114  1.00  0.91           C  
ATOM    803  O   ASP A 105     -24.057   1.124  24.909  1.00  0.91           O  
ATOM    804  CB  ASP A 105     -27.365   1.590  24.401  1.00  0.91           C  
ATOM    805  CG  ASP A 105     -28.304   1.573  25.596  1.00  0.91           C  
ATOM    806  OD1 ASP A 105     -27.986   2.171  26.658  1.00  0.91           O  
ATOM    807  OD2 ASP A 105     -29.329   0.859  25.489  1.00  0.91           O  
ATOM    808  N   ILE A 106     -24.669   1.484  22.784  1.00  0.90           N  
ATOM    809  CA  ILE A 106     -23.523   0.793  22.196  1.00  0.90           C  
ATOM    810  C   ILE A 106     -22.205   1.457  22.554  1.00  0.90           C  
ATOM    811  O   ILE A 106     -21.241   0.792  22.925  1.00  0.90           O  
ATOM    812  CB  ILE A 106     -23.667   0.648  20.687  1.00  0.90           C  
ATOM    813  CG1 ILE A 106     -24.852  -0.288  20.377  1.00  0.90           C  
ATOM    814  CG2 ILE A 106     -22.381   0.088  20.036  1.00  0.90           C  
ATOM    815  CD1 ILE A 106     -25.332  -0.155  18.934  1.00  0.90           C  
ATOM    816  N   SER A 107     -22.150   2.807  22.519  1.00  0.88           N  
ATOM    817  CA  SER A 107     -20.983   3.577  22.936  1.00  0.88           C  
ATOM    818  C   SER A 107     -20.619   3.320  24.391  1.00  0.88           C  
ATOM    819  O   SER A 107     -19.468   3.053  24.726  1.00  0.88           O  
ATOM    820  CB  SER A 107     -21.218   5.097  22.731  1.00  0.88           C  
ATOM    821  OG  SER A 107     -19.996   5.837  22.670  1.00  0.88           O  
ATOM    822  N   ARG A 108     -21.633   3.293  25.284  1.00  0.88           N  
ATOM    823  CA  ARG A 108     -21.466   2.937  26.681  1.00  0.88           C  
ATOM    824  C   ARG A 108     -20.945   1.520  26.896  1.00  0.88           C  
ATOM    825  O   ARG A 108     -20.057   1.298  27.711  1.00  0.88           O  
ATOM    826  CB  ARG A 108     -22.799   3.107  27.460  1.00  0.88           C  
ATOM    827  CG  ARG A 108     -22.652   2.951  28.992  1.00  0.88           C  
ATOM    828  CD  ARG A 108     -23.933   3.171  29.816  1.00  0.88           C  
ATOM    829  NE  ARG A 108     -24.859   2.005  29.595  1.00  0.88           N  
ATOM    830  CZ  ARG A 108     -26.068   2.077  29.036  1.00  0.88           C  
ATOM    831  NH1 ARG A 108     -26.662   3.212  28.693  1.00  0.88           N  
ATOM    832  NH2 ARG A 108     -26.717   0.978  28.647  1.00  0.88           N  
ATOM    833  N   LEU A 109     -21.465   0.518  26.156  1.00  0.86           N  
ATOM    834  CA  LEU A 109     -20.965  -0.848  26.197  1.00  0.86           C  
ATOM    835  C   LEU A 109     -19.518  -0.980  25.738  1.00  0.86           C  
ATOM    836  O   LEU A 109     -18.705  -1.631  26.370  1.00  0.86           O  
ATOM    837  CB  LEU A 109     -21.842  -1.797  25.337  1.00  0.86           C  
ATOM    838  CG  LEU A 109     -22.980  -2.503  26.103  1.00  0.86           C  
ATOM    839  CD1 LEU A 109     -24.092  -1.548  26.552  1.00  0.86           C  
ATOM    840  CD2 LEU A 109     -23.576  -3.633  25.249  1.00  0.86           C  
ATOM    841  N   LEU A 110     -19.150  -0.324  24.626  1.00  0.86           N  
ATOM    842  CA  LEU A 110     -17.800  -0.358  24.096  1.00  0.86           C  
ATOM    843  C   LEU A 110     -16.741   0.295  24.979  1.00  0.86           C  
ATOM    844  O   LEU A 110     -15.572  -0.103  24.955  1.00  0.86           O  
ATOM    845  CB  LEU A 110     -17.787   0.303  22.705  1.00  0.86           C  
ATOM    846  CG  LEU A 110     -18.468  -0.543  21.612  1.00  0.86           C  
ATOM    847  CD1 LEU A 110     -18.631   0.295  20.339  1.00  0.86           C  
ATOM    848  CD2 LEU A 110     -17.676  -1.821  21.304  1.00  0.86           C  
ATOM    849  N   GLN A 111     -17.141   1.319  25.759  1.00  0.85           N  
ATOM    850  CA  GLN A 111     -16.301   2.018  26.711  1.00  0.85           C  
ATOM    851  C   GLN A 111     -16.239   1.385  28.096  1.00  0.85           C  
ATOM    852  O   GLN A 111     -15.264   1.572  28.817  1.00  0.85           O  
ATOM    853  CB  GLN A 111     -16.838   3.456  26.891  1.00  0.85           C  
ATOM    854  CG  GLN A 111     -16.604   4.333  25.644  1.00  0.85           C  
ATOM    855  CD  GLN A 111     -17.240   5.712  25.807  1.00  0.85           C  
ATOM    856  OE1 GLN A 111     -17.971   6.013  26.746  1.00  0.85           O  
ATOM    857  NE2 GLN A 111     -16.933   6.607  24.836  1.00  0.85           N  
ATOM    858  N   SER A 112     -17.263   0.607  28.508  1.00  0.79           N  
ATOM    859  CA  SER A 112     -17.437   0.158  29.888  1.00  0.79           C  
ATOM    860  C   SER A 112     -16.377  -0.784  30.418  1.00  0.79           C  
ATOM    861  O   SER A 112     -16.137  -0.864  31.613  1.00  0.79           O  
ATOM    862  CB  SER A 112     -18.814  -0.527  30.131  1.00  0.79           C  
ATOM    863  OG  SER A 112     -18.939  -1.768  29.428  1.00  0.79           O  
ATOM    864  N   GLY A 113     -15.759  -1.564  29.506  1.00  0.69           N  
ATOM    865  CA  GLY A 113     -14.756  -2.569  29.835  1.00  0.69           C  
ATOM    866  C   GLY A 113     -15.331  -3.857  30.370  1.00  0.69           C  
ATOM    867  O   GLY A 113     -14.602  -4.789  30.684  1.00  0.69           O  
ATOM    868  N   LEU A 114     -16.672  -3.935  30.469  1.00  0.71           N  
ATOM    869  CA  LEU A 114     -17.410  -5.107  30.894  1.00  0.71           C  
ATOM    870  C   LEU A 114     -17.320  -6.240  29.878  1.00  0.71           C  
ATOM    871  O   LEU A 114     -17.124  -5.969  28.690  1.00  0.71           O  
ATOM    872  CB  LEU A 114     -18.895  -4.761  31.164  1.00  0.71           C  
ATOM    873  CG  LEU A 114     -19.114  -3.843  32.383  1.00  0.71           C  
ATOM    874  CD1 LEU A 114     -20.562  -3.333  32.401  1.00  0.71           C  
ATOM    875  CD2 LEU A 114     -18.787  -4.563  33.702  1.00  0.71           C  
ATOM    876  N   PRO A 115     -17.429  -7.518  30.244  1.00  0.65           N  
ATOM    877  CA  PRO A 115     -17.595  -8.594  29.273  1.00  0.65           C  
ATOM    878  C   PRO A 115     -18.752  -8.349  28.311  1.00  0.65           C  
ATOM    879  O   PRO A 115     -19.892  -8.289  28.723  1.00  0.65           O  
ATOM    880  CB  PRO A 115     -17.804  -9.856  30.139  1.00  0.65           C  
ATOM    881  CG  PRO A 115     -17.214  -9.489  31.507  1.00  0.65           C  
ATOM    882  CD  PRO A 115     -17.535  -8.001  31.619  1.00  0.65           C  
ATOM    883  N   LEU A 116     -18.482  -8.254  26.994  1.00  0.66           N  
ATOM    884  CA  LEU A 116     -19.483  -7.833  26.026  1.00  0.66           C  
ATOM    885  C   LEU A 116     -20.380  -8.966  25.526  1.00  0.66           C  
ATOM    886  O   LEU A 116     -21.004  -8.884  24.473  1.00  0.66           O  
ATOM    887  CB  LEU A 116     -18.761  -7.195  24.814  1.00  0.66           C  
ATOM    888  CG  LEU A 116     -17.920  -5.948  25.142  1.00  0.66           C  
ATOM    889  CD1 LEU A 116     -17.104  -5.521  23.915  1.00  0.66           C  
ATOM    890  CD2 LEU A 116     -18.785  -4.781  25.630  1.00  0.66           C  
ATOM    891  N   ASP A 117     -20.468 -10.054  26.306  1.00  0.64           N  
ATOM    892  CA  ASP A 117     -21.259 -11.218  25.997  1.00  0.64           C  
ATOM    893  C   ASP A 117     -21.544 -11.934  27.326  1.00  0.64           C  
ATOM    894  O   ASP A 117     -20.809 -12.823  27.766  1.00  0.64           O  
ATOM    895  CB  ASP A 117     -20.546 -12.113  24.926  1.00  0.64           C  
ATOM    896  CG  ASP A 117     -21.375 -13.299  24.471  1.00  0.64           C  
ATOM    897  OD1 ASP A 117     -22.538 -13.443  24.918  1.00  0.64           O  
ATOM    898  OD2 ASP A 117     -20.799 -14.197  23.797  1.00  0.64           O  
ATOM    899  N   ASP A 118     -22.666 -11.576  27.987  1.00  0.61           N  
ATOM    900  CA  ASP A 118     -23.067 -12.117  29.274  1.00  0.61           C  
ATOM    901  C   ASP A 118     -23.818 -13.442  29.152  1.00  0.61           C  
ATOM    902  O   ASP A 118     -24.345 -13.979  30.123  1.00  0.61           O  
ATOM    903  CB  ASP A 118     -24.016 -11.117  29.976  1.00  0.61           C  
ATOM    904  CG  ASP A 118     -23.255  -9.859  30.344  1.00  0.61           C  
ATOM    905  OD1 ASP A 118     -22.284  -9.980  31.133  1.00  0.61           O  
ATOM    906  OD2 ASP A 118     -23.648  -8.780  29.835  1.00  0.61           O  
ATOM    907  N   ARG A 119     -23.876 -14.044  27.942  1.00  0.67           N  
ATOM    908  CA  ARG A 119     -24.577 -15.298  27.738  1.00  0.67           C  
ATOM    909  C   ARG A 119     -24.040 -16.471  28.583  1.00  0.67           C  
ATOM    910  O   ARG A 119     -22.817 -16.663  28.682  1.00  0.67           O  
ATOM    911  CB  ARG A 119     -24.563 -15.708  26.245  1.00  0.67           C  
ATOM    912  CG  ARG A 119     -25.343 -14.749  25.324  1.00  0.67           C  
ATOM    913  CD  ARG A 119     -25.178 -15.118  23.848  1.00  0.67           C  
ATOM    914  NE  ARG A 119     -25.857 -14.038  23.060  1.00  0.67           N  
ATOM    915  CZ  ARG A 119     -26.316 -14.186  21.813  1.00  0.67           C  
ATOM    916  NH1 ARG A 119     -26.255 -15.358  21.190  1.00  0.67           N  
ATOM    917  NH2 ARG A 119     -26.861 -13.147  21.180  1.00  0.67           N  
ATOM    918  N   PRO A 120     -24.898 -17.290  29.208  1.00  0.65           N  
ATOM    919  CA  PRO A 120     -24.475 -18.472  29.945  1.00  0.65           C  
ATOM    920  C   PRO A 120     -23.845 -19.502  29.032  1.00  0.65           C  
ATOM    921  O   PRO A 120     -24.069 -19.493  27.825  1.00  0.65           O  
ATOM    922  CB  PRO A 120     -25.765 -18.978  30.608  1.00  0.65           C  
ATOM    923  CG  PRO A 120     -26.873 -18.547  29.649  1.00  0.65           C  
ATOM    924  CD  PRO A 120     -26.360 -17.212  29.112  1.00  0.65           C  
ATOM    925  N   GLU A 121     -23.014 -20.391  29.596  1.00  0.58           N  
ATOM    926  CA  GLU A 121     -22.113 -21.240  28.842  1.00  0.58           C  
ATOM    927  C   GLU A 121     -22.731 -22.173  27.827  1.00  0.58           C  
ATOM    928  O   GLU A 121     -22.218 -22.317  26.722  1.00  0.58           O  
ATOM    929  CB  GLU A 121     -21.096 -21.892  29.796  1.00  0.58           C  
ATOM    930  CG  GLU A 121     -20.059 -20.789  30.079  1.00  0.58           C  
ATOM    931  CD  GLU A 121     -18.935 -21.023  31.068  1.00  0.58           C  
ATOM    932  OE1 GLU A 121     -18.081 -20.086  31.079  1.00  0.58           O  
ATOM    933  OE2 GLU A 121     -18.924 -22.047  31.779  1.00  0.58           O  
ATOM    934  N   GLY A 122     -23.909 -22.751  28.127  1.00  0.62           N  
ATOM    935  CA  GLY A 122     -24.616 -23.603  27.178  1.00  0.62           C  
ATOM    936  C   GLY A 122     -25.335 -22.880  26.058  1.00  0.62           C  
ATOM    937  O   GLY A 122     -25.884 -23.514  25.169  1.00  0.62           O  
ATOM    938  N   ALA A 123     -25.346 -21.530  26.071  1.00  0.69           N  
ATOM    939  CA  ALA A 123     -25.951 -20.714  25.036  1.00  0.69           C  
ATOM    940  C   ALA A 123     -24.888 -19.969  24.229  1.00  0.69           C  
ATOM    941  O   ALA A 123     -25.182 -19.050  23.461  1.00  0.69           O  
ATOM    942  CB  ALA A 123     -26.925 -19.699  25.671  1.00  0.69           C  
ATOM    943  N   ARG A 124     -23.604 -20.355  24.378  1.00  0.69           N  
ATOM    944  CA  ARG A 124     -22.523 -19.799  23.597  1.00  0.69           C  
ATOM    945  C   ARG A 124     -22.336 -20.624  22.338  1.00  0.69           C  
ATOM    946  O   ARG A 124     -22.041 -21.814  22.383  1.00  0.69           O  
ATOM    947  CB  ARG A 124     -21.206 -19.761  24.415  1.00  0.69           C  
ATOM    948  CG  ARG A 124     -21.305 -18.859  25.663  1.00  0.69           C  
ATOM    949  CD  ARG A 124     -20.042 -18.854  26.530  1.00  0.69           C  
ATOM    950  NE  ARG A 124     -20.383 -18.058  27.754  1.00  0.69           N  
ATOM    951  CZ  ARG A 124     -19.578 -17.826  28.793  1.00  0.69           C  
ATOM    952  NH1 ARG A 124     -18.359 -18.346  28.886  1.00  0.69           N  
ATOM    953  NH2 ARG A 124     -20.048 -17.119  29.818  1.00  0.69           N  
ATOM    954  N   SER A 125     -22.514 -19.995  21.157  1.00  0.66           N  
ATOM    955  CA  SER A 125     -22.234 -20.612  19.872  1.00  0.66           C  
ATOM    956  C   SER A 125     -20.768 -21.018  19.748  1.00  0.66           C  
ATOM    957  O   SER A 125     -19.916 -20.283  20.259  1.00  0.66           O  
ATOM    958  CB  SER A 125     -22.618 -19.684  18.680  1.00  0.66           C  
ATOM    959  OG  SER A 125     -22.195 -18.331  18.882  1.00  0.66           O  
ATOM    960  N   PRO A 126     -20.398 -22.154  19.130  1.00  0.70           N  
ATOM    961  CA  PRO A 126     -19.009 -22.567  18.959  1.00  0.70           C  
ATOM    962  C   PRO A 126     -18.079 -21.481  18.476  1.00  0.70           C  
ATOM    963  O   PRO A 126     -18.448 -20.688  17.610  1.00  0.70           O  
ATOM    964  CB  PRO A 126     -19.065 -23.751  17.985  1.00  0.70           C  
ATOM    965  CG  PRO A 126     -20.442 -24.362  18.240  1.00  0.70           C  
ATOM    966  CD  PRO A 126     -21.314 -23.142  18.556  1.00  0.70           C  
ATOM    967  N   SER A 127     -16.860 -21.401  19.034  1.00  0.68           N  
ATOM    968  CA  SER A 127     -15.888 -20.444  18.544  1.00  0.68           C  
ATOM    969  C   SER A 127     -15.452 -20.831  17.128  1.00  0.68           C  
ATOM    970  O   SER A 127     -15.121 -22.002  16.936  1.00  0.68           O  
ATOM    971  CB  SER A 127     -14.663 -20.323  19.489  1.00  0.68           C  
ATOM    972  OG  SER A 127     -14.019 -19.043  19.400  1.00  0.68           O  
ATOM    973  N   PRO A 128     -15.451 -19.973  16.104  1.00  0.76           N  
ATOM    974  CA  PRO A 128     -14.753 -20.215  14.848  1.00  0.76           C  
ATOM    975  C   PRO A 128     -13.279 -20.480  15.055  1.00  0.76           C  
ATOM    976  O   PRO A 128     -12.750 -20.225  16.138  1.00  0.76           O  
ATOM    977  CB  PRO A 128     -14.991 -18.949  13.998  1.00  0.76           C  
ATOM    978  CG  PRO A 128     -16.109 -18.184  14.711  1.00  0.76           C  
ATOM    979  CD  PRO A 128     -15.980 -18.622  16.166  1.00  0.76           C  
ATOM    980  N   GLU A 129     -12.594 -20.992  14.022  1.00  0.80           N  
ATOM    981  CA  GLU A 129     -11.211 -21.387  14.104  1.00  0.80           C  
ATOM    982  C   GLU A 129     -10.261 -20.310  14.630  1.00  0.80           C  
ATOM    983  O   GLU A 129     -10.486 -19.109  14.424  1.00  0.80           O  
ATOM    984  CB  GLU A 129     -10.737 -21.883  12.731  1.00  0.80           C  
ATOM    985  CG  GLU A 129     -11.509 -23.140  12.270  1.00  0.80           C  
ATOM    986  CD  GLU A 129     -10.889 -23.780  11.030  1.00  0.80           C  
ATOM    987  OE1 GLU A 129     -11.154 -24.991  10.826  1.00  0.80           O  
ATOM    988  OE2 GLU A 129     -10.157 -23.072  10.293  1.00  0.80           O  
ATOM    989  N   PRO A 130      -9.195 -20.660  15.344  1.00  0.80           N  
ATOM    990  CA  PRO A 130      -8.469 -19.660  16.091  1.00  0.80           C  
ATOM    991  C   PRO A 130      -7.475 -19.007  15.163  1.00  0.80           C  
ATOM    992  O   PRO A 130      -6.398 -19.534  14.910  1.00  0.80           O  
ATOM    993  CB  PRO A 130      -7.781 -20.459  17.210  1.00  0.80           C  
ATOM    994  CG  PRO A 130      -7.629 -21.873  16.647  1.00  0.80           C  
ATOM    995  CD  PRO A 130      -8.872 -22.020  15.775  1.00  0.80           C  
ATOM    996  N   VAL A 131      -7.820 -17.813  14.666  1.00  0.81           N  
ATOM    997  CA  VAL A 131      -6.930 -16.999  13.873  1.00  0.81           C  
ATOM    998  C   VAL A 131      -5.895 -16.347  14.777  1.00  0.81           C  
ATOM    999  O   VAL A 131      -6.221 -15.817  15.842  1.00  0.81           O  
ATOM   1000  CB  VAL A 131      -7.680 -15.955  13.054  1.00  0.81           C  
ATOM   1001  CG1 VAL A 131      -6.720 -15.293  12.046  1.00  0.81           C  
ATOM   1002  CG2 VAL A 131      -8.842 -16.632  12.298  1.00  0.81           C  
ATOM   1003  N   TYR A 132      -4.616 -16.388  14.369  1.00  0.78           N  
ATOM   1004  CA  TYR A 132      -3.491 -15.881  15.118  1.00  0.78           C  
ATOM   1005  C   TYR A 132      -2.828 -14.784  14.304  1.00  0.78           C  
ATOM   1006  O   TYR A 132      -2.807 -14.831  13.077  1.00  0.78           O  
ATOM   1007  CB  TYR A 132      -2.437 -16.993  15.389  1.00  0.78           C  
ATOM   1008  CG  TYR A 132      -2.945 -18.035  16.353  1.00  0.78           C  
ATOM   1009  CD1 TYR A 132      -2.741 -17.894  17.733  1.00  0.78           C  
ATOM   1010  CD2 TYR A 132      -3.604 -19.182  15.893  1.00  0.78           C  
ATOM   1011  CE1 TYR A 132      -3.229 -18.845  18.643  1.00  0.78           C  
ATOM   1012  CE2 TYR A 132      -4.094 -20.136  16.792  1.00  0.78           C  
ATOM   1013  CZ  TYR A 132      -3.938 -19.953  18.164  1.00  0.78           C  
ATOM   1014  OH  TYR A 132      -4.484 -20.937  19.008  1.00  0.78           O  
ATOM   1015  N   ASP A 133      -2.287 -13.761  14.991  1.00  0.79           N  
ATOM   1016  CA  ASP A 133      -1.424 -12.748  14.423  1.00  0.79           C  
ATOM   1017  C   ASP A 133       0.003 -13.306  14.276  1.00  0.79           C  
ATOM   1018  O   ASP A 133       0.328 -14.386  14.772  1.00  0.79           O  
ATOM   1019  CB  ASP A 133      -1.467 -11.485  15.337  1.00  0.79           C  
ATOM   1020  CG  ASP A 133      -0.834 -10.250  14.712  1.00  0.79           C  
ATOM   1021  OD1 ASP A 133      -0.588 -10.260  13.478  1.00  0.79           O  
ATOM   1022  OD2 ASP A 133      -0.560  -9.296  15.476  1.00  0.79           O  
ATOM   1023  N   ASN A 134       0.907 -12.544  13.623  1.00  0.78           N  
ATOM   1024  CA  ASN A 134       2.313 -12.859  13.383  1.00  0.78           C  
ATOM   1025  C   ASN A 134       3.100 -13.131  14.659  1.00  0.78           C  
ATOM   1026  O   ASN A 134       4.090 -13.855  14.659  1.00  0.78           O  
ATOM   1027  CB  ASN A 134       3.046 -11.702  12.654  1.00  0.78           C  
ATOM   1028  CG  ASN A 134       2.659 -11.641  11.184  1.00  0.78           C  
ATOM   1029  OD1 ASN A 134       1.917 -12.460  10.652  1.00  0.78           O  
ATOM   1030  ND2 ASN A 134       3.245 -10.644  10.473  1.00  0.78           N  
ATOM   1031  N   PHE A 135       2.649 -12.561  15.791  1.00  0.78           N  
ATOM   1032  CA  PHE A 135       3.294 -12.709  17.080  1.00  0.78           C  
ATOM   1033  C   PHE A 135       2.762 -13.913  17.853  1.00  0.78           C  
ATOM   1034  O   PHE A 135       3.073 -14.105  19.024  1.00  0.78           O  
ATOM   1035  CB  PHE A 135       3.052 -11.445  17.945  1.00  0.78           C  
ATOM   1036  CG  PHE A 135       3.627 -10.230  17.277  1.00  0.78           C  
ATOM   1037  CD1 PHE A 135       5.015 -10.019  17.262  1.00  0.78           C  
ATOM   1038  CD2 PHE A 135       2.792  -9.292  16.650  1.00  0.78           C  
ATOM   1039  CE1 PHE A 135       5.560  -8.893  16.631  1.00  0.78           C  
ATOM   1040  CE2 PHE A 135       3.333  -8.168  16.015  1.00  0.78           C  
ATOM   1041  CZ  PHE A 135       4.718  -7.966  16.007  1.00  0.78           C  
ATOM   1042  N   GLY A 136       1.930 -14.769  17.216  1.00  0.78           N  
ATOM   1043  CA  GLY A 136       1.402 -15.980  17.840  1.00  0.78           C  
ATOM   1044  C   GLY A 136       0.231 -15.735  18.751  1.00  0.78           C  
ATOM   1045  O   GLY A 136      -0.225 -16.623  19.463  1.00  0.78           O  
ATOM   1046  N   ILE A 137      -0.299 -14.502  18.748  1.00  0.82           N  
ATOM   1047  CA  ILE A 137      -1.401 -14.090  19.597  1.00  0.82           C  
ATOM   1048  C   ILE A 137      -2.715 -14.357  18.886  1.00  0.82           C  
ATOM   1049  O   ILE A 137      -2.908 -13.980  17.733  1.00  0.82           O  
ATOM   1050  CB  ILE A 137      -1.308 -12.614  19.983  1.00  0.82           C  
ATOM   1051  CG1 ILE A 137       0.028 -12.333  20.715  1.00  0.82           C  
ATOM   1052  CG2 ILE A 137      -2.521 -12.206  20.856  1.00  0.82           C  
ATOM   1053  CD1 ILE A 137       0.272 -10.846  21.001  1.00  0.82           C  
ATOM   1054  N   ARG A 138      -3.666 -15.040  19.558  1.00  0.82           N  
ATOM   1055  CA  ARG A 138      -4.997 -15.285  19.028  1.00  0.82           C  
ATOM   1056  C   ARG A 138      -5.843 -14.017  18.936  1.00  0.82           C  
ATOM   1057  O   ARG A 138      -6.227 -13.436  19.949  1.00  0.82           O  
ATOM   1058  CB  ARG A 138      -5.742 -16.334  19.892  1.00  0.82           C  
ATOM   1059  CG  ARG A 138      -7.150 -16.702  19.375  1.00  0.82           C  
ATOM   1060  CD  ARG A 138      -7.910 -17.697  20.255  1.00  0.82           C  
ATOM   1061  NE  ARG A 138      -7.169 -18.995  20.187  1.00  0.82           N  
ATOM   1062  CZ  ARG A 138      -7.573 -20.128  20.774  1.00  0.82           C  
ATOM   1063  NH1 ARG A 138      -8.647 -20.169  21.554  1.00  0.82           N  
ATOM   1064  NH2 ARG A 138      -6.874 -21.241  20.578  1.00  0.82           N  
ATOM   1065  N   ILE A 139      -6.184 -13.576  17.708  1.00  0.83           N  
ATOM   1066  CA  ILE A 139      -7.002 -12.394  17.489  1.00  0.83           C  
ATOM   1067  C   ILE A 139      -8.488 -12.714  17.546  1.00  0.83           C  
ATOM   1068  O   ILE A 139      -9.308 -11.886  17.923  1.00  0.83           O  
ATOM   1069  CB  ILE A 139      -6.646 -11.680  16.182  1.00  0.83           C  
ATOM   1070  CG1 ILE A 139      -6.776 -12.574  14.925  1.00  0.83           C  
ATOM   1071  CG2 ILE A 139      -5.214 -11.123  16.335  1.00  0.83           C  
ATOM   1072  CD1 ILE A 139      -6.643 -11.795  13.610  1.00  0.83           C  
ATOM   1073  N   ASN A 140      -8.884 -13.965  17.223  1.00  0.80           N  
ATOM   1074  CA  ASN A 140     -10.276 -14.383  17.197  1.00  0.80           C  
ATOM   1075  C   ASN A 140     -10.780 -14.801  18.584  1.00  0.80           C  
ATOM   1076  O   ASN A 140     -11.150 -15.951  18.820  1.00  0.80           O  
ATOM   1077  CB  ASN A 140     -10.451 -15.511  16.140  1.00  0.80           C  
ATOM   1078  CG  ASN A 140     -11.913 -15.752  15.769  1.00  0.80           C  
ATOM   1079  OD1 ASN A 140     -12.824 -15.023  16.151  1.00  0.80           O  
ATOM   1080  ND2 ASN A 140     -12.161 -16.821  14.975  1.00  0.80           N  
ATOM   1081  N   THR A 141     -10.784 -13.870  19.559  1.00  0.84           N  
ATOM   1082  CA  THR A 141     -11.360 -14.100  20.880  1.00  0.84           C  
ATOM   1083  C   THR A 141     -12.867 -13.885  20.855  1.00  0.84           C  
ATOM   1084  O   THR A 141     -13.429 -13.329  19.917  1.00  0.84           O  
ATOM   1085  CB  THR A 141     -10.728 -13.295  22.018  1.00  0.84           C  
ATOM   1086  OG1 THR A 141     -11.022 -11.906  21.970  1.00  0.84           O  
ATOM   1087  CG2 THR A 141      -9.199 -13.434  21.984  1.00  0.84           C  
ATOM   1088  N   ARG A 142     -13.594 -14.351  21.894  1.00  0.80           N  
ATOM   1089  CA  ARG A 142     -15.026 -14.130  22.042  1.00  0.80           C  
ATOM   1090  C   ARG A 142     -15.341 -12.653  22.243  1.00  0.80           C  
ATOM   1091  O   ARG A 142     -16.276 -12.099  21.669  1.00  0.80           O  
ATOM   1092  CB  ARG A 142     -15.519 -14.973  23.240  1.00  0.80           C  
ATOM   1093  CG  ARG A 142     -17.001 -14.821  23.634  1.00  0.80           C  
ATOM   1094  CD  ARG A 142     -17.317 -15.663  24.868  1.00  0.80           C  
ATOM   1095  NE  ARG A 142     -18.786 -15.534  25.139  1.00  0.80           N  
ATOM   1096  CZ  ARG A 142     -19.321 -15.279  26.340  1.00  0.80           C  
ATOM   1097  NH1 ARG A 142     -18.592 -14.912  27.377  1.00  0.80           N  
ATOM   1098  NH2 ARG A 142     -20.644 -15.249  26.461  1.00  0.80           N  
ATOM   1099  N   GLU A 143     -14.503 -11.982  23.046  1.00  0.82           N  
ATOM   1100  CA  GLU A 143     -14.536 -10.585  23.396  1.00  0.82           C  
ATOM   1101  C   GLU A 143     -14.301  -9.704  22.183  1.00  0.82           C  
ATOM   1102  O   GLU A 143     -14.995  -8.708  21.974  1.00  0.82           O  
ATOM   1103  CB  GLU A 143     -13.477 -10.293  24.499  1.00  0.82           C  
ATOM   1104  CG  GLU A 143     -13.600 -11.146  25.802  1.00  0.82           C  
ATOM   1105  CD  GLU A 143     -13.437 -12.656  25.603  1.00  0.82           C  
ATOM   1106  OE1 GLU A 143     -14.261 -13.422  26.162  1.00  0.82           O  
ATOM   1107  OE2 GLU A 143     -12.573 -13.047  24.769  1.00  0.82           O  
ATOM   1108  N   TYR A 144     -13.337 -10.081  21.314  1.00  0.83           N  
ATOM   1109  CA  TYR A 144     -13.112  -9.443  20.032  1.00  0.83           C  
ATOM   1110  C   TYR A 144     -14.307  -9.594  19.094  1.00  0.83           C  
ATOM   1111  O   TYR A 144     -14.773  -8.615  18.521  1.00  0.83           O  
ATOM   1112  CB  TYR A 144     -11.819 -10.002  19.384  1.00  0.83           C  
ATOM   1113  CG  TYR A 144     -11.426  -9.238  18.146  1.00  0.83           C  
ATOM   1114  CD1 TYR A 144     -11.642  -9.778  16.867  1.00  0.83           C  
ATOM   1115  CD2 TYR A 144     -10.853  -7.963  18.257  1.00  0.83           C  
ATOM   1116  CE1 TYR A 144     -11.267  -9.064  15.720  1.00  0.83           C  
ATOM   1117  CE2 TYR A 144     -10.486  -7.243  17.112  1.00  0.83           C  
ATOM   1118  CZ  TYR A 144     -10.668  -7.807  15.846  1.00  0.83           C  
ATOM   1119  OH  TYR A 144     -10.222  -7.100  14.712  1.00  0.83           O  
ATOM   1120  N   ARG A 145     -14.884 -10.811  18.980  1.00  0.83           N  
ATOM   1121  CA  ARG A 145     -16.086 -11.057  18.195  1.00  0.83           C  
ATOM   1122  C   ARG A 145     -17.307 -10.274  18.665  1.00  0.83           C  
ATOM   1123  O   ARG A 145     -18.083  -9.756  17.862  1.00  0.83           O  
ATOM   1124  CB  ARG A 145     -16.437 -12.566  18.162  1.00  0.83           C  
ATOM   1125  CG  ARG A 145     -15.509 -13.381  17.240  1.00  0.83           C  
ATOM   1126  CD  ARG A 145     -15.959 -14.825  16.996  1.00  0.83           C  
ATOM   1127  NE  ARG A 145     -15.724 -15.590  18.263  1.00  0.83           N  
ATOM   1128  CZ  ARG A 145     -16.599 -16.406  18.862  1.00  0.83           C  
ATOM   1129  NH1 ARG A 145     -17.842 -16.570  18.427  1.00  0.83           N  
ATOM   1130  NH2 ARG A 145     -16.197 -17.154  19.886  1.00  0.83           N  
ATOM   1131  N   ALA A 146     -17.509 -10.160  19.989  1.00  0.85           N  
ATOM   1132  CA  ALA A 146     -18.535  -9.329  20.575  1.00  0.85           C  
ATOM   1133  C   ALA A 146     -18.331  -7.835  20.325  1.00  0.85           C  
ATOM   1134  O   ALA A 146     -19.263  -7.126  19.944  1.00  0.85           O  
ATOM   1135  CB  ALA A 146     -18.602  -9.636  22.079  1.00  0.85           C  
ATOM   1136  N   ARG A 147     -17.087  -7.331  20.478  1.00  0.86           N  
ATOM   1137  CA  ARG A 147     -16.736  -5.949  20.190  1.00  0.86           C  
ATOM   1138  C   ARG A 147     -16.908  -5.571  18.728  1.00  0.86           C  
ATOM   1139  O   ARG A 147     -17.442  -4.516  18.403  1.00  0.86           O  
ATOM   1140  CB  ARG A 147     -15.284  -5.649  20.638  1.00  0.86           C  
ATOM   1141  CG  ARG A 147     -15.031  -4.166  20.980  1.00  0.86           C  
ATOM   1142  CD  ARG A 147     -13.645  -3.910  21.582  1.00  0.86           C  
ATOM   1143  NE  ARG A 147     -13.739  -2.670  22.434  1.00  0.86           N  
ATOM   1144  CZ  ARG A 147     -12.880  -2.371  23.420  1.00  0.86           C  
ATOM   1145  NH1 ARG A 147     -11.766  -3.075  23.592  1.00  0.86           N  
ATOM   1146  NH2 ARG A 147     -13.132  -1.367  24.258  1.00  0.86           N  
ATOM   1147  N   GLU A 148     -16.492  -6.471  17.817  1.00  0.87           N  
ATOM   1148  CA  GLU A 148     -16.665  -6.375  16.380  1.00  0.87           C  
ATOM   1149  C   GLU A 148     -18.128  -6.326  15.961  1.00  0.87           C  
ATOM   1150  O   GLU A 148     -18.533  -5.511  15.133  1.00  0.87           O  
ATOM   1151  CB  GLU A 148     -15.920  -7.561  15.719  1.00  0.87           C  
ATOM   1152  CG  GLU A 148     -16.015  -7.665  14.176  1.00  0.87           C  
ATOM   1153  CD  GLU A 148     -15.449  -6.476  13.399  1.00  0.87           C  
ATOM   1154  OE1 GLU A 148     -15.628  -6.518  12.149  1.00  0.87           O  
ATOM   1155  OE2 GLU A 148     -14.875  -5.535  13.993  1.00  0.87           O  
ATOM   1156  N   ARG A 149     -19.004  -7.153  16.576  1.00  0.87           N  
ATOM   1157  CA  ARG A 149     -20.437  -7.074  16.339  1.00  0.87           C  
ATOM   1158  C   ARG A 149     -21.041  -5.717  16.715  1.00  0.87           C  
ATOM   1159  O   ARG A 149     -21.784  -5.118  15.943  1.00  0.87           O  
ATOM   1160  CB  ARG A 149     -21.170  -8.190  17.130  1.00  0.87           C  
ATOM   1161  CG  ARG A 149     -22.677  -8.327  16.808  1.00  0.87           C  
ATOM   1162  CD  ARG A 149     -23.464  -9.231  17.769  1.00  0.87           C  
ATOM   1163  NE  ARG A 149     -22.955 -10.636  17.596  1.00  0.87           N  
ATOM   1164  CZ  ARG A 149     -22.671 -11.489  18.591  1.00  0.87           C  
ATOM   1165  NH1 ARG A 149     -22.815 -11.153  19.869  1.00  0.87           N  
ATOM   1166  NH2 ARG A 149     -22.211 -12.706  18.304  1.00  0.87           N  
ATOM   1167  N   LEU A 150     -20.679  -5.191  17.904  1.00  0.89           N  
ATOM   1168  CA  LEU A 150     -21.076  -3.877  18.381  1.00  0.89           C  
ATOM   1169  C   LEU A 150     -20.526  -2.726  17.543  1.00  0.89           C  
ATOM   1170  O   LEU A 150     -21.219  -1.752  17.267  1.00  0.89           O  
ATOM   1171  CB  LEU A 150     -20.679  -3.708  19.865  1.00  0.89           C  
ATOM   1172  CG  LEU A 150     -21.514  -4.568  20.836  1.00  0.89           C  
ATOM   1173  CD1 LEU A 150     -20.887  -4.543  22.237  1.00  0.89           C  
ATOM   1174  CD2 LEU A 150     -22.979  -4.106  20.899  1.00  0.89           C  
ATOM   1175  N   ASN A 151     -19.263  -2.820  17.073  1.00  0.88           N  
ATOM   1176  CA  ASN A 151     -18.678  -1.864  16.145  1.00  0.88           C  
ATOM   1177  C   ASN A 151     -19.419  -1.780  14.816  1.00  0.88           C  
ATOM   1178  O   ASN A 151     -19.702  -0.689  14.323  1.00  0.88           O  
ATOM   1179  CB  ASN A 151     -17.197  -2.210  15.856  1.00  0.88           C  
ATOM   1180  CG  ASN A 151     -16.308  -1.785  17.017  1.00  0.88           C  
ATOM   1181  OD1 ASN A 151     -16.613  -0.876  17.790  1.00  0.88           O  
ATOM   1182  ND2 ASN A 151     -15.112  -2.414  17.104  1.00  0.88           N  
ATOM   1183  N   ARG A 152     -19.798  -2.930  14.225  1.00  0.88           N  
ATOM   1184  CA  ARG A 152     -20.613  -2.973  13.026  1.00  0.88           C  
ATOM   1185  C   ARG A 152     -22.009  -2.401  13.228  1.00  0.88           C  
ATOM   1186  O   ARG A 152     -22.493  -1.628  12.406  1.00  0.88           O  
ATOM   1187  CB  ARG A 152     -20.719  -4.415  12.489  1.00  0.88           C  
ATOM   1188  CG  ARG A 152     -19.380  -4.949  11.948  1.00  0.88           C  
ATOM   1189  CD  ARG A 152     -19.480  -6.405  11.499  1.00  0.88           C  
ATOM   1190  NE  ARG A 152     -18.104  -6.849  11.162  1.00  0.88           N  
ATOM   1191  CZ  ARG A 152     -17.767  -7.844  10.335  1.00  0.88           C  
ATOM   1192  NH1 ARG A 152     -18.672  -8.513   9.632  1.00  0.88           N  
ATOM   1193  NH2 ARG A 152     -16.475  -8.145  10.252  1.00  0.88           N  
ATOM   1194  N   GLU A 153     -22.666  -2.726  14.363  1.00  0.91           N  
ATOM   1195  CA  GLU A 153     -23.959  -2.172  14.740  1.00  0.91           C  
ATOM   1196  C   GLU A 153     -23.908  -0.648  14.896  1.00  0.91           C  
ATOM   1197  O   GLU A 153     -24.735   0.089  14.374  1.00  0.91           O  
ATOM   1198  CB  GLU A 153     -24.463  -2.863  16.036  1.00  0.91           C  
ATOM   1199  CG  GLU A 153     -25.977  -2.677  16.305  1.00  0.91           C  
ATOM   1200  CD  GLU A 153     -26.476  -3.254  17.627  1.00  0.91           C  
ATOM   1201  OE1 GLU A 153     -27.578  -2.810  18.054  1.00  0.91           O  
ATOM   1202  OE2 GLU A 153     -25.814  -4.102  18.273  1.00  0.91           O  
ATOM   1203  N   ARG A 154     -22.838  -0.128  15.544  1.00  0.90           N  
ATOM   1204  CA  ARG A 154     -22.547   1.294  15.636  1.00  0.90           C  
ATOM   1205  C   ARG A 154     -22.374   1.965  14.275  1.00  0.90           C  
ATOM   1206  O   ARG A 154     -22.912   3.042  14.030  1.00  0.90           O  
ATOM   1207  CB  ARG A 154     -21.255   1.497  16.476  1.00  0.90           C  
ATOM   1208  CG  ARG A 154     -20.788   2.955  16.674  1.00  0.90           C  
ATOM   1209  CD  ARG A 154     -19.492   3.056  17.485  1.00  0.90           C  
ATOM   1210  NE  ARG A 154     -19.219   4.513  17.715  1.00  0.90           N  
ATOM   1211  CZ  ARG A 154     -18.063   5.136  17.464  1.00  0.90           C  
ATOM   1212  NH1 ARG A 154     -17.047   4.595  16.804  1.00  0.90           N  
ATOM   1213  NH2 ARG A 154     -17.870   6.374  17.912  1.00  0.90           N  
ATOM   1214  N   GLN A 155     -21.632   1.336  13.339  1.00  0.89           N  
ATOM   1215  CA  GLN A 155     -21.458   1.838  11.987  1.00  0.89           C  
ATOM   1216  C   GLN A 155     -22.748   1.887  11.179  1.00  0.89           C  
ATOM   1217  O   GLN A 155     -23.038   2.897  10.553  1.00  0.89           O  
ATOM   1218  CB  GLN A 155     -20.362   1.040  11.242  1.00  0.89           C  
ATOM   1219  CG  GLN A 155     -18.946   1.376  11.767  1.00  0.89           C  
ATOM   1220  CD  GLN A 155     -17.893   0.403  11.232  1.00  0.89           C  
ATOM   1221  OE1 GLN A 155     -18.186  -0.670  10.715  1.00  0.89           O  
ATOM   1222  NE2 GLN A 155     -16.601   0.791  11.376  1.00  0.89           N  
ATOM   1223  N   ASP A 156     -23.585   0.825  11.223  1.00  0.90           N  
ATOM   1224  CA  ASP A 156     -24.886   0.804  10.576  1.00  0.90           C  
ATOM   1225  C   ASP A 156     -25.829   1.879  11.124  1.00  0.90           C  
ATOM   1226  O   ASP A 156     -26.406   2.666  10.374  1.00  0.90           O  
ATOM   1227  CB  ASP A 156     -25.464  -0.627  10.721  1.00  0.90           C  
ATOM   1228  CG  ASP A 156     -26.820  -0.776  10.053  1.00  0.90           C  
ATOM   1229  OD1 ASP A 156     -27.077  -0.077   9.037  1.00  0.90           O  
ATOM   1230  OD2 ASP A 156     -27.647  -1.553  10.586  1.00  0.90           O  
ATOM   1231  N   ILE A 157     -25.926   2.021  12.461  1.00  0.91           N  
ATOM   1232  CA  ILE A 157     -26.748   3.045  13.092  1.00  0.91           C  
ATOM   1233  C   ILE A 157     -26.331   4.453  12.696  1.00  0.91           C  
ATOM   1234  O   ILE A 157     -27.170   5.284  12.356  1.00  0.91           O  
ATOM   1235  CB  ILE A 157     -26.752   2.863  14.606  1.00  0.91           C  
ATOM   1236  CG1 ILE A 157     -27.579   1.605  14.946  1.00  0.91           C  
ATOM   1237  CG2 ILE A 157     -27.309   4.095  15.355  1.00  0.91           C  
ATOM   1238  CD1 ILE A 157     -27.334   1.102  16.366  1.00  0.91           C  
ATOM   1239  N   ILE A 158     -25.015   4.748  12.656  1.00  0.88           N  
ATOM   1240  CA  ILE A 158     -24.503   6.016  12.146  1.00  0.88           C  
ATOM   1241  C   ILE A 158     -24.832   6.227  10.662  1.00  0.88           C  
ATOM   1242  O   ILE A 158     -25.286   7.298  10.271  1.00  0.88           O  
ATOM   1243  CB  ILE A 158     -23.018   6.179  12.446  1.00  0.88           C  
ATOM   1244  CG1 ILE A 158     -22.792   6.289  13.973  1.00  0.88           C  
ATOM   1245  CG2 ILE A 158     -22.457   7.432  11.742  1.00  0.88           C  
ATOM   1246  CD1 ILE A 158     -21.332   6.070  14.389  1.00  0.88           C  
ATOM   1247  N   SER A 159     -24.692   5.186   9.805  1.00  0.86           N  
ATOM   1248  CA  SER A 159     -25.068   5.244   8.389  1.00  0.86           C  
ATOM   1249  C   SER A 159     -26.539   5.577   8.182  1.00  0.86           C  
ATOM   1250  O   SER A 159     -26.907   6.380   7.325  1.00  0.86           O  
ATOM   1251  CB  SER A 159     -24.813   3.909   7.629  1.00  0.86           C  
ATOM   1252  OG  SER A 159     -23.427   3.563   7.585  1.00  0.86           O  
ATOM   1253  N   GLN A 160     -27.431   4.974   8.991  1.00  0.88           N  
ATOM   1254  CA  GLN A 160     -28.845   5.296   9.038  1.00  0.88           C  
ATOM   1255  C   GLN A 160     -29.161   6.691   9.559  1.00  0.88           C  
ATOM   1256  O   GLN A 160     -30.016   7.383   9.009  1.00  0.88           O  
ATOM   1257  CB  GLN A 160     -29.604   4.234   9.858  1.00  0.88           C  
ATOM   1258  CG  GLN A 160     -29.517   2.839   9.201  1.00  0.88           C  
ATOM   1259  CD  GLN A 160     -30.244   1.786  10.038  1.00  0.88           C  
ATOM   1260  OE1 GLN A 160     -31.286   2.073  10.627  1.00  0.88           O  
ATOM   1261  NE2 GLN A 160     -29.706   0.548  10.061  1.00  0.88           N  
ATOM   1262  N   LEU A 161     -28.471   7.155  10.618  1.00  0.89           N  
ATOM   1263  CA  LEU A 161     -28.611   8.501  11.150  1.00  0.89           C  
ATOM   1264  C   LEU A 161     -28.237   9.601  10.171  1.00  0.89           C  
ATOM   1265  O   LEU A 161     -28.997  10.555  10.014  1.00  0.89           O  
ATOM   1266  CB  LEU A 161     -27.793   8.660  12.453  1.00  0.89           C  
ATOM   1267  CG  LEU A 161     -28.467   8.026  13.684  1.00  0.89           C  
ATOM   1268  CD1 LEU A 161     -27.489   7.920  14.861  1.00  0.89           C  
ATOM   1269  CD2 LEU A 161     -29.697   8.837  14.110  1.00  0.89           C  
ATOM   1270  N   ILE A 162     -27.109   9.463   9.439  1.00  0.86           N  
ATOM   1271  CA  ILE A 162     -26.693  10.392   8.387  1.00  0.86           C  
ATOM   1272  C   ILE A 162     -27.718  10.465   7.258  1.00  0.86           C  
ATOM   1273  O   ILE A 162     -28.076  11.532   6.777  1.00  0.86           O  
ATOM   1274  CB  ILE A 162     -25.323  10.010   7.813  1.00  0.86           C  
ATOM   1275  CG1 ILE A 162     -24.221  10.113   8.892  1.00  0.86           C  
ATOM   1276  CG2 ILE A 162     -24.949  10.901   6.603  1.00  0.86           C  
ATOM   1277  CD1 ILE A 162     -22.951   9.349   8.502  1.00  0.86           C  
ATOM   1278  N   ARG A 163     -28.252   9.298   6.831  1.00  0.86           N  
ATOM   1279  CA  ARG A 163     -29.249   9.206   5.777  1.00  0.86           C  
ATOM   1280  C   ARG A 163     -30.583   9.867   6.116  1.00  0.86           C  
ATOM   1281  O   ARG A 163     -31.264  10.401   5.245  1.00  0.86           O  
ATOM   1282  CB  ARG A 163     -29.460   7.719   5.379  1.00  0.86           C  
ATOM   1283  CG  ARG A 163     -30.407   7.503   4.176  1.00  0.86           C  
ATOM   1284  CD  ARG A 163     -30.636   6.040   3.780  1.00  0.86           C  
ATOM   1285  NE  ARG A 163     -29.354   5.521   3.203  1.00  0.86           N  
ATOM   1286  CZ  ARG A 163     -29.099   4.226   2.966  1.00  0.86           C  
ATOM   1287  NH1 ARG A 163     -29.996   3.282   3.235  1.00  0.86           N  
ATOM   1288  NH2 ARG A 163     -27.928   3.862   2.448  1.00  0.86           N  
ATOM   1289  N   ARG A 164     -31.006   9.806   7.392  1.00  0.86           N  
ATOM   1290  CA  ARG A 164     -32.257  10.382   7.843  1.00  0.86           C  
ATOM   1291  C   ARG A 164     -32.154  11.828   8.302  1.00  0.86           C  
ATOM   1292  O   ARG A 164     -33.043  12.629   8.047  1.00  0.86           O  
ATOM   1293  CB  ARG A 164     -32.805   9.534   9.010  1.00  0.86           C  
ATOM   1294  CG  ARG A 164     -33.253   8.128   8.568  1.00  0.86           C  
ATOM   1295  CD  ARG A 164     -33.477   7.183   9.743  1.00  0.86           C  
ATOM   1296  NE  ARG A 164     -33.929   5.869   9.186  1.00  0.86           N  
ATOM   1297  CZ  ARG A 164     -35.195   5.476   9.128  1.00  0.86           C  
ATOM   1298  NH1 ARG A 164     -36.227   6.290   9.337  1.00  0.86           N  
ATOM   1299  NH2 ARG A 164     -35.487   4.184   9.007  1.00  0.86           N  
ATOM   1300  N   ASN A 165     -31.076  12.207   9.016  1.00  0.81           N  
ATOM   1301  CA  ASN A 165     -30.935  13.543   9.546  1.00  0.81           C  
ATOM   1302  C   ASN A 165     -29.640  14.158   8.997  1.00  0.81           C  
ATOM   1303  O   ASN A 165     -28.560  13.793   9.462  1.00  0.81           O  
ATOM   1304  CB  ASN A 165     -30.937  13.458  11.098  1.00  0.81           C  
ATOM   1305  CG  ASN A 165     -30.952  14.835  11.755  1.00  0.81           C  
ATOM   1306  OD1 ASN A 165     -30.670  15.857  11.137  1.00  0.81           O  
ATOM   1307  ND2 ASN A 165     -31.302  14.880  13.063  1.00  0.81           N  
ATOM   1308  N   PRO A 166     -29.671  15.124   8.073  1.00  0.79           N  
ATOM   1309  CA  PRO A 166     -28.468  15.707   7.489  1.00  0.79           C  
ATOM   1310  C   PRO A 166     -27.774  16.667   8.444  1.00  0.79           C  
ATOM   1311  O   PRO A 166     -26.679  17.127   8.136  1.00  0.79           O  
ATOM   1312  CB  PRO A 166     -28.971  16.413   6.215  1.00  0.79           C  
ATOM   1313  CG  PRO A 166     -30.438  16.731   6.503  1.00  0.79           C  
ATOM   1314  CD  PRO A 166     -30.881  15.559   7.376  1.00  0.79           C  
ATOM   1315  N   ALA A 167     -28.376  16.989   9.609  1.00  0.82           N  
ATOM   1316  CA  ALA A 167     -27.748  17.819  10.611  1.00  0.82           C  
ATOM   1317  C   ALA A 167     -26.977  16.975  11.622  1.00  0.82           C  
ATOM   1318  O   ALA A 167     -26.244  17.503  12.460  1.00  0.82           O  
ATOM   1319  CB  ALA A 167     -28.824  18.657  11.337  1.00  0.82           C  
ATOM   1320  N   PHE A 168     -27.087  15.628  11.546  1.00  0.81           N  
ATOM   1321  CA  PHE A 168     -26.313  14.715  12.366  1.00  0.81           C  
ATOM   1322  C   PHE A 168     -24.836  14.724  11.968  1.00  0.81           C  
ATOM   1323  O   PHE A 168     -24.443  14.242  10.910  1.00  0.81           O  
ATOM   1324  CB  PHE A 168     -26.914  13.280  12.303  1.00  0.81           C  
ATOM   1325  CG  PHE A 168     -26.207  12.300  13.205  1.00  0.81           C  
ATOM   1326  CD1 PHE A 168     -25.191  11.480  12.690  1.00  0.81           C  
ATOM   1327  CD2 PHE A 168     -26.538  12.191  14.564  1.00  0.81           C  
ATOM   1328  CE1 PHE A 168     -24.516  10.572  13.512  1.00  0.81           C  
ATOM   1329  CE2 PHE A 168     -25.861  11.285  15.390  1.00  0.81           C  
ATOM   1330  CZ  PHE A 168     -24.850  10.473  14.865  1.00  0.81           C  
ATOM   1331  N   LYS A 169     -23.968  15.274  12.839  1.00  0.81           N  
ATOM   1332  CA  LYS A 169     -22.536  15.254  12.638  1.00  0.81           C  
ATOM   1333  C   LYS A 169     -21.960  13.925  13.119  1.00  0.81           C  
ATOM   1334  O   LYS A 169     -22.099  13.626  14.306  1.00  0.81           O  
ATOM   1335  CB  LYS A 169     -21.873  16.428  13.400  1.00  0.81           C  
ATOM   1336  CG  LYS A 169     -22.321  17.778  12.819  1.00  0.81           C  
ATOM   1337  CD  LYS A 169     -21.708  19.020  13.486  1.00  0.81           C  
ATOM   1338  CE  LYS A 169     -22.265  20.302  12.854  1.00  0.81           C  
ATOM   1339  NZ  LYS A 169     -21.728  21.510  13.521  1.00  0.81           N  
ATOM   1340  N   PRO A 170     -21.331  13.083  12.298  1.00  0.79           N  
ATOM   1341  CA  PRO A 170     -20.899  11.766  12.734  1.00  0.79           C  
ATOM   1342  C   PRO A 170     -19.683  11.881  13.643  1.00  0.79           C  
ATOM   1343  O   PRO A 170     -18.907  12.816  13.441  1.00  0.79           O  
ATOM   1344  CB  PRO A 170     -20.584  11.009  11.432  1.00  0.79           C  
ATOM   1345  CG  PRO A 170     -20.297  12.104  10.405  1.00  0.79           C  
ATOM   1346  CD  PRO A 170     -21.207  13.245  10.852  1.00  0.79           C  
ATOM   1347  N   PRO A 171     -19.477  11.034  14.649  1.00  0.77           N  
ATOM   1348  CA  PRO A 171     -18.214  10.936  15.378  1.00  0.77           C  
ATOM   1349  C   PRO A 171     -16.967  10.824  14.510  1.00  0.77           C  
ATOM   1350  O   PRO A 171     -17.030  10.252  13.424  1.00  0.77           O  
ATOM   1351  CB  PRO A 171     -18.386   9.697  16.276  1.00  0.77           C  
ATOM   1352  CG  PRO A 171     -19.902   9.524  16.402  1.00  0.77           C  
ATOM   1353  CD  PRO A 171     -20.412   9.980  15.038  1.00  0.77           C  
ATOM   1354  N   SER A 172     -15.813  11.307  15.002  1.00  0.72           N  
ATOM   1355  CA  SER A 172     -14.517  11.335  14.334  1.00  0.72           C  
ATOM   1356  C   SER A 172     -13.989   9.972  13.914  1.00  0.72           C  
ATOM   1357  O   SER A 172     -13.271   9.851  12.925  1.00  0.72           O  
ATOM   1358  CB  SER A 172     -13.462  12.023  15.244  1.00  0.72           C  
ATOM   1359  OG  SER A 172     -13.677  11.699  16.622  1.00  0.72           O  
ATOM   1360  N   ASP A 173     -14.358   8.903  14.641  1.00  0.75           N  
ATOM   1361  CA  ASP A 173     -13.966   7.538  14.337  1.00  0.75           C  
ATOM   1362  C   ASP A 173     -14.930   6.832  13.377  1.00  0.75           C  
ATOM   1363  O   ASP A 173     -14.694   5.697  12.962  1.00  0.75           O  
ATOM   1364  CB  ASP A 173     -13.784   6.673  15.623  1.00  0.75           C  
ATOM   1365  CG  ASP A 173     -14.341   7.330  16.869  1.00  0.75           C  
ATOM   1366  OD1 ASP A 173     -13.716   8.258  17.429  1.00  0.75           O  
ATOM   1367  OD2 ASP A 173     -15.450   6.889  17.255  1.00  0.75           O  
ATOM   1368  N   TYR A 174     -16.034   7.481  12.952  1.00  0.79           N  
ATOM   1369  CA  TYR A 174     -16.870   6.941  11.899  1.00  0.79           C  
ATOM   1370  C   TYR A 174     -16.206   7.129  10.543  1.00  0.79           C  
ATOM   1371  O   TYR A 174     -16.047   8.234  10.033  1.00  0.79           O  
ATOM   1372  CB  TYR A 174     -18.289   7.576  11.895  1.00  0.79           C  
ATOM   1373  CG  TYR A 174     -19.156   7.054  10.769  1.00  0.79           C  
ATOM   1374  CD1 TYR A 174     -19.381   7.854   9.637  1.00  0.79           C  
ATOM   1375  CD2 TYR A 174     -19.711   5.764  10.804  1.00  0.79           C  
ATOM   1376  CE1 TYR A 174     -20.156   7.383   8.571  1.00  0.79           C  
ATOM   1377  CE2 TYR A 174     -20.507   5.299   9.744  1.00  0.79           C  
ATOM   1378  CZ  TYR A 174     -20.738   6.114   8.632  1.00  0.79           C  
ATOM   1379  OH  TYR A 174     -21.551   5.676   7.567  1.00  0.79           O  
ATOM   1380  N   ARG A 175     -15.860   6.008   9.896  1.00  0.76           N  
ATOM   1381  CA  ARG A 175     -15.530   5.994   8.498  1.00  0.76           C  
ATOM   1382  C   ARG A 175     -16.676   5.258   7.822  1.00  0.76           C  
ATOM   1383  O   ARG A 175     -17.027   4.179   8.307  1.00  0.76           O  
ATOM   1384  CB  ARG A 175     -14.193   5.256   8.258  1.00  0.76           C  
ATOM   1385  CG  ARG A 175     -12.993   5.986   8.899  1.00  0.76           C  
ATOM   1386  CD  ARG A 175     -11.649   5.291   8.663  1.00  0.76           C  
ATOM   1387  NE  ARG A 175     -10.600   6.052   9.428  1.00  0.76           N  
ATOM   1388  CZ  ARG A 175      -9.876   7.075   8.948  1.00  0.76           C  
ATOM   1389  NH1 ARG A 175     -10.026   7.519   7.705  1.00  0.76           N  
ATOM   1390  NH2 ARG A 175      -8.989   7.676   9.740  1.00  0.76           N  
ATOM   1391  N   PRO A 176     -17.315   5.760   6.762  1.00  0.77           N  
ATOM   1392  CA  PRO A 176     -18.389   5.052   6.079  1.00  0.77           C  
ATOM   1393  C   PRO A 176     -17.873   3.767   5.458  1.00  0.77           C  
ATOM   1394  O   PRO A 176     -16.705   3.756   5.054  1.00  0.77           O  
ATOM   1395  CB  PRO A 176     -18.902   6.051   5.024  1.00  0.77           C  
ATOM   1396  CG  PRO A 176     -17.727   7.002   4.784  1.00  0.77           C  
ATOM   1397  CD  PRO A 176     -17.028   7.051   6.139  1.00  0.77           C  
ATOM   1398  N   PRO A 177     -18.628   2.669   5.402  1.00  0.78           N  
ATOM   1399  CA  PRO A 177     -18.184   1.475   4.701  1.00  0.78           C  
ATOM   1400  C   PRO A 177     -17.870   1.754   3.240  1.00  0.78           C  
ATOM   1401  O   PRO A 177     -18.746   2.141   2.474  1.00  0.78           O  
ATOM   1402  CB  PRO A 177     -19.338   0.478   4.896  1.00  0.78           C  
ATOM   1403  CG  PRO A 177     -20.585   1.355   5.050  1.00  0.78           C  
ATOM   1404  CD  PRO A 177     -20.056   2.620   5.730  1.00  0.78           C  
ATOM   1405  N   LYS A 178     -16.607   1.531   2.830  1.00  0.84           N  
ATOM   1406  CA  LYS A 178     -16.223   1.647   1.444  1.00  0.84           C  
ATOM   1407  C   LYS A 178     -16.722   0.489   0.616  1.00  0.84           C  
ATOM   1408  O   LYS A 178     -16.583  -0.681   0.963  1.00  0.84           O  
ATOM   1409  CB  LYS A 178     -14.699   1.804   1.250  1.00  0.84           C  
ATOM   1410  CG  LYS A 178     -14.196   3.126   1.840  1.00  0.84           C  
ATOM   1411  CD  LYS A 178     -12.793   3.525   1.358  1.00  0.84           C  
ATOM   1412  CE  LYS A 178     -12.401   4.927   1.844  1.00  0.84           C  
ATOM   1413  NZ  LYS A 178     -12.179   5.849   0.715  1.00  0.84           N  
ATOM   1414  N   LEU A 179     -17.321   0.815  -0.537  1.00  0.89           N  
ATOM   1415  CA  LEU A 179     -17.677  -0.149  -1.541  1.00  0.89           C  
ATOM   1416  C   LEU A 179     -16.422  -0.630  -2.231  1.00  0.89           C  
ATOM   1417  O   LEU A 179     -15.495   0.150  -2.456  1.00  0.89           O  
ATOM   1418  CB  LEU A 179     -18.654   0.483  -2.551  1.00  0.89           C  
ATOM   1419  CG  LEU A 179     -19.982   0.931  -1.910  1.00  0.89           C  
ATOM   1420  CD1 LEU A 179     -20.741   1.859  -2.862  1.00  0.89           C  
ATOM   1421  CD2 LEU A 179     -20.856  -0.270  -1.520  1.00  0.89           C  
ATOM   1422  N   GLN A 180     -16.349  -1.925  -2.579  1.00  0.93           N  
ATOM   1423  CA  GLN A 180     -15.148  -2.458  -3.177  1.00  0.93           C  
ATOM   1424  C   GLN A 180     -15.469  -3.498  -4.225  1.00  0.93           C  
ATOM   1425  O   GLN A 180     -16.344  -4.342  -4.048  1.00  0.93           O  
ATOM   1426  CB  GLN A 180     -14.154  -3.030  -2.132  1.00  0.93           C  
ATOM   1427  CG  GLN A 180     -14.721  -4.174  -1.258  1.00  0.93           C  
ATOM   1428  CD  GLN A 180     -13.673  -4.749  -0.304  1.00  0.93           C  
ATOM   1429  OE1 GLN A 180     -12.520  -4.338  -0.237  1.00  0.93           O  
ATOM   1430  NE2 GLN A 180     -14.092  -5.784   0.466  1.00  0.93           N  
ATOM   1431  N   LYS A 181     -14.756  -3.448  -5.368  1.00  0.94           N  
ATOM   1432  CA  LYS A 181     -14.910  -4.401  -6.450  1.00  0.94           C  
ATOM   1433  C   LYS A 181     -13.557  -5.031  -6.737  1.00  0.94           C  
ATOM   1434  O   LYS A 181     -12.548  -4.336  -6.843  1.00  0.94           O  
ATOM   1435  CB  LYS A 181     -15.454  -3.726  -7.738  1.00  0.94           C  
ATOM   1436  CG  LYS A 181     -16.066  -4.683  -8.784  1.00  0.94           C  
ATOM   1437  CD  LYS A 181     -16.502  -3.934 -10.064  1.00  0.94           C  
ATOM   1438  CE  LYS A 181     -17.295  -4.767 -11.091  1.00  0.94           C  
ATOM   1439  NZ  LYS A 181     -17.577  -4.004 -12.335  1.00  0.94           N  
ATOM   1440  N   LYS A 182     -13.497  -6.374  -6.861  1.00  0.94           N  
ATOM   1441  CA  LYS A 182     -12.283  -7.079  -7.222  1.00  0.94           C  
ATOM   1442  C   LYS A 182     -12.348  -7.489  -8.676  1.00  0.94           C  
ATOM   1443  O   LYS A 182     -13.305  -8.120  -9.119  1.00  0.94           O  
ATOM   1444  CB  LYS A 182     -12.052  -8.353  -6.368  1.00  0.94           C  
ATOM   1445  CG  LYS A 182     -11.674  -8.040  -4.913  1.00  0.94           C  
ATOM   1446  CD  LYS A 182     -11.226  -9.287  -4.124  1.00  0.94           C  
ATOM   1447  CE  LYS A 182     -10.767  -8.958  -2.694  1.00  0.94           C  
ATOM   1448  NZ  LYS A 182     -10.109 -10.101  -2.058  1.00  0.94           N  
ATOM   1449  N   LEU A 183     -11.312  -7.128  -9.453  1.00  0.94           N  
ATOM   1450  CA  LEU A 183     -11.213  -7.477 -10.853  1.00  0.94           C  
ATOM   1451  C   LEU A 183      -9.964  -8.307 -11.079  1.00  0.94           C  
ATOM   1452  O   LEU A 183      -8.844  -7.805 -11.024  1.00  0.94           O  
ATOM   1453  CB  LEU A 183     -11.137  -6.200 -11.719  1.00  0.94           C  
ATOM   1454  CG  LEU A 183     -12.375  -5.291 -11.608  1.00  0.94           C  
ATOM   1455  CD1 LEU A 183     -12.127  -3.973 -12.350  1.00  0.94           C  
ATOM   1456  CD2 LEU A 183     -13.637  -5.976 -12.148  1.00  0.94           C  
ATOM   1457  N   TYR A 184     -10.125  -9.622 -11.322  1.00  0.93           N  
ATOM   1458  CA  TYR A 184      -9.020 -10.536 -11.581  1.00  0.93           C  
ATOM   1459  C   TYR A 184      -8.327 -10.269 -12.914  1.00  0.93           C  
ATOM   1460  O   TYR A 184      -8.966 -10.007 -13.930  1.00  0.93           O  
ATOM   1461  CB  TYR A 184      -9.463 -12.018 -11.489  1.00  0.93           C  
ATOM   1462  CG  TYR A 184      -9.882 -12.328 -10.077  1.00  0.93           C  
ATOM   1463  CD1 TYR A 184      -8.914 -12.546  -9.082  1.00  0.93           C  
ATOM   1464  CD2 TYR A 184     -11.240 -12.362  -9.719  1.00  0.93           C  
ATOM   1465  CE1 TYR A 184      -9.293 -12.778  -7.752  1.00  0.93           C  
ATOM   1466  CE2 TYR A 184     -11.620 -12.600  -8.391  1.00  0.93           C  
ATOM   1467  CZ  TYR A 184     -10.646 -12.798  -7.406  1.00  0.93           C  
ATOM   1468  OH  TYR A 184     -11.025 -12.987  -6.063  1.00  0.93           O  
ATOM   1469  N   ILE A 185      -6.982 -10.332 -12.939  1.00  0.92           N  
ATOM   1470  CA  ILE A 185      -6.201 -10.061 -14.134  1.00  0.92           C  
ATOM   1471  C   ILE A 185      -5.947 -11.371 -14.889  1.00  0.92           C  
ATOM   1472  O   ILE A 185      -5.504 -12.335 -14.260  1.00  0.92           O  
ATOM   1473  CB  ILE A 185      -4.889  -9.349 -13.795  1.00  0.92           C  
ATOM   1474  CG1 ILE A 185      -5.219  -7.990 -13.120  1.00  0.92           C  
ATOM   1475  CG2 ILE A 185      -4.031  -9.177 -15.067  1.00  0.92           C  
ATOM   1476  CD1 ILE A 185      -4.038  -7.028 -12.941  1.00  0.92           C  
ATOM   1477  N   PRO A 186      -6.183 -11.499 -16.203  1.00  0.89           N  
ATOM   1478  CA  PRO A 186      -6.118 -12.784 -16.893  1.00  0.89           C  
ATOM   1479  C   PRO A 186      -4.683 -13.139 -17.282  1.00  0.89           C  
ATOM   1480  O   PRO A 186      -4.304 -13.136 -18.449  1.00  0.89           O  
ATOM   1481  CB  PRO A 186      -7.043 -12.592 -18.112  1.00  0.89           C  
ATOM   1482  CG  PRO A 186      -6.990 -11.096 -18.410  1.00  0.89           C  
ATOM   1483  CD  PRO A 186      -6.809 -10.468 -17.030  1.00  0.89           C  
ATOM   1484  N   MET A 187      -3.856 -13.466 -16.266  1.00  0.85           N  
ATOM   1485  CA  MET A 187      -2.482 -13.900 -16.418  1.00  0.85           C  
ATOM   1486  C   MET A 187      -2.324 -15.358 -16.821  1.00  0.85           C  
ATOM   1487  O   MET A 187      -1.256 -15.775 -17.252  1.00  0.85           O  
ATOM   1488  CB  MET A 187      -1.723 -13.754 -15.082  1.00  0.85           C  
ATOM   1489  CG  MET A 187      -1.512 -12.313 -14.605  1.00  0.85           C  
ATOM   1490  SD  MET A 187      -0.334 -12.262 -13.223  1.00  0.85           S  
ATOM   1491  CE  MET A 187       1.192 -12.364 -14.204  1.00  0.85           C  
ATOM   1492  N   LYS A 188      -3.368 -16.193 -16.672  1.00  0.85           N  
ATOM   1493  CA  LYS A 188      -3.290 -17.601 -17.018  1.00  0.85           C  
ATOM   1494  C   LYS A 188      -3.469 -17.780 -18.512  1.00  0.85           C  
ATOM   1495  O   LYS A 188      -2.859 -18.629 -19.154  1.00  0.85           O  
ATOM   1496  CB  LYS A 188      -4.356 -18.392 -16.225  1.00  0.85           C  
ATOM   1497  CG  LYS A 188      -4.069 -18.383 -14.716  1.00  0.85           C  
ATOM   1498  CD  LYS A 188      -5.233 -18.915 -13.864  1.00  0.85           C  
ATOM   1499  CE  LYS A 188      -4.945 -18.748 -12.369  1.00  0.85           C  
ATOM   1500  NZ  LYS A 188      -6.163 -18.895 -11.549  1.00  0.85           N  
ATOM   1501  N   GLU A 189      -4.325 -16.925 -19.079  1.00  0.90           N  
ATOM   1502  CA  GLU A 189      -4.692 -16.829 -20.459  1.00  0.90           C  
ATOM   1503  C   GLU A 189      -3.648 -16.072 -21.263  1.00  0.90           C  
ATOM   1504  O   GLU A 189      -3.306 -16.439 -22.386  1.00  0.90           O  
ATOM   1505  CB  GLU A 189      -6.062 -16.101 -20.543  1.00  0.90           C  
ATOM   1506  CG  GLU A 189      -7.213 -16.708 -19.679  1.00  0.90           C  
ATOM   1507  CD  GLU A 189      -7.079 -16.597 -18.151  1.00  0.90           C  
ATOM   1508  OE1 GLU A 189      -7.757 -17.387 -17.451  1.00  0.90           O  
ATOM   1509  OE2 GLU A 189      -6.265 -15.768 -17.658  1.00  0.90           O  
ATOM   1510  N   TYR A 190      -3.090 -14.988 -20.680  1.00  0.88           N  
ATOM   1511  CA  TYR A 190      -2.141 -14.120 -21.358  1.00  0.88           C  
ATOM   1512  C   TYR A 190      -0.888 -13.842 -20.512  1.00  0.88           C  
ATOM   1513  O   TYR A 190      -0.646 -12.686 -20.157  1.00  0.88           O  
ATOM   1514  CB  TYR A 190      -2.809 -12.775 -21.758  1.00  0.88           C  
ATOM   1515  CG  TYR A 190      -4.013 -13.013 -22.627  1.00  0.88           C  
ATOM   1516  CD1 TYR A 190      -3.874 -13.281 -23.997  1.00  0.88           C  
ATOM   1517  CD2 TYR A 190      -5.300 -13.004 -22.065  1.00  0.88           C  
ATOM   1518  CE1 TYR A 190      -5.002 -13.545 -24.786  1.00  0.88           C  
ATOM   1519  CE2 TYR A 190      -6.430 -13.274 -22.850  1.00  0.88           C  
ATOM   1520  CZ  TYR A 190      -6.277 -13.540 -24.215  1.00  0.88           C  
ATOM   1521  OH  TYR A 190      -7.403 -13.767 -25.027  1.00  0.88           O  
ATOM   1522  N   PRO A 191      -0.029 -14.825 -20.182  1.00  0.84           N  
ATOM   1523  CA  PRO A 191       1.065 -14.672 -19.215  1.00  0.84           C  
ATOM   1524  C   PRO A 191       2.171 -13.741 -19.676  1.00  0.84           C  
ATOM   1525  O   PRO A 191       2.978 -13.319 -18.856  1.00  0.84           O  
ATOM   1526  CB  PRO A 191       1.589 -16.109 -18.999  1.00  0.84           C  
ATOM   1527  CG  PRO A 191       1.145 -16.881 -20.243  1.00  0.84           C  
ATOM   1528  CD  PRO A 191      -0.189 -16.225 -20.583  1.00  0.84           C  
ATOM   1529  N   GLY A 192       2.250 -13.425 -20.984  1.00  0.83           N  
ATOM   1530  CA  GLY A 192       3.214 -12.465 -21.510  1.00  0.83           C  
ATOM   1531  C   GLY A 192       2.736 -11.035 -21.554  1.00  0.83           C  
ATOM   1532  O   GLY A 192       3.492 -10.138 -21.914  1.00  0.83           O  
ATOM   1533  N   TYR A 193       1.457 -10.759 -21.230  1.00  0.89           N  
ATOM   1534  CA  TYR A 193       0.901  -9.434 -21.439  1.00  0.89           C  
ATOM   1535  C   TYR A 193       0.985  -8.589 -20.169  1.00  0.89           C  
ATOM   1536  O   TYR A 193       0.502  -8.939 -19.095  1.00  0.89           O  
ATOM   1537  CB  TYR A 193      -0.538  -9.522 -22.009  1.00  0.89           C  
ATOM   1538  CG  TYR A 193      -1.048  -8.204 -22.531  1.00  0.89           C  
ATOM   1539  CD1 TYR A 193      -1.790  -7.351 -21.703  1.00  0.89           C  
ATOM   1540  CD2 TYR A 193      -0.838  -7.834 -23.868  1.00  0.89           C  
ATOM   1541  CE1 TYR A 193      -2.356  -6.170 -22.209  1.00  0.89           C  
ATOM   1542  CE2 TYR A 193      -1.396  -6.658 -24.378  1.00  0.89           C  
ATOM   1543  CZ  TYR A 193      -2.156  -5.831 -23.554  1.00  0.89           C  
ATOM   1544  OH  TYR A 193      -2.725  -4.696 -24.154  1.00  0.89           O  
ATOM   1545  N   ASN A 194       1.629  -7.409 -20.282  1.00  0.89           N  
ATOM   1546  CA  ASN A 194       1.933  -6.519 -19.177  1.00  0.89           C  
ATOM   1547  C   ASN A 194       0.760  -5.641 -18.730  1.00  0.89           C  
ATOM   1548  O   ASN A 194       0.819  -4.416 -18.812  1.00  0.89           O  
ATOM   1549  CB  ASN A 194       3.162  -5.644 -19.541  1.00  0.89           C  
ATOM   1550  CG  ASN A 194       4.421  -6.492 -19.398  1.00  0.89           C  
ATOM   1551  OD1 ASN A 194       4.764  -6.854 -18.277  1.00  0.89           O  
ATOM   1552  ND2 ASN A 194       5.132  -6.810 -20.504  1.00  0.89           N  
ATOM   1553  N   PHE A 195      -0.318  -6.256 -18.188  1.00  0.91           N  
ATOM   1554  CA  PHE A 195      -1.514  -5.582 -17.683  1.00  0.91           C  
ATOM   1555  C   PHE A 195      -1.217  -4.558 -16.590  1.00  0.91           C  
ATOM   1556  O   PHE A 195      -1.749  -3.452 -16.585  1.00  0.91           O  
ATOM   1557  CB  PHE A 195      -2.525  -6.596 -17.083  1.00  0.91           C  
ATOM   1558  CG  PHE A 195      -3.036  -7.575 -18.101  1.00  0.91           C  
ATOM   1559  CD1 PHE A 195      -4.059  -7.204 -18.988  1.00  0.91           C  
ATOM   1560  CD2 PHE A 195      -2.543  -8.890 -18.151  1.00  0.91           C  
ATOM   1561  CE1 PHE A 195      -4.568  -8.120 -19.918  1.00  0.91           C  
ATOM   1562  CE2 PHE A 195      -3.059  -9.813 -19.069  1.00  0.91           C  
ATOM   1563  CZ  PHE A 195      -4.065  -9.425 -19.961  1.00  0.91           C  
ATOM   1564  N   ILE A 196      -0.294  -4.895 -15.661  1.00  0.91           N  
ATOM   1565  CA  ILE A 196       0.166  -4.024 -14.582  1.00  0.91           C  
ATOM   1566  C   ILE A 196       0.732  -2.712 -15.116  1.00  0.91           C  
ATOM   1567  O   ILE A 196       0.403  -1.631 -14.629  1.00  0.91           O  
ATOM   1568  CB  ILE A 196       1.214  -4.733 -13.712  1.00  0.91           C  
ATOM   1569  CG1 ILE A 196       0.617  -5.990 -13.030  1.00  0.91           C  
ATOM   1570  CG2 ILE A 196       1.800  -3.769 -12.651  1.00  0.91           C  
ATOM   1571  CD1 ILE A 196       1.672  -6.872 -12.344  1.00  0.91           C  
ATOM   1572  N   GLY A 197       1.551  -2.769 -16.193  1.00  0.90           N  
ATOM   1573  CA  GLY A 197       2.148  -1.578 -16.788  1.00  0.90           C  
ATOM   1574  C   GLY A 197       1.151  -0.685 -17.467  1.00  0.90           C  
ATOM   1575  O   GLY A 197       1.250   0.534 -17.393  1.00  0.90           O  
ATOM   1576  N   LEU A 198       0.146  -1.291 -18.122  1.00  0.91           N  
ATOM   1577  CA  LEU A 198      -0.931  -0.586 -18.789  1.00  0.91           C  
ATOM   1578  C   LEU A 198      -1.838   0.177 -17.822  1.00  0.91           C  
ATOM   1579  O   LEU A 198      -2.216   1.323 -18.055  1.00  0.91           O  
ATOM   1580  CB  LEU A 198      -1.745  -1.603 -19.626  1.00  0.91           C  
ATOM   1581  CG  LEU A 198      -2.710  -0.999 -20.666  1.00  0.91           C  
ATOM   1582  CD1 LEU A 198      -1.961  -0.232 -21.764  1.00  0.91           C  
ATOM   1583  CD2 LEU A 198      -3.583  -2.095 -21.299  1.00  0.91           C  
ATOM   1584  N   ILE A 199      -2.193  -0.450 -16.679  1.00  0.93           N  
ATOM   1585  CA  ILE A 199      -3.021   0.153 -15.639  1.00  0.93           C  
ATOM   1586  C   ILE A 199      -2.294   1.245 -14.861  1.00  0.93           C  
ATOM   1587  O   ILE A 199      -2.818   2.343 -14.670  1.00  0.93           O  
ATOM   1588  CB  ILE A 199      -3.559  -0.926 -14.696  1.00  0.93           C  
ATOM   1589  CG1 ILE A 199      -4.463  -1.906 -15.484  1.00  0.93           C  
ATOM   1590  CG2 ILE A 199      -4.339  -0.318 -13.501  1.00  0.93           C  
ATOM   1591  CD1 ILE A 199      -4.677  -3.243 -14.767  1.00  0.93           C  
ATOM   1592  N   ILE A 200      -1.048   0.987 -14.405  1.00  0.93           N  
ATOM   1593  CA  ILE A 200      -0.258   1.955 -13.649  1.00  0.93           C  
ATOM   1594  C   ILE A 200       0.214   3.119 -14.517  1.00  0.93           C  
ATOM   1595  O   ILE A 200       0.043   4.289 -14.172  1.00  0.93           O  
ATOM   1596  CB  ILE A 200       0.896   1.268 -12.907  1.00  0.93           C  
ATOM   1597  CG1 ILE A 200       0.312   0.300 -11.846  1.00  0.93           C  
ATOM   1598  CG2 ILE A 200       1.831   2.297 -12.234  1.00  0.93           C  
ATOM   1599  CD1 ILE A 200       1.373  -0.468 -11.047  1.00  0.93           C  
ATOM   1600  N   GLY A 201       0.757   2.834 -15.722  1.00  0.90           N  
ATOM   1601  CA  GLY A 201       1.328   3.839 -16.611  1.00  0.90           C  
ATOM   1602  C   GLY A 201       2.621   4.475 -16.144  1.00  0.90           C  
ATOM   1603  O   GLY A 201       3.187   4.090 -15.119  1.00  0.90           O  
ATOM   1604  N   PRO A 202       3.160   5.432 -16.903  1.00  0.91           N  
ATOM   1605  CA  PRO A 202       4.424   6.092 -16.588  1.00  0.91           C  
ATOM   1606  C   PRO A 202       4.422   6.706 -15.202  1.00  0.91           C  
ATOM   1607  O   PRO A 202       3.606   7.575 -14.915  1.00  0.91           O  
ATOM   1608  CB  PRO A 202       4.589   7.145 -17.695  1.00  0.91           C  
ATOM   1609  CG  PRO A 202       3.161   7.450 -18.144  1.00  0.91           C  
ATOM   1610  CD  PRO A 202       2.448   6.115 -17.982  1.00  0.91           C  
ATOM   1611  N   ARG A 203       5.323   6.233 -14.316  1.00  0.88           N  
ATOM   1612  CA  ARG A 203       5.441   6.667 -12.932  1.00  0.88           C  
ATOM   1613  C   ARG A 203       4.138   6.681 -12.114  1.00  0.88           C  
ATOM   1614  O   ARG A 203       4.030   7.386 -11.118  1.00  0.88           O  
ATOM   1615  CB  ARG A 203       6.186   8.026 -12.835  1.00  0.88           C  
ATOM   1616  CG  ARG A 203       7.623   7.998 -13.403  1.00  0.88           C  
ATOM   1617  CD  ARG A 203       8.392   9.301 -13.158  1.00  0.88           C  
ATOM   1618  NE  ARG A 203       9.779   9.114 -13.702  1.00  0.88           N  
ATOM   1619  CZ  ARG A 203      10.574  10.113 -14.103  1.00  0.88           C  
ATOM   1620  NH1 ARG A 203      10.215  11.389 -14.010  1.00  0.88           N  
ATOM   1621  NH2 ARG A 203      11.748   9.857 -14.671  1.00  0.88           N  
ATOM   1622  N   GLY A 204       3.126   5.868 -12.504  1.00  0.91           N  
ATOM   1623  CA  GLY A 204       1.817   5.853 -11.856  1.00  0.91           C  
ATOM   1624  C   GLY A 204       0.837   6.915 -12.295  1.00  0.91           C  
ATOM   1625  O   GLY A 204      -0.240   7.045 -11.721  1.00  0.91           O  
ATOM   1626  N   ASN A 205       1.161   7.705 -13.339  1.00  0.93           N  
ATOM   1627  CA  ASN A 205       0.320   8.791 -13.820  1.00  0.93           C  
ATOM   1628  C   ASN A 205      -1.039   8.334 -14.354  1.00  0.93           C  
ATOM   1629  O   ASN A 205      -2.055   8.990 -14.152  1.00  0.93           O  
ATOM   1630  CB  ASN A 205       1.100   9.642 -14.861  1.00  0.93           C  
ATOM   1631  CG  ASN A 205       0.477  11.023 -15.047  1.00  0.93           C  
ATOM   1632  OD1 ASN A 205      -0.144  11.581 -14.143  1.00  0.93           O  
ATOM   1633  ND2 ASN A 205       0.657  11.624 -16.244  1.00  0.93           N  
ATOM   1634  N   THR A 206      -1.112   7.179 -15.043  1.00  0.93           N  
ATOM   1635  CA  THR A 206      -2.385   6.639 -15.532  1.00  0.93           C  
ATOM   1636  C   THR A 206      -3.301   6.189 -14.428  1.00  0.93           C  
ATOM   1637  O   THR A 206      -4.490   6.492 -14.438  1.00  0.93           O  
ATOM   1638  CB  THR A 206      -2.200   5.492 -16.494  1.00  0.93           C  
ATOM   1639  OG1 THR A 206      -1.550   5.981 -17.654  1.00  0.93           O  
ATOM   1640  CG2 THR A 206      -3.504   4.847 -16.987  1.00  0.93           C  
ATOM   1641  N   GLN A 207      -2.758   5.490 -13.410  1.00  0.94           N  
ATOM   1642  CA  GLN A 207      -3.532   5.141 -12.233  1.00  0.94           C  
ATOM   1643  C   GLN A 207      -4.036   6.368 -11.492  1.00  0.94           C  
ATOM   1644  O   GLN A 207      -5.226   6.494 -11.224  1.00  0.94           O  
ATOM   1645  CB  GLN A 207      -2.675   4.307 -11.252  1.00  0.94           C  
ATOM   1646  CG  GLN A 207      -3.378   3.986  -9.908  1.00  0.94           C  
ATOM   1647  CD  GLN A 207      -2.432   3.332  -8.901  1.00  0.94           C  
ATOM   1648  OE1 GLN A 207      -1.413   2.732  -9.248  1.00  0.94           O  
ATOM   1649  NE2 GLN A 207      -2.794   3.447  -7.602  1.00  0.94           N  
ATOM   1650  N   LYS A 208      -3.143   7.342 -11.226  1.00  0.94           N  
ATOM   1651  CA  LYS A 208      -3.477   8.561 -10.516  1.00  0.94           C  
ATOM   1652  C   LYS A 208      -4.503   9.428 -11.241  1.00  0.94           C  
ATOM   1653  O   LYS A 208      -5.354  10.073 -10.633  1.00  0.94           O  
ATOM   1654  CB  LYS A 208      -2.192   9.366 -10.210  1.00  0.94           C  
ATOM   1655  CG  LYS A 208      -2.438  10.564  -9.283  1.00  0.94           C  
ATOM   1656  CD  LYS A 208      -1.152  11.296  -8.872  1.00  0.94           C  
ATOM   1657  CE  LYS A 208      -1.463  12.469  -7.939  1.00  0.94           C  
ATOM   1658  NZ  LYS A 208      -0.234  13.185  -7.527  1.00  0.94           N  
ATOM   1659  N   ARG A 209      -4.452   9.453 -12.589  1.00  0.94           N  
ATOM   1660  CA  ARG A 209      -5.469  10.069 -13.412  1.00  0.94           C  
ATOM   1661  C   ARG A 209      -6.817   9.376 -13.285  1.00  0.94           C  
ATOM   1662  O   ARG A 209      -7.830  10.022 -13.035  1.00  0.94           O  
ATOM   1663  CB  ARG A 209      -5.009  10.070 -14.888  1.00  0.94           C  
ATOM   1664  CG  ARG A 209      -5.938  10.872 -15.814  1.00  0.94           C  
ATOM   1665  CD  ARG A 209      -5.634  10.800 -17.313  1.00  0.94           C  
ATOM   1666  NE  ARG A 209      -4.185  11.171 -17.493  1.00  0.94           N  
ATOM   1667  CZ  ARG A 209      -3.552  11.203 -18.673  1.00  0.94           C  
ATOM   1668  NH1 ARG A 209      -4.238  11.064 -19.802  1.00  0.94           N  
ATOM   1669  NH2 ARG A 209      -2.230  11.372 -18.724  1.00  0.94           N  
ATOM   1670  N   MET A 210      -6.840   8.029 -13.369  1.00  0.93           N  
ATOM   1671  CA  MET A 210      -8.045   7.230 -13.239  1.00  0.93           C  
ATOM   1672  C   MET A 210      -8.713   7.378 -11.875  1.00  0.93           C  
ATOM   1673  O   MET A 210      -9.925   7.529 -11.770  1.00  0.93           O  
ATOM   1674  CB  MET A 210      -7.709   5.745 -13.523  1.00  0.93           C  
ATOM   1675  CG  MET A 210      -8.928   4.859 -13.838  1.00  0.93           C  
ATOM   1676  SD  MET A 210      -8.550   3.100 -14.119  1.00  0.93           S  
ATOM   1677  CE  MET A 210      -7.552   3.273 -15.620  1.00  0.93           C  
ATOM   1678  N   GLU A 211      -7.909   7.395 -10.795  1.00  0.95           N  
ATOM   1679  CA  GLU A 211      -8.339   7.694  -9.442  1.00  0.95           C  
ATOM   1680  C   GLU A 211      -8.920   9.094  -9.291  1.00  0.95           C  
ATOM   1681  O   GLU A 211      -9.959   9.306  -8.671  1.00  0.95           O  
ATOM   1682  CB  GLU A 211      -7.143   7.525  -8.471  1.00  0.95           C  
ATOM   1683  CG  GLU A 211      -6.696   6.049  -8.315  1.00  0.95           C  
ATOM   1684  CD  GLU A 211      -5.509   5.836  -7.377  1.00  0.95           C  
ATOM   1685  OE1 GLU A 211      -5.428   4.703  -6.827  1.00  0.95           O  
ATOM   1686  OE2 GLU A 211      -4.662   6.750  -7.224  1.00  0.95           O  
ATOM   1687  N   LYS A 212      -8.277  10.106  -9.904  1.00  0.95           N  
ATOM   1688  CA  LYS A 212      -8.765  11.470  -9.899  1.00  0.95           C  
ATOM   1689  C   LYS A 212     -10.075  11.678 -10.664  1.00  0.95           C  
ATOM   1690  O   LYS A 212     -10.956  12.407 -10.216  1.00  0.95           O  
ATOM   1691  CB  LYS A 212      -7.674  12.426 -10.438  1.00  0.95           C  
ATOM   1692  CG  LYS A 212      -8.054  13.906 -10.293  1.00  0.95           C  
ATOM   1693  CD  LYS A 212      -7.071  14.873 -10.962  1.00  0.95           C  
ATOM   1694  CE  LYS A 212      -7.632  16.297 -10.944  1.00  0.95           C  
ATOM   1695  NZ  LYS A 212      -6.851  17.196 -11.820  1.00  0.95           N  
ATOM   1696  N   GLU A 213     -10.230  11.046 -11.844  1.00  0.95           N  
ATOM   1697  CA  GLU A 213     -11.400  11.182 -12.696  1.00  0.95           C  
ATOM   1698  C   GLU A 213     -12.630  10.454 -12.171  1.00  0.95           C  
ATOM   1699  O   GLU A 213     -13.761  10.826 -12.477  1.00  0.95           O  
ATOM   1700  CB  GLU A 213     -11.051  10.696 -14.127  1.00  0.95           C  
ATOM   1701  CG  GLU A 213     -10.131  11.699 -14.875  1.00  0.95           C  
ATOM   1702  CD  GLU A 213      -9.517  11.178 -16.177  1.00  0.95           C  
ATOM   1703  OE1 GLU A 213      -8.727  11.957 -16.781  1.00  0.95           O  
ATOM   1704  OE2 GLU A 213      -9.779  10.014 -16.567  1.00  0.95           O  
ATOM   1705  N   THR A 214     -12.454   9.407 -11.339  1.00  0.94           N  
ATOM   1706  CA  THR A 214     -13.579   8.638 -10.813  1.00  0.94           C  
ATOM   1707  C   THR A 214     -13.871   8.892  -9.351  1.00  0.94           C  
ATOM   1708  O   THR A 214     -14.980   8.667  -8.886  1.00  0.94           O  
ATOM   1709  CB  THR A 214     -13.359   7.138 -10.945  1.00  0.94           C  
ATOM   1710  OG1 THR A 214     -12.232   6.682 -10.203  1.00  0.94           O  
ATOM   1711  CG2 THR A 214     -13.101   6.819 -12.420  1.00  0.94           C  
ATOM   1712  N   GLY A 215     -12.863   9.345  -8.574  1.00  0.92           N  
ATOM   1713  CA  GLY A 215     -12.942   9.466  -7.122  1.00  0.92           C  
ATOM   1714  C   GLY A 215     -12.758   8.154  -6.404  1.00  0.92           C  
ATOM   1715  O   GLY A 215     -12.862   8.078  -5.183  1.00  0.92           O  
ATOM   1716  N   ALA A 216     -12.476   7.073  -7.148  1.00  0.95           N  
ATOM   1717  CA  ALA A 216     -12.186   5.774  -6.594  1.00  0.95           C  
ATOM   1718  C   ALA A 216     -10.691   5.616  -6.369  1.00  0.95           C  
ATOM   1719  O   ALA A 216      -9.872   6.320  -6.943  1.00  0.95           O  
ATOM   1720  CB  ALA A 216     -12.679   4.656  -7.531  1.00  0.95           C  
ATOM   1721  N   LYS A 217     -10.299   4.658  -5.520  1.00  0.95           N  
ATOM   1722  CA  LYS A 217      -8.918   4.357  -5.219  1.00  0.95           C  
ATOM   1723  C   LYS A 217      -8.619   2.984  -5.787  1.00  0.95           C  
ATOM   1724  O   LYS A 217      -9.398   2.047  -5.609  1.00  0.95           O  
ATOM   1725  CB  LYS A 217      -8.732   4.391  -3.686  1.00  0.95           C  
ATOM   1726  CG  LYS A 217      -7.470   3.706  -3.147  1.00  0.95           C  
ATOM   1727  CD  LYS A 217      -7.262   4.029  -1.661  1.00  0.95           C  
ATOM   1728  CE  LYS A 217      -6.227   3.143  -0.961  1.00  0.95           C  
ATOM   1729  NZ  LYS A 217      -6.863   1.957  -0.383  1.00  0.95           N  
ATOM   1730  N   ILE A 218      -7.507   2.830  -6.531  1.00  0.94           N  
ATOM   1731  CA  ILE A 218      -7.281   1.661  -7.363  1.00  0.94           C  
ATOM   1732  C   ILE A 218      -5.991   0.987  -6.935  1.00  0.94           C  
ATOM   1733  O   ILE A 218      -4.904   1.534  -7.032  1.00  0.94           O  
ATOM   1734  CB  ILE A 218      -7.241   2.071  -8.836  1.00  0.94           C  
ATOM   1735  CG1 ILE A 218      -8.608   2.691  -9.229  1.00  0.94           C  
ATOM   1736  CG2 ILE A 218      -6.887   0.866  -9.736  1.00  0.94           C  
ATOM   1737  CD1 ILE A 218      -8.685   3.210 -10.665  1.00  0.94           C  
ATOM   1738  N   VAL A 219      -6.073  -0.253  -6.409  1.00  0.93           N  
ATOM   1739  CA  VAL A 219      -4.917  -0.899  -5.812  1.00  0.93           C  
ATOM   1740  C   VAL A 219      -4.740  -2.305  -6.362  1.00  0.93           C  
ATOM   1741  O   VAL A 219      -5.564  -3.191  -6.147  1.00  0.93           O  
ATOM   1742  CB  VAL A 219      -5.039  -0.972  -4.289  1.00  0.93           C  
ATOM   1743  CG1 VAL A 219      -3.667  -1.329  -3.691  1.00  0.93           C  
ATOM   1744  CG2 VAL A 219      -5.518   0.376  -3.709  1.00  0.93           C  
ATOM   1745  N   ILE A 220      -3.637  -2.578  -7.089  1.00  0.93           N  
ATOM   1746  CA  ILE A 220      -3.287  -3.932  -7.507  1.00  0.93           C  
ATOM   1747  C   ILE A 220      -2.879  -4.797  -6.310  1.00  0.93           C  
ATOM   1748  O   ILE A 220      -2.178  -4.354  -5.402  1.00  0.93           O  
ATOM   1749  CB  ILE A 220      -2.248  -3.941  -8.632  1.00  0.93           C  
ATOM   1750  CG1 ILE A 220      -2.734  -3.048  -9.806  1.00  0.93           C  
ATOM   1751  CG2 ILE A 220      -2.002  -5.391  -9.108  1.00  0.93           C  
ATOM   1752  CD1 ILE A 220      -1.796  -3.032 -11.020  1.00  0.93           C  
ATOM   1753  N   ARG A 221      -3.326  -6.066  -6.253  1.00  0.89           N  
ATOM   1754  CA  ARG A 221      -3.132  -6.966  -5.135  1.00  0.89           C  
ATOM   1755  C   ARG A 221      -2.989  -8.384  -5.661  1.00  0.89           C  
ATOM   1756  O   ARG A 221      -3.110  -8.627  -6.859  1.00  0.89           O  
ATOM   1757  CB  ARG A 221      -4.345  -6.937  -4.172  1.00  0.89           C  
ATOM   1758  CG  ARG A 221      -4.600  -5.598  -3.455  1.00  0.89           C  
ATOM   1759  CD  ARG A 221      -3.462  -5.171  -2.526  1.00  0.89           C  
ATOM   1760  NE  ARG A 221      -3.969  -4.004  -1.733  1.00  0.89           N  
ATOM   1761  CZ  ARG A 221      -4.441  -4.118  -0.479  1.00  0.89           C  
ATOM   1762  NH1 ARG A 221      -4.298  -5.242   0.195  1.00  0.89           N  
ATOM   1763  NH2 ARG A 221      -5.083  -3.098   0.086  1.00  0.89           N  
ATOM   1764  N   GLY A 222      -2.696  -9.351  -4.765  1.00  0.86           N  
ATOM   1765  CA  GLY A 222      -2.501 -10.748  -5.129  1.00  0.86           C  
ATOM   1766  C   GLY A 222      -1.099 -11.078  -5.575  1.00  0.86           C  
ATOM   1767  O   GLY A 222      -0.195 -10.242  -5.604  1.00  0.86           O  
ATOM   1768  N   LYS A 223      -0.872 -12.359  -5.908  1.00  0.83           N  
ATOM   1769  CA  LYS A 223       0.424 -12.882  -6.318  1.00  0.83           C  
ATOM   1770  C   LYS A 223       1.051 -12.155  -7.507  1.00  0.83           C  
ATOM   1771  O   LYS A 223       0.437 -11.994  -8.556  1.00  0.83           O  
ATOM   1772  CB  LYS A 223       0.320 -14.377  -6.701  1.00  0.83           C  
ATOM   1773  CG  LYS A 223      -0.152 -15.280  -5.557  1.00  0.83           C  
ATOM   1774  CD  LYS A 223      -0.820 -16.558  -6.086  1.00  0.83           C  
ATOM   1775  CE  LYS A 223      -1.499 -17.345  -4.965  1.00  0.83           C  
ATOM   1776  NZ  LYS A 223      -2.827 -17.827  -5.385  1.00  0.83           N  
ATOM   1777  N   GLY A 224       2.321 -11.711  -7.369  1.00  0.78           N  
ATOM   1778  CA  GLY A 224       3.017 -10.952  -8.408  1.00  0.78           C  
ATOM   1779  C   GLY A 224       2.754  -9.465  -8.429  1.00  0.78           C  
ATOM   1780  O   GLY A 224       3.301  -8.754  -9.259  1.00  0.78           O  
ATOM   1781  N   SER A 225       1.936  -8.935  -7.494  1.00  0.82           N  
ATOM   1782  CA  SER A 225       1.642  -7.501  -7.423  1.00  0.82           C  
ATOM   1783  C   SER A 225       2.826  -6.643  -6.985  1.00  0.82           C  
ATOM   1784  O   SER A 225       2.945  -5.467  -7.315  1.00  0.82           O  
ATOM   1785  CB  SER A 225       0.433  -7.225  -6.485  1.00  0.82           C  
ATOM   1786  OG  SER A 225       0.097  -5.837  -6.437  1.00  0.82           O  
ATOM   1787  N   VAL A 226       3.773  -7.231  -6.237  1.00  0.78           N  
ATOM   1788  CA  VAL A 226       4.877  -6.488  -5.672  1.00  0.78           C  
ATOM   1789  C   VAL A 226       6.110  -6.734  -6.505  1.00  0.78           C  
ATOM   1790  O   VAL A 226       6.588  -7.859  -6.624  1.00  0.78           O  
ATOM   1791  CB  VAL A 226       5.144  -6.882  -4.225  1.00  0.78           C  
ATOM   1792  CG1 VAL A 226       6.326  -6.078  -3.641  1.00  0.78           C  
ATOM   1793  CG2 VAL A 226       3.865  -6.620  -3.407  1.00  0.78           C  
ATOM   1794  N   LYS A 227       6.678  -5.663  -7.104  1.00  0.73           N  
ATOM   1795  CA  LYS A 227       7.963  -5.740  -7.777  1.00  0.73           C  
ATOM   1796  C   LYS A 227       9.071  -6.204  -6.829  1.00  0.73           C  
ATOM   1797  O   LYS A 227       9.324  -5.600  -5.789  1.00  0.73           O  
ATOM   1798  CB  LYS A 227       8.329  -4.395  -8.462  1.00  0.73           C  
ATOM   1799  CG  LYS A 227       9.579  -4.495  -9.353  1.00  0.73           C  
ATOM   1800  CD  LYS A 227       9.786  -3.305 -10.308  1.00  0.73           C  
ATOM   1801  CE  LYS A 227      11.019  -3.521 -11.198  1.00  0.73           C  
ATOM   1802  NZ  LYS A 227      11.113  -2.496 -12.263  1.00  0.73           N  
ATOM   1803  N   GLU A 228       9.742  -7.320  -7.185  1.00  0.64           N  
ATOM   1804  CA  GLU A 228      10.407  -8.237  -6.270  1.00  0.64           C  
ATOM   1805  C   GLU A 228      11.476  -7.640  -5.367  1.00  0.64           C  
ATOM   1806  O   GLU A 228      11.630  -8.005  -4.201  1.00  0.64           O  
ATOM   1807  CB  GLU A 228      10.972  -9.423  -7.082  1.00  0.64           C  
ATOM   1808  CG  GLU A 228       9.873 -10.186  -7.861  1.00  0.64           C  
ATOM   1809  CD  GLU A 228      10.473 -11.237  -8.791  1.00  0.64           C  
ATOM   1810  OE1 GLU A 228       9.975 -12.388  -8.778  1.00  0.64           O  
ATOM   1811  OE2 GLU A 228      11.419 -10.868  -9.536  1.00  0.64           O  
ATOM   1812  N   GLY A 229      12.191  -6.616  -5.865  1.00  0.59           N  
ATOM   1813  CA  GLY A 229      13.267  -5.944  -5.149  1.00  0.59           C  
ATOM   1814  C   GLY A 229      12.848  -5.083  -3.975  1.00  0.59           C  
ATOM   1815  O   GLY A 229      13.694  -4.490  -3.319  1.00  0.59           O  
ATOM   1816  N   LYS A 230      11.536  -4.985  -3.668  1.00  0.61           N  
ATOM   1817  CA  LYS A 230      11.054  -4.313  -2.469  1.00  0.61           C  
ATOM   1818  C   LYS A 230      10.543  -5.252  -1.376  1.00  0.61           C  
ATOM   1819  O   LYS A 230      10.142  -4.805  -0.304  1.00  0.61           O  
ATOM   1820  CB  LYS A 230       9.912  -3.336  -2.840  1.00  0.61           C  
ATOM   1821  CG  LYS A 230      10.454  -2.081  -3.538  1.00  0.61           C  
ATOM   1822  CD  LYS A 230       9.412  -0.963  -3.694  1.00  0.61           C  
ATOM   1823  CE  LYS A 230      10.049   0.326  -4.223  1.00  0.61           C  
ATOM   1824  NZ  LYS A 230       9.058   1.423  -4.281  1.00  0.61           N  
ATOM   1825  N   PHE A 231      10.552  -6.584  -1.587  1.00  0.54           N  
ATOM   1826  CA  PHE A 231       9.899  -7.533  -0.690  1.00  0.54           C  
ATOM   1827  C   PHE A 231      10.514  -7.662   0.714  1.00  0.54           C  
ATOM   1828  O   PHE A 231       9.829  -7.904   1.707  1.00  0.54           O  
ATOM   1829  CB  PHE A 231       9.809  -8.902  -1.408  1.00  0.54           C  
ATOM   1830  CG  PHE A 231       8.825  -9.840  -0.761  1.00  0.54           C  
ATOM   1831  CD1 PHE A 231       9.274 -10.975  -0.068  1.00  0.54           C  
ATOM   1832  CD2 PHE A 231       7.442  -9.612  -0.865  1.00  0.54           C  
ATOM   1833  CE1 PHE A 231       8.362 -11.876   0.497  1.00  0.54           C  
ATOM   1834  CE2 PHE A 231       6.528 -10.508  -0.297  1.00  0.54           C  
ATOM   1835  CZ  PHE A 231       6.987 -11.644   0.380  1.00  0.54           C  
ATOM   1836  N   LEU A 232      11.844  -7.483   0.839  1.00  0.56           N  
ATOM   1837  CA  LEU A 232      12.581  -7.670   2.081  1.00  0.56           C  
ATOM   1838  C   LEU A 232      12.218  -6.703   3.202  1.00  0.56           C  
ATOM   1839  O   LEU A 232      12.367  -7.025   4.375  1.00  0.56           O  
ATOM   1840  CB  LEU A 232      14.114  -7.601   1.855  1.00  0.56           C  
ATOM   1841  CG  LEU A 232      14.739  -8.888   1.278  1.00  0.56           C  
ATOM   1842  CD1 LEU A 232      14.584  -9.009  -0.246  1.00  0.56           C  
ATOM   1843  CD2 LEU A 232      16.223  -8.965   1.670  1.00  0.56           C  
ATOM   1844  N   GLN A 233      11.722  -5.498   2.869  1.00  0.57           N  
ATOM   1845  CA  GLN A 233      11.499  -4.439   3.832  1.00  0.57           C  
ATOM   1846  C   GLN A 233      10.061  -4.363   4.321  1.00  0.57           C  
ATOM   1847  O   GLN A 233       9.656  -3.364   4.906  1.00  0.57           O  
ATOM   1848  CB  GLN A 233      11.902  -3.081   3.207  1.00  0.57           C  
ATOM   1849  CG  GLN A 233      13.434  -2.940   3.065  1.00  0.57           C  
ATOM   1850  CD  GLN A 233      13.845  -1.533   2.629  1.00  0.57           C  
ATOM   1851  OE1 GLN A 233      13.093  -0.773   2.025  1.00  0.57           O  
ATOM   1852  NE2 GLN A 233      15.113  -1.169   2.945  1.00  0.57           N  
ATOM   1853  N   LYS A 234       9.234  -5.408   4.085  1.00  0.58           N  
ATOM   1854  CA  LYS A 234       7.821  -5.304   4.400  1.00  0.58           C  
ATOM   1855  C   LYS A 234       7.197  -6.465   5.162  1.00  0.58           C  
ATOM   1856  O   LYS A 234       5.984  -6.509   5.343  1.00  0.58           O  
ATOM   1857  CB  LYS A 234       7.029  -5.030   3.100  1.00  0.58           C  
ATOM   1858  CG  LYS A 234       6.256  -3.712   3.219  1.00  0.58           C  
ATOM   1859  CD  LYS A 234       5.174  -3.532   2.149  1.00  0.58           C  
ATOM   1860  CE  LYS A 234       4.404  -2.228   2.361  1.00  0.58           C  
ATOM   1861  NZ  LYS A 234       3.030  -2.333   1.822  1.00  0.58           N  
ATOM   1862  N   ARG A 235       8.007  -7.404   5.693  1.00  0.54           N  
ATOM   1863  CA  ARG A 235       7.513  -8.591   6.383  1.00  0.54           C  
ATOM   1864  C   ARG A 235       6.876  -8.308   7.741  1.00  0.54           C  
ATOM   1865  O   ARG A 235       6.179  -9.156   8.294  1.00  0.54           O  
ATOM   1866  CB  ARG A 235       8.647  -9.630   6.585  1.00  0.54           C  
ATOM   1867  CG  ARG A 235       9.184 -10.213   5.262  1.00  0.54           C  
ATOM   1868  CD  ARG A 235      10.324 -11.230   5.410  1.00  0.54           C  
ATOM   1869  NE  ARG A 235       9.745 -12.488   6.001  1.00  0.54           N  
ATOM   1870  CZ  ARG A 235      10.117 -13.737   5.686  1.00  0.54           C  
ATOM   1871  NH1 ARG A 235      11.064 -13.978   4.785  1.00  0.54           N  
ATOM   1872  NH2 ARG A 235       9.533 -14.777   6.281  1.00  0.54           N  
ATOM   1873  N   ASP A 236       7.082  -7.098   8.291  1.00  0.52           N  
ATOM   1874  CA  ASP A 236       6.580  -6.697   9.586  1.00  0.52           C  
ATOM   1875  C   ASP A 236       5.170  -6.118   9.514  1.00  0.52           C  
ATOM   1876  O   ASP A 236       4.550  -5.803  10.525  1.00  0.52           O  
ATOM   1877  CB  ASP A 236       7.530  -5.625  10.168  1.00  0.52           C  
ATOM   1878  CG  ASP A 236       8.943  -6.173  10.136  1.00  0.52           C  
ATOM   1879  OD1 ASP A 236       9.246  -7.074  10.957  1.00  0.52           O  
ATOM   1880  OD2 ASP A 236       9.704  -5.732   9.238  1.00  0.52           O  
ATOM   1881  N   LEU A 237       4.592  -5.997   8.300  1.00  0.58           N  
ATOM   1882  CA  LEU A 237       3.231  -5.532   8.150  1.00  0.58           C  
ATOM   1883  C   LEU A 237       2.282  -6.714   8.140  1.00  0.58           C  
ATOM   1884  O   LEU A 237       2.467  -7.696   7.431  1.00  0.58           O  
ATOM   1885  CB  LEU A 237       3.015  -4.634   6.906  1.00  0.58           C  
ATOM   1886  CG  LEU A 237       3.335  -3.147   7.174  1.00  0.58           C  
ATOM   1887  CD1 LEU A 237       4.829  -2.883   7.413  1.00  0.58           C  
ATOM   1888  CD2 LEU A 237       2.814  -2.259   6.036  1.00  0.58           C  
ATOM   1889  N   LYS A 238       1.241  -6.611   8.992  1.00  0.61           N  
ATOM   1890  CA  LYS A 238       0.085  -7.484   9.126  1.00  0.61           C  
ATOM   1891  C   LYS A 238      -0.370  -8.175   7.838  1.00  0.61           C  
ATOM   1892  O   LYS A 238      -0.786  -7.450   6.934  1.00  0.61           O  
ATOM   1893  CB  LYS A 238      -1.075  -6.604   9.652  1.00  0.61           C  
ATOM   1894  CG  LYS A 238      -2.353  -7.357  10.049  1.00  0.61           C  
ATOM   1895  CD  LYS A 238      -3.410  -6.399  10.627  1.00  0.61           C  
ATOM   1896  CE  LYS A 238      -4.600  -7.127  11.256  1.00  0.61           C  
ATOM   1897  NZ  LYS A 238      -5.557  -6.150  11.830  1.00  0.61           N  
ATOM   1898  N   PRO A 239      -0.330  -9.504   7.672  1.00  0.55           N  
ATOM   1899  CA  PRO A 239      -0.699 -10.151   6.422  1.00  0.55           C  
ATOM   1900  C   PRO A 239      -2.114  -9.831   5.995  1.00  0.55           C  
ATOM   1901  O   PRO A 239      -3.060 -10.160   6.707  1.00  0.55           O  
ATOM   1902  CB  PRO A 239      -0.502 -11.660   6.675  1.00  0.55           C  
ATOM   1903  CG  PRO A 239       0.473 -11.720   7.851  1.00  0.55           C  
ATOM   1904  CD  PRO A 239       0.134 -10.469   8.661  1.00  0.55           C  
ATOM   1905  N   ASP A 240      -2.285  -9.237   4.803  1.00  0.62           N  
ATOM   1906  CA  ASP A 240      -3.577  -9.054   4.205  1.00  0.62           C  
ATOM   1907  C   ASP A 240      -3.928 -10.409   3.570  1.00  0.62           C  
ATOM   1908  O   ASP A 240      -3.116 -10.922   2.797  1.00  0.62           O  
ATOM   1909  CB  ASP A 240      -3.487  -7.892   3.181  1.00  0.62           C  
ATOM   1910  CG  ASP A 240      -4.838  -7.429   2.663  1.00  0.62           C  
ATOM   1911  OD1 ASP A 240      -5.697  -8.291   2.325  1.00  0.62           O  
ATOM   1912  OD2 ASP A 240      -5.005  -6.188   2.508  1.00  0.62           O  
ATOM   1913  N   PRO A 241      -5.065 -11.065   3.833  1.00  0.66           N  
ATOM   1914  CA  PRO A 241      -5.433 -12.340   3.218  1.00  0.66           C  
ATOM   1915  C   PRO A 241      -5.417 -12.284   1.701  1.00  0.66           C  
ATOM   1916  O   PRO A 241      -5.148 -13.304   1.064  1.00  0.66           O  
ATOM   1917  CB  PRO A 241      -6.833 -12.631   3.781  1.00  0.66           C  
ATOM   1918  CG  PRO A 241      -6.833 -11.944   5.149  1.00  0.66           C  
ATOM   1919  CD  PRO A 241      -5.970 -10.704   4.917  1.00  0.66           C  
ATOM   1920  N   SER A 242      -5.643 -11.078   1.129  1.00  0.67           N  
ATOM   1921  CA  SER A 242      -5.646 -10.800  -0.300  1.00  0.67           C  
ATOM   1922  C   SER A 242      -4.283 -11.002  -0.971  1.00  0.67           C  
ATOM   1923  O   SER A 242      -4.194 -11.001  -2.193  1.00  0.67           O  
ATOM   1924  CB  SER A 242      -6.047  -9.327  -0.667  1.00  0.67           C  
ATOM   1925  OG  SER A 242      -7.320  -8.845  -0.201  1.00  0.67           O  
ATOM   1926  N   GLU A 243      -3.166 -11.196  -0.227  1.00  0.70           N  
ATOM   1927  CA  GLU A 243      -1.878 -11.566  -0.817  1.00  0.70           C  
ATOM   1928  C   GLU A 243      -1.815 -13.024  -1.271  1.00  0.70           C  
ATOM   1929  O   GLU A 243      -1.042 -13.390  -2.154  1.00  0.70           O  
ATOM   1930  CB  GLU A 243      -0.701 -11.256   0.141  1.00  0.70           C  
ATOM   1931  CG  GLU A 243      -0.493  -9.729   0.321  1.00  0.70           C  
ATOM   1932  CD  GLU A 243       0.824  -9.320   0.986  1.00  0.70           C  
ATOM   1933  OE1 GLU A 243       1.068  -8.082   1.014  1.00  0.70           O  
ATOM   1934  OE2 GLU A 243       1.586 -10.206   1.439  1.00  0.70           O  
ATOM   1935  N   ASN A 244      -2.698 -13.891  -0.726  1.00  0.72           N  
ATOM   1936  CA  ASN A 244      -2.777 -15.293  -1.103  1.00  0.72           C  
ATOM   1937  C   ASN A 244      -3.693 -15.515  -2.301  1.00  0.72           C  
ATOM   1938  O   ASN A 244      -3.751 -16.606  -2.870  1.00  0.72           O  
ATOM   1939  CB  ASN A 244      -3.330 -16.141   0.065  1.00  0.72           C  
ATOM   1940  CG  ASN A 244      -2.349 -16.103   1.227  1.00  0.72           C  
ATOM   1941  OD1 ASN A 244      -1.304 -16.747   1.188  1.00  0.72           O  
ATOM   1942  ND2 ASN A 244      -2.685 -15.345   2.296  1.00  0.72           N  
ATOM   1943  N   GLU A 245      -4.420 -14.469  -2.726  1.00  0.84           N  
ATOM   1944  CA  GLU A 245      -5.259 -14.483  -3.904  1.00  0.84           C  
ATOM   1945  C   GLU A 245      -4.446 -14.336  -5.191  1.00  0.84           C  
ATOM   1946  O   GLU A 245      -3.284 -13.926  -5.194  1.00  0.84           O  
ATOM   1947  CB  GLU A 245      -6.356 -13.399  -3.799  1.00  0.84           C  
ATOM   1948  CG  GLU A 245      -7.321 -13.617  -2.603  1.00  0.84           C  
ATOM   1949  CD  GLU A 245      -8.338 -12.500  -2.461  1.00  0.84           C  
ATOM   1950  OE1 GLU A 245      -9.184 -12.565  -1.527  1.00  0.84           O  
ATOM   1951  OE2 GLU A 245      -8.294 -11.511  -3.238  1.00  0.84           O  
ATOM   1952  N   ASP A 246      -5.023 -14.744  -6.338  1.00  0.88           N  
ATOM   1953  CA  ASP A 246      -4.443 -14.542  -7.658  1.00  0.88           C  
ATOM   1954  C   ASP A 246      -4.488 -13.059  -8.042  1.00  0.88           C  
ATOM   1955  O   ASP A 246      -5.263 -12.305  -7.478  1.00  0.88           O  
ATOM   1956  CB  ASP A 246      -5.166 -15.409  -8.721  1.00  0.88           C  
ATOM   1957  CG  ASP A 246      -4.866 -16.892  -8.566  1.00  0.88           C  
ATOM   1958  OD1 ASP A 246      -4.085 -17.288  -7.661  1.00  0.88           O  
ATOM   1959  OD2 ASP A 246      -5.417 -17.672  -9.388  1.00  0.88           O  
ATOM   1960  N   LEU A 247      -3.626 -12.588  -8.975  1.00  0.91           N  
ATOM   1961  CA  LEU A 247      -3.476 -11.164  -9.266  1.00  0.91           C  
ATOM   1962  C   LEU A 247      -4.759 -10.423  -9.641  1.00  0.91           C  
ATOM   1963  O   LEU A 247      -5.477 -10.793 -10.570  1.00  0.91           O  
ATOM   1964  CB  LEU A 247      -2.433 -10.935 -10.395  1.00  0.91           C  
ATOM   1965  CG  LEU A 247      -1.952  -9.475 -10.578  1.00  0.91           C  
ATOM   1966  CD1 LEU A 247      -0.970  -9.067  -9.480  1.00  0.91           C  
ATOM   1967  CD2 LEU A 247      -1.272  -9.253 -11.935  1.00  0.91           C  
ATOM   1968  N   HIS A 248      -5.060  -9.324  -8.924  1.00  0.92           N  
ATOM   1969  CA  HIS A 248      -6.309  -8.622  -9.103  1.00  0.92           C  
ATOM   1970  C   HIS A 248      -6.189  -7.150  -8.824  1.00  0.92           C  
ATOM   1971  O   HIS A 248      -5.333  -6.686  -8.080  1.00  0.92           O  
ATOM   1972  CB  HIS A 248      -7.438  -9.179  -8.202  1.00  0.92           C  
ATOM   1973  CG  HIS A 248      -7.263  -8.993  -6.721  1.00  0.92           C  
ATOM   1974  ND1 HIS A 248      -6.542  -9.930  -6.024  1.00  0.92           N  
ATOM   1975  CD2 HIS A 248      -7.808  -8.092  -5.862  1.00  0.92           C  
ATOM   1976  CE1 HIS A 248      -6.665  -9.609  -4.760  1.00  0.92           C  
ATOM   1977  NE2 HIS A 248      -7.418  -8.493  -4.601  1.00  0.92           N  
ATOM   1978  N   VAL A 249      -7.093  -6.359  -9.423  1.00  0.94           N  
ATOM   1979  CA  VAL A 249      -7.230  -4.950  -9.125  1.00  0.94           C  
ATOM   1980  C   VAL A 249      -8.335  -4.812  -8.101  1.00  0.94           C  
ATOM   1981  O   VAL A 249      -9.458  -5.270  -8.313  1.00  0.94           O  
ATOM   1982  CB  VAL A 249      -7.589  -4.109 -10.347  1.00  0.94           C  
ATOM   1983  CG1 VAL A 249      -7.455  -2.612 -10.012  1.00  0.94           C  
ATOM   1984  CG2 VAL A 249      -6.668  -4.472 -11.526  1.00  0.94           C  
ATOM   1985  N   LEU A 250      -8.048  -4.185  -6.952  1.00  0.94           N  
ATOM   1986  CA  LEU A 250      -9.052  -3.823  -5.979  1.00  0.94           C  
ATOM   1987  C   LEU A 250      -9.426  -2.370  -6.212  1.00  0.94           C  
ATOM   1988  O   LEU A 250      -8.583  -1.477  -6.134  1.00  0.94           O  
ATOM   1989  CB  LEU A 250      -8.501  -4.008  -4.541  1.00  0.94           C  
ATOM   1990  CG  LEU A 250      -9.486  -3.707  -3.393  1.00  0.94           C  
ATOM   1991  CD1 LEU A 250     -10.609  -4.750  -3.315  1.00  0.94           C  
ATOM   1992  CD2 LEU A 250      -8.745  -3.618  -2.048  1.00  0.94           C  
ATOM   1993  N   VAL A 251     -10.703  -2.097  -6.529  1.00  0.95           N  
ATOM   1994  CA  VAL A 251     -11.214  -0.744  -6.672  1.00  0.95           C  
ATOM   1995  C   VAL A 251     -12.011  -0.431  -5.420  1.00  0.95           C  
ATOM   1996  O   VAL A 251     -12.988  -1.116  -5.135  1.00  0.95           O  
ATOM   1997  CB  VAL A 251     -12.135  -0.595  -7.887  1.00  0.95           C  
ATOM   1998  CG1 VAL A 251     -12.650   0.853  -8.013  1.00  0.95           C  
ATOM   1999  CG2 VAL A 251     -11.391  -0.994  -9.177  1.00  0.95           C  
ATOM   2000  N   GLU A 252     -11.621   0.607  -4.654  1.00  0.94           N  
ATOM   2001  CA  GLU A 252     -12.305   1.052  -3.449  1.00  0.94           C  
ATOM   2002  C   GLU A 252     -12.985   2.391  -3.721  1.00  0.94           C  
ATOM   2003  O   GLU A 252     -12.355   3.329  -4.204  1.00  0.94           O  
ATOM   2004  CB  GLU A 252     -11.303   1.321  -2.294  1.00  0.94           C  
ATOM   2005  CG  GLU A 252     -10.616   0.088  -1.665  1.00  0.94           C  
ATOM   2006  CD  GLU A 252      -9.420   0.518  -0.835  1.00  0.94           C  
ATOM   2007  OE1 GLU A 252      -8.327  -0.090  -1.003  1.00  0.94           O  
ATOM   2008  OE2 GLU A 252      -9.497   1.534  -0.082  1.00  0.94           O  
ATOM   2009  N   ALA A 253     -14.285   2.548  -3.403  1.00  0.94           N  
ATOM   2010  CA  ALA A 253     -14.985   3.800  -3.641  1.00  0.94           C  
ATOM   2011  C   ALA A 253     -15.972   4.134  -2.537  1.00  0.94           C  
ATOM   2012  O   ALA A 253     -16.348   3.291  -1.727  1.00  0.94           O  
ATOM   2013  CB  ALA A 253     -15.737   3.754  -4.984  1.00  0.94           C  
ATOM   2014  N   GLU A 254     -16.410   5.409  -2.469  1.00  0.89           N  
ATOM   2015  CA  GLU A 254     -17.372   5.859  -1.472  1.00  0.89           C  
ATOM   2016  C   GLU A 254     -18.766   6.016  -2.064  1.00  0.89           C  
ATOM   2017  O   GLU A 254     -19.759   6.114  -1.352  1.00  0.89           O  
ATOM   2018  CB  GLU A 254     -16.860   7.177  -0.838  1.00  0.89           C  
ATOM   2019  CG  GLU A 254     -15.558   6.902  -0.035  1.00  0.89           C  
ATOM   2020  CD  GLU A 254     -14.866   8.104   0.615  1.00  0.89           C  
ATOM   2021  OE1 GLU A 254     -13.701   7.885   1.053  1.00  0.89           O  
ATOM   2022  OE2 GLU A 254     -15.447   9.205   0.688  1.00  0.89           O  
ATOM   2023  N   THR A 255     -18.886   5.961  -3.408  1.00  0.91           N  
ATOM   2024  CA  THR A 255     -20.165   5.904  -4.103  1.00  0.91           C  
ATOM   2025  C   THR A 255     -20.123   4.740  -5.072  1.00  0.91           C  
ATOM   2026  O   THR A 255     -19.066   4.360  -5.569  1.00  0.91           O  
ATOM   2027  CB  THR A 255     -20.572   7.173  -4.871  1.00  0.91           C  
ATOM   2028  OG1 THR A 255     -19.707   7.477  -5.957  1.00  0.91           O  
ATOM   2029  CG2 THR A 255     -20.550   8.382  -3.930  1.00  0.91           C  
ATOM   2030  N   GLN A 256     -21.293   4.125  -5.363  1.00  0.91           N  
ATOM   2031  CA  GLN A 256     -21.412   3.028  -6.315  1.00  0.91           C  
ATOM   2032  C   GLN A 256     -21.071   3.453  -7.736  1.00  0.91           C  
ATOM   2033  O   GLN A 256     -20.370   2.770  -8.464  1.00  0.91           O  
ATOM   2034  CB  GLN A 256     -22.830   2.407  -6.249  1.00  0.91           C  
ATOM   2035  CG  GLN A 256     -23.052   1.151  -7.135  1.00  0.91           C  
ATOM   2036  CD  GLN A 256     -22.152  -0.020  -6.721  1.00  0.91           C  
ATOM   2037  OE1 GLN A 256     -21.880  -0.232  -5.541  1.00  0.91           O  
ATOM   2038  NE2 GLN A 256     -21.688  -0.815  -7.709  1.00  0.91           N  
ATOM   2039  N   GLU A 257     -21.512   4.664  -8.132  1.00  0.93           N  
ATOM   2040  CA  GLU A 257     -21.220   5.251  -9.424  1.00  0.93           C  
ATOM   2041  C   GLU A 257     -19.727   5.427  -9.687  1.00  0.93           C  
ATOM   2042  O   GLU A 257     -19.217   5.068 -10.746  1.00  0.93           O  
ATOM   2043  CB  GLU A 257     -21.931   6.613  -9.473  1.00  0.93           C  
ATOM   2044  CG  GLU A 257     -21.875   7.341 -10.833  1.00  0.93           C  
ATOM   2045  CD  GLU A 257     -22.596   8.688 -10.769  1.00  0.93           C  
ATOM   2046  OE1 GLU A 257     -22.660   9.354 -11.832  1.00  0.93           O  
ATOM   2047  OE2 GLU A 257     -23.075   9.054  -9.664  1.00  0.93           O  
ATOM   2048  N   ALA A 258     -18.965   5.909  -8.678  1.00  0.94           N  
ATOM   2049  CA  ALA A 258     -17.519   5.977  -8.721  1.00  0.94           C  
ATOM   2050  C   ALA A 258     -16.857   4.609  -8.851  1.00  0.94           C  
ATOM   2051  O   ALA A 258     -15.899   4.431  -9.603  1.00  0.94           O  
ATOM   2052  CB  ALA A 258     -17.003   6.685  -7.455  1.00  0.94           C  
ATOM   2053  N   LEU A 259     -17.388   3.595  -8.132  1.00  0.94           N  
ATOM   2054  CA  LEU A 259     -16.929   2.221  -8.198  1.00  0.94           C  
ATOM   2055  C   LEU A 259     -17.070   1.602  -9.582  1.00  0.94           C  
ATOM   2056  O   LEU A 259     -16.113   1.068 -10.141  1.00  0.94           O  
ATOM   2057  CB  LEU A 259     -17.744   1.351  -7.207  1.00  0.94           C  
ATOM   2058  CG  LEU A 259     -17.104  -0.006  -6.870  1.00  0.94           C  
ATOM   2059  CD1 LEU A 259     -15.988   0.175  -5.839  1.00  0.94           C  
ATOM   2060  CD2 LEU A 259     -18.164  -0.996  -6.364  1.00  0.94           C  
ATOM   2061  N   ASP A 260     -18.269   1.712 -10.184  1.00  0.95           N  
ATOM   2062  CA  ASP A 260     -18.575   1.178 -11.492  1.00  0.95           C  
ATOM   2063  C   ASP A 260     -17.907   1.937 -12.629  1.00  0.95           C  
ATOM   2064  O   ASP A 260     -17.424   1.337 -13.590  1.00  0.95           O  
ATOM   2065  CB  ASP A 260     -20.104   1.044 -11.663  1.00  0.95           C  
ATOM   2066  CG  ASP A 260     -20.602  -0.133 -10.837  1.00  0.95           C  
ATOM   2067  OD1 ASP A 260     -19.895  -1.178 -10.774  1.00  0.95           O  
ATOM   2068  OD2 ASP A 260     -21.718  -0.007 -10.272  1.00  0.95           O  
ATOM   2069  N   ALA A 261     -17.799   3.278 -12.541  1.00  0.96           N  
ATOM   2070  CA  ALA A 261     -17.034   4.067 -13.485  1.00  0.96           C  
ATOM   2071  C   ALA A 261     -15.548   3.716 -13.505  1.00  0.96           C  
ATOM   2072  O   ALA A 261     -14.957   3.528 -14.564  1.00  0.96           O  
ATOM   2073  CB  ALA A 261     -17.204   5.560 -13.155  1.00  0.96           C  
ATOM   2074  N   ALA A 262     -14.920   3.566 -12.319  1.00  0.95           N  
ATOM   2075  CA  ALA A 262     -13.554   3.100 -12.190  1.00  0.95           C  
ATOM   2076  C   ALA A 262     -13.350   1.674 -12.653  1.00  0.95           C  
ATOM   2077  O   ALA A 262     -12.399   1.372 -13.368  1.00  0.95           O  
ATOM   2078  CB  ALA A 262     -13.097   3.252 -10.733  1.00  0.95           C  
ATOM   2079  N   ALA A 263     -14.277   0.763 -12.310  1.00  0.95           N  
ATOM   2080  CA  ALA A 263     -14.259  -0.593 -12.798  1.00  0.95           C  
ATOM   2081  C   ALA A 263     -14.347  -0.678 -14.315  1.00  0.95           C  
ATOM   2082  O   ALA A 263     -13.533  -1.336 -14.948  1.00  0.95           O  
ATOM   2083  CB  ALA A 263     -15.413  -1.365 -12.151  1.00  0.95           C  
ATOM   2084  N   GLY A 264     -15.258   0.091 -14.947  1.00  0.95           N  
ATOM   2085  CA  GLY A 264     -15.393   0.096 -16.398  1.00  0.95           C  
ATOM   2086  C   GLY A 264     -14.273   0.797 -17.131  1.00  0.95           C  
ATOM   2087  O   GLY A 264     -14.126   0.649 -18.339  1.00  0.95           O  
ATOM   2088  N   MET A 265     -13.436   1.583 -16.428  1.00  0.93           N  
ATOM   2089  CA  MET A 265     -12.142   2.015 -16.921  1.00  0.93           C  
ATOM   2090  C   MET A 265     -11.080   0.923 -16.833  1.00  0.93           C  
ATOM   2091  O   MET A 265     -10.355   0.688 -17.794  1.00  0.93           O  
ATOM   2092  CB  MET A 265     -11.653   3.282 -16.187  1.00  0.93           C  
ATOM   2093  CG  MET A 265     -12.439   4.550 -16.565  1.00  0.93           C  
ATOM   2094  SD  MET A 265     -11.786   6.044 -15.767  1.00  0.93           S  
ATOM   2095  CE  MET A 265     -13.164   7.143 -16.182  1.00  0.93           C  
ATOM   2096  N   VAL A 266     -10.983   0.200 -15.694  1.00  0.94           N  
ATOM   2097  CA  VAL A 266     -10.052  -0.912 -15.513  1.00  0.94           C  
ATOM   2098  C   VAL A 266     -10.343  -2.085 -16.439  1.00  0.94           C  
ATOM   2099  O   VAL A 266      -9.441  -2.632 -17.064  1.00  0.94           O  
ATOM   2100  CB  VAL A 266     -10.018  -1.398 -14.062  1.00  0.94           C  
ATOM   2101  CG1 VAL A 266      -9.116  -2.639 -13.886  1.00  0.94           C  
ATOM   2102  CG2 VAL A 266      -9.488  -0.277 -13.150  1.00  0.94           C  
ATOM   2103  N   GLU A 267     -11.624  -2.474 -16.600  1.00  0.93           N  
ATOM   2104  CA  GLU A 267     -12.075  -3.581 -17.434  1.00  0.93           C  
ATOM   2105  C   GLU A 267     -11.681  -3.430 -18.910  1.00  0.93           C  
ATOM   2106  O   GLU A 267     -11.307  -4.392 -19.579  1.00  0.93           O  
ATOM   2107  CB  GLU A 267     -13.607  -3.785 -17.237  1.00  0.93           C  
ATOM   2108  CG  GLU A 267     -13.977  -4.374 -15.838  1.00  0.93           C  
ATOM   2109  CD  GLU A 267     -15.429  -4.171 -15.381  1.00  0.93           C  
ATOM   2110  OE1 GLU A 267     -15.666  -4.186 -14.135  1.00  0.93           O  
ATOM   2111  OE2 GLU A 267     -16.330  -4.004 -16.236  1.00  0.93           O  
ATOM   2112  N   LYS A 268     -11.655  -2.186 -19.430  1.00  0.91           N  
ATOM   2113  CA  LYS A 268     -11.159  -1.852 -20.757  1.00  0.91           C  
ATOM   2114  C   LYS A 268      -9.652  -2.001 -20.931  1.00  0.91           C  
ATOM   2115  O   LYS A 268      -9.159  -1.983 -22.053  1.00  0.91           O  
ATOM   2116  CB  LYS A 268     -11.524  -0.386 -21.097  1.00  0.91           C  
ATOM   2117  CG  LYS A 268     -13.027  -0.192 -21.330  1.00  0.91           C  
ATOM   2118  CD  LYS A 268     -13.453   1.284 -21.366  1.00  0.91           C  
ATOM   2119  CE  LYS A 268     -14.978   1.427 -21.342  1.00  0.91           C  
ATOM   2120  NZ  LYS A 268     -15.361   2.834 -21.098  1.00  0.91           N  
ATOM   2121  N   LEU A 269      -8.886  -2.145 -19.832  1.00  0.90           N  
ATOM   2122  CA  LEU A 269      -7.459  -2.406 -19.887  1.00  0.90           C  
ATOM   2123  C   LEU A 269      -7.141  -3.854 -19.537  1.00  0.90           C  
ATOM   2124  O   LEU A 269      -5.989  -4.277 -19.569  1.00  0.90           O  
ATOM   2125  CB  LEU A 269      -6.714  -1.481 -18.896  1.00  0.90           C  
ATOM   2126  CG  LEU A 269      -6.904   0.029 -19.152  1.00  0.90           C  
ATOM   2127  CD1 LEU A 269      -6.049   0.835 -18.165  1.00  0.90           C  
ATOM   2128  CD2 LEU A 269      -6.565   0.440 -20.594  1.00  0.90           C  
ATOM   2129  N   LEU A 270      -8.166  -4.673 -19.216  1.00  0.90           N  
ATOM   2130  CA  LEU A 270      -7.981  -6.089 -18.954  1.00  0.90           C  
ATOM   2131  C   LEU A 270      -8.253  -6.933 -20.186  1.00  0.90           C  
ATOM   2132  O   LEU A 270      -7.927  -8.115 -20.246  1.00  0.90           O  
ATOM   2133  CB  LEU A 270      -8.903  -6.554 -17.803  1.00  0.90           C  
ATOM   2134  CG  LEU A 270      -8.517  -5.995 -16.418  1.00  0.90           C  
ATOM   2135  CD1 LEU A 270      -9.476  -6.509 -15.333  1.00  0.90           C  
ATOM   2136  CD2 LEU A 270      -7.069  -6.333 -16.034  1.00  0.90           C  
ATOM   2137  N   THR A 271      -8.802  -6.321 -21.245  1.00  0.86           N  
ATOM   2138  CA  THR A 271      -8.818  -6.888 -22.578  1.00  0.86           C  
ATOM   2139  C   THR A 271      -7.439  -6.732 -23.215  1.00  0.86           C  
ATOM   2140  O   THR A 271      -6.959  -5.605 -23.337  1.00  0.86           O  
ATOM   2141  CB  THR A 271      -9.870  -6.227 -23.464  1.00  0.86           C  
ATOM   2142  OG1 THR A 271      -9.889  -4.818 -23.296  1.00  0.86           O  
ATOM   2143  CG2 THR A 271     -11.255  -6.711 -23.021  1.00  0.86           C  
ATOM   2144  N   PRO A 272      -6.707  -7.766 -23.630  1.00  0.84           N  
ATOM   2145  CA  PRO A 272      -5.433  -7.561 -24.299  1.00  0.84           C  
ATOM   2146  C   PRO A 272      -5.639  -7.013 -25.699  1.00  0.84           C  
ATOM   2147  O   PRO A 272      -6.458  -7.519 -26.462  1.00  0.84           O  
ATOM   2148  CB  PRO A 272      -4.793  -8.956 -24.329  1.00  0.84           C  
ATOM   2149  CG  PRO A 272      -5.991  -9.906 -24.339  1.00  0.84           C  
ATOM   2150  CD  PRO A 272      -7.042  -9.181 -23.498  1.00  0.84           C  
ATOM   2151  N   VAL A 273      -4.866  -5.979 -26.053  1.00  0.84           N  
ATOM   2152  CA  VAL A 273      -4.865  -5.379 -27.372  1.00  0.84           C  
ATOM   2153  C   VAL A 273      -3.424  -5.382 -27.824  1.00  0.84           C  
ATOM   2154  O   VAL A 273      -2.546  -4.995 -27.042  1.00  0.84           O  
ATOM   2155  CB  VAL A 273      -5.416  -3.953 -27.365  1.00  0.84           C  
ATOM   2156  CG1 VAL A 273      -5.363  -3.328 -28.776  1.00  0.84           C  
ATOM   2157  CG2 VAL A 273      -6.867  -3.987 -26.847  1.00  0.84           C  
ATOM   2158  N   ASP A 274      -3.158  -5.831 -29.080  1.00  0.78           N  
ATOM   2159  CA  ASP A 274      -1.847  -5.924 -29.705  1.00  0.78           C  
ATOM   2160  C   ASP A 274      -1.010  -4.673 -29.552  1.00  0.78           C  
ATOM   2161  O   ASP A 274      -1.499  -3.549 -29.606  1.00  0.78           O  
ATOM   2162  CB  ASP A 274      -1.949  -6.253 -31.216  1.00  0.78           C  
ATOM   2163  CG  ASP A 274      -2.425  -7.682 -31.386  1.00  0.78           C  
ATOM   2164  OD1 ASP A 274      -1.876  -8.552 -30.664  1.00  0.78           O  
ATOM   2165  OD2 ASP A 274      -3.324  -7.901 -32.229  1.00  0.78           O  
ATOM   2166  N   GLU A 275       0.310  -4.841 -29.351  1.00  0.74           N  
ATOM   2167  CA  GLU A 275       1.200  -3.760 -28.972  1.00  0.74           C  
ATOM   2168  C   GLU A 275       1.274  -2.617 -29.975  1.00  0.74           C  
ATOM   2169  O   GLU A 275       1.417  -1.456 -29.613  1.00  0.74           O  
ATOM   2170  CB  GLU A 275       2.614  -4.299 -28.663  1.00  0.74           C  
ATOM   2171  CG  GLU A 275       2.639  -5.512 -27.696  1.00  0.74           C  
ATOM   2172  CD  GLU A 275       3.994  -5.643 -26.998  1.00  0.74           C  
ATOM   2173  OE1 GLU A 275       3.976  -5.827 -25.749  1.00  0.74           O  
ATOM   2174  OE2 GLU A 275       5.032  -5.481 -27.670  1.00  0.74           O  
ATOM   2175  N   VAL A 276       1.140  -2.950 -31.269  1.00  0.77           N  
ATOM   2176  CA  VAL A 276       1.103  -2.023 -32.385  1.00  0.77           C  
ATOM   2177  C   VAL A 276      -0.200  -1.227 -32.460  1.00  0.77           C  
ATOM   2178  O   VAL A 276      -0.216  -0.062 -32.849  1.00  0.77           O  
ATOM   2179  CB  VAL A 276       1.351  -2.786 -33.684  1.00  0.77           C  
ATOM   2180  CG1 VAL A 276       1.495  -1.823 -34.878  1.00  0.77           C  
ATOM   2181  CG2 VAL A 276       2.640  -3.623 -33.542  1.00  0.77           C  
ATOM   2182  N   LEU A 277      -1.339  -1.848 -32.078  1.00  0.82           N  
ATOM   2183  CA  LEU A 277      -2.659  -1.255 -32.206  1.00  0.82           C  
ATOM   2184  C   LEU A 277      -3.079  -0.524 -30.937  1.00  0.82           C  
ATOM   2185  O   LEU A 277      -3.956   0.335 -30.928  1.00  0.82           O  
ATOM   2186  CB  LEU A 277      -3.669  -2.396 -32.495  1.00  0.82           C  
ATOM   2187  CG  LEU A 277      -5.111  -1.965 -32.838  1.00  0.82           C  
ATOM   2188  CD1 LEU A 277      -5.164  -1.109 -34.112  1.00  0.82           C  
ATOM   2189  CD2 LEU A 277      -6.022  -3.194 -32.989  1.00  0.82           C  
ATOM   2190  N   ASN A 278      -2.415  -0.826 -29.808  1.00  0.83           N  
ATOM   2191  CA  ASN A 278      -2.702  -0.221 -28.530  1.00  0.83           C  
ATOM   2192  C   ASN A 278      -2.081   1.176 -28.414  1.00  0.83           C  
ATOM   2193  O   ASN A 278      -0.967   1.354 -27.925  1.00  0.83           O  
ATOM   2194  CB  ASN A 278      -2.219  -1.184 -27.415  1.00  0.83           C  
ATOM   2195  CG  ASN A 278      -2.763  -0.812 -26.039  1.00  0.83           C  
ATOM   2196  OD1 ASN A 278      -2.959   0.351 -25.698  1.00  0.83           O  
ATOM   2197  ND2 ASN A 278      -2.992  -1.850 -25.202  1.00  0.83           N  
ATOM   2198  N   GLU A 279      -2.842   2.210 -28.835  1.00  0.87           N  
ATOM   2199  CA  GLU A 279      -2.466   3.616 -28.752  1.00  0.87           C  
ATOM   2200  C   GLU A 279      -2.174   4.095 -27.336  1.00  0.87           C  
ATOM   2201  O   GLU A 279      -1.245   4.861 -27.083  1.00  0.87           O  
ATOM   2202  CB  GLU A 279      -3.580   4.510 -29.349  1.00  0.87           C  
ATOM   2203  CG  GLU A 279      -3.185   6.002 -29.512  1.00  0.87           C  
ATOM   2204  CD  GLU A 279      -2.096   6.190 -30.546  1.00  0.87           C  
ATOM   2205  OE1 GLU A 279      -0.934   6.542 -30.199  1.00  0.87           O  
ATOM   2206  OE2 GLU A 279      -2.383   5.980 -31.750  1.00  0.87           O  
ATOM   2207  N   HIS A 280      -2.956   3.622 -26.345  1.00  0.86           N  
ATOM   2208  CA  HIS A 280      -2.773   3.982 -24.951  1.00  0.86           C  
ATOM   2209  C   HIS A 280      -1.406   3.573 -24.421  1.00  0.86           C  
ATOM   2210  O   HIS A 280      -0.689   4.386 -23.848  1.00  0.86           O  
ATOM   2211  CB  HIS A 280      -3.897   3.365 -24.097  1.00  0.86           C  
ATOM   2212  CG  HIS A 280      -3.832   3.737 -22.655  1.00  0.86           C  
ATOM   2213  ND1 HIS A 280      -3.714   2.730 -21.729  1.00  0.86           N  
ATOM   2214  CD2 HIS A 280      -3.868   4.945 -22.039  1.00  0.86           C  
ATOM   2215  CE1 HIS A 280      -3.679   3.329 -20.563  1.00  0.86           C  
ATOM   2216  NE2 HIS A 280      -3.768   4.679 -20.689  1.00  0.86           N  
ATOM   2217  N   LYS A 281      -0.978   2.330 -24.711  1.00  0.88           N  
ATOM   2218  CA  LYS A 281       0.352   1.836 -24.405  1.00  0.88           C  
ATOM   2219  C   LYS A 281       1.460   2.604 -25.116  1.00  0.88           C  
ATOM   2220  O   LYS A 281       2.488   2.945 -24.532  1.00  0.88           O  
ATOM   2221  CB  LYS A 281       0.407   0.347 -24.801  1.00  0.88           C  
ATOM   2222  CG  LYS A 281       1.725  -0.366 -24.477  1.00  0.88           C  
ATOM   2223  CD  LYS A 281       1.600  -1.879 -24.692  1.00  0.88           C  
ATOM   2224  CE  LYS A 281       2.914  -2.626 -24.475  1.00  0.88           C  
ATOM   2225  NZ  LYS A 281       2.637  -4.061 -24.516  1.00  0.88           N  
ATOM   2226  N   ARG A 282       1.253   2.933 -26.406  1.00  0.88           N  
ATOM   2227  CA  ARG A 282       2.167   3.736 -27.198  1.00  0.88           C  
ATOM   2228  C   ARG A 282       2.384   5.141 -26.645  1.00  0.88           C  
ATOM   2229  O   ARG A 282       3.511   5.624 -26.531  1.00  0.88           O  
ATOM   2230  CB  ARG A 282       1.638   3.823 -28.649  1.00  0.88           C  
ATOM   2231  CG  ARG A 282       2.625   4.453 -29.647  1.00  0.88           C  
ATOM   2232  CD  ARG A 282       2.215   4.272 -31.108  1.00  0.88           C  
ATOM   2233  NE  ARG A 282       1.160   5.269 -31.449  1.00  0.88           N  
ATOM   2234  CZ  ARG A 282       0.790   5.560 -32.702  1.00  0.88           C  
ATOM   2235  NH1 ARG A 282       1.226   4.843 -33.735  1.00  0.88           N  
ATOM   2236  NH2 ARG A 282      -0.090   6.516 -32.903  1.00  0.88           N  
ATOM   2237  N   GLN A 283       1.292   5.818 -26.239  1.00  0.90           N  
ATOM   2238  CA  GLN A 283       1.338   7.106 -25.581  1.00  0.90           C  
ATOM   2239  C   GLN A 283       1.994   7.073 -24.207  1.00  0.90           C  
ATOM   2240  O   GLN A 283       2.795   7.945 -23.874  1.00  0.90           O  
ATOM   2241  CB  GLN A 283      -0.071   7.742 -25.536  1.00  0.90           C  
ATOM   2242  CG  GLN A 283      -0.130   9.172 -24.940  1.00  0.90           C  
ATOM   2243  CD  GLN A 283       0.808  10.164 -25.637  1.00  0.90           C  
ATOM   2244  OE1 GLN A 283       1.247  10.016 -26.777  1.00  0.90           O  
ATOM   2245  NE2 GLN A 283       1.145  11.251 -24.899  1.00  0.90           N  
ATOM   2246  N   GLN A 284       1.721   6.029 -23.397  1.00  0.92           N  
ATOM   2247  CA  GLN A 284       2.394   5.789 -22.130  1.00  0.92           C  
ATOM   2248  C   GLN A 284       3.901   5.634 -22.268  1.00  0.92           C  
ATOM   2249  O   GLN A 284       4.670   6.207 -21.508  1.00  0.92           O  
ATOM   2250  CB  GLN A 284       1.854   4.498 -21.481  1.00  0.92           C  
ATOM   2251  CG  GLN A 284       0.465   4.656 -20.844  1.00  0.92           C  
ATOM   2252  CD  GLN A 284       0.048   3.305 -20.264  1.00  0.92           C  
ATOM   2253  OE1 GLN A 284       0.480   2.235 -20.654  1.00  0.92           O  
ATOM   2254  NE2 GLN A 284      -0.837   3.408 -19.244  1.00  0.92           N  
ATOM   2255  N   LEU A 285       4.360   4.873 -23.281  1.00  0.88           N  
ATOM   2256  CA  LEU A 285       5.771   4.728 -23.588  1.00  0.88           C  
ATOM   2257  C   LEU A 285       6.439   6.018 -24.044  1.00  0.88           C  
ATOM   2258  O   LEU A 285       7.557   6.329 -23.637  1.00  0.88           O  
ATOM   2259  CB  LEU A 285       5.987   3.597 -24.617  1.00  0.88           C  
ATOM   2260  CG  LEU A 285       5.720   2.191 -24.037  1.00  0.88           C  
ATOM   2261  CD1 LEU A 285       5.695   1.136 -25.152  1.00  0.88           C  
ATOM   2262  CD2 LEU A 285       6.748   1.805 -22.961  1.00  0.88           C  
ATOM   2263  N   ARG A 286       5.750   6.834 -24.868  1.00  0.89           N  
ATOM   2264  CA  ARG A 286       6.212   8.161 -25.243  1.00  0.89           C  
ATOM   2265  C   ARG A 286       6.359   9.107 -24.047  1.00  0.89           C  
ATOM   2266  O   ARG A 286       7.379   9.776 -23.891  1.00  0.89           O  
ATOM   2267  CB  ARG A 286       5.227   8.780 -26.269  1.00  0.89           C  
ATOM   2268  CG  ARG A 286       5.620  10.180 -26.784  1.00  0.89           C  
ATOM   2269  CD  ARG A 286       4.543  10.854 -27.646  1.00  0.89           C  
ATOM   2270  NE  ARG A 286       4.624  10.288 -29.031  1.00  0.89           N  
ATOM   2271  CZ  ARG A 286       3.582   9.880 -29.768  1.00  0.89           C  
ATOM   2272  NH1 ARG A 286       2.358   9.719 -29.284  1.00  0.89           N  
ATOM   2273  NH2 ARG A 286       3.776   9.642 -31.068  1.00  0.89           N  
ATOM   2274  N   GLU A 287       5.351   9.143 -23.145  1.00  0.89           N  
ATOM   2275  CA  GLU A 287       5.381   9.906 -21.905  1.00  0.89           C  
ATOM   2276  C   GLU A 287       6.493   9.439 -20.970  1.00  0.89           C  
ATOM   2277  O   GLU A 287       7.239  10.237 -20.412  1.00  0.89           O  
ATOM   2278  CB  GLU A 287       3.995   9.857 -21.211  1.00  0.89           C  
ATOM   2279  CG  GLU A 287       3.840  10.766 -19.963  1.00  0.89           C  
ATOM   2280  CD  GLU A 287       2.456  10.686 -19.310  1.00  0.89           C  
ATOM   2281  OE1 GLU A 287       2.412  10.706 -18.052  1.00  0.89           O  
ATOM   2282  OE2 GLU A 287       1.423  10.621 -20.030  1.00  0.89           O  
ATOM   2283  N   LEU A 288       6.689   8.108 -20.838  1.00  0.90           N  
ATOM   2284  CA  LEU A 288       7.782   7.532 -20.076  1.00  0.90           C  
ATOM   2285  C   LEU A 288       9.163   7.907 -20.596  1.00  0.90           C  
ATOM   2286  O   LEU A 288      10.055   8.272 -19.832  1.00  0.90           O  
ATOM   2287  CB  LEU A 288       7.656   5.989 -20.041  1.00  0.90           C  
ATOM   2288  CG  LEU A 288       8.638   5.269 -19.094  1.00  0.90           C  
ATOM   2289  CD1 LEU A 288       8.487   5.738 -17.637  1.00  0.90           C  
ATOM   2290  CD2 LEU A 288       8.454   3.748 -19.190  1.00  0.90           C  
ATOM   2291  N   ALA A 289       9.367   7.868 -21.928  1.00  0.89           N  
ATOM   2292  CA  ALA A 289      10.595   8.295 -22.560  1.00  0.89           C  
ATOM   2293  C   ALA A 289      10.895   9.774 -22.338  1.00  0.89           C  
ATOM   2294  O   ALA A 289      12.021  10.154 -22.024  1.00  0.89           O  
ATOM   2295  CB  ALA A 289      10.541   7.942 -24.058  1.00  0.89           C  
ATOM   2296  N   ALA A 290       9.872  10.647 -22.435  1.00  0.89           N  
ATOM   2297  CA  ALA A 290       9.986  12.057 -22.115  1.00  0.89           C  
ATOM   2298  C   ALA A 290      10.350  12.336 -20.657  1.00  0.89           C  
ATOM   2299  O   ALA A 290      11.260  13.103 -20.356  1.00  0.89           O  
ATOM   2300  CB  ALA A 290       8.662  12.753 -22.480  1.00  0.89           C  
ATOM   2301  N   LEU A 291       9.697  11.642 -19.704  1.00  0.88           N  
ATOM   2302  CA  LEU A 291       9.940  11.795 -18.279  1.00  0.88           C  
ATOM   2303  C   LEU A 291      11.292  11.275 -17.812  1.00  0.88           C  
ATOM   2304  O   LEU A 291      11.792  11.662 -16.752  1.00  0.88           O  
ATOM   2305  CB  LEU A 291       8.839  11.054 -17.484  1.00  0.88           C  
ATOM   2306  CG  LEU A 291       7.482  11.779 -17.449  1.00  0.88           C  
ATOM   2307  CD1 LEU A 291       6.419  10.878 -16.804  1.00  0.88           C  
ATOM   2308  CD2 LEU A 291       7.559  13.126 -16.713  1.00  0.88           C  
ATOM   2309  N   ASN A 292      11.923  10.391 -18.602  1.00  0.89           N  
ATOM   2310  CA  ASN A 292      13.251   9.883 -18.334  1.00  0.89           C  
ATOM   2311  C   ASN A 292      14.323  10.589 -19.159  1.00  0.89           C  
ATOM   2312  O   ASN A 292      15.502  10.284 -19.016  1.00  0.89           O  
ATOM   2313  CB  ASN A 292      13.309   8.378 -18.681  1.00  0.89           C  
ATOM   2314  CG  ASN A 292      12.469   7.568 -17.700  1.00  0.89           C  
ATOM   2315  OD1 ASN A 292      12.234   7.926 -16.544  1.00  0.89           O  
ATOM   2316  ND2 ASN A 292      12.009   6.389 -18.178  1.00  0.89           N  
ATOM   2317  N   GLY A 293      13.955  11.546 -20.044  1.00  0.81           N  
ATOM   2318  CA  GLY A 293      14.911  12.251 -20.902  1.00  0.81           C  
ATOM   2319  C   GLY A 293      15.550  11.407 -21.975  1.00  0.81           C  
ATOM   2320  O   GLY A 293      16.585  11.761 -22.530  1.00  0.81           O  
ATOM   2321  N   THR A 294      14.937  10.253 -22.288  1.00  0.84           N  
ATOM   2322  CA  THR A 294      15.458   9.296 -23.253  1.00  0.84           C  
ATOM   2323  C   THR A 294      14.766   9.440 -24.577  1.00  0.84           C  
ATOM   2324  O   THR A 294      15.239   8.933 -25.594  1.00  0.84           O  
ATOM   2325  CB  THR A 294      15.282   7.839 -22.830  1.00  0.84           C  
ATOM   2326  OG1 THR A 294      13.952   7.530 -22.430  1.00  0.84           O  
ATOM   2327  CG2 THR A 294      16.172   7.555 -21.619  1.00  0.84           C  
ATOM   2328  N   ILE A 295      13.637  10.177 -24.615  1.00  0.71           N  
ATOM   2329  CA  ILE A 295      13.043  10.620 -25.860  1.00  0.71           C  
ATOM   2330  C   ILE A 295      13.983  11.544 -26.600  1.00  0.71           C  
ATOM   2331  O   ILE A 295      14.669  12.388 -26.028  1.00  0.71           O  
ATOM   2332  CB  ILE A 295      11.646  11.234 -25.708  1.00  0.71           C  
ATOM   2333  CG1 ILE A 295      10.794  11.086 -26.993  1.00  0.71           C  
ATOM   2334  CG2 ILE A 295      11.698  12.700 -25.223  1.00  0.71           C  
ATOM   2335  CD1 ILE A 295       9.289  11.229 -26.727  1.00  0.71           C  
ATOM   2336  N   ARG A 296      14.063  11.383 -27.922  1.00  0.67           N  
ATOM   2337  CA  ARG A 296      14.667  12.388 -28.745  1.00  0.67           C  
ATOM   2338  C   ARG A 296      13.538  12.839 -29.630  1.00  0.67           C  
ATOM   2339  O   ARG A 296      13.252  12.193 -30.635  1.00  0.67           O  
ATOM   2340  CB  ARG A 296      15.808  11.789 -29.601  1.00  0.67           C  
ATOM   2341  CG  ARG A 296      17.004  11.255 -28.787  1.00  0.67           C  
ATOM   2342  CD  ARG A 296      17.986  10.496 -29.680  1.00  0.67           C  
ATOM   2343  NE  ARG A 296      19.046   9.906 -28.795  1.00  0.67           N  
ATOM   2344  CZ  ARG A 296      19.611   8.703 -28.976  1.00  0.67           C  
ATOM   2345  NH1 ARG A 296      19.265   7.921 -29.996  1.00  0.67           N  
ATOM   2346  NH2 ARG A 296      20.516   8.256 -28.109  1.00  0.67           N  
ATOM   2347  N   ASP A 297      12.857  13.939 -29.248  1.00  0.64           N  
ATOM   2348  CA  ASP A 297      11.778  14.532 -30.015  1.00  0.64           C  
ATOM   2349  C   ASP A 297      12.248  14.931 -31.415  1.00  0.64           C  
ATOM   2350  O   ASP A 297      13.437  15.137 -31.655  1.00  0.64           O  
ATOM   2351  CB  ASP A 297      11.110  15.698 -29.253  1.00  0.64           C  
ATOM   2352  CG  ASP A 297      10.728  15.226 -27.862  1.00  0.64           C  
ATOM   2353  OD1 ASP A 297       9.797  14.389 -27.752  1.00  0.64           O  
ATOM   2354  OD2 ASP A 297      11.399  15.679 -26.901  1.00  0.64           O  
ATOM   2355  N   ASP A 298      11.320  14.936 -32.387  1.00  0.62           N  
ATOM   2356  CA  ASP A 298      11.580  14.717 -33.800  1.00  0.62           C  
ATOM   2357  C   ASP A 298      12.804  15.377 -34.440  1.00  0.62           C  
ATOM   2358  O   ASP A 298      12.837  16.579 -34.678  1.00  0.62           O  
ATOM   2359  CB  ASP A 298      10.327  15.086 -34.613  1.00  0.62           C  
ATOM   2360  CG  ASP A 298       9.157  14.305 -34.051  1.00  0.62           C  
ATOM   2361  OD1 ASP A 298       9.129  13.067 -34.262  1.00  0.62           O  
ATOM   2362  OD2 ASP A 298       8.318  14.933 -33.361  1.00  0.62           O  
ATOM   2363  N   GLU A 299      13.838  14.539 -34.725  1.00  0.61           N  
ATOM   2364  CA  GLU A 299      15.180  14.847 -35.207  1.00  0.61           C  
ATOM   2365  C   GLU A 299      15.610  16.298 -35.323  1.00  0.61           C  
ATOM   2366  O   GLU A 299      15.882  16.789 -36.413  1.00  0.61           O  
ATOM   2367  CB  GLU A 299      15.593  14.060 -36.477  1.00  0.61           C  
ATOM   2368  CG  GLU A 299      15.593  12.521 -36.299  1.00  0.61           C  
ATOM   2369  CD  GLU A 299      16.639  11.822 -37.168  1.00  0.61           C  
ATOM   2370  OE1 GLU A 299      17.241  10.839 -36.653  1.00  0.61           O  
ATOM   2371  OE2 GLU A 299      16.905  12.283 -38.307  1.00  0.61           O  
ATOM   2372  N   PHE A 300      15.717  17.029 -34.197  1.00  0.68           N  
ATOM   2373  CA  PHE A 300      16.190  18.396 -34.244  1.00  0.68           C  
ATOM   2374  C   PHE A 300      17.706  18.449 -34.294  1.00  0.68           C  
ATOM   2375  O   PHE A 300      18.418  17.934 -33.429  1.00  0.68           O  
ATOM   2376  CB  PHE A 300      15.590  19.324 -33.150  1.00  0.68           C  
ATOM   2377  CG  PHE A 300      15.725  18.785 -31.752  1.00  0.68           C  
ATOM   2378  CD1 PHE A 300      14.709  17.986 -31.212  1.00  0.68           C  
ATOM   2379  CD2 PHE A 300      16.838  19.096 -30.953  1.00  0.68           C  
ATOM   2380  CE1 PHE A 300      14.803  17.496 -29.904  1.00  0.68           C  
ATOM   2381  CE2 PHE A 300      16.935  18.608 -29.642  1.00  0.68           C  
ATOM   2382  CZ  PHE A 300      15.913  17.809 -29.116  1.00  0.68           C  
ATOM   2383  N   CYS A 301      18.267  19.086 -35.338  1.00  0.66           N  
ATOM   2384  CA  CYS A 301      19.698  19.295 -35.404  1.00  0.66           C  
ATOM   2385  C   CYS A 301      20.128  20.297 -34.345  1.00  0.66           C  
ATOM   2386  O   CYS A 301      19.737  21.463 -34.358  1.00  0.66           O  
ATOM   2387  CB  CYS A 301      20.160  19.742 -36.820  1.00  0.66           C  
ATOM   2388  SG  CYS A 301      21.894  20.347 -36.942  1.00  0.66           S  
ATOM   2389  N   ARG A 302      21.010  19.864 -33.421  1.00  0.66           N  
ATOM   2390  CA  ARG A 302      21.586  20.667 -32.354  1.00  0.66           C  
ATOM   2391  C   ARG A 302      22.396  21.879 -32.813  1.00  0.66           C  
ATOM   2392  O   ARG A 302      22.807  22.703 -32.007  1.00  0.66           O  
ATOM   2393  CB  ARG A 302      22.493  19.762 -31.478  1.00  0.66           C  
ATOM   2394  CG  ARG A 302      21.731  18.855 -30.489  1.00  0.66           C  
ATOM   2395  CD  ARG A 302      22.694  18.111 -29.555  1.00  0.66           C  
ATOM   2396  NE  ARG A 302      21.893  17.540 -28.419  1.00  0.66           N  
ATOM   2397  CZ  ARG A 302      22.425  17.208 -27.233  1.00  0.66           C  
ATOM   2398  NH1 ARG A 302      23.733  17.296 -27.016  1.00  0.66           N  
ATOM   2399  NH2 ARG A 302      21.641  16.789 -26.241  1.00  0.66           N  
ATOM   2400  N   THR A 303      22.611  22.014 -34.132  1.00  0.63           N  
ATOM   2401  CA  THR A 303      23.390  23.073 -34.746  1.00  0.63           C  
ATOM   2402  C   THR A 303      22.499  24.059 -35.496  1.00  0.63           C  
ATOM   2403  O   THR A 303      22.969  25.046 -36.028  1.00  0.63           O  
ATOM   2404  CB  THR A 303      24.413  22.506 -35.734  1.00  0.63           C  
ATOM   2405  OG1 THR A 303      24.954  21.283 -35.252  1.00  0.63           O  
ATOM   2406  CG2 THR A 303      25.605  23.445 -35.943  1.00  0.63           C  
ATOM   2407  N   CYS A 304      21.162  23.845 -35.561  1.00  0.70           N  
ATOM   2408  CA  CYS A 304      20.281  24.809 -36.224  1.00  0.70           C  
ATOM   2409  C   CYS A 304      18.868  24.882 -35.647  1.00  0.70           C  
ATOM   2410  O   CYS A 304      18.159  25.860 -35.854  1.00  0.70           O  
ATOM   2411  CB  CYS A 304      20.170  24.533 -37.750  1.00  0.70           C  
ATOM   2412  SG  CYS A 304      19.462  22.914 -38.156  1.00  0.70           S  
ATOM   2413  N   GLY A 305      18.420  23.858 -34.891  1.00  0.71           N  
ATOM   2414  CA  GLY A 305      17.084  23.778 -34.304  1.00  0.71           C  
ATOM   2415  C   GLY A 305      16.006  23.260 -35.224  1.00  0.71           C  
ATOM   2416  O   GLY A 305      14.880  23.032 -34.794  1.00  0.71           O  
ATOM   2417  N   GLU A 306      16.325  23.012 -36.506  1.00  0.67           N  
ATOM   2418  CA  GLU A 306      15.394  22.477 -37.480  1.00  0.67           C  
ATOM   2419  C   GLU A 306      15.201  20.978 -37.302  1.00  0.67           C  
ATOM   2420  O   GLU A 306      16.151  20.234 -37.057  1.00  0.67           O  
ATOM   2421  CB  GLU A 306      15.880  22.749 -38.925  1.00  0.67           C  
ATOM   2422  CG  GLU A 306      16.131  24.246 -39.245  1.00  0.67           C  
ATOM   2423  CD  GLU A 306      16.965  24.445 -40.514  1.00  0.67           C  
ATOM   2424  OE1 GLU A 306      16.526  25.218 -41.400  1.00  0.67           O  
ATOM   2425  OE2 GLU A 306      18.080  23.863 -40.601  1.00  0.67           O  
ATOM   2426  N   ALA A 307      13.938  20.518 -37.404  1.00  0.73           N  
ATOM   2427  CA  ALA A 307      13.559  19.126 -37.307  1.00  0.73           C  
ATOM   2428  C   ALA A 307      13.737  18.368 -38.615  1.00  0.73           C  
ATOM   2429  O   ALA A 307      13.630  18.927 -39.699  1.00  0.73           O  
ATOM   2430  CB  ALA A 307      12.090  19.007 -36.857  1.00  0.73           C  
ATOM   2431  N   GLY A 308      13.970  17.041 -38.517  1.00  0.72           N  
ATOM   2432  CA  GLY A 308      14.093  16.157 -39.669  1.00  0.72           C  
ATOM   2433  C   GLY A 308      15.495  15.798 -40.076  1.00  0.72           C  
ATOM   2434  O   GLY A 308      15.675  15.132 -41.091  1.00  0.72           O  
ATOM   2435  N   HIS A 309      16.529  16.200 -39.312  1.00  0.74           N  
ATOM   2436  CA  HIS A 309      17.863  15.723 -39.609  1.00  0.74           C  
ATOM   2437  C   HIS A 309      18.793  15.745 -38.409  1.00  0.74           C  
ATOM   2438  O   HIS A 309      18.783  16.634 -37.561  1.00  0.74           O  
ATOM   2439  CB  HIS A 309      18.525  16.477 -40.792  1.00  0.74           C  
ATOM   2440  CG  HIS A 309      18.736  17.933 -40.551  1.00  0.74           C  
ATOM   2441  ND1 HIS A 309      17.768  18.853 -40.897  1.00  0.74           N  
ATOM   2442  CD2 HIS A 309      19.780  18.553 -39.960  1.00  0.74           C  
ATOM   2443  CE1 HIS A 309      18.236  20.016 -40.505  1.00  0.74           C  
ATOM   2444  NE2 HIS A 309      19.457  19.893 -39.934  1.00  0.74           N  
ATOM   2445  N   ARG A 310      19.682  14.742 -38.324  1.00  0.66           N  
ATOM   2446  CA  ARG A 310      20.658  14.617 -37.258  1.00  0.66           C  
ATOM   2447  C   ARG A 310      21.836  15.571 -37.426  1.00  0.66           C  
ATOM   2448  O   ARG A 310      22.164  16.015 -38.524  1.00  0.66           O  
ATOM   2449  CB  ARG A 310      21.161  13.156 -37.139  1.00  0.66           C  
ATOM   2450  CG  ARG A 310      19.997  12.160 -37.008  1.00  0.66           C  
ATOM   2451  CD  ARG A 310      20.357  10.683 -37.190  1.00  0.66           C  
ATOM   2452  NE  ARG A 310      20.673  10.111 -35.848  1.00  0.66           N  
ATOM   2453  CZ  ARG A 310      21.406   9.006 -35.659  1.00  0.66           C  
ATOM   2454  NH1 ARG A 310      22.175   8.491 -36.607  1.00  0.66           N  
ATOM   2455  NH2 ARG A 310      21.367   8.394 -34.476  1.00  0.66           N  
ATOM   2456  N   GLN A 311      22.539  15.890 -36.316  1.00  0.71           N  
ATOM   2457  CA  GLN A 311      23.582  16.908 -36.235  1.00  0.71           C  
ATOM   2458  C   GLN A 311      24.720  16.835 -37.262  1.00  0.71           C  
ATOM   2459  O   GLN A 311      25.280  17.849 -37.664  1.00  0.71           O  
ATOM   2460  CB  GLN A 311      24.172  16.928 -34.798  1.00  0.71           C  
ATOM   2461  CG  GLN A 311      25.015  15.678 -34.436  1.00  0.71           C  
ATOM   2462  CD  GLN A 311      25.406  15.628 -32.955  1.00  0.71           C  
ATOM   2463  OE1 GLN A 311      24.863  16.322 -32.098  1.00  0.71           O  
ATOM   2464  NE2 GLN A 311      26.374  14.729 -32.645  1.00  0.71           N  
ATOM   2465  N   TYR A 312      25.077  15.619 -37.726  1.00  0.69           N  
ATOM   2466  CA  TYR A 312      26.142  15.384 -38.682  1.00  0.69           C  
ATOM   2467  C   TYR A 312      25.721  15.616 -40.137  1.00  0.69           C  
ATOM   2468  O   TYR A 312      26.556  15.850 -41.006  1.00  0.69           O  
ATOM   2469  CB  TYR A 312      26.720  13.951 -38.481  1.00  0.69           C  
ATOM   2470  CG  TYR A 312      25.694  12.855 -38.637  1.00  0.69           C  
ATOM   2471  CD1 TYR A 312      25.086  12.268 -37.515  1.00  0.69           C  
ATOM   2472  CD2 TYR A 312      25.361  12.371 -39.912  1.00  0.69           C  
ATOM   2473  CE1 TYR A 312      24.180  11.209 -37.665  1.00  0.69           C  
ATOM   2474  CE2 TYR A 312      24.444  11.326 -40.064  1.00  0.69           C  
ATOM   2475  CZ  TYR A 312      23.867  10.731 -38.942  1.00  0.69           C  
ATOM   2476  OH  TYR A 312      22.992   9.642 -39.121  1.00  0.69           O  
ATOM   2477  N   ALA A 313      24.399  15.596 -40.418  1.00  0.69           N  
ATOM   2478  CA  ALA A 313      23.829  15.722 -41.744  1.00  0.69           C  
ATOM   2479  C   ALA A 313      23.213  17.101 -41.905  1.00  0.69           C  
ATOM   2480  O   ALA A 313      22.458  17.378 -42.829  1.00  0.69           O  
ATOM   2481  CB  ALA A 313      22.745  14.638 -41.927  1.00  0.69           C  
ATOM   2482  N   CYS A 314      23.530  18.010 -40.968  1.00  0.68           N  
ATOM   2483  CA  CYS A 314      22.974  19.341 -40.904  1.00  0.68           C  
ATOM   2484  C   CYS A 314      23.387  20.242 -42.078  1.00  0.68           C  
ATOM   2485  O   CYS A 314      24.580  20.526 -42.195  1.00  0.68           O  
ATOM   2486  CB  CYS A 314      23.391  19.952 -39.542  1.00  0.68           C  
ATOM   2487  SG  CYS A 314      22.231  21.131 -38.803  1.00  0.68           S  
ATOM   2488  N   PRO A 315      22.516  20.752 -42.967  1.00  0.74           N  
ATOM   2489  CA  PRO A 315      22.919  21.536 -44.136  1.00  0.74           C  
ATOM   2490  C   PRO A 315      23.458  22.882 -43.709  1.00  0.74           C  
ATOM   2491  O   PRO A 315      24.302  23.463 -44.384  1.00  0.74           O  
ATOM   2492  CB  PRO A 315      21.641  21.650 -44.987  1.00  0.74           C  
ATOM   2493  CG  PRO A 315      20.492  21.486 -43.989  1.00  0.74           C  
ATOM   2494  CD  PRO A 315      21.069  20.542 -42.933  1.00  0.74           C  
ATOM   2495  N   ASN A 316      23.012  23.365 -42.539  1.00  0.66           N  
ATOM   2496  CA  ASN A 316      23.425  24.620 -41.970  1.00  0.66           C  
ATOM   2497  C   ASN A 316      24.707  24.499 -41.151  1.00  0.66           C  
ATOM   2498  O   ASN A 316      25.132  25.468 -40.535  1.00  0.66           O  
ATOM   2499  CB  ASN A 316      22.286  25.150 -41.054  1.00  0.66           C  
ATOM   2500  CG  ASN A 316      21.247  25.869 -41.910  1.00  0.66           C  
ATOM   2501  OD1 ASN A 316      21.628  26.796 -42.626  1.00  0.66           O  
ATOM   2502  ND2 ASN A 316      19.947  25.503 -41.846  1.00  0.66           N  
ATOM   2503  N   LYS A 317      25.411  23.338 -41.174  1.00  0.64           N  
ATOM   2504  CA  LYS A 317      26.575  23.086 -40.330  1.00  0.64           C  
ATOM   2505  C   LYS A 317      27.719  24.080 -40.466  1.00  0.64           C  
ATOM   2506  O   LYS A 317      28.465  24.284 -39.519  1.00  0.64           O  
ATOM   2507  CB  LYS A 317      27.141  21.638 -40.469  1.00  0.64           C  
ATOM   2508  CG  LYS A 317      28.074  21.370 -41.668  1.00  0.64           C  
ATOM   2509  CD  LYS A 317      28.738  19.981 -41.620  1.00  0.64           C  
ATOM   2510  CE  LYS A 317      29.832  19.825 -42.682  1.00  0.64           C  
ATOM   2511  NZ  LYS A 317      30.460  18.487 -42.593  1.00  0.64           N  
ATOM   2512  N   MET A 318      27.905  24.712 -41.648  1.00  0.62           N  
ATOM   2513  CA  MET A 318      28.967  25.682 -41.845  1.00  0.62           C  
ATOM   2514  C   MET A 318      28.568  27.104 -41.464  1.00  0.62           C  
ATOM   2515  O   MET A 318      29.411  27.958 -41.205  1.00  0.62           O  
ATOM   2516  CB  MET A 318      29.469  25.609 -43.316  1.00  0.62           C  
ATOM   2517  CG  MET A 318      28.681  26.408 -44.381  1.00  0.62           C  
ATOM   2518  SD  MET A 318      29.248  28.125 -44.649  1.00  0.62           S  
ATOM   2519  CE  MET A 318      30.806  27.732 -45.501  1.00  0.62           C  
ATOM   2520  N   ASN A 319      27.249  27.378 -41.394  1.00  0.64           N  
ATOM   2521  CA  ASN A 319      26.696  28.704 -41.200  1.00  0.64           C  
ATOM   2522  C   ASN A 319      26.623  29.036 -39.716  1.00  0.64           C  
ATOM   2523  O   ASN A 319      27.033  30.100 -39.259  1.00  0.64           O  
ATOM   2524  CB  ASN A 319      25.304  28.721 -41.886  1.00  0.64           C  
ATOM   2525  CG  ASN A 319      24.775  30.130 -42.128  1.00  0.64           C  
ATOM   2526  OD1 ASN A 319      25.502  31.120 -42.124  1.00  0.64           O  
ATOM   2527  ND2 ASN A 319      23.449  30.218 -42.396  1.00  0.64           N  
ATOM   2528  N   THR A 320      26.166  28.067 -38.900  1.00  0.56           N  
ATOM   2529  CA  THR A 320      25.994  28.234 -37.464  1.00  0.56           C  
ATOM   2530  C   THR A 320      27.235  27.847 -36.692  1.00  0.56           C  
ATOM   2531  O   THR A 320      27.262  27.931 -35.473  1.00  0.56           O  
ATOM   2532  CB  THR A 320      24.835  27.420 -36.899  1.00  0.56           C  
ATOM   2533  OG1 THR A 320      24.470  26.354 -37.760  1.00  0.56           O  
ATOM   2534  CG2 THR A 320      23.597  28.312 -36.778  1.00  0.56           C  
ATOM   2535  N   PHE A 321      28.334  27.486 -37.392  1.00  0.54           N  
ATOM   2536  CA  PHE A 321      29.631  27.293 -36.766  1.00  0.54           C  
ATOM   2537  C   PHE A 321      30.463  28.562 -36.808  1.00  0.54           C  
ATOM   2538  O   PHE A 321      31.644  28.567 -36.474  1.00  0.54           O  
ATOM   2539  CB  PHE A 321      30.412  26.102 -37.384  1.00  0.54           C  
ATOM   2540  CG  PHE A 321      30.630  25.056 -36.336  1.00  0.54           C  
ATOM   2541  CD1 PHE A 321      31.713  25.165 -35.452  1.00  0.54           C  
ATOM   2542  CD2 PHE A 321      29.731  23.991 -36.193  1.00  0.54           C  
ATOM   2543  CE1 PHE A 321      31.891  24.226 -34.428  1.00  0.54           C  
ATOM   2544  CE2 PHE A 321      29.907  23.045 -35.175  1.00  0.54           C  
ATOM   2545  CZ  PHE A 321      30.989  23.162 -34.291  1.00  0.54           C  
ATOM   2546  N   LYS A 322      29.844  29.712 -37.145  1.00  0.55           N  
ATOM   2547  CA  LYS A 322      30.390  31.011 -36.808  1.00  0.55           C  
ATOM   2548  C   LYS A 322      30.286  31.327 -35.322  1.00  0.55           C  
ATOM   2549  O   LYS A 322      29.493  32.148 -34.875  1.00  0.55           O  
ATOM   2550  CB  LYS A 322      29.728  32.154 -37.609  1.00  0.55           C  
ATOM   2551  CG  LYS A 322      30.290  32.281 -39.028  1.00  0.55           C  
ATOM   2552  CD  LYS A 322      29.769  33.534 -39.745  1.00  0.55           C  
ATOM   2553  CE  LYS A 322      30.424  33.727 -41.111  1.00  0.55           C  
ATOM   2554  NZ  LYS A 322      29.966  34.999 -41.708  1.00  0.55           N  
ATOM   2555  N   SER A 323      31.143  30.686 -34.508  1.00  0.57           N  
ATOM   2556  CA  SER A 323      31.511  31.182 -33.202  1.00  0.57           C  
ATOM   2557  C   SER A 323      32.251  32.498 -33.359  1.00  0.57           C  
ATOM   2558  O   SER A 323      33.184  32.617 -34.142  1.00  0.57           O  
ATOM   2559  CB  SER A 323      32.377  30.151 -32.416  1.00  0.57           C  
ATOM   2560  OG  SER A 323      33.478  29.706 -33.208  1.00  0.57           O  
ATOM   2561  N   ASP A 324      31.858  33.543 -32.598  1.00  0.60           N  
ATOM   2562  CA  ASP A 324      32.447  34.869 -32.734  1.00  0.60           C  
ATOM   2563  C   ASP A 324      33.830  34.951 -32.057  1.00  0.60           C  
ATOM   2564  O   ASP A 324      34.526  35.964 -32.019  1.00  0.60           O  
ATOM   2565  CB  ASP A 324      31.436  35.887 -32.138  1.00  0.60           C  
ATOM   2566  CG  ASP A 324      31.388  37.194 -32.920  1.00  0.60           C  
ATOM   2567  OD1 ASP A 324      31.963  37.260 -34.037  1.00  0.60           O  
ATOM   2568  OD2 ASP A 324      30.727  38.130 -32.403  1.00  0.60           O  
ATOM   2569  N   VAL A 325      34.278  33.803 -31.519  1.00  0.69           N  
ATOM   2570  CA  VAL A 325      35.566  33.566 -30.902  1.00  0.69           C  
ATOM   2571  C   VAL A 325      36.642  33.357 -31.960  1.00  0.69           C  
ATOM   2572  O   VAL A 325      37.155  32.263 -32.174  1.00  0.69           O  
ATOM   2573  CB  VAL A 325      35.515  32.384 -29.934  1.00  0.69           C  
ATOM   2574  CG1 VAL A 325      36.820  32.298 -29.114  1.00  0.69           C  
ATOM   2575  CG2 VAL A 325      34.310  32.545 -28.984  1.00  0.69           C  
ATOM   2576  N   GLN A 326      37.007  34.433 -32.675  1.00  0.74           N  
ATOM   2577  CA  GLN A 326      38.141  34.437 -33.578  1.00  0.74           C  
ATOM   2578  C   GLN A 326      39.453  34.386 -32.819  1.00  0.74           C  
ATOM   2579  O   GLN A 326      39.637  35.055 -31.799  1.00  0.74           O  
ATOM   2580  CB  GLN A 326      38.127  35.695 -34.474  1.00  0.74           C  
ATOM   2581  CG  GLN A 326      36.830  35.806 -35.306  1.00  0.74           C  
ATOM   2582  CD  GLN A 326      36.680  37.193 -35.932  1.00  0.74           C  
ATOM   2583  OE1 GLN A 326      37.642  37.861 -36.297  1.00  0.74           O  
ATOM   2584  NE2 GLN A 326      35.409  37.653 -36.053  1.00  0.74           N  
ATOM   2585  N   CYS A 327      40.434  33.605 -33.298  1.00  0.75           N  
ATOM   2586  CA  CYS A 327      41.745  33.626 -32.690  1.00  0.75           C  
ATOM   2587  C   CYS A 327      42.516  34.904 -33.007  1.00  0.75           C  
ATOM   2588  O   CYS A 327      42.803  35.221 -34.154  1.00  0.75           O  
ATOM   2589  CB  CYS A 327      42.581  32.399 -33.107  1.00  0.75           C  
ATOM   2590  SG  CYS A 327      44.224  32.374 -32.325  1.00  0.75           S  
ATOM   2591  N   LYS A 328      42.963  35.633 -31.967  1.00  0.77           N  
ATOM   2592  CA  LYS A 328      43.684  36.892 -32.110  1.00  0.77           C  
ATOM   2593  C   LYS A 328      45.105  36.766 -32.660  1.00  0.77           C  
ATOM   2594  O   LYS A 328      45.758  37.764 -32.943  1.00  0.77           O  
ATOM   2595  CB  LYS A 328      43.754  37.653 -30.763  1.00  0.77           C  
ATOM   2596  CG  LYS A 328      42.381  38.106 -30.244  1.00  0.77           C  
ATOM   2597  CD  LYS A 328      42.502  39.070 -29.051  1.00  0.77           C  
ATOM   2598  CE  LYS A 328      41.157  39.671 -28.629  1.00  0.77           C  
ATOM   2599  NZ  LYS A 328      41.347  40.709 -27.588  1.00  0.77           N  
ATOM   2600  N   ILE A 329      45.626  35.531 -32.798  1.00  0.76           N  
ATOM   2601  CA  ILE A 329      46.997  35.285 -33.222  1.00  0.76           C  
ATOM   2602  C   ILE A 329      47.059  34.807 -34.674  1.00  0.76           C  
ATOM   2603  O   ILE A 329      48.078  34.950 -35.344  1.00  0.76           O  
ATOM   2604  CB  ILE A 329      47.636  34.270 -32.265  1.00  0.76           C  
ATOM   2605  CG1 ILE A 329      47.662  34.847 -30.827  1.00  0.76           C  
ATOM   2606  CG2 ILE A 329      49.061  33.874 -32.715  1.00  0.76           C  
ATOM   2607  CD1 ILE A 329      48.046  33.824 -29.753  1.00  0.76           C  
ATOM   2608  N   CYS A 330      45.952  34.270 -35.235  1.00  0.77           N  
ATOM   2609  CA  CYS A 330      45.970  33.753 -36.599  1.00  0.77           C  
ATOM   2610  C   CYS A 330      44.691  34.027 -37.378  1.00  0.77           C  
ATOM   2611  O   CYS A 330      44.596  33.732 -38.562  1.00  0.77           O  
ATOM   2612  CB  CYS A 330      46.236  32.217 -36.602  1.00  0.77           C  
ATOM   2613  SG  CYS A 330      44.988  31.219 -35.717  1.00  0.77           S  
ATOM   2614  N   GLY A 331      43.665  34.606 -36.727  1.00  0.74           N  
ATOM   2615  CA  GLY A 331      42.379  34.963 -37.317  1.00  0.74           C  
ATOM   2616  C   GLY A 331      41.407  33.828 -37.512  1.00  0.74           C  
ATOM   2617  O   GLY A 331      40.259  34.053 -37.868  1.00  0.74           O  
ATOM   2618  N   ASP A 332      41.834  32.580 -37.253  1.00  0.73           N  
ATOM   2619  CA  ASP A 332      41.041  31.398 -37.501  1.00  0.73           C  
ATOM   2620  C   ASP A 332      39.967  31.152 -36.435  1.00  0.73           C  
ATOM   2621  O   ASP A 332      40.065  31.589 -35.294  1.00  0.73           O  
ATOM   2622  CB  ASP A 332      42.002  30.203 -37.722  1.00  0.73           C  
ATOM   2623  CG  ASP A 332      41.382  29.062 -38.515  1.00  0.73           C  
ATOM   2624  OD1 ASP A 332      40.178  29.153 -38.866  1.00  0.73           O  
ATOM   2625  OD2 ASP A 332      42.126  28.083 -38.759  1.00  0.73           O  
ATOM   2626  N   GLY A 333      38.883  30.457 -36.844  1.00  0.69           N  
ATOM   2627  CA  GLY A 333      37.672  30.240 -36.058  1.00  0.69           C  
ATOM   2628  C   GLY A 333      37.591  28.889 -35.408  1.00  0.69           C  
ATOM   2629  O   GLY A 333      36.544  28.486 -34.915  1.00  0.69           O  
ATOM   2630  N   GLY A 334      38.697  28.124 -35.415  1.00  0.74           N  
ATOM   2631  CA  GLY A 334      38.693  26.751 -34.926  1.00  0.74           C  
ATOM   2632  C   GLY A 334      39.081  26.537 -33.486  1.00  0.74           C  
ATOM   2633  O   GLY A 334      38.941  25.433 -32.967  1.00  0.74           O  
ATOM   2634  N   HIS A 335      39.594  27.563 -32.784  1.00  0.73           N  
ATOM   2635  CA  HIS A 335      40.173  27.353 -31.474  1.00  0.73           C  
ATOM   2636  C   HIS A 335      40.186  28.642 -30.666  1.00  0.73           C  
ATOM   2637  O   HIS A 335      40.258  29.718 -31.261  1.00  0.73           O  
ATOM   2638  CB  HIS A 335      41.623  26.817 -31.587  1.00  0.73           C  
ATOM   2639  CG  HIS A 335      42.533  27.672 -32.415  1.00  0.73           C  
ATOM   2640  ND1 HIS A 335      42.544  27.533 -33.789  1.00  0.73           N  
ATOM   2641  CD2 HIS A 335      43.424  28.619 -32.037  1.00  0.73           C  
ATOM   2642  CE1 HIS A 335      43.433  28.393 -34.220  1.00  0.73           C  
ATOM   2643  NE2 HIS A 335      44.003  29.077 -33.200  1.00  0.73           N  
ATOM   2644  N   PRO A 336      40.131  28.638 -29.330  1.00  0.78           N  
ATOM   2645  CA  PRO A 336      40.366  29.833 -28.533  1.00  0.78           C  
ATOM   2646  C   PRO A 336      41.768  30.392 -28.705  1.00  0.78           C  
ATOM   2647  O   PRO A 336      42.706  29.652 -28.985  1.00  0.78           O  
ATOM   2648  CB  PRO A 336      40.139  29.382 -27.074  1.00  0.78           C  
ATOM   2649  CG  PRO A 336      39.364  28.066 -27.173  1.00  0.78           C  
ATOM   2650  CD  PRO A 336      39.864  27.472 -28.487  1.00  0.78           C  
ATOM   2651  N   THR A 337      41.956  31.706 -28.462  1.00  0.76           N  
ATOM   2652  CA  THR A 337      43.249  32.394 -28.523  1.00  0.76           C  
ATOM   2653  C   THR A 337      44.300  31.780 -27.609  1.00  0.76           C  
ATOM   2654  O   THR A 337      45.502  31.848 -27.859  1.00  0.76           O  
ATOM   2655  CB  THR A 337      43.092  33.887 -28.228  1.00  0.76           C  
ATOM   2656  OG1 THR A 337      42.310  34.495 -29.246  1.00  0.76           O  
ATOM   2657  CG2 THR A 337      44.410  34.671 -28.221  1.00  0.76           C  
ATOM   2658  N   ILE A 338      43.879  31.119 -26.510  1.00  0.77           N  
ATOM   2659  CA  ILE A 338      44.776  30.456 -25.585  1.00  0.77           C  
ATOM   2660  C   ILE A 338      45.509  29.240 -26.167  1.00  0.77           C  
ATOM   2661  O   ILE A 338      46.666  29.012 -25.809  1.00  0.77           O  
ATOM   2662  CB  ILE A 338      44.162  30.167 -24.212  1.00  0.77           C  
ATOM   2663  CG1 ILE A 338      43.253  28.923 -24.174  1.00  0.77           C  
ATOM   2664  CG2 ILE A 338      43.458  31.444 -23.705  1.00  0.77           C  
ATOM   2665  CD1 ILE A 338      42.668  28.589 -22.795  1.00  0.77           C  
ATOM   2666  N   ASP A 339      44.875  28.496 -27.102  1.00  0.74           N  
ATOM   2667  CA  ASP A 339      45.308  27.192 -27.583  1.00  0.74           C  
ATOM   2668  C   ASP A 339      45.873  27.247 -28.998  1.00  0.74           C  
ATOM   2669  O   ASP A 339      46.035  26.237 -29.679  1.00  0.74           O  
ATOM   2670  CB  ASP A 339      44.099  26.226 -27.622  1.00  0.74           C  
ATOM   2671  CG  ASP A 339      43.486  26.125 -26.244  1.00  0.74           C  
ATOM   2672  OD1 ASP A 339      44.216  25.720 -25.306  1.00  0.74           O  
ATOM   2673  OD2 ASP A 339      42.292  26.499 -26.116  1.00  0.74           O  
ATOM   2674  N   CYS A 340      46.163  28.453 -29.517  1.00  0.77           N  
ATOM   2675  CA  CYS A 340      46.626  28.611 -30.883  1.00  0.77           C  
ATOM   2676  C   CYS A 340      47.971  27.946 -31.199  1.00  0.77           C  
ATOM   2677  O   CYS A 340      48.934  28.183 -30.474  1.00  0.77           O  
ATOM   2678  CB  CYS A 340      46.686  30.119 -31.236  1.00  0.77           C  
ATOM   2679  SG  CYS A 340      47.100  30.507 -32.972  1.00  0.77           S  
ATOM   2680  N   PRO A 341      48.144  27.182 -32.285  1.00  0.74           N  
ATOM   2681  CA  PRO A 341      49.412  26.517 -32.582  1.00  0.74           C  
ATOM   2682  C   PRO A 341      50.459  27.492 -33.102  1.00  0.74           C  
ATOM   2683  O   PRO A 341      51.612  27.114 -33.271  1.00  0.74           O  
ATOM   2684  CB  PRO A 341      49.038  25.455 -33.630  1.00  0.74           C  
ATOM   2685  CG  PRO A 341      47.781  26.002 -34.306  1.00  0.74           C  
ATOM   2686  CD  PRO A 341      47.067  26.721 -33.165  1.00  0.74           C  
ATOM   2687  N   VAL A 342      50.069  28.755 -33.365  1.00  0.68           N  
ATOM   2688  CA  VAL A 342      50.939  29.820 -33.830  1.00  0.68           C  
ATOM   2689  C   VAL A 342      51.379  30.678 -32.638  1.00  0.68           C  
ATOM   2690  O   VAL A 342      52.172  31.611 -32.744  1.00  0.68           O  
ATOM   2691  CB  VAL A 342      50.211  30.683 -34.872  1.00  0.68           C  
ATOM   2692  CG1 VAL A 342      51.206  31.536 -35.678  1.00  0.68           C  
ATOM   2693  CG2 VAL A 342      49.417  29.799 -35.858  1.00  0.68           C  
ATOM   2694  N   LYS A 343      50.894  30.361 -31.418  1.00  0.61           N  
ATOM   2695  CA  LYS A 343      51.214  31.080 -30.200  1.00  0.61           C  
ATOM   2696  C   LYS A 343      52.620  30.775 -29.686  1.00  0.61           C  
ATOM   2697  O   LYS A 343      52.826  29.994 -28.761  1.00  0.61           O  
ATOM   2698  CB  LYS A 343      50.139  30.762 -29.141  1.00  0.61           C  
ATOM   2699  CG  LYS A 343      50.232  31.527 -27.818  1.00  0.61           C  
ATOM   2700  CD  LYS A 343      49.054  31.154 -26.910  1.00  0.61           C  
ATOM   2701  CE  LYS A 343      49.316  31.475 -25.442  1.00  0.61           C  
ATOM   2702  NZ  LYS A 343      48.213  30.935 -24.630  1.00  0.61           N  
ATOM   2703  N   GLY A 344      53.634  31.408 -30.310  1.00  0.59           N  
ATOM   2704  CA  GLY A 344      55.036  31.202 -29.979  1.00  0.59           C  
ATOM   2705  C   GLY A 344      55.946  31.331 -31.171  1.00  0.59           C  
ATOM   2706  O   GLY A 344      57.145  31.544 -31.025  1.00  0.59           O  
ATOM   2707  N   THR A 345      55.414  31.226 -32.406  1.00  0.55           N  
ATOM   2708  CA  THR A 345      56.217  31.412 -33.614  1.00  0.55           C  
ATOM   2709  C   THR A 345      56.413  32.882 -33.946  1.00  0.55           C  
ATOM   2710  O   THR A 345      57.413  33.286 -34.542  1.00  0.55           O  
ATOM   2711  CB  THR A 345      55.632  30.716 -34.837  1.00  0.55           C  
ATOM   2712  OG1 THR A 345      54.270  31.057 -35.024  1.00  0.55           O  
ATOM   2713  CG2 THR A 345      55.677  29.195 -34.639  1.00  0.55           C  
ATOM   2714  N   SER A 346      55.474  33.741 -33.508  1.00  0.43           N  
ATOM   2715  CA  SER A 346      55.503  35.183 -33.650  1.00  0.43           C  
ATOM   2716  C   SER A 346      56.481  35.851 -32.691  1.00  0.43           C  
ATOM   2717  O   SER A 346      56.121  36.637 -31.822  1.00  0.43           O  
ATOM   2718  CB  SER A 346      54.076  35.776 -33.487  1.00  0.43           C  
ATOM   2719  OG  SER A 346      53.429  35.314 -32.297  1.00  0.43           O  
ATOM   2720  N   GLY A 347      57.788  35.567 -32.862  1.00  0.43           N  
ATOM   2721  CA  GLY A 347      58.788  35.920 -31.860  1.00  0.43           C  
ATOM   2722  C   GLY A 347      60.156  36.169 -32.411  1.00  0.43           C  
ATOM   2723  O   GLY A 347      60.974  36.840 -31.790  1.00  0.43           O  
ATOM   2724  N   LYS A 348      60.463  35.654 -33.614  1.00  0.47           N  
ATOM   2725  CA  LYS A 348      61.727  35.959 -34.244  1.00  0.47           C  
ATOM   2726  C   LYS A 348      61.600  37.109 -35.213  1.00  0.47           C  
ATOM   2727  O   LYS A 348      61.127  36.972 -36.334  1.00  0.47           O  
ATOM   2728  CB  LYS A 348      62.361  34.739 -34.939  1.00  0.47           C  
ATOM   2729  CG  LYS A 348      62.949  33.794 -33.887  1.00  0.47           C  
ATOM   2730  CD  LYS A 348      63.805  32.666 -34.471  1.00  0.47           C  
ATOM   2731  CE  LYS A 348      64.404  31.801 -33.359  1.00  0.47           C  
ATOM   2732  NZ  LYS A 348      65.249  30.730 -33.928  1.00  0.47           N  
ATOM   2733  N   LYS A 349      62.072  38.284 -34.754  1.00  0.46           N  
ATOM   2734  CA  LYS A 349      62.450  39.452 -35.519  1.00  0.46           C  
ATOM   2735  C   LYS A 349      63.152  39.136 -36.831  1.00  0.46           C  
ATOM   2736  O   LYS A 349      64.301  38.711 -36.851  1.00  0.46           O  
ATOM   2737  CB  LYS A 349      63.419  40.340 -34.682  1.00  0.46           C  
ATOM   2738  CG  LYS A 349      63.168  40.325 -33.165  1.00  0.46           C  
ATOM   2739  CD  LYS A 349      64.254  41.069 -32.368  1.00  0.46           C  
ATOM   2740  CE  LYS A 349      64.138  40.802 -30.863  1.00  0.46           C  
ATOM   2741  NZ  LYS A 349      65.221  41.487 -30.122  1.00  0.46           N  
ATOM   2742  N   MET A 350      62.451  39.361 -37.946  1.00  0.52           N  
ATOM   2743  CA  MET A 350      63.004  39.145 -39.249  1.00  0.52           C  
ATOM   2744  C   MET A 350      62.386  40.183 -40.138  1.00  0.52           C  
ATOM   2745  O   MET A 350      61.185  40.257 -40.332  1.00  0.52           O  
ATOM   2746  CB  MET A 350      62.682  37.729 -39.792  1.00  0.52           C  
ATOM   2747  CG  MET A 350      63.900  36.783 -39.787  1.00  0.52           C  
ATOM   2748  SD  MET A 350      63.503  35.057 -40.212  1.00  0.52           S  
ATOM   2749  CE  MET A 350      65.231  34.556 -40.472  1.00  0.52           C  
ATOM   2750  N   ASP A 351      63.258  41.007 -40.721  1.00  0.56           N  
ATOM   2751  CA  ASP A 351      63.147  41.291 -42.120  1.00  0.56           C  
ATOM   2752  C   ASP A 351      62.208  42.399 -42.548  1.00  0.56           C  
ATOM   2753  O   ASP A 351      61.932  42.527 -43.741  1.00  0.56           O  
ATOM   2754  CB  ASP A 351      63.016  39.991 -42.956  1.00  0.56           C  
ATOM   2755  CG  ASP A 351      64.269  39.129 -42.839  1.00  0.56           C  
ATOM   2756  OD1 ASP A 351      65.192  39.488 -42.062  1.00  0.56           O  
ATOM   2757  OD2 ASP A 351      64.312  38.107 -43.562  1.00  0.56           O  
ATOM   2758  N   ASP A 352      61.834  43.343 -41.656  1.00  0.65           N  
ATOM   2759  CA  ASP A 352      61.306  44.648 -42.042  1.00  0.65           C  
ATOM   2760  C   ASP A 352      62.306  45.384 -42.936  1.00  0.65           C  
ATOM   2761  O   ASP A 352      61.992  45.922 -43.991  1.00  0.65           O  
ATOM   2762  CB  ASP A 352      61.017  45.520 -40.794  1.00  0.65           C  
ATOM   2763  CG  ASP A 352      59.807  44.991 -40.045  1.00  0.65           C  
ATOM   2764  OD1 ASP A 352      58.758  44.790 -40.709  1.00  0.65           O  
ATOM   2765  OD2 ASP A 352      59.924  44.801 -38.811  1.00  0.65           O  
ATOM   2766  N   GLU A 353      63.596  45.312 -42.551  1.00  0.65           N  
ATOM   2767  CA  GLU A 353      64.710  45.826 -43.314  1.00  0.65           C  
ATOM   2768  C   GLU A 353      64.885  45.163 -44.684  1.00  0.65           C  
ATOM   2769  O   GLU A 353      65.136  45.819 -45.690  1.00  0.65           O  
ATOM   2770  CB  GLU A 353      65.988  45.692 -42.460  1.00  0.65           C  
ATOM   2771  CG  GLU A 353      65.919  46.515 -41.145  1.00  0.65           C  
ATOM   2772  CD  GLU A 353      67.141  46.338 -40.243  1.00  0.65           C  
ATOM   2773  OE1 GLU A 353      67.284  47.172 -39.313  1.00  0.65           O  
ATOM   2774  OE2 GLU A 353      67.917  45.376 -40.464  1.00  0.65           O  
ATOM   2775  N   TYR A 354      64.708  43.829 -44.764  1.00  0.72           N  
ATOM   2776  CA  TYR A 354      64.811  43.045 -45.980  1.00  0.72           C  
ATOM   2777  C   TYR A 354      63.589  43.217 -46.900  1.00  0.72           C  
ATOM   2778  O   TYR A 354      63.731  43.285 -48.111  1.00  0.72           O  
ATOM   2779  CB  TYR A 354      65.187  41.595 -45.583  1.00  0.72           C  
ATOM   2780  CG  TYR A 354      65.145  40.576 -46.685  1.00  0.72           C  
ATOM   2781  CD1 TYR A 354      63.995  39.787 -46.841  1.00  0.72           C  
ATOM   2782  CD2 TYR A 354      66.259  40.328 -47.503  1.00  0.72           C  
ATOM   2783  CE1 TYR A 354      63.954  38.758 -47.789  1.00  0.72           C  
ATOM   2784  CE2 TYR A 354      66.216  39.300 -48.458  1.00  0.72           C  
ATOM   2785  CZ  TYR A 354      65.062  38.519 -48.602  1.00  0.72           C  
ATOM   2786  OH  TYR A 354      65.008  37.492 -49.565  1.00  0.72           O  
ATOM   2787  N   GLN A 355      62.362  43.385 -46.343  1.00  0.69           N  
ATOM   2788  CA  GLN A 355      61.180  43.822 -47.082  1.00  0.69           C  
ATOM   2789  C   GLN A 355      61.389  45.198 -47.698  1.00  0.69           C  
ATOM   2790  O   GLN A 355      61.110  45.420 -48.871  1.00  0.69           O  
ATOM   2791  CB  GLN A 355      59.931  43.877 -46.159  1.00  0.69           C  
ATOM   2792  CG  GLN A 355      59.391  42.491 -45.725  1.00  0.69           C  
ATOM   2793  CD  GLN A 355      58.588  41.797 -46.825  1.00  0.69           C  
ATOM   2794  OE1 GLN A 355      58.288  42.337 -47.885  1.00  0.69           O  
ATOM   2795  NE2 GLN A 355      58.204  40.526 -46.549  1.00  0.69           N  
ATOM   2796  N   ASN A 356      61.969  46.150 -46.930  1.00  0.70           N  
ATOM   2797  CA  ASN A 356      62.344  47.454 -47.447  1.00  0.70           C  
ATOM   2798  C   ASN A 356      63.380  47.369 -48.568  1.00  0.70           C  
ATOM   2799  O   ASN A 356      63.228  47.993 -49.606  1.00  0.70           O  
ATOM   2800  CB  ASN A 356      62.837  48.359 -46.290  1.00  0.70           C  
ATOM   2801  CG  ASN A 356      62.861  49.829 -46.703  1.00  0.70           C  
ATOM   2802  OD1 ASN A 356      61.857  50.521 -46.565  1.00  0.70           O  
ATOM   2803  ND2 ASN A 356      64.010  50.321 -47.222  1.00  0.70           N  
ATOM   2804  N   PHE A 357      64.422  46.529 -48.401  1.00  0.69           N  
ATOM   2805  CA  PHE A 357      65.432  46.255 -49.410  1.00  0.69           C  
ATOM   2806  C   PHE A 357      64.847  45.656 -50.699  1.00  0.69           C  
ATOM   2807  O   PHE A 357      65.165  46.079 -51.803  1.00  0.69           O  
ATOM   2808  CB  PHE A 357      66.484  45.319 -48.757  1.00  0.69           C  
ATOM   2809  CG  PHE A 357      67.649  44.973 -49.639  1.00  0.69           C  
ATOM   2810  CD1 PHE A 357      67.805  43.662 -50.118  1.00  0.69           C  
ATOM   2811  CD2 PHE A 357      68.609  45.938 -49.972  1.00  0.69           C  
ATOM   2812  CE1 PHE A 357      68.909  43.317 -50.906  1.00  0.69           C  
ATOM   2813  CE2 PHE A 357      69.716  45.596 -50.760  1.00  0.69           C  
ATOM   2814  CZ  PHE A 357      69.872  44.283 -51.219  1.00  0.69           C  
ATOM   2815  N   LEU A 358      63.914  44.684 -50.583  1.00  0.68           N  
ATOM   2816  CA  LEU A 358      63.175  44.142 -51.712  1.00  0.68           C  
ATOM   2817  C   LEU A 358      62.315  45.172 -52.431  1.00  0.68           C  
ATOM   2818  O   LEU A 358      62.288  45.228 -53.655  1.00  0.68           O  
ATOM   2819  CB  LEU A 358      62.318  42.932 -51.267  1.00  0.68           C  
ATOM   2820  CG  LEU A 358      63.135  41.637 -51.080  1.00  0.68           C  
ATOM   2821  CD1 LEU A 358      62.309  40.582 -50.333  1.00  0.68           C  
ATOM   2822  CD2 LEU A 358      63.618  41.075 -52.428  1.00  0.68           C  
ATOM   2823  N   ALA A 359      61.630  46.057 -51.682  1.00  0.69           N  
ATOM   2824  CA  ALA A 359      60.903  47.181 -52.234  1.00  0.69           C  
ATOM   2825  C   ALA A 359      61.793  48.198 -52.952  1.00  0.69           C  
ATOM   2826  O   ALA A 359      61.440  48.719 -54.003  1.00  0.69           O  
ATOM   2827  CB  ALA A 359      60.097  47.854 -51.107  1.00  0.69           C  
ATOM   2828  N   GLU A 360      62.990  48.477 -52.404  1.00  0.72           N  
ATOM   2829  CA  GLU A 360      63.952  49.417 -52.950  1.00  0.72           C  
ATOM   2830  C   GLU A 360      64.635  48.939 -54.232  1.00  0.72           C  
ATOM   2831  O   GLU A 360      64.968  49.725 -55.117  1.00  0.72           O  
ATOM   2832  CB  GLU A 360      64.954  49.775 -51.834  1.00  0.72           C  
ATOM   2833  CG  GLU A 360      65.850  51.003 -52.105  1.00  0.72           C  
ATOM   2834  CD  GLU A 360      66.497  51.505 -50.814  1.00  0.72           C  
ATOM   2835  OE1 GLU A 360      66.647  52.748 -50.688  1.00  0.72           O  
ATOM   2836  OE2 GLU A 360      66.825  50.662 -49.937  1.00  0.72           O  
ATOM   2837  N   LEU A 361      64.814  47.609 -54.395  1.00  0.64           N  
ATOM   2838  CA  LEU A 361      65.296  47.019 -55.633  1.00  0.64           C  
ATOM   2839  C   LEU A 361      64.195  46.739 -56.652  1.00  0.64           C  
ATOM   2840  O   LEU A 361      64.454  46.581 -57.843  1.00  0.64           O  
ATOM   2841  CB  LEU A 361      66.043  45.699 -55.325  1.00  0.64           C  
ATOM   2842  CG  LEU A 361      67.401  45.899 -54.622  1.00  0.64           C  
ATOM   2843  CD1 LEU A 361      67.967  44.545 -54.177  1.00  0.64           C  
ATOM   2844  CD2 LEU A 361      68.420  46.624 -55.518  1.00  0.64           C  
ATOM   2845  N   GLY A 362      62.917  46.710 -56.229  1.00  0.46           N  
ATOM   2846  CA  GLY A 362      61.790  46.373 -57.093  1.00  0.46           C  
ATOM   2847  C   GLY A 362      61.149  47.571 -57.746  1.00  0.46           C  
ATOM   2848  O   GLY A 362      59.967  47.834 -57.562  1.00  0.46           O  
ATOM   2849  N   GLY A 363      61.925  48.349 -58.525  1.00  0.33           N  
ATOM   2850  CA  GLY A 363      61.472  49.608 -59.119  1.00  0.33           C  
ATOM   2851  C   GLY A 363      60.342  49.560 -60.132  1.00  0.33           C  
ATOM   2852  O   GLY A 363      60.502  49.070 -61.244  1.00  0.33           O  
ATOM   2853  N   GLY A 364      59.178  50.158 -59.786  1.00  0.35           N  
ATOM   2854  CA  GLY A 364      58.069  50.313 -60.723  1.00  0.35           C  
ATOM   2855  C   GLY A 364      56.821  50.930 -60.108  1.00  0.35           C  
ATOM   2856  O   GLY A 364      56.140  50.314 -59.308  1.00  0.35           O  
ATOM   2857  N   SER A 365      56.532  52.188 -60.518  1.00  0.40           N  
ATOM   2858  CA  SER A 365      55.273  52.956 -60.528  1.00  0.40           C  
ATOM   2859  C   SER A 365      53.907  52.290 -60.235  1.00  0.40           C  
ATOM   2860  O   SER A 365      53.670  51.149 -60.586  1.00  0.40           O  
ATOM   2861  CB  SER A 365      55.196  53.670 -61.914  1.00  0.40           C  
ATOM   2862  OG  SER A 365      55.475  52.768 -62.985  1.00  0.40           O  
ATOM   2863  N   ALA A 366      52.873  52.965 -59.637  1.00  0.41           N  
ATOM   2864  CA  ALA A 366      52.709  54.286 -59.039  1.00  0.41           C  
ATOM   2865  C   ALA A 366      51.413  54.297 -58.164  1.00  0.41           C  
ATOM   2866  O   ALA A 366      50.716  53.283 -58.187  1.00  0.41           O  
ATOM   2867  CB  ALA A 366      52.650  55.390 -60.121  1.00  0.41           C  
ATOM   2868  N   PRO A 367      51.043  55.331 -57.365  1.00  0.49           N  
ATOM   2869  CA  PRO A 367      49.967  55.223 -56.361  1.00  0.49           C  
ATOM   2870  C   PRO A 367      48.719  56.064 -56.706  1.00  0.49           C  
ATOM   2871  O   PRO A 367      48.527  56.349 -57.880  1.00  0.49           O  
ATOM   2872  CB  PRO A 367      50.691  55.797 -55.130  1.00  0.49           C  
ATOM   2873  CG  PRO A 367      51.486  56.978 -55.690  1.00  0.49           C  
ATOM   2874  CD  PRO A 367      51.915  56.475 -57.069  1.00  0.49           C  
ATOM   2875  N   GLU A 368      47.904  56.455 -55.669  1.00  0.40           N  
ATOM   2876  CA  GLU A 368      46.786  57.424 -55.653  1.00  0.40           C  
ATOM   2877  C   GLU A 368      45.354  56.846 -55.521  1.00  0.40           C  
ATOM   2878  O   GLU A 368      45.027  55.846 -56.148  1.00  0.40           O  
ATOM   2879  CB  GLU A 368      46.853  58.538 -56.732  1.00  0.40           C  
ATOM   2880  CG  GLU A 368      48.076  59.476 -56.559  1.00  0.40           C  
ATOM   2881  CD  GLU A 368      47.723  60.931 -56.847  1.00  0.40           C  
ATOM   2882  OE1 GLU A 368      46.928  61.480 -56.035  1.00  0.40           O  
ATOM   2883  OE2 GLU A 368      48.239  61.503 -57.834  1.00  0.40           O  
ATOM   2884  N   SER A 369      44.401  57.372 -54.679  1.00  0.44           N  
ATOM   2885  CA  SER A 369      44.442  58.468 -53.688  1.00  0.44           C  
ATOM   2886  C   SER A 369      43.157  58.690 -52.860  1.00  0.44           C  
ATOM   2887  O   SER A 369      42.087  58.933 -53.398  1.00  0.44           O  
ATOM   2888  CB  SER A 369      44.722  59.886 -54.272  1.00  0.44           C  
ATOM   2889  OG  SER A 369      46.032  60.309 -53.905  1.00  0.44           O  
ATOM   2890  N   MET A 370      43.297  58.672 -51.505  1.00  0.46           N  
ATOM   2891  CA  MET A 370      42.669  59.581 -50.527  1.00  0.46           C  
ATOM   2892  C   MET A 370      41.169  59.555 -50.109  1.00  0.46           C  
ATOM   2893  O   MET A 370      40.263  59.323 -50.893  1.00  0.46           O  
ATOM   2894  CB  MET A 370      43.010  61.050 -50.871  1.00  0.46           C  
ATOM   2895  CG  MET A 370      44.513  61.377 -50.906  1.00  0.46           C  
ATOM   2896  SD  MET A 370      44.857  63.034 -51.570  1.00  0.46           S  
ATOM   2897  CE  MET A 370      44.445  63.981 -50.079  1.00  0.46           C  
ATOM   2898  N   ASN A 371      40.927  59.905 -48.801  1.00  0.42           N  
ATOM   2899  CA  ASN A 371      39.726  60.548 -48.225  1.00  0.42           C  
ATOM   2900  C   ASN A 371      38.658  59.684 -47.507  1.00  0.42           C  
ATOM   2901  O   ASN A 371      38.304  58.609 -47.972  1.00  0.42           O  
ATOM   2902  CB  ASN A 371      39.009  61.540 -49.189  1.00  0.42           C  
ATOM   2903  CG  ASN A 371      39.918  62.719 -49.509  1.00  0.42           C  
ATOM   2904  OD1 ASN A 371      40.482  63.349 -48.611  1.00  0.42           O  
ATOM   2905  ND2 ASN A 371      40.051  63.058 -50.811  1.00  0.42           N  
ATOM   2906  N   LYS A 372      38.045  60.102 -46.354  1.00  0.43           N  
ATOM   2907  CA  LYS A 372      38.460  61.059 -45.326  1.00  0.43           C  
ATOM   2908  C   LYS A 372      37.782  60.779 -43.954  1.00  0.43           C  
ATOM   2909  O   LYS A 372      36.677  60.276 -43.871  1.00  0.43           O  
ATOM   2910  CB  LYS A 372      38.284  62.559 -45.718  1.00  0.43           C  
ATOM   2911  CG  LYS A 372      39.052  63.530 -44.805  1.00  0.43           C  
ATOM   2912  CD  LYS A 372      39.328  64.884 -45.466  1.00  0.43           C  
ATOM   2913  CE  LYS A 372      40.107  65.815 -44.537  1.00  0.43           C  
ATOM   2914  NZ  LYS A 372      40.516  67.030 -45.270  1.00  0.43           N  
ATOM   2915  N   SER A 373      38.494  61.157 -42.855  1.00  0.39           N  
ATOM   2916  CA  SER A 373      38.267  61.003 -41.418  1.00  0.39           C  
ATOM   2917  C   SER A 373      37.312  61.945 -40.649  1.00  0.39           C  
ATOM   2918  O   SER A 373      37.083  63.083 -41.025  1.00  0.39           O  
ATOM   2919  CB  SER A 373      39.667  61.201 -40.754  1.00  0.39           C  
ATOM   2920  OG  SER A 373      40.312  62.394 -41.216  1.00  0.39           O  
ATOM   2921  N   GLY A 374      36.791  61.467 -39.466  1.00  0.40           N  
ATOM   2922  CA  GLY A 374      36.288  62.310 -38.356  1.00  0.40           C  
ATOM   2923  C   GLY A 374      35.141  61.672 -37.574  1.00  0.40           C  
ATOM   2924  O   GLY A 374      34.326  60.982 -38.168  1.00  0.40           O  
ATOM   2925  N   GLY A 375      34.968  61.828 -36.226  1.00  0.42           N  
ATOM   2926  CA  GLY A 375      35.745  62.491 -35.165  1.00  0.42           C  
ATOM   2927  C   GLY A 375      35.296  62.000 -33.769  1.00  0.42           C  
ATOM   2928  O   GLY A 375      34.359  61.204 -33.751  1.00  0.42           O  
ATOM   2929  N   PRO A 376      35.847  62.388 -32.587  1.00  0.55           N  
ATOM   2930  CA  PRO A 376      35.748  61.496 -31.410  1.00  0.55           C  
ATOM   2931  C   PRO A 376      35.564  62.177 -30.034  1.00  0.55           C  
ATOM   2932  O   PRO A 376      35.538  63.393 -29.939  1.00  0.55           O  
ATOM   2933  CB  PRO A 376      37.165  60.910 -31.418  1.00  0.55           C  
ATOM   2934  CG  PRO A 376      38.052  62.133 -31.710  1.00  0.55           C  
ATOM   2935  CD  PRO A 376      37.158  63.051 -32.560  1.00  0.55           C  
ATOM   2936  N   MET A 377      35.492  61.353 -28.945  1.00  0.42           N  
ATOM   2937  CA  MET A 377      36.052  61.649 -27.616  1.00  0.42           C  
ATOM   2938  C   MET A 377      35.257  62.354 -26.502  1.00  0.42           C  
ATOM   2939  O   MET A 377      34.971  63.542 -26.563  1.00  0.42           O  
ATOM   2940  CB  MET A 377      37.474  62.278 -27.718  1.00  0.42           C  
ATOM   2941  CG  MET A 377      38.204  62.568 -26.389  1.00  0.42           C  
ATOM   2942  SD  MET A 377      39.875  63.250 -26.597  1.00  0.42           S  
ATOM   2943  CE  MET A 377      40.081  63.728 -24.855  1.00  0.42           C  
ATOM   2944  N   LEU A 378      35.033  61.628 -25.365  1.00  0.38           N  
ATOM   2945  CA  LEU A 378      35.399  62.155 -24.047  1.00  0.38           C  
ATOM   2946  C   LEU A 378      35.540  61.015 -23.028  1.00  0.38           C  
ATOM   2947  O   LEU A 378      35.055  59.913 -23.267  1.00  0.38           O  
ATOM   2948  CB  LEU A 378      34.492  63.283 -23.482  1.00  0.38           C  
ATOM   2949  CG  LEU A 378      35.300  64.423 -22.819  1.00  0.38           C  
ATOM   2950  CD1 LEU A 378      35.873  65.376 -23.879  1.00  0.38           C  
ATOM   2951  CD2 LEU A 378      34.456  65.201 -21.799  1.00  0.38           C  
ATOM   2952  N   ALA A 379      36.235  61.234 -21.881  1.00  0.35           N  
ATOM   2953  CA  ALA A 379      36.449  60.207 -20.868  1.00  0.35           C  
ATOM   2954  C   ALA A 379      36.842  60.822 -19.521  1.00  0.35           C  
ATOM   2955  O   ALA A 379      37.289  61.962 -19.487  1.00  0.35           O  
ATOM   2956  CB  ALA A 379      37.617  59.281 -21.273  1.00  0.35           C  
ATOM   2957  N   LEU A 380      36.735  60.064 -18.391  1.00  0.38           N  
ATOM   2958  CA  LEU A 380      37.349  60.488 -17.130  1.00  0.38           C  
ATOM   2959  C   LEU A 380      37.691  59.315 -16.185  1.00  0.38           C  
ATOM   2960  O   LEU A 380      37.199  58.204 -16.329  1.00  0.38           O  
ATOM   2961  CB  LEU A 380      36.546  61.609 -16.407  1.00  0.38           C  
ATOM   2962  CG  LEU A 380      37.344  62.496 -15.420  1.00  0.38           C  
ATOM   2963  CD1 LEU A 380      38.626  63.082 -16.038  1.00  0.38           C  
ATOM   2964  CD2 LEU A 380      36.450  63.636 -14.913  1.00  0.38           C  
ATOM   2965  N   THR A 381      38.626  59.572 -15.240  1.00  0.38           N  
ATOM   2966  CA  THR A 381      39.281  58.708 -14.250  1.00  0.38           C  
ATOM   2967  C   THR A 381      38.491  58.582 -12.937  1.00  0.38           C  
ATOM   2968  O   THR A 381      37.556  59.331 -12.702  1.00  0.38           O  
ATOM   2969  CB  THR A 381      40.649  59.325 -13.929  1.00  0.38           C  
ATOM   2970  OG1 THR A 381      40.547  60.732 -13.736  1.00  0.38           O  
ATOM   2971  CG2 THR A 381      41.596  59.140 -15.123  1.00  0.38           C  
ATOM   2972  N   GLY A 382      38.771  57.628 -11.998  1.00  0.39           N  
ATOM   2973  CA  GLY A 382      39.793  56.577 -11.921  1.00  0.39           C  
ATOM   2974  C   GLY A 382      40.180  56.278 -10.475  1.00  0.39           C  
ATOM   2975  O   GLY A 382      39.802  57.020  -9.577  1.00  0.39           O  
ATOM   2976  N   SER A 383      40.959  55.187 -10.242  1.00  0.41           N  
ATOM   2977  CA  SER A 383      41.559  54.778  -8.952  1.00  0.41           C  
ATOM   2978  C   SER A 383      40.611  54.234  -7.869  1.00  0.41           C  
ATOM   2979  O   SER A 383      39.473  54.663  -7.746  1.00  0.41           O  
ATOM   2980  CB  SER A 383      42.465  55.866  -8.322  1.00  0.41           C  
ATOM   2981  OG  SER A 383      43.548  56.173  -9.202  1.00  0.41           O  
ATOM   2982  N   GLY A 384      40.985  53.254  -6.997  1.00  0.36           N  
ATOM   2983  CA  GLY A 384      42.186  52.415  -6.895  1.00  0.36           C  
ATOM   2984  C   GLY A 384      42.330  51.818  -5.499  1.00  0.36           C  
ATOM   2985  O   GLY A 384      42.066  52.490  -4.512  1.00  0.36           O  
ATOM   2986  N   GLY A 385      42.769  50.534  -5.375  1.00  0.37           N  
ATOM   2987  CA  GLY A 385      43.012  49.928  -4.054  1.00  0.37           C  
ATOM   2988  C   GLY A 385      42.774  48.424  -3.911  1.00  0.37           C  
ATOM   2989  O   GLY A 385      41.665  47.934  -4.033  1.00  0.37           O  
ATOM   2990  N   SER A 386      43.874  47.676  -3.639  1.00  0.39           N  
ATOM   2991  CA  SER A 386      43.996  46.308  -3.106  1.00  0.39           C  
ATOM   2992  C   SER A 386      42.920  45.768  -2.149  1.00  0.39           C  
ATOM   2993  O   SER A 386      42.365  46.498  -1.332  1.00  0.39           O  
ATOM   2994  CB  SER A 386      45.372  46.196  -2.377  1.00  0.39           C  
ATOM   2995  OG  SER A 386      45.592  47.333  -1.536  1.00  0.39           O  
ATOM   2996  N   GLY A 387      42.570  44.453  -2.145  1.00  0.35           N  
ATOM   2997  CA  GLY A 387      43.078  43.315  -2.913  1.00  0.35           C  
ATOM   2998  C   GLY A 387      42.924  42.015  -2.138  1.00  0.35           C  
ATOM   2999  O   GLY A 387      42.624  42.023  -0.952  1.00  0.35           O  
ATOM   3000  N   GLY A 388      43.158  40.853  -2.803  1.00  0.33           N  
ATOM   3001  CA  GLY A 388      43.134  39.534  -2.153  1.00  0.33           C  
ATOM   3002  C   GLY A 388      42.396  38.426  -2.897  1.00  0.33           C  
ATOM   3003  O   GLY A 388      41.248  38.553  -3.288  1.00  0.33           O  
ATOM   3004  N   ALA A 389      43.112  37.296  -3.103  1.00  0.37           N  
ATOM   3005  CA  ALA A 389      42.712  35.973  -3.572  1.00  0.37           C  
ATOM   3006  C   ALA A 389      41.390  35.342  -3.081  1.00  0.37           C  
ATOM   3007  O   ALA A 389      40.919  35.655  -2.001  1.00  0.37           O  
ATOM   3008  CB  ALA A 389      43.884  35.096  -3.087  1.00  0.37           C  
ATOM   3009  N   SER A 390      40.727  34.386  -3.802  1.00  0.38           N  
ATOM   3010  CA  SER A 390      40.956  33.720  -5.092  1.00  0.38           C  
ATOM   3011  C   SER A 390      39.892  32.633  -5.272  1.00  0.38           C  
ATOM   3012  O   SER A 390      39.528  31.970  -4.310  1.00  0.38           O  
ATOM   3013  CB  SER A 390      42.317  32.958  -5.248  1.00  0.38           C  
ATOM   3014  OG  SER A 390      42.480  32.286  -6.503  1.00  0.38           O  
ATOM   3015  N   ALA A 391      39.408  32.446  -6.523  1.00  0.36           N  
ATOM   3016  CA  ALA A 391      38.758  31.248  -7.045  1.00  0.36           C  
ATOM   3017  C   ALA A 391      37.463  30.700  -6.413  1.00  0.36           C  
ATOM   3018  O   ALA A 391      37.387  30.378  -5.234  1.00  0.36           O  
ATOM   3019  CB  ALA A 391      39.817  30.142  -7.209  1.00  0.36           C  
ATOM   3020  N   GLY A 392      36.373  30.524  -7.212  1.00  0.37           N  
ATOM   3021  CA  GLY A 392      35.155  29.938  -6.638  1.00  0.37           C  
ATOM   3022  C   GLY A 392      33.938  29.805  -7.535  1.00  0.37           C  
ATOM   3023  O   GLY A 392      32.845  30.177  -7.175  1.00  0.37           O  
ATOM   3024  N   THR A 393      34.138  29.239  -8.743  1.00  0.40           N  
ATOM   3025  CA  THR A 393      33.176  28.722  -9.724  1.00  0.40           C  
ATOM   3026  C   THR A 393      31.735  28.382  -9.341  1.00  0.40           C  
ATOM   3027  O   THR A 393      31.498  27.560  -8.468  1.00  0.40           O  
ATOM   3028  CB  THR A 393      33.735  27.392 -10.219  1.00  0.40           C  
ATOM   3029  OG1 THR A 393      35.104  27.544 -10.569  1.00  0.40           O  
ATOM   3030  CG2 THR A 393      33.031  26.843 -11.466  1.00  0.40           C  
ATOM   3031  N   GLY A 394      30.743  28.901 -10.121  1.00  0.36           N  
ATOM   3032  CA  GLY A 394      29.434  28.240 -10.235  1.00  0.36           C  
ATOM   3033  C   GLY A 394      28.188  29.095 -10.223  1.00  0.36           C  
ATOM   3034  O   GLY A 394      27.537  29.276  -9.200  1.00  0.36           O  
ATOM   3035  N   SER A 395      27.772  29.601 -11.398  1.00  0.41           N  
ATOM   3036  CA  SER A 395      26.529  30.353 -11.547  1.00  0.41           C  
ATOM   3037  C   SER A 395      25.278  29.482 -11.649  1.00  0.41           C  
ATOM   3038  O   SER A 395      25.222  28.579 -12.469  1.00  0.41           O  
ATOM   3039  CB  SER A 395      26.512  31.198 -12.849  1.00  0.41           C  
ATOM   3040  OG  SER A 395      27.688  32.001 -12.960  1.00  0.41           O  
ATOM   3041  N   ASN A 396      24.212  29.791 -10.866  1.00  0.46           N  
ATOM   3042  CA  ASN A 396      22.888  29.196 -11.024  1.00  0.46           C  
ATOM   3043  C   ASN A 396      21.892  30.312 -11.388  1.00  0.46           C  
ATOM   3044  O   ASN A 396      21.991  31.392 -10.806  1.00  0.46           O  
ATOM   3045  CB  ASN A 396      22.379  28.521  -9.719  1.00  0.46           C  
ATOM   3046  CG  ASN A 396      22.922  27.102  -9.608  1.00  0.46           C  
ATOM   3047  OD1 ASN A 396      22.863  26.330 -10.561  1.00  0.46           O  
ATOM   3048  ND2 ASN A 396      23.397  26.706  -8.404  1.00  0.46           N  
ATOM   3049  N   PRO A 397      20.951  30.150 -12.328  1.00  0.52           N  
ATOM   3050  CA  PRO A 397      20.064  31.231 -12.762  1.00  0.52           C  
ATOM   3051  C   PRO A 397      18.852  31.434 -11.842  1.00  0.52           C  
ATOM   3052  O   PRO A 397      18.550  30.536 -11.055  1.00  0.52           O  
ATOM   3053  CB  PRO A 397      19.632  30.784 -14.171  1.00  0.52           C  
ATOM   3054  CG  PRO A 397      19.662  29.257 -14.116  1.00  0.52           C  
ATOM   3055  CD  PRO A 397      20.830  28.963 -13.177  1.00  0.52           C  
ATOM   3056  N   PRO A 398      18.154  32.573 -11.871  1.00  0.39           N  
ATOM   3057  CA  PRO A 398      17.232  32.939 -10.800  1.00  0.39           C  
ATOM   3058  C   PRO A 398      15.768  32.609 -11.090  1.00  0.39           C  
ATOM   3059  O   PRO A 398      15.225  33.046 -12.099  1.00  0.39           O  
ATOM   3060  CB  PRO A 398      17.406  34.466 -10.703  1.00  0.39           C  
ATOM   3061  CG  PRO A 398      17.719  34.911 -12.135  1.00  0.39           C  
ATOM   3062  CD  PRO A 398      18.517  33.734 -12.698  1.00  0.39           C  
ATOM   3063  N   TRP A 399      15.072  31.897 -10.171  1.00  0.52           N  
ATOM   3064  CA  TRP A 399      13.614  31.829 -10.216  1.00  0.52           C  
ATOM   3065  C   TRP A 399      13.005  31.700  -8.822  1.00  0.52           C  
ATOM   3066  O   TRP A 399      11.852  31.318  -8.646  1.00  0.52           O  
ATOM   3067  CB  TRP A 399      13.067  30.727 -11.178  1.00  0.52           C  
ATOM   3068  CG  TRP A 399      13.317  29.263 -10.824  1.00  0.52           C  
ATOM   3069  CD1 TRP A 399      14.510  28.612 -10.686  1.00  0.52           C  
ATOM   3070  CD2 TRP A 399      12.290  28.261 -10.654  1.00  0.52           C  
ATOM   3071  NE1 TRP A 399      14.298  27.270 -10.442  1.00  0.52           N  
ATOM   3072  CE2 TRP A 399      12.942  27.034 -10.419  1.00  0.52           C  
ATOM   3073  CE3 TRP A 399      10.900  28.330 -10.699  1.00  0.52           C  
ATOM   3074  CZ2 TRP A 399      12.215  25.861 -10.230  1.00  0.52           C  
ATOM   3075  CZ3 TRP A 399      10.166  27.148 -10.513  1.00  0.52           C  
ATOM   3076  CH2 TRP A 399      10.813  25.929 -10.277  1.00  0.52           C  
ATOM   3077  N   SER A 400      13.765  32.071  -7.772  1.00  0.37           N  
ATOM   3078  CA  SER A 400      13.365  31.853  -6.387  1.00  0.37           C  
ATOM   3079  C   SER A 400      12.792  33.100  -5.737  1.00  0.37           C  
ATOM   3080  O   SER A 400      13.392  33.668  -4.830  1.00  0.37           O  
ATOM   3081  CB  SER A 400      14.547  31.376  -5.503  1.00  0.37           C  
ATOM   3082  OG  SER A 400      15.072  30.144  -6.000  1.00  0.37           O  
ATOM   3083  N   ALA A 401      11.603  33.564  -6.178  1.00  0.38           N  
ATOM   3084  CA  ALA A 401      10.932  34.682  -5.537  1.00  0.38           C  
ATOM   3085  C   ALA A 401       9.408  34.584  -5.644  1.00  0.38           C  
ATOM   3086  O   ALA A 401       8.851  34.563  -6.736  1.00  0.38           O  
ATOM   3087  CB  ALA A 401      11.406  36.028  -6.131  1.00  0.38           C  
ATOM   3088  N   GLY A 402       8.701  34.568  -4.485  1.00  0.37           N  
ATOM   3089  CA  GLY A 402       7.235  34.540  -4.401  1.00  0.37           C  
ATOM   3090  C   GLY A 402       6.585  33.175  -4.601  1.00  0.37           C  
ATOM   3091  O   GLY A 402       7.045  32.362  -5.388  1.00  0.37           O  
ATOM   3092  N   GLY A 403       5.458  32.822  -3.937  1.00  0.33           N  
ATOM   3093  CA  GLY A 403       4.870  33.410  -2.733  1.00  0.33           C  
ATOM   3094  C   GLY A 403       3.360  33.356  -2.658  1.00  0.33           C  
ATOM   3095  O   GLY A 403       2.679  34.172  -3.261  1.00  0.33           O  
ATOM   3096  N   GLY A 404       2.804  32.448  -1.819  1.00  0.30           N  
ATOM   3097  CA  GLY A 404       1.402  32.530  -1.393  1.00  0.30           C  
ATOM   3098  C   GLY A 404       0.527  31.318  -1.619  1.00  0.30           C  
ATOM   3099  O   GLY A 404       0.658  30.591  -2.590  1.00  0.30           O  
ATOM   3100  N   ALA A 405      -0.442  31.128  -0.698  1.00  0.33           N  
ATOM   3101  CA  ALA A 405      -1.690  30.425  -0.923  1.00  0.33           C  
ATOM   3102  C   ALA A 405      -1.786  28.927  -1.308  1.00  0.33           C  
ATOM   3103  O   ALA A 405      -2.142  28.536  -2.381  1.00  0.33           O  
ATOM   3104  CB  ALA A 405      -2.654  31.287  -1.760  1.00  0.33           C  
ATOM   3105  N   ALA A 406      -1.570  28.081  -0.266  1.00  0.32           N  
ATOM   3106  CA  ALA A 406      -2.376  26.911   0.066  1.00  0.32           C  
ATOM   3107  C   ALA A 406      -3.190  26.075  -0.939  1.00  0.32           C  
ATOM   3108  O   ALA A 406      -4.302  26.418  -1.302  1.00  0.32           O  
ATOM   3109  CB  ALA A 406      -3.396  27.392   1.123  1.00  0.32           C  
ATOM   3110  N   VAL A 407      -2.693  24.852  -1.260  1.00  0.33           N  
ATOM   3111  CA  VAL A 407      -3.575  23.709  -1.523  1.00  0.33           C  
ATOM   3112  C   VAL A 407      -2.950  22.442  -0.946  1.00  0.33           C  
ATOM   3113  O   VAL A 407      -1.792  22.410  -0.573  1.00  0.33           O  
ATOM   3114  CB  VAL A 407      -4.118  23.484  -2.946  1.00  0.33           C  
ATOM   3115  CG1 VAL A 407      -5.641  23.746  -2.910  1.00  0.33           C  
ATOM   3116  CG2 VAL A 407      -3.427  24.393  -3.976  1.00  0.33           C  
ATOM   3117  N   ILE A 408      -3.781  21.380  -0.794  1.00  0.34           N  
ATOM   3118  CA  ILE A 408      -3.449  20.163  -0.062  1.00  0.34           C  
ATOM   3119  C   ILE A 408      -3.120  18.999  -0.987  1.00  0.34           C  
ATOM   3120  O   ILE A 408      -3.893  18.639  -1.860  1.00  0.34           O  
ATOM   3121  CB  ILE A 408      -4.644  19.728   0.813  1.00  0.34           C  
ATOM   3122  CG1 ILE A 408      -4.934  20.783   1.909  1.00  0.34           C  
ATOM   3123  CG2 ILE A 408      -4.453  18.328   1.456  1.00  0.34           C  
ATOM   3124  CD1 ILE A 408      -6.276  20.594   2.634  1.00  0.34           C  
ATOM   3125  N   GLY A 409      -1.982  18.313  -0.698  1.00  0.33           N  
ATOM   3126  CA  GLY A 409      -1.878  16.872  -0.926  1.00  0.33           C  
ATOM   3127  C   GLY A 409      -0.791  16.348  -1.832  1.00  0.33           C  
ATOM   3128  O   GLY A 409      -0.465  16.897  -2.876  1.00  0.33           O  
ATOM   3129  N   LEU A 410      -0.256  15.173  -1.443  1.00  0.35           N  
ATOM   3130  CA  LEU A 410       0.455  14.255  -2.313  1.00  0.35           C  
ATOM   3131  C   LEU A 410       1.836  14.624  -2.841  1.00  0.35           C  
ATOM   3132  O   LEU A 410       2.033  14.864  -4.022  1.00  0.35           O  
ATOM   3133  CB  LEU A 410      -0.392  13.674  -3.475  1.00  0.35           C  
ATOM   3134  CG  LEU A 410      -1.413  12.598  -3.064  1.00  0.35           C  
ATOM   3135  CD1 LEU A 410      -2.651  13.165  -2.361  1.00  0.35           C  
ATOM   3136  CD2 LEU A 410      -1.848  11.814  -4.306  1.00  0.35           C  
ATOM   3137  N   ASN A 411       2.859  14.495  -1.972  1.00  0.35           N  
ATOM   3138  CA  ASN A 411       4.130  13.974  -2.434  1.00  0.35           C  
ATOM   3139  C   ASN A 411       4.373  12.716  -1.624  1.00  0.35           C  
ATOM   3140  O   ASN A 411       3.785  12.524  -0.569  1.00  0.35           O  
ATOM   3141  CB  ASN A 411       5.296  14.991  -2.382  1.00  0.35           C  
ATOM   3142  CG  ASN A 411       5.504  15.494  -3.807  1.00  0.35           C  
ATOM   3143  OD1 ASN A 411       5.690  14.687  -4.717  1.00  0.35           O  
ATOM   3144  ND2 ASN A 411       5.485  16.827  -4.023  1.00  0.35           N  
ATOM   3145  N   GLY A 412       5.140  11.773  -2.215  1.00  0.36           N  
ATOM   3146  CA  GLY A 412       5.277  10.405  -1.723  1.00  0.36           C  
ATOM   3147  C   GLY A 412       5.997  10.209  -0.420  1.00  0.36           C  
ATOM   3148  O   GLY A 412       6.826  11.018  -0.018  1.00  0.36           O  
ATOM   3149  N   ILE A 413       5.736   9.045   0.226  1.00  0.43           N  
ATOM   3150  CA  ILE A 413       6.316   8.651   1.499  1.00  0.43           C  
ATOM   3151  C   ILE A 413       7.802   8.324   1.400  1.00  0.43           C  
ATOM   3152  O   ILE A 413       8.276   7.206   1.415  1.00  0.43           O  
ATOM   3153  CB  ILE A 413       5.570   7.522   2.233  1.00  0.43           C  
ATOM   3154  CG1 ILE A 413       4.041   7.773   2.291  1.00  0.43           C  
ATOM   3155  CG2 ILE A 413       6.126   7.364   3.675  1.00  0.43           C  
ATOM   3156  CD1 ILE A 413       3.248   6.569   2.824  1.00  0.43           C  
ATOM   3157  N   LYS A 414       8.592   9.418   1.400  1.00  0.47           N  
ATOM   3158  CA  LYS A 414       9.681   9.548   2.331  1.00  0.47           C  
ATOM   3159  C   LYS A 414       9.060   9.536   3.707  1.00  0.47           C  
ATOM   3160  O   LYS A 414       8.035  10.161   3.938  1.00  0.47           O  
ATOM   3161  CB  LYS A 414      10.422  10.896   2.163  1.00  0.47           C  
ATOM   3162  CG  LYS A 414      11.133  11.050   0.813  1.00  0.47           C  
ATOM   3163  CD  LYS A 414      11.782  12.434   0.652  1.00  0.47           C  
ATOM   3164  CE  LYS A 414      12.504  12.590  -0.686  1.00  0.47           C  
ATOM   3165  NZ  LYS A 414      13.049  13.959  -0.813  1.00  0.47           N  
ATOM   3166  N   LYS A 415       9.628   8.787   4.657  1.00  0.48           N  
ATOM   3167  CA  LYS A 415       9.211   8.939   6.028  1.00  0.48           C  
ATOM   3168  C   LYS A 415       9.705  10.283   6.525  1.00  0.48           C  
ATOM   3169  O   LYS A 415      10.882  10.435   6.830  1.00  0.48           O  
ATOM   3170  CB  LYS A 415       9.775   7.773   6.870  1.00  0.48           C  
ATOM   3171  CG  LYS A 415       9.396   7.809   8.357  1.00  0.48           C  
ATOM   3172  CD  LYS A 415       9.868   6.538   9.079  1.00  0.48           C  
ATOM   3173  CE  LYS A 415       9.617   6.581  10.586  1.00  0.48           C  
ATOM   3174  NZ  LYS A 415      10.124   5.343  11.219  1.00  0.48           N  
ATOM   3175  N   ASP A 416       8.814  11.300   6.549  1.00  0.52           N  
ATOM   3176  CA  ASP A 416       9.153  12.643   6.954  1.00  0.52           C  
ATOM   3177  C   ASP A 416       9.634  12.684   8.394  1.00  0.52           C  
ATOM   3178  O   ASP A 416       8.904  12.483   9.363  1.00  0.52           O  
ATOM   3179  CB  ASP A 416       7.998  13.638   6.695  1.00  0.52           C  
ATOM   3180  CG  ASP A 416       7.743  13.755   5.201  1.00  0.52           C  
ATOM   3181  OD1 ASP A 416       8.733  13.966   4.450  1.00  0.52           O  
ATOM   3182  OD2 ASP A 416       6.556  13.653   4.805  1.00  0.52           O  
ATOM   3183  N   TYR A 417      10.949  12.899   8.547  1.00  0.69           N  
ATOM   3184  CA  TYR A 417      11.589  12.898   9.829  1.00  0.69           C  
ATOM   3185  C   TYR A 417      11.511  14.303  10.370  1.00  0.69           C  
ATOM   3186  O   TYR A 417      12.026  15.236   9.756  1.00  0.69           O  
ATOM   3187  CB  TYR A 417      13.082  12.472   9.721  1.00  0.69           C  
ATOM   3188  CG  TYR A 417      13.241  11.098   9.118  1.00  0.69           C  
ATOM   3189  CD1 TYR A 417      12.775   9.969   9.805  1.00  0.69           C  
ATOM   3190  CD2 TYR A 417      13.878  10.914   7.877  1.00  0.69           C  
ATOM   3191  CE1 TYR A 417      12.917   8.689   9.256  1.00  0.69           C  
ATOM   3192  CE2 TYR A 417      14.043   9.627   7.339  1.00  0.69           C  
ATOM   3193  CZ  TYR A 417      13.554   8.513   8.029  1.00  0.69           C  
ATOM   3194  OH  TYR A 417      13.703   7.213   7.506  1.00  0.69           O  
ATOM   3195  N   ASP A 418      10.884  14.501  11.551  1.00  0.83           N  
ATOM   3196  CA  ASP A 418      10.993  15.747  12.284  1.00  0.83           C  
ATOM   3197  C   ASP A 418      12.466  16.063  12.560  1.00  0.83           C  
ATOM   3198  O   ASP A 418      13.087  15.490  13.450  1.00  0.83           O  
ATOM   3199  CB  ASP A 418      10.300  15.666  13.672  1.00  0.83           C  
ATOM   3200  CG  ASP A 418       8.816  15.959  13.719  1.00  0.83           C  
ATOM   3201  OD1 ASP A 418       8.174  16.289  12.700  1.00  0.83           O  
ATOM   3202  OD2 ASP A 418       8.322  15.929  14.884  1.00  0.83           O  
ATOM   3203  N   GLU A 419      13.073  17.009  11.813  1.00  0.86           N  
ATOM   3204  CA  GLU A 419      14.496  17.294  11.926  1.00  0.86           C  
ATOM   3205  C   GLU A 419      14.838  18.071  13.188  1.00  0.86           C  
ATOM   3206  O   GLU A 419      15.986  18.179  13.607  1.00  0.86           O  
ATOM   3207  CB  GLU A 419      15.028  17.974  10.650  1.00  0.86           C  
ATOM   3208  CG  GLU A 419      14.786  17.098   9.399  1.00  0.86           C  
ATOM   3209  CD  GLU A 419      15.835  17.316   8.320  1.00  0.86           C  
ATOM   3210  OE1 GLU A 419      16.505  16.298   7.996  1.00  0.86           O  
ATOM   3211  OE2 GLU A 419      16.007  18.455   7.826  1.00  0.86           O  
ATOM   3212  N   THR A 420      13.785  18.570  13.856  1.00  0.90           N  
ATOM   3213  CA  THR A 420      13.787  19.130  15.193  1.00  0.90           C  
ATOM   3214  C   THR A 420      13.820  18.078  16.294  1.00  0.90           C  
ATOM   3215  O   THR A 420      14.083  18.400  17.450  1.00  0.90           O  
ATOM   3216  CB  THR A 420      12.557  19.993  15.446  1.00  0.90           C  
ATOM   3217  OG1 THR A 420      11.334  19.310  15.220  1.00  0.90           O  
ATOM   3218  CG2 THR A 420      12.547  21.153  14.457  1.00  0.90           C  
ATOM   3219  N   ASN A 421      13.539  16.795  15.970  1.00  0.94           N  
ATOM   3220  CA  ASN A 421      13.388  15.716  16.925  1.00  0.94           C  
ATOM   3221  C   ASN A 421      14.643  14.852  16.916  1.00  0.94           C  
ATOM   3222  O   ASN A 421      15.045  14.278  15.906  1.00  0.94           O  
ATOM   3223  CB  ASN A 421      12.112  14.902  16.572  1.00  0.94           C  
ATOM   3224  CG  ASN A 421      11.702  13.874  17.621  1.00  0.94           C  
ATOM   3225  OD1 ASN A 421      12.407  13.562  18.574  1.00  0.94           O  
ATOM   3226  ND2 ASN A 421      10.477  13.321  17.440  1.00  0.94           N  
ATOM   3227  N   LEU A 422      15.303  14.754  18.077  1.00  0.94           N  
ATOM   3228  CA  LEU A 422      16.556  14.066  18.243  1.00  0.94           C  
ATOM   3229  C   LEU A 422      16.394  12.823  19.076  1.00  0.94           C  
ATOM   3230  O   LEU A 422      15.765  12.818  20.119  1.00  0.94           O  
ATOM   3231  CB  LEU A 422      17.583  14.953  18.981  1.00  0.94           C  
ATOM   3232  CG  LEU A 422      17.874  16.293  18.286  1.00  0.94           C  
ATOM   3233  CD1 LEU A 422      19.008  17.033  19.004  1.00  0.94           C  
ATOM   3234  CD2 LEU A 422      18.231  16.112  16.808  1.00  0.94           C  
ATOM   3235  N   TYR A 423      17.033  11.732  18.622  1.00  0.94           N  
ATOM   3236  CA  TYR A 423      17.248  10.532  19.392  1.00  0.94           C  
ATOM   3237  C   TYR A 423      18.566  10.723  20.129  1.00  0.94           C  
ATOM   3238  O   TYR A 423      19.564  11.141  19.539  1.00  0.94           O  
ATOM   3239  CB  TYR A 423      17.301   9.299  18.436  1.00  0.94           C  
ATOM   3240  CG  TYR A 423      17.772   8.018  19.089  1.00  0.94           C  
ATOM   3241  CD1 TYR A 423      19.148   7.769  19.246  1.00  0.94           C  
ATOM   3242  CD2 TYR A 423      16.861   7.060  19.559  1.00  0.94           C  
ATOM   3243  CE1 TYR A 423      19.600   6.594  19.852  1.00  0.94           C  
ATOM   3244  CE2 TYR A 423      17.313   5.870  20.153  1.00  0.94           C  
ATOM   3245  CZ  TYR A 423      18.685   5.635  20.284  1.00  0.94           C  
ATOM   3246  OH  TYR A 423      19.168   4.434  20.831  1.00  0.94           O  
ATOM   3247  N   ILE A 424      18.587  10.392  21.433  1.00  0.93           N  
ATOM   3248  CA  ILE A 424      19.773  10.419  22.265  1.00  0.93           C  
ATOM   3249  C   ILE A 424      19.957   9.014  22.799  1.00  0.93           C  
ATOM   3250  O   ILE A 424      19.106   8.492  23.517  1.00  0.93           O  
ATOM   3251  CB  ILE A 424      19.683  11.383  23.449  1.00  0.93           C  
ATOM   3252  CG1 ILE A 424      19.386  12.833  23.008  1.00  0.93           C  
ATOM   3253  CG2 ILE A 424      21.014  11.357  24.240  1.00  0.93           C  
ATOM   3254  CD1 ILE A 424      17.903  13.170  22.831  1.00  0.93           C  
ATOM   3255  N   GLY A 425      21.076   8.352  22.445  1.00  0.92           N  
ATOM   3256  CA  GLY A 425      21.409   7.013  22.912  1.00  0.92           C  
ATOM   3257  C   GLY A 425      22.567   7.021  23.866  1.00  0.92           C  
ATOM   3258  O   GLY A 425      23.328   7.981  23.941  1.00  0.92           O  
ATOM   3259  N   TYR A 426      22.715   5.904  24.603  1.00  0.90           N  
ATOM   3260  CA  TYR A 426      23.781   5.615  25.552  1.00  0.90           C  
ATOM   3261  C   TYR A 426      23.711   6.429  26.834  1.00  0.90           C  
ATOM   3262  O   TYR A 426      24.702   6.622  27.532  1.00  0.90           O  
ATOM   3263  CB  TYR A 426      25.207   5.657  24.948  1.00  0.90           C  
ATOM   3264  CG  TYR A 426      25.321   4.737  23.775  1.00  0.90           C  
ATOM   3265  CD1 TYR A 426      25.245   3.346  23.936  1.00  0.90           C  
ATOM   3266  CD2 TYR A 426      25.516   5.264  22.490  1.00  0.90           C  
ATOM   3267  CE1 TYR A 426      25.338   2.502  22.821  1.00  0.90           C  
ATOM   3268  CE2 TYR A 426      25.610   4.419  21.378  1.00  0.90           C  
ATOM   3269  CZ  TYR A 426      25.513   3.037  21.543  1.00  0.90           C  
ATOM   3270  OH  TYR A 426      25.596   2.185  20.424  1.00  0.90           O  
ATOM   3271  N   LEU A 427      22.499   6.878  27.215  1.00  0.91           N  
ATOM   3272  CA  LEU A 427      22.247   7.588  28.456  1.00  0.91           C  
ATOM   3273  C   LEU A 427      22.592   6.769  29.705  1.00  0.91           C  
ATOM   3274  O   LEU A 427      22.476   5.538  29.682  1.00  0.91           O  
ATOM   3275  CB  LEU A 427      20.777   8.068  28.557  1.00  0.91           C  
ATOM   3276  CG  LEU A 427      20.371   9.137  27.523  1.00  0.91           C  
ATOM   3277  CD1 LEU A 427      18.878   9.478  27.646  1.00  0.91           C  
ATOM   3278  CD2 LEU A 427      21.210  10.416  27.673  1.00  0.91           C  
ATOM   3279  N   PRO A 428      23.047   7.355  30.810  1.00  0.86           N  
ATOM   3280  CA  PRO A 428      23.097   6.693  32.114  1.00  0.86           C  
ATOM   3281  C   PRO A 428      21.766   6.100  32.583  1.00  0.86           C  
ATOM   3282  O   PRO A 428      20.728   6.606  32.155  1.00  0.86           O  
ATOM   3283  CB  PRO A 428      23.616   7.786  33.056  1.00  0.86           C  
ATOM   3284  CG  PRO A 428      24.400   8.739  32.157  1.00  0.86           C  
ATOM   3285  CD  PRO A 428      23.604   8.709  30.860  1.00  0.86           C  
ATOM   3286  N   PRO A 429      21.707   5.067  33.424  1.00  0.82           N  
ATOM   3287  CA  PRO A 429      20.451   4.521  33.934  1.00  0.82           C  
ATOM   3288  C   PRO A 429      19.825   5.428  34.981  1.00  0.82           C  
ATOM   3289  O   PRO A 429      18.632   5.331  35.235  1.00  0.82           O  
ATOM   3290  CB  PRO A 429      20.873   3.164  34.512  1.00  0.82           C  
ATOM   3291  CG  PRO A 429      22.310   3.390  34.998  1.00  0.82           C  
ATOM   3292  CD  PRO A 429      22.876   4.432  34.031  1.00  0.82           C  
ATOM   3293  N   THR A 430      20.642   6.314  35.566  1.00  0.86           N  
ATOM   3294  CA  THR A 430      20.363   7.369  36.519  1.00  0.86           C  
ATOM   3295  C   THR A 430      19.744   8.577  35.852  1.00  0.86           C  
ATOM   3296  O   THR A 430      19.269   9.491  36.515  1.00  0.86           O  
ATOM   3297  CB  THR A 430      21.690   7.854  37.101  1.00  0.86           C  
ATOM   3298  OG1 THR A 430      22.667   7.849  36.065  1.00  0.86           O  
ATOM   3299  CG2 THR A 430      22.170   6.876  38.181  1.00  0.86           C  
ATOM   3300  N   MET A 431      19.764   8.641  34.506  1.00  0.88           N  
ATOM   3301  CA  MET A 431      19.292   9.800  33.782  1.00  0.88           C  
ATOM   3302  C   MET A 431      17.769   9.881  33.679  1.00  0.88           C  
ATOM   3303  O   MET A 431      17.110   8.998  33.124  1.00  0.88           O  
ATOM   3304  CB  MET A 431      19.919   9.844  32.369  1.00  0.88           C  
ATOM   3305  CG  MET A 431      19.826  11.205  31.661  1.00  0.88           C  
ATOM   3306  SD  MET A 431      20.936  12.444  32.388  1.00  0.88           S  
ATOM   3307  CE  MET A 431      20.835  13.527  30.946  1.00  0.88           C  
ATOM   3308  N   ASP A 432      17.203  10.986  34.205  1.00  0.90           N  
ATOM   3309  CA  ASP A 432      15.793  11.312  34.212  1.00  0.90           C  
ATOM   3310  C   ASP A 432      15.458  12.394  33.199  1.00  0.90           C  
ATOM   3311  O   ASP A 432      16.338  13.033  32.617  1.00  0.90           O  
ATOM   3312  CB  ASP A 432      15.360  11.794  35.623  1.00  0.90           C  
ATOM   3313  CG  ASP A 432      15.102  10.597  36.512  1.00  0.90           C  
ATOM   3314  OD1 ASP A 432      14.416   9.675  36.000  1.00  0.90           O  
ATOM   3315  OD2 ASP A 432      15.509  10.591  37.693  1.00  0.90           O  
ATOM   3316  N   ASP A 433      14.143  12.623  32.972  1.00  0.92           N  
ATOM   3317  CA  ASP A 433      13.602  13.588  32.031  1.00  0.92           C  
ATOM   3318  C   ASP A 433      14.112  15.011  32.273  1.00  0.92           C  
ATOM   3319  O   ASP A 433      14.598  15.670  31.361  1.00  0.92           O  
ATOM   3320  CB  ASP A 433      12.048  13.559  32.081  1.00  0.92           C  
ATOM   3321  CG  ASP A 433      11.518  12.214  31.613  1.00  0.92           C  
ATOM   3322  OD1 ASP A 433      12.140  11.642  30.685  1.00  0.92           O  
ATOM   3323  OD2 ASP A 433      10.496  11.731  32.160  1.00  0.92           O  
ATOM   3324  N   ASP A 434      14.112  15.478  33.543  1.00  0.91           N  
ATOM   3325  CA  ASP A 434      14.649  16.773  33.943  1.00  0.91           C  
ATOM   3326  C   ASP A 434      16.137  16.931  33.660  1.00  0.91           C  
ATOM   3327  O   ASP A 434      16.611  17.971  33.207  1.00  0.91           O  
ATOM   3328  CB  ASP A 434      14.406  17.031  35.443  1.00  0.91           C  
ATOM   3329  CG  ASP A 434      12.919  16.923  35.695  1.00  0.91           C  
ATOM   3330  OD1 ASP A 434      12.173  17.756  35.121  1.00  0.91           O  
ATOM   3331  OD2 ASP A 434      12.528  15.983  36.426  1.00  0.91           O  
ATOM   3332  N   GLY A 435      16.925  15.854  33.880  1.00  0.91           N  
ATOM   3333  CA  GLY A 435      18.342  15.825  33.538  1.00  0.91           C  
ATOM   3334  C   GLY A 435      18.572  15.936  32.055  1.00  0.91           C  
ATOM   3335  O   GLY A 435      19.503  16.598  31.605  1.00  0.91           O  
ATOM   3336  N   LEU A 436      17.682  15.326  31.249  1.00  0.92           N  
ATOM   3337  CA  LEU A 436      17.689  15.452  29.805  1.00  0.92           C  
ATOM   3338  C   LEU A 436      17.353  16.860  29.327  1.00  0.92           C  
ATOM   3339  O   LEU A 436      17.993  17.391  28.425  1.00  0.92           O  
ATOM   3340  CB  LEU A 436      16.783  14.377  29.158  1.00  0.92           C  
ATOM   3341  CG  LEU A 436      17.063  14.105  27.665  1.00  0.92           C  
ATOM   3342  CD1 LEU A 436      18.443  13.464  27.445  1.00  0.92           C  
ATOM   3343  CD2 LEU A 436      15.967  13.214  27.061  1.00  0.92           C  
ATOM   3344  N   VAL A 437      16.374  17.538  29.962  1.00  0.94           N  
ATOM   3345  CA  VAL A 437      16.095  18.950  29.708  1.00  0.94           C  
ATOM   3346  C   VAL A 437      17.277  19.846  30.048  1.00  0.94           C  
ATOM   3347  O   VAL A 437      17.689  20.682  29.251  1.00  0.94           O  
ATOM   3348  CB  VAL A 437      14.886  19.433  30.509  1.00  0.94           C  
ATOM   3349  CG1 VAL A 437      14.634  20.948  30.348  1.00  0.94           C  
ATOM   3350  CG2 VAL A 437      13.637  18.672  30.041  1.00  0.94           C  
ATOM   3351  N   SER A 438      17.886  19.646  31.235  1.00  0.92           N  
ATOM   3352  CA  SER A 438      18.989  20.451  31.759  1.00  0.92           C  
ATOM   3353  C   SER A 438      20.240  20.444  30.889  1.00  0.92           C  
ATOM   3354  O   SER A 438      20.917  21.453  30.727  1.00  0.92           O  
ATOM   3355  CB  SER A 438      19.338  20.014  33.207  1.00  0.92           C  
ATOM   3356  OG  SER A 438      20.159  20.971  33.879  1.00  0.92           O  
ATOM   3357  N   LEU A 439      20.559  19.294  30.269  1.00  0.91           N  
ATOM   3358  CA  LEU A 439      21.728  19.154  29.420  1.00  0.91           C  
ATOM   3359  C   LEU A 439      21.521  19.559  27.965  1.00  0.91           C  
ATOM   3360  O   LEU A 439      22.483  19.736  27.220  1.00  0.91           O  
ATOM   3361  CB  LEU A 439      22.208  17.687  29.513  1.00  0.91           C  
ATOM   3362  CG  LEU A 439      23.392  17.530  30.487  1.00  0.91           C  
ATOM   3363  CD1 LEU A 439      23.356  16.192  31.228  1.00  0.91           C  
ATOM   3364  CD2 LEU A 439      24.728  17.676  29.750  1.00  0.91           C  
ATOM   3365  N   PHE A 440      20.266  19.743  27.512  1.00  0.93           N  
ATOM   3366  CA  PHE A 440      19.996  20.085  26.127  1.00  0.93           C  
ATOM   3367  C   PHE A 440      19.413  21.490  25.979  1.00  0.93           C  
ATOM   3368  O   PHE A 440      19.429  22.069  24.900  1.00  0.93           O  
ATOM   3369  CB  PHE A 440      19.075  19.007  25.491  1.00  0.93           C  
ATOM   3370  CG  PHE A 440      19.883  17.813  25.028  1.00  0.93           C  
ATOM   3371  CD1 PHE A 440      20.357  17.748  23.707  1.00  0.93           C  
ATOM   3372  CD2 PHE A 440      20.177  16.744  25.890  1.00  0.93           C  
ATOM   3373  CE1 PHE A 440      21.087  16.645  23.248  1.00  0.93           C  
ATOM   3374  CE2 PHE A 440      20.917  15.641  25.441  1.00  0.93           C  
ATOM   3375  CZ  PHE A 440      21.373  15.592  24.120  1.00  0.93           C  
ATOM   3376  N   SER A 441      18.963  22.145  27.068  1.00  0.93           N  
ATOM   3377  CA  SER A 441      18.365  23.482  27.027  1.00  0.93           C  
ATOM   3378  C   SER A 441      19.319  24.582  26.592  1.00  0.93           C  
ATOM   3379  O   SER A 441      18.923  25.623  26.082  1.00  0.93           O  
ATOM   3380  CB  SER A 441      17.804  23.879  28.416  1.00  0.93           C  
ATOM   3381  OG  SER A 441      18.827  23.805  29.413  1.00  0.93           O  
ATOM   3382  N   GLN A 442      20.632  24.340  26.741  1.00  0.92           N  
ATOM   3383  CA  GLN A 442      21.689  25.240  26.343  1.00  0.92           C  
ATOM   3384  C   GLN A 442      21.865  25.412  24.831  1.00  0.92           C  
ATOM   3385  O   GLN A 442      22.661  26.237  24.387  1.00  0.92           O  
ATOM   3386  CB  GLN A 442      23.021  24.786  26.991  1.00  0.92           C  
ATOM   3387  CG  GLN A 442      23.504  23.381  26.567  1.00  0.92           C  
ATOM   3388  CD  GLN A 442      24.914  23.104  27.090  1.00  0.92           C  
ATOM   3389  OE1 GLN A 442      25.142  22.815  28.260  1.00  0.92           O  
ATOM   3390  NE2 GLN A 442      25.918  23.203  26.185  1.00  0.92           N  
ATOM   3391  N   PHE A 443      21.134  24.641  23.998  1.00  0.91           N  
ATOM   3392  CA  PHE A 443      21.234  24.738  22.555  1.00  0.91           C  
ATOM   3393  C   PHE A 443      19.981  25.295  21.899  1.00  0.91           C  
ATOM   3394  O   PHE A 443      19.954  25.467  20.686  1.00  0.91           O  
ATOM   3395  CB  PHE A 443      21.472  23.342  21.940  1.00  0.91           C  
ATOM   3396  CG  PHE A 443      22.704  22.711  22.512  1.00  0.91           C  
ATOM   3397  CD1 PHE A 443      23.979  23.211  22.207  1.00  0.91           C  
ATOM   3398  CD2 PHE A 443      22.589  21.634  23.403  1.00  0.91           C  
ATOM   3399  CE1 PHE A 443      25.122  22.632  22.771  1.00  0.91           C  
ATOM   3400  CE2 PHE A 443      23.725  21.073  23.991  1.00  0.91           C  
ATOM   3401  CZ  PHE A 443      24.995  21.551  23.649  1.00  0.91           C  
ATOM   3402  N   GLY A 444      18.920  25.610  22.675  1.00  0.91           N  
ATOM   3403  CA  GLY A 444      17.671  26.095  22.099  1.00  0.91           C  
ATOM   3404  C   GLY A 444      16.473  25.669  22.900  1.00  0.91           C  
ATOM   3405  O   GLY A 444      16.592  24.946  23.889  1.00  0.91           O  
ATOM   3406  N   ASP A 445      15.275  26.125  22.491  1.00  0.93           N  
ATOM   3407  CA  ASP A 445      14.042  25.906  23.225  1.00  0.93           C  
ATOM   3408  C   ASP A 445      13.506  24.481  23.069  1.00  0.93           C  
ATOM   3409  O   ASP A 445      13.328  23.945  21.976  1.00  0.93           O  
ATOM   3410  CB  ASP A 445      12.966  26.971  22.861  1.00  0.93           C  
ATOM   3411  CG  ASP A 445      12.638  27.899  24.019  1.00  0.93           C  
ATOM   3412  OD1 ASP A 445      12.706  27.437  25.188  1.00  0.93           O  
ATOM   3413  OD2 ASP A 445      12.281  29.073  23.743  1.00  0.93           O  
ATOM   3414  N   ILE A 446      13.243  23.794  24.200  1.00  0.93           N  
ATOM   3415  CA  ILE A 446      12.809  22.406  24.177  1.00  0.93           C  
ATOM   3416  C   ILE A 446      11.300  22.331  24.279  1.00  0.93           C  
ATOM   3417  O   ILE A 446      10.700  22.612  25.311  1.00  0.93           O  
ATOM   3418  CB  ILE A 446      13.468  21.559  25.265  1.00  0.93           C  
ATOM   3419  CG1 ILE A 446      14.994  21.494  25.018  1.00  0.93           C  
ATOM   3420  CG2 ILE A 446      12.861  20.135  25.294  1.00  0.93           C  
ATOM   3421  CD1 ILE A 446      15.771  20.730  26.095  1.00  0.93           C  
ATOM   3422  N   VAL A 447      10.652  21.899  23.177  1.00  0.93           N  
ATOM   3423  CA  VAL A 447       9.229  21.617  23.095  1.00  0.93           C  
ATOM   3424  C   VAL A 447       8.873  20.361  23.883  1.00  0.93           C  
ATOM   3425  O   VAL A 447       7.872  20.307  24.585  1.00  0.93           O  
ATOM   3426  CB  VAL A 447       8.787  21.497  21.634  1.00  0.93           C  
ATOM   3427  CG1 VAL A 447       7.277  21.206  21.509  1.00  0.93           C  
ATOM   3428  CG2 VAL A 447       9.113  22.822  20.918  1.00  0.93           C  
ATOM   3429  N   MET A 448       9.711  19.302  23.786  1.00  0.91           N  
ATOM   3430  CA  MET A 448       9.490  18.088  24.551  1.00  0.91           C  
ATOM   3431  C   MET A 448      10.804  17.359  24.810  1.00  0.91           C  
ATOM   3432  O   MET A 448      11.637  17.239  23.921  1.00  0.91           O  
ATOM   3433  CB  MET A 448       8.519  17.151  23.789  1.00  0.91           C  
ATOM   3434  CG  MET A 448       8.115  15.865  24.530  1.00  0.91           C  
ATOM   3435  SD  MET A 448       6.973  14.848  23.550  1.00  0.91           S  
ATOM   3436  CE  MET A 448       6.765  13.570  24.817  1.00  0.91           C  
ATOM   3437  N   ALA A 449      11.020  16.824  26.032  1.00  0.93           N  
ATOM   3438  CA  ALA A 449      12.098  15.891  26.311  1.00  0.93           C  
ATOM   3439  C   ALA A 449      11.507  14.652  26.964  1.00  0.93           C  
ATOM   3440  O   ALA A 449      10.538  14.759  27.714  1.00  0.93           O  
ATOM   3441  CB  ALA A 449      13.156  16.505  27.251  1.00  0.93           C  
ATOM   3442  N   LYS A 450      12.046  13.449  26.671  1.00  0.94           N  
ATOM   3443  CA  LYS A 450      11.594  12.239  27.333  1.00  0.94           C  
ATOM   3444  C   LYS A 450      12.591  11.090  27.279  1.00  0.94           C  
ATOM   3445  O   LYS A 450      12.972  10.633  26.199  1.00  0.94           O  
ATOM   3446  CB  LYS A 450      10.256  11.745  26.733  1.00  0.94           C  
ATOM   3447  CG  LYS A 450       9.636  10.617  27.564  1.00  0.94           C  
ATOM   3448  CD  LYS A 450       8.120  10.501  27.384  1.00  0.94           C  
ATOM   3449  CE  LYS A 450       7.520   9.526  28.398  1.00  0.94           C  
ATOM   3450  NZ  LYS A 450       6.098   9.850  28.643  1.00  0.94           N  
ATOM   3451  N   VAL A 451      13.019  10.556  28.437  1.00  0.94           N  
ATOM   3452  CA  VAL A 451      13.772   9.319  28.567  1.00  0.94           C  
ATOM   3453  C   VAL A 451      12.830   8.128  28.451  1.00  0.94           C  
ATOM   3454  O   VAL A 451      11.724   8.118  28.991  1.00  0.94           O  
ATOM   3455  CB  VAL A 451      14.519   9.247  29.900  1.00  0.94           C  
ATOM   3456  CG1 VAL A 451      15.342   7.949  30.038  1.00  0.94           C  
ATOM   3457  CG2 VAL A 451      15.462  10.458  30.032  1.00  0.94           C  
ATOM   3458  N   ILE A 452      13.227   7.056  27.734  1.00  0.92           N  
ATOM   3459  CA  ILE A 452      12.376   5.884  27.613  1.00  0.92           C  
ATOM   3460  C   ILE A 452      12.727   4.885  28.697  1.00  0.92           C  
ATOM   3461  O   ILE A 452      13.783   4.255  28.703  1.00  0.92           O  
ATOM   3462  CB  ILE A 452      12.420   5.253  26.228  1.00  0.92           C  
ATOM   3463  CG1 ILE A 452      12.054   6.289  25.133  1.00  0.92           C  
ATOM   3464  CG2 ILE A 452      11.495   4.014  26.150  1.00  0.92           C  
ATOM   3465  CD1 ILE A 452      10.704   6.996  25.319  1.00  0.92           C  
ATOM   3466  N   LYS A 453      11.816   4.736  29.674  1.00  0.91           N  
ATOM   3467  CA  LYS A 453      11.920   3.784  30.758  1.00  0.91           C  
ATOM   3468  C   LYS A 453      11.180   2.502  30.433  1.00  0.91           C  
ATOM   3469  O   LYS A 453      10.212   2.486  29.675  1.00  0.91           O  
ATOM   3470  CB  LYS A 453      11.411   4.413  32.079  1.00  0.91           C  
ATOM   3471  CG  LYS A 453      12.271   5.626  32.461  1.00  0.91           C  
ATOM   3472  CD  LYS A 453      11.913   6.299  33.793  1.00  0.91           C  
ATOM   3473  CE  LYS A 453      12.843   7.488  34.052  1.00  0.91           C  
ATOM   3474  NZ  LYS A 453      12.527   8.128  35.336  1.00  0.91           N  
ATOM   3475  N   ASP A 454      11.644   1.361  30.983  1.00  0.86           N  
ATOM   3476  CA  ASP A 454      10.953   0.106  30.841  1.00  0.86           C  
ATOM   3477  C   ASP A 454       9.706   0.063  31.710  1.00  0.86           C  
ATOM   3478  O   ASP A 454       9.713   0.359  32.895  1.00  0.86           O  
ATOM   3479  CB  ASP A 454      11.869  -1.119  31.078  1.00  0.86           C  
ATOM   3480  CG  ASP A 454      11.148  -2.343  30.534  1.00  0.86           C  
ATOM   3481  OD1 ASP A 454      10.966  -2.411  29.284  1.00  0.86           O  
ATOM   3482  OD2 ASP A 454      10.655  -3.146  31.358  1.00  0.86           O  
ATOM   3483  N   ARG A 455       8.589  -0.341  31.079  1.00  0.85           N  
ATOM   3484  CA  ARG A 455       7.287  -0.397  31.696  1.00  0.85           C  
ATOM   3485  C   ARG A 455       7.182  -1.471  32.767  1.00  0.85           C  
ATOM   3486  O   ARG A 455       6.348  -1.382  33.662  1.00  0.85           O  
ATOM   3487  CB  ARG A 455       6.233  -0.667  30.594  1.00  0.85           C  
ATOM   3488  CG  ARG A 455       4.773  -0.452  31.044  1.00  0.85           C  
ATOM   3489  CD  ARG A 455       3.729  -0.993  30.068  1.00  0.85           C  
ATOM   3490  NE  ARG A 455       3.873  -2.483  30.090  1.00  0.85           N  
ATOM   3491  CZ  ARG A 455       3.111  -3.323  29.382  1.00  0.85           C  
ATOM   3492  NH1 ARG A 455       2.125  -2.879  28.608  1.00  0.85           N  
ATOM   3493  NH2 ARG A 455       3.349  -4.629  29.458  1.00  0.85           N  
ATOM   3494  N   ASN A 456       8.027  -2.521  32.705  1.00  0.81           N  
ATOM   3495  CA  ASN A 456       7.877  -3.642  33.602  1.00  0.81           C  
ATOM   3496  C   ASN A 456       8.871  -3.579  34.766  1.00  0.81           C  
ATOM   3497  O   ASN A 456       8.698  -4.274  35.763  1.00  0.81           O  
ATOM   3498  CB  ASN A 456       8.114  -4.952  32.812  1.00  0.81           C  
ATOM   3499  CG  ASN A 456       7.111  -5.188  31.676  1.00  0.81           C  
ATOM   3500  OD1 ASN A 456       6.138  -4.484  31.386  1.00  0.81           O  
ATOM   3501  ND2 ASN A 456       7.369  -6.315  30.962  1.00  0.81           N  
ATOM   3502  N   THR A 457       9.926  -2.731  34.679  1.00  0.85           N  
ATOM   3503  CA  THR A 457      10.961  -2.638  35.716  1.00  0.85           C  
ATOM   3504  C   THR A 457      11.264  -1.229  36.198  1.00  0.85           C  
ATOM   3505  O   THR A 457      11.972  -1.042  37.184  1.00  0.85           O  
ATOM   3506  CB  THR A 457      12.303  -3.215  35.272  1.00  0.85           C  
ATOM   3507  OG1 THR A 457      12.810  -2.563  34.113  1.00  0.85           O  
ATOM   3508  CG2 THR A 457      12.133  -4.700  34.934  1.00  0.85           C  
ATOM   3509  N   GLY A 458      10.776  -0.187  35.494  1.00  0.83           N  
ATOM   3510  CA  GLY A 458      10.990   1.225  35.808  1.00  0.83           C  
ATOM   3511  C   GLY A 458      12.349   1.752  35.424  1.00  0.83           C  
ATOM   3512  O   GLY A 458      12.597   2.954  35.476  1.00  0.83           O  
ATOM   3513  N   GLN A 459      13.263   0.863  35.000  1.00  0.82           N  
ATOM   3514  CA  GLN A 459      14.624   1.179  34.611  1.00  0.82           C  
ATOM   3515  C   GLN A 459      14.700   1.958  33.303  1.00  0.82           C  
ATOM   3516  O   GLN A 459      14.031   1.630  32.326  1.00  0.82           O  
ATOM   3517  CB  GLN A 459      15.444  -0.128  34.465  1.00  0.82           C  
ATOM   3518  CG  GLN A 459      15.631  -0.924  35.782  1.00  0.82           C  
ATOM   3519  CD  GLN A 459      16.881  -0.492  36.556  1.00  0.82           C  
ATOM   3520  OE1 GLN A 459      17.924  -0.178  35.989  1.00  0.82           O  
ATOM   3521  NE2 GLN A 459      16.794  -0.511  37.908  1.00  0.82           N  
ATOM   3522  N   SER A 460      15.539   3.011  33.225  1.00  0.87           N  
ATOM   3523  CA  SER A 460      15.818   3.714  31.976  1.00  0.87           C  
ATOM   3524  C   SER A 460      16.515   2.834  30.954  1.00  0.87           C  
ATOM   3525  O   SER A 460      17.522   2.196  31.243  1.00  0.87           O  
ATOM   3526  CB  SER A 460      16.670   4.992  32.197  1.00  0.87           C  
ATOM   3527  OG  SER A 460      15.903   5.978  32.889  1.00  0.87           O  
ATOM   3528  N   LYS A 461      16.038   2.818  29.689  1.00  0.88           N  
ATOM   3529  CA  LYS A 461      16.544   1.904  28.674  1.00  0.88           C  
ATOM   3530  C   LYS A 461      17.781   2.435  27.974  1.00  0.88           C  
ATOM   3531  O   LYS A 461      18.215   1.921  26.949  1.00  0.88           O  
ATOM   3532  CB  LYS A 461      15.482   1.652  27.572  1.00  0.88           C  
ATOM   3533  CG  LYS A 461      14.245   0.904  28.068  1.00  0.88           C  
ATOM   3534  CD  LYS A 461      13.415   0.288  26.925  1.00  0.88           C  
ATOM   3535  CE  LYS A 461      12.156  -0.349  27.504  1.00  0.88           C  
ATOM   3536  NZ  LYS A 461      11.689  -1.575  26.818  1.00  0.88           N  
ATOM   3537  N   GLY A 462      18.393   3.501  28.523  1.00  0.89           N  
ATOM   3538  CA  GLY A 462      19.598   4.084  27.961  1.00  0.89           C  
ATOM   3539  C   GLY A 462      19.368   4.950  26.756  1.00  0.89           C  
ATOM   3540  O   GLY A 462      20.319   5.331  26.082  1.00  0.89           O  
ATOM   3541  N   TYR A 463      18.109   5.305  26.449  1.00  0.93           N  
ATOM   3542  CA  TYR A 463      17.826   6.189  25.343  1.00  0.93           C  
ATOM   3543  C   TYR A 463      16.656   7.102  25.636  1.00  0.93           C  
ATOM   3544  O   TYR A 463      15.808   6.824  26.483  1.00  0.93           O  
ATOM   3545  CB  TYR A 463      17.662   5.447  23.981  1.00  0.93           C  
ATOM   3546  CG  TYR A 463      16.417   4.600  23.849  1.00  0.93           C  
ATOM   3547  CD1 TYR A 463      16.404   3.263  24.279  1.00  0.93           C  
ATOM   3548  CD2 TYR A 463      15.264   5.118  23.232  1.00  0.93           C  
ATOM   3549  CE1 TYR A 463      15.261   2.466  24.112  1.00  0.93           C  
ATOM   3550  CE2 TYR A 463      14.133   4.308  23.039  1.00  0.93           C  
ATOM   3551  CZ  TYR A 463      14.123   2.988  23.499  1.00  0.93           C  
ATOM   3552  OH  TYR A 463      12.971   2.184  23.351  1.00  0.93           O  
ATOM   3553  N   GLY A 464      16.614   8.255  24.946  1.00  0.94           N  
ATOM   3554  CA  GLY A 464      15.529   9.208  25.071  1.00  0.94           C  
ATOM   3555  C   GLY A 464      15.406  10.040  23.836  1.00  0.94           C  
ATOM   3556  O   GLY A 464      16.165   9.883  22.882  1.00  0.94           O  
ATOM   3557  N   PHE A 465      14.438  10.968  23.848  1.00  0.95           N  
ATOM   3558  CA  PHE A 465      14.151  11.845  22.732  1.00  0.95           C  
ATOM   3559  C   PHE A 465      14.078  13.290  23.200  1.00  0.95           C  
ATOM   3560  O   PHE A 465      13.609  13.578  24.299  1.00  0.95           O  
ATOM   3561  CB  PHE A 465      12.810  11.499  22.039  1.00  0.95           C  
ATOM   3562  CG  PHE A 465      12.856  10.128  21.427  1.00  0.95           C  
ATOM   3563  CD1 PHE A 465      13.320   9.955  20.115  1.00  0.95           C  
ATOM   3564  CD2 PHE A 465      12.431   9.002  22.152  1.00  0.95           C  
ATOM   3565  CE1 PHE A 465      13.365   8.681  19.535  1.00  0.95           C  
ATOM   3566  CE2 PHE A 465      12.479   7.726  21.578  1.00  0.95           C  
ATOM   3567  CZ  PHE A 465      12.948   7.564  20.269  1.00  0.95           C  
ATOM   3568  N   VAL A 466      14.546  14.241  22.365  1.00  0.95           N  
ATOM   3569  CA  VAL A 466      14.420  15.673  22.616  1.00  0.95           C  
ATOM   3570  C   VAL A 466      13.917  16.325  21.350  1.00  0.95           C  
ATOM   3571  O   VAL A 466      14.498  16.168  20.281  1.00  0.95           O  
ATOM   3572  CB  VAL A 466      15.719  16.373  23.042  1.00  0.95           C  
ATOM   3573  CG1 VAL A 466      15.561  17.910  23.123  1.00  0.95           C  
ATOM   3574  CG2 VAL A 466      16.136  15.854  24.428  1.00  0.95           C  
ATOM   3575  N   LYS A 467      12.822  17.099  21.440  1.00  0.94           N  
ATOM   3576  CA  LYS A 467      12.297  17.865  20.335  1.00  0.94           C  
ATOM   3577  C   LYS A 467      12.438  19.351  20.605  1.00  0.94           C  
ATOM   3578  O   LYS A 467      11.925  19.879  21.592  1.00  0.94           O  
ATOM   3579  CB  LYS A 467      10.813  17.525  20.055  1.00  0.94           C  
ATOM   3580  CG  LYS A 467      10.242  18.307  18.861  1.00  0.94           C  
ATOM   3581  CD  LYS A 467       8.914  17.751  18.321  1.00  0.94           C  
ATOM   3582  CE  LYS A 467       8.440  18.540  17.089  1.00  0.94           C  
ATOM   3583  NZ  LYS A 467       7.379  17.847  16.330  1.00  0.94           N  
ATOM   3584  N   TYR A 468      13.145  20.051  19.699  1.00  0.95           N  
ATOM   3585  CA  TYR A 468      13.333  21.490  19.704  1.00  0.95           C  
ATOM   3586  C   TYR A 468      12.216  22.215  18.979  1.00  0.95           C  
ATOM   3587  O   TYR A 468      11.398  21.610  18.278  1.00  0.95           O  
ATOM   3588  CB  TYR A 468      14.666  21.887  19.027  1.00  0.95           C  
ATOM   3589  CG  TYR A 468      15.798  21.560  19.934  1.00  0.95           C  
ATOM   3590  CD1 TYR A 468      16.185  22.485  20.917  1.00  0.95           C  
ATOM   3591  CD2 TYR A 468      16.474  20.339  19.826  1.00  0.95           C  
ATOM   3592  CE1 TYR A 468      17.257  22.204  21.772  1.00  0.95           C  
ATOM   3593  CE2 TYR A 468      17.540  20.059  20.683  1.00  0.95           C  
ATOM   3594  CZ  TYR A 468      17.935  20.994  21.637  1.00  0.95           C  
ATOM   3595  OH  TYR A 468      19.045  20.701  22.429  1.00  0.95           O  
ATOM   3596  N   SER A 469      12.148  23.549  19.141  1.00  0.93           N  
ATOM   3597  CA  SER A 469      11.340  24.448  18.330  1.00  0.93           C  
ATOM   3598  C   SER A 469      11.816  24.505  16.894  1.00  0.93           C  
ATOM   3599  O   SER A 469      11.015  24.373  15.970  1.00  0.93           O  
ATOM   3600  CB  SER A 469      11.301  25.905  18.882  1.00  0.93           C  
ATOM   3601  OG  SER A 469      12.147  26.070  20.018  1.00  0.93           O  
ATOM   3602  N   ASP A 470      13.138  24.653  16.680  1.00  0.92           N  
ATOM   3603  CA  ASP A 470      13.705  24.918  15.381  1.00  0.92           C  
ATOM   3604  C   ASP A 470      14.777  23.906  14.956  1.00  0.92           C  
ATOM   3605  O   ASP A 470      15.373  23.156  15.731  1.00  0.92           O  
ATOM   3606  CB  ASP A 470      14.258  26.362  15.390  1.00  0.92           C  
ATOM   3607  CG  ASP A 470      14.128  27.029  14.032  1.00  0.92           C  
ATOM   3608  OD1 ASP A 470      14.156  26.294  13.007  1.00  0.92           O  
ATOM   3609  OD2 ASP A 470      14.025  28.278  14.000  1.00  0.92           O  
ATOM   3610  N   VAL A 471      15.013  23.830  13.631  1.00  0.92           N  
ATOM   3611  CA  VAL A 471      15.907  22.878  12.991  1.00  0.92           C  
ATOM   3612  C   VAL A 471      17.359  23.286  13.194  1.00  0.92           C  
ATOM   3613  O   VAL A 471      18.265  22.458  13.284  1.00  0.92           O  
ATOM   3614  CB  VAL A 471      15.561  22.677  11.513  1.00  0.92           C  
ATOM   3615  CG1 VAL A 471      16.482  21.632  10.856  1.00  0.92           C  
ATOM   3616  CG2 VAL A 471      14.109  22.172  11.403  1.00  0.92           C  
ATOM   3617  N   SER A 472      17.629  24.599  13.336  1.00  0.92           N  
ATOM   3618  CA  SER A 472      18.955  25.117  13.651  1.00  0.92           C  
ATOM   3619  C   SER A 472      19.459  24.667  15.019  1.00  0.92           C  
ATOM   3620  O   SER A 472      20.583  24.187  15.155  1.00  0.92           O  
ATOM   3621  CB  SER A 472      18.972  26.668  13.583  1.00  0.92           C  
ATOM   3622  OG  SER A 472      17.980  27.219  14.452  1.00  0.92           O  
ATOM   3623  N   GLU A 473      18.591  24.748  16.045  1.00  0.93           N  
ATOM   3624  CA  GLU A 473      18.838  24.340  17.414  1.00  0.93           C  
ATOM   3625  C   GLU A 473      19.144  22.857  17.544  1.00  0.93           C  
ATOM   3626  O   GLU A 473      20.113  22.438  18.179  1.00  0.93           O  
ATOM   3627  CB  GLU A 473      17.576  24.636  18.245  1.00  0.93           C  
ATOM   3628  CG  GLU A 473      17.114  26.111  18.225  1.00  0.93           C  
ATOM   3629  CD  GLU A 473      15.788  26.239  18.967  1.00  0.93           C  
ATOM   3630  OE1 GLU A 473      15.676  27.099  19.876  1.00  0.93           O  
ATOM   3631  OE2 GLU A 473      14.866  25.449  18.639  1.00  0.93           O  
ATOM   3632  N   ALA A 474      18.340  22.018  16.860  1.00  0.93           N  
ATOM   3633  CA  ALA A 474      18.512  20.586  16.800  1.00  0.93           C  
ATOM   3634  C   ALA A 474      19.848  20.161  16.183  1.00  0.93           C  
ATOM   3635  O   ALA A 474      20.555  19.321  16.718  1.00  0.93           O  
ATOM   3636  CB  ALA A 474      17.306  19.987  16.053  1.00  0.93           C  
ATOM   3637  N   ASN A 475      20.256  20.809  15.067  1.00  0.93           N  
ATOM   3638  CA  ASN A 475      21.566  20.610  14.459  1.00  0.93           C  
ATOM   3639  C   ASN A 475      22.730  21.065  15.338  1.00  0.93           C  
ATOM   3640  O   ASN A 475      23.743  20.379  15.437  1.00  0.93           O  
ATOM   3641  CB  ASN A 475      21.640  21.274  13.064  1.00  0.93           C  
ATOM   3642  CG  ASN A 475      20.912  20.373  12.069  1.00  0.93           C  
ATOM   3643  OD1 ASN A 475      21.308  19.238  11.838  1.00  0.93           O  
ATOM   3644  ND2 ASN A 475      19.821  20.882  11.455  1.00  0.93           N  
ATOM   3645  N   ALA A 476      22.601  22.215  16.037  1.00  0.93           N  
ATOM   3646  CA  ALA A 476      23.588  22.692  16.992  1.00  0.93           C  
ATOM   3647  C   ALA A 476      23.789  21.733  18.163  1.00  0.93           C  
ATOM   3648  O   ALA A 476      24.912  21.411  18.550  1.00  0.93           O  
ATOM   3649  CB  ALA A 476      23.173  24.086  17.509  1.00  0.93           C  
ATOM   3650  N   ALA A 477      22.680  21.197  18.708  1.00  0.93           N  
ATOM   3651  CA  ALA A 477      22.682  20.151  19.705  1.00  0.93           C  
ATOM   3652  C   ALA A 477      23.323  18.842  19.241  1.00  0.93           C  
ATOM   3653  O   ALA A 477      24.091  18.235  19.982  1.00  0.93           O  
ATOM   3654  CB  ALA A 477      21.241  19.904  20.176  1.00  0.93           C  
ATOM   3655  N   ILE A 478      23.072  18.385  17.990  1.00  0.93           N  
ATOM   3656  CA  ILE A 478      23.779  17.244  17.400  1.00  0.93           C  
ATOM   3657  C   ILE A 478      25.278  17.488  17.335  1.00  0.93           C  
ATOM   3658  O   ILE A 478      26.070  16.670  17.791  1.00  0.93           O  
ATOM   3659  CB  ILE A 478      23.272  16.901  15.992  1.00  0.93           C  
ATOM   3660  CG1 ILE A 478      21.847  16.313  16.052  1.00  0.93           C  
ATOM   3661  CG2 ILE A 478      24.209  15.904  15.259  1.00  0.93           C  
ATOM   3662  CD1 ILE A 478      21.129  16.362  14.698  1.00  0.93           C  
ATOM   3663  N   ALA A 479      25.694  18.664  16.821  1.00  0.91           N  
ATOM   3664  CA  ALA A 479      27.084  19.019  16.627  1.00  0.91           C  
ATOM   3665  C   ALA A 479      27.906  19.085  17.910  1.00  0.91           C  
ATOM   3666  O   ALA A 479      29.081  18.730  17.925  1.00  0.91           O  
ATOM   3667  CB  ALA A 479      27.165  20.351  15.854  1.00  0.91           C  
ATOM   3668  N   ALA A 480      27.296  19.539  19.020  1.00  0.91           N  
ATOM   3669  CA  ALA A 480      27.984  19.672  20.283  1.00  0.91           C  
ATOM   3670  C   ALA A 480      27.813  18.505  21.252  1.00  0.91           C  
ATOM   3671  O   ALA A 480      28.678  18.277  22.094  1.00  0.91           O  
ATOM   3672  CB  ALA A 480      27.431  20.934  20.957  1.00  0.91           C  
ATOM   3673  N   MET A 481      26.710  17.727  21.178  1.00  0.91           N  
ATOM   3674  CA  MET A 481      26.467  16.682  22.161  1.00  0.91           C  
ATOM   3675  C   MET A 481      26.705  15.281  21.659  1.00  0.91           C  
ATOM   3676  O   MET A 481      26.823  14.352  22.453  1.00  0.91           O  
ATOM   3677  CB  MET A 481      25.017  16.743  22.684  1.00  0.91           C  
ATOM   3678  CG  MET A 481      24.740  18.020  23.479  1.00  0.91           C  
ATOM   3679  SD  MET A 481      25.658  18.110  25.045  1.00  0.91           S  
ATOM   3680  CE  MET A 481      24.415  17.190  25.989  1.00  0.91           C  
ATOM   3681  N   ASN A 482      26.825  15.065  20.339  1.00  0.91           N  
ATOM   3682  CA  ASN A 482      27.180  13.765  19.814  1.00  0.91           C  
ATOM   3683  C   ASN A 482      28.640  13.450  20.130  1.00  0.91           C  
ATOM   3684  O   ASN A 482      29.553  14.027  19.552  1.00  0.91           O  
ATOM   3685  CB  ASN A 482      26.888  13.751  18.296  1.00  0.91           C  
ATOM   3686  CG  ASN A 482      27.057  12.365  17.703  1.00  0.91           C  
ATOM   3687  OD1 ASN A 482      26.526  11.385  18.225  1.00  0.91           O  
ATOM   3688  ND2 ASN A 482      27.812  12.272  16.584  1.00  0.91           N  
ATOM   3689  N   GLY A 483      28.876  12.525  21.085  1.00  0.88           N  
ATOM   3690  CA  GLY A 483      30.200  12.286  21.631  1.00  0.88           C  
ATOM   3691  C   GLY A 483      30.439  12.906  22.988  1.00  0.88           C  
ATOM   3692  O   GLY A 483      31.547  12.817  23.499  1.00  0.88           O  
ATOM   3693  N   HIS A 484      29.429  13.555  23.618  1.00  0.89           N  
ATOM   3694  CA  HIS A 484      29.534  14.033  24.997  1.00  0.89           C  
ATOM   3695  C   HIS A 484      29.615  12.905  26.035  1.00  0.89           C  
ATOM   3696  O   HIS A 484      29.001  11.847  25.892  1.00  0.89           O  
ATOM   3697  CB  HIS A 484      28.411  15.047  25.361  1.00  0.89           C  
ATOM   3698  CG  HIS A 484      28.693  15.912  26.552  1.00  0.89           C  
ATOM   3699  ND1 HIS A 484      28.396  15.445  27.813  1.00  0.89           N  
ATOM   3700  CD2 HIS A 484      29.331  17.107  26.635  1.00  0.89           C  
ATOM   3701  CE1 HIS A 484      28.863  16.354  28.640  1.00  0.89           C  
ATOM   3702  NE2 HIS A 484      29.440  17.389  27.981  1.00  0.89           N  
ATOM   3703  N   HIS A 485      30.388  13.114  27.118  1.00  0.86           N  
ATOM   3704  CA  HIS A 485      30.683  12.099  28.114  1.00  0.86           C  
ATOM   3705  C   HIS A 485      29.882  12.312  29.392  1.00  0.86           C  
ATOM   3706  O   HIS A 485      30.030  13.310  30.087  1.00  0.86           O  
ATOM   3707  CB  HIS A 485      32.183  12.096  28.524  1.00  0.86           C  
ATOM   3708  CG  HIS A 485      33.134  11.556  27.498  1.00  0.86           C  
ATOM   3709  ND1 HIS A 485      33.084  12.029  26.209  1.00  0.86           N  
ATOM   3710  CD2 HIS A 485      34.110  10.616  27.610  1.00  0.86           C  
ATOM   3711  CE1 HIS A 485      34.009  11.370  25.552  1.00  0.86           C  
ATOM   3712  NE2 HIS A 485      34.670  10.500  26.354  1.00  0.86           N  
ATOM   3713  N   LEU A 486      29.044  11.320  29.761  1.00  0.83           N  
ATOM   3714  CA  LEU A 486      28.213  11.362  30.953  1.00  0.83           C  
ATOM   3715  C   LEU A 486      28.336  10.050  31.708  1.00  0.83           C  
ATOM   3716  O   LEU A 486      28.078   8.982  31.160  1.00  0.83           O  
ATOM   3717  CB  LEU A 486      26.715  11.561  30.611  1.00  0.83           C  
ATOM   3718  CG  LEU A 486      26.354  12.925  29.992  1.00  0.83           C  
ATOM   3719  CD1 LEU A 486      24.873  12.936  29.586  1.00  0.83           C  
ATOM   3720  CD2 LEU A 486      26.649  14.100  30.937  1.00  0.83           C  
ATOM   3721  N   GLU A 487      28.765  10.095  32.992  1.00  0.80           N  
ATOM   3722  CA  GLU A 487      28.906   8.934  33.873  1.00  0.80           C  
ATOM   3723  C   GLU A 487      29.692   7.758  33.285  1.00  0.80           C  
ATOM   3724  O   GLU A 487      29.359   6.588  33.444  1.00  0.80           O  
ATOM   3725  CB  GLU A 487      27.551   8.464  34.444  1.00  0.80           C  
ATOM   3726  CG  GLU A 487      26.839   9.516  35.331  1.00  0.80           C  
ATOM   3727  CD  GLU A 487      25.597   8.947  36.015  1.00  0.80           C  
ATOM   3728  OE1 GLU A 487      24.733   9.750  36.451  1.00  0.80           O  
ATOM   3729  OE2 GLU A 487      25.469   7.701  36.106  1.00  0.80           O  
ATOM   3730  N   GLY A 488      30.788   8.062  32.557  1.00  0.81           N  
ATOM   3731  CA  GLY A 488      31.620   7.056  31.902  1.00  0.81           C  
ATOM   3732  C   GLY A 488      31.067   6.508  30.605  1.00  0.81           C  
ATOM   3733  O   GLY A 488      31.675   5.642  29.987  1.00  0.81           O  
ATOM   3734  N   ARG A 489      29.914   7.016  30.137  1.00  0.84           N  
ATOM   3735  CA  ARG A 489      29.324   6.641  28.871  1.00  0.84           C  
ATOM   3736  C   ARG A 489      29.444   7.795  27.896  1.00  0.84           C  
ATOM   3737  O   ARG A 489      29.494   8.959  28.285  1.00  0.84           O  
ATOM   3738  CB  ARG A 489      27.823   6.285  29.020  1.00  0.84           C  
ATOM   3739  CG  ARG A 489      27.554   5.091  29.953  1.00  0.84           C  
ATOM   3740  CD  ARG A 489      26.065   4.752  30.042  1.00  0.84           C  
ATOM   3741  NE  ARG A 489      25.957   3.585  30.973  1.00  0.84           N  
ATOM   3742  CZ  ARG A 489      24.844   2.867  31.157  1.00  0.84           C  
ATOM   3743  NH1 ARG A 489      23.691   3.189  30.580  1.00  0.84           N  
ATOM   3744  NH2 ARG A 489      24.869   1.817  31.977  1.00  0.84           N  
ATOM   3745  N   VAL A 490      29.495   7.484  26.589  1.00  0.90           N  
ATOM   3746  CA  VAL A 490      29.605   8.469  25.529  1.00  0.90           C  
ATOM   3747  C   VAL A 490      28.265   8.507  24.811  1.00  0.90           C  
ATOM   3748  O   VAL A 490      27.832   7.508  24.236  1.00  0.90           O  
ATOM   3749  CB  VAL A 490      30.705   8.100  24.537  1.00  0.90           C  
ATOM   3750  CG1 VAL A 490      30.840   9.197  23.469  1.00  0.90           C  
ATOM   3751  CG2 VAL A 490      32.047   7.937  25.279  1.00  0.90           C  
ATOM   3752  N   ILE A 491      27.540   9.643  24.851  1.00  0.93           N  
ATOM   3753  CA  ILE A 491      26.203   9.723  24.282  1.00  0.93           C  
ATOM   3754  C   ILE A 491      26.209   9.923  22.774  1.00  0.93           C  
ATOM   3755  O   ILE A 491      27.082  10.576  22.201  1.00  0.93           O  
ATOM   3756  CB  ILE A 491      25.285  10.744  24.957  1.00  0.93           C  
ATOM   3757  CG1 ILE A 491      25.723  12.204  24.706  1.00  0.93           C  
ATOM   3758  CG2 ILE A 491      25.203  10.386  26.458  1.00  0.93           C  
ATOM   3759  CD1 ILE A 491      24.791  13.264  25.305  1.00  0.93           C  
ATOM   3760  N   ALA A 492      25.201   9.356  22.084  1.00  0.92           N  
ATOM   3761  CA  ALA A 492      25.084   9.448  20.643  1.00  0.92           C  
ATOM   3762  C   ALA A 492      23.811  10.185  20.279  1.00  0.92           C  
ATOM   3763  O   ALA A 492      22.711   9.753  20.620  1.00  0.92           O  
ATOM   3764  CB  ALA A 492      25.084   8.041  20.013  1.00  0.92           C  
ATOM   3765  N   VAL A 493      23.941  11.327  19.576  1.00  0.93           N  
ATOM   3766  CA  VAL A 493      22.845  12.257  19.328  1.00  0.93           C  
ATOM   3767  C   VAL A 493      22.623  12.372  17.832  1.00  0.93           C  
ATOM   3768  O   VAL A 493      23.547  12.636  17.066  1.00  0.93           O  
ATOM   3769  CB  VAL A 493      23.108  13.648  19.907  1.00  0.93           C  
ATOM   3770  CG1 VAL A 493      21.900  14.583  19.691  1.00  0.93           C  
ATOM   3771  CG2 VAL A 493      23.397  13.525  21.414  1.00  0.93           C  
ATOM   3772  N   ARG A 494      21.378  12.158  17.361  1.00  0.91           N  
ATOM   3773  CA  ARG A 494      21.102  12.105  15.940  1.00  0.91           C  
ATOM   3774  C   ARG A 494      19.637  12.400  15.671  1.00  0.91           C  
ATOM   3775  O   ARG A 494      18.794  12.216  16.540  1.00  0.91           O  
ATOM   3776  CB  ARG A 494      21.479  10.709  15.366  1.00  0.91           C  
ATOM   3777  CG  ARG A 494      20.889   9.497  16.127  1.00  0.91           C  
ATOM   3778  CD  ARG A 494      21.507   8.168  15.680  1.00  0.91           C  
ATOM   3779  NE  ARG A 494      20.968   7.085  16.573  1.00  0.91           N  
ATOM   3780  CZ  ARG A 494      21.530   5.877  16.722  1.00  0.91           C  
ATOM   3781  NH1 ARG A 494      22.657   5.559  16.095  1.00  0.91           N  
ATOM   3782  NH2 ARG A 494      20.968   4.970  17.520  1.00  0.91           N  
ATOM   3783  N   VAL A 495      19.283  12.871  14.447  1.00  0.92           N  
ATOM   3784  CA  VAL A 495      17.892  13.066  14.033  1.00  0.92           C  
ATOM   3785  C   VAL A 495      17.090  11.776  14.125  1.00  0.92           C  
ATOM   3786  O   VAL A 495      17.500  10.724  13.633  1.00  0.92           O  
ATOM   3787  CB  VAL A 495      17.768  13.615  12.608  1.00  0.92           C  
ATOM   3788  CG1 VAL A 495      16.289  13.815  12.211  1.00  0.92           C  
ATOM   3789  CG2 VAL A 495      18.505  14.961  12.488  1.00  0.92           C  
ATOM   3790  N   ALA A 496      15.927  11.831  14.796  1.00  0.80           N  
ATOM   3791  CA  ALA A 496      15.107  10.676  15.057  1.00  0.80           C  
ATOM   3792  C   ALA A 496      14.558   9.986  13.812  1.00  0.80           C  
ATOM   3793  O   ALA A 496      13.994  10.593  12.905  1.00  0.80           O  
ATOM   3794  CB  ALA A 496      13.964  11.052  16.016  1.00  0.80           C  
ATOM   3795  N   GLY A 497      14.732   8.651  13.743  1.00  0.73           N  
ATOM   3796  CA  GLY A 497      14.173   7.818  12.693  1.00  0.73           C  
ATOM   3797  C   GLY A 497      15.030   7.665  11.475  1.00  0.73           C  
ATOM   3798  O   GLY A 497      14.851   6.698  10.746  1.00  0.73           O  
ATOM   3799  N   LYS A 498      15.998   8.576  11.230  1.00  0.72           N  
ATOM   3800  CA  LYS A 498      17.011   8.362  10.212  1.00  0.72           C  
ATOM   3801  C   LYS A 498      17.841   7.138  10.591  1.00  0.72           C  
ATOM   3802  O   LYS A 498      18.255   7.055  11.752  1.00  0.72           O  
ATOM   3803  CB  LYS A 498      17.933   9.601  10.023  1.00  0.72           C  
ATOM   3804  CG  LYS A 498      17.210  10.793   9.371  1.00  0.72           C  
ATOM   3805  CD  LYS A 498      18.116  11.992   9.028  1.00  0.72           C  
ATOM   3806  CE  LYS A 498      17.312  13.200   8.533  1.00  0.72           C  
ATOM   3807  NZ  LYS A 498      18.156  14.407   8.425  1.00  0.72           N  
ATOM   3808  N   PRO A 499      18.088   6.152   9.726  1.00  0.58           N  
ATOM   3809  CA  PRO A 499      18.761   4.924  10.120  1.00  0.58           C  
ATOM   3810  C   PRO A 499      20.194   5.238  10.496  1.00  0.58           C  
ATOM   3811  O   PRO A 499      20.708   6.235   9.983  1.00  0.58           O  
ATOM   3812  CB  PRO A 499      18.657   4.014   8.881  1.00  0.58           C  
ATOM   3813  CG  PRO A 499      18.452   4.974   7.706  1.00  0.58           C  
ATOM   3814  CD  PRO A 499      17.665   6.126   8.327  1.00  0.58           C  
ATOM   3815  N   PRO A 500      20.865   4.513  11.385  1.00  0.54           N  
ATOM   3816  CA  PRO A 500      22.264   4.770  11.672  1.00  0.54           C  
ATOM   3817  C   PRO A 500      23.105   4.722  10.416  1.00  0.54           C  
ATOM   3818  O   PRO A 500      23.183   3.687   9.757  1.00  0.54           O  
ATOM   3819  CB  PRO A 500      22.649   3.683  12.688  1.00  0.54           C  
ATOM   3820  CG  PRO A 500      21.693   2.526  12.381  1.00  0.54           C  
ATOM   3821  CD  PRO A 500      20.416   3.226  11.915  1.00  0.54           C  
ATOM   3822  N   GLN A 501      23.770   5.842  10.086  1.00  0.49           N  
ATOM   3823  CA  GLN A 501      24.732   5.884   9.019  1.00  0.49           C  
ATOM   3824  C   GLN A 501      25.882   4.964   9.394  1.00  0.49           C  
ATOM   3825  O   GLN A 501      26.380   5.093  10.519  1.00  0.49           O  
ATOM   3826  CB  GLN A 501      25.205   7.342   8.811  1.00  0.49           C  
ATOM   3827  CG  GLN A 501      26.094   7.574   7.570  1.00  0.49           C  
ATOM   3828  CD  GLN A 501      26.381   9.069   7.406  1.00  0.49           C  
ATOM   3829  OE1 GLN A 501      26.583   9.802   8.370  1.00  0.49           O  
ATOM   3830  NE2 GLN A 501      26.391   9.556   6.142  1.00  0.49           N  
ATOM   3831  N   PRO A 502      26.318   3.999   8.584  1.00  0.40           N  
ATOM   3832  CA  PRO A 502      27.498   3.218   8.895  1.00  0.40           C  
ATOM   3833  C   PRO A 502      28.678   4.145   9.059  1.00  0.40           C  
ATOM   3834  O   PRO A 502      28.924   4.975   8.185  1.00  0.40           O  
ATOM   3835  CB  PRO A 502      27.639   2.227   7.731  1.00  0.40           C  
ATOM   3836  CG  PRO A 502      26.943   2.922   6.558  1.00  0.40           C  
ATOM   3837  CD  PRO A 502      25.839   3.747   7.225  1.00  0.40           C  
ATOM   3838  N   ALA A 503      29.383   4.063  10.204  1.00  0.43           N  
ATOM   3839  CA  ALA A 503      30.498   4.931  10.475  1.00  0.43           C  
ATOM   3840  C   ALA A 503      31.566   4.774   9.397  1.00  0.43           C  
ATOM   3841  O   ALA A 503      31.766   3.646   8.939  1.00  0.43           O  
ATOM   3842  CB  ALA A 503      31.079   4.598  11.865  1.00  0.43           C  
ATOM   3843  N   PRO A 504      32.263   5.813   8.928  1.00  0.39           N  
ATOM   3844  CA  PRO A 504      33.433   5.633   8.083  1.00  0.39           C  
ATOM   3845  C   PRO A 504      34.415   4.707   8.764  1.00  0.39           C  
ATOM   3846  O   PRO A 504      34.707   4.901   9.943  1.00  0.39           O  
ATOM   3847  CB  PRO A 504      33.982   7.049   7.855  1.00  0.39           C  
ATOM   3848  CG  PRO A 504      33.511   7.829   9.085  1.00  0.39           C  
ATOM   3849  CD  PRO A 504      32.167   7.183   9.432  1.00  0.39           C  
ATOM   3850  N   ALA A 505      34.860   3.648   8.059  1.00  0.35           N  
ATOM   3851  CA  ALA A 505      35.644   2.593   8.651  1.00  0.35           C  
ATOM   3852  C   ALA A 505      36.906   3.132   9.294  1.00  0.35           C  
ATOM   3853  O   ALA A 505      37.805   3.629   8.619  1.00  0.35           O  
ATOM   3854  CB  ALA A 505      35.977   1.513   7.602  1.00  0.35           C  
ATOM   3855  N   VAL A 506      36.957   3.080  10.644  1.00  0.47           N  
ATOM   3856  CA  VAL A 506      38.068   3.585  11.426  1.00  0.47           C  
ATOM   3857  C   VAL A 506      39.330   2.876  10.998  1.00  0.47           C  
ATOM   3858  O   VAL A 506      39.374   1.647  10.945  1.00  0.47           O  
ATOM   3859  CB  VAL A 506      37.859   3.424  12.930  1.00  0.47           C  
ATOM   3860  CG1 VAL A 506      39.022   4.076  13.709  1.00  0.47           C  
ATOM   3861  CG2 VAL A 506      36.519   4.072  13.331  1.00  0.47           C  
ATOM   3862  N   SER A 507      40.354   3.660  10.605  1.00  0.39           N  
ATOM   3863  CA  SER A 507      41.593   3.189  10.020  1.00  0.39           C  
ATOM   3864  C   SER A 507      42.175   1.970  10.682  1.00  0.39           C  
ATOM   3865  O   SER A 507      42.407   1.960  11.888  1.00  0.39           O  
ATOM   3866  CB  SER A 507      42.682   4.281  10.026  1.00  0.39           C  
ATOM   3867  OG  SER A 507      42.161   5.490   9.470  1.00  0.39           O  
ATOM   3868  N   ALA A 508      42.412   0.901   9.893  1.00  0.39           N  
ATOM   3869  CA  ALA A 508      42.894  -0.356  10.415  1.00  0.39           C  
ATOM   3870  C   ALA A 508      44.221  -0.188  11.160  1.00  0.39           C  
ATOM   3871  O   ALA A 508      45.046   0.615  10.715  1.00  0.39           O  
ATOM   3872  CB  ALA A 508      43.055  -1.371   9.263  1.00  0.39           C  
ATOM   3873  N   PRO A 509      44.483  -0.850  12.291  1.00  0.47           N  
ATOM   3874  CA  PRO A 509      45.766  -0.751  12.973  1.00  0.47           C  
ATOM   3875  C   PRO A 509      46.906  -1.180  12.061  1.00  0.47           C  
ATOM   3876  O   PRO A 509      46.666  -2.048  11.217  1.00  0.47           O  
ATOM   3877  CB  PRO A 509      45.608  -1.649  14.210  1.00  0.47           C  
ATOM   3878  CG  PRO A 509      44.551  -2.675  13.798  1.00  0.47           C  
ATOM   3879  CD  PRO A 509      43.624  -1.875  12.883  1.00  0.47           C  
ATOM   3880  N   PRO A 510      48.094  -0.590  12.135  1.00  0.45           N  
ATOM   3881  CA  PRO A 510      49.188  -0.907  11.231  1.00  0.45           C  
ATOM   3882  C   PRO A 510      49.538  -2.382  11.172  1.00  0.45           C  
ATOM   3883  O   PRO A 510      49.592  -3.062  12.197  1.00  0.45           O  
ATOM   3884  CB  PRO A 510      50.354  -0.030  11.706  1.00  0.45           C  
ATOM   3885  CG  PRO A 510      50.054   0.225  13.185  1.00  0.45           C  
ATOM   3886  CD  PRO A 510      48.527   0.283  13.230  1.00  0.45           C  
ATOM   3887  N   SER A 511      49.759  -2.897   9.955  1.00  0.41           N  
ATOM   3888  CA  SER A 511      50.154  -4.262   9.703  1.00  0.41           C  
ATOM   3889  C   SER A 511      51.501  -4.626  10.312  1.00  0.41           C  
ATOM   3890  O   SER A 511      52.561  -4.174   9.887  1.00  0.41           O  
ATOM   3891  CB  SER A 511      50.158  -4.556   8.177  1.00  0.41           C  
ATOM   3892  OG  SER A 511      50.817  -3.520   7.441  1.00  0.41           O  
ATOM   3893  N   TYR A 512      51.494  -5.488  11.351  1.00  0.49           N  
ATOM   3894  CA  TYR A 512      52.697  -6.139  11.841  1.00  0.49           C  
ATOM   3895  C   TYR A 512      53.301  -7.036  10.749  1.00  0.49           C  
ATOM   3896  O   TYR A 512      52.543  -7.667  10.008  1.00  0.49           O  
ATOM   3897  CB  TYR A 512      52.433  -6.978  13.120  1.00  0.49           C  
ATOM   3898  CG  TYR A 512      52.228  -6.087  14.315  1.00  0.49           C  
ATOM   3899  CD1 TYR A 512      53.320  -5.745  15.130  1.00  0.49           C  
ATOM   3900  CD2 TYR A 512      50.955  -5.598  14.648  1.00  0.49           C  
ATOM   3901  CE1 TYR A 512      53.145  -4.945  16.268  1.00  0.49           C  
ATOM   3902  CE2 TYR A 512      50.780  -4.786  15.780  1.00  0.49           C  
ATOM   3903  CZ  TYR A 512      51.877  -4.458  16.588  1.00  0.49           C  
ATOM   3904  OH  TYR A 512      51.723  -3.649  17.731  1.00  0.49           O  
ATOM   3905  N   PRO A 513      54.615  -7.125  10.567  1.00  0.53           N  
ATOM   3906  CA  PRO A 513      55.202  -7.951   9.522  1.00  0.53           C  
ATOM   3907  C   PRO A 513      55.132  -9.429   9.882  1.00  0.53           C  
ATOM   3908  O   PRO A 513      55.095  -9.740  11.075  1.00  0.53           O  
ATOM   3909  CB  PRO A 513      56.656  -7.460   9.446  1.00  0.53           C  
ATOM   3910  CG  PRO A 513      56.960  -6.954  10.858  1.00  0.53           C  
ATOM   3911  CD  PRO A 513      55.621  -6.381  11.321  1.00  0.53           C  
ATOM   3912  N   PRO A 514      55.094 -10.359   8.936  1.00  0.46           N  
ATOM   3913  CA  PRO A 514      55.179 -11.778   9.241  1.00  0.46           C  
ATOM   3914  C   PRO A 514      56.578 -12.189   9.692  1.00  0.46           C  
ATOM   3915  O   PRO A 514      57.569 -11.687   9.168  1.00  0.46           O  
ATOM   3916  CB  PRO A 514      54.798 -12.449   7.909  1.00  0.46           C  
ATOM   3917  CG  PRO A 514      55.253 -11.457   6.833  1.00  0.46           C  
ATOM   3918  CD  PRO A 514      55.052 -10.095   7.495  1.00  0.46           C  
ATOM   3919  N   THR A 515      56.666 -13.108  10.673  1.00  0.50           N  
ATOM   3920  CA  THR A 515      57.900 -13.736  11.132  1.00  0.50           C  
ATOM   3921  C   THR A 515      57.777 -15.232  10.882  1.00  0.50           C  
ATOM   3922  O   THR A 515      56.691 -15.779  10.790  1.00  0.50           O  
ATOM   3923  CB  THR A 515      58.247 -13.449  12.595  1.00  0.50           C  
ATOM   3924  OG1 THR A 515      57.113 -13.552  13.448  1.00  0.50           O  
ATOM   3925  CG2 THR A 515      58.760 -12.004  12.700  1.00  0.50           C  
ATOM   3926  N   ASP A 516      58.931 -15.898  10.653  1.00  0.45           N  
ATOM   3927  CA  ASP A 516      59.028 -17.216  10.050  1.00  0.45           C  
ATOM   3928  C   ASP A 516      58.377 -18.432  10.734  1.00  0.45           C  
ATOM   3929  O   ASP A 516      58.347 -18.534  11.962  1.00  0.45           O  
ATOM   3930  CB  ASP A 516      60.513 -17.541   9.782  1.00  0.45           C  
ATOM   3931  CG  ASP A 516      60.976 -16.663   8.641  1.00  0.45           C  
ATOM   3932  OD1 ASP A 516      60.567 -16.964   7.491  1.00  0.45           O  
ATOM   3933  OD2 ASP A 516      61.698 -15.674   8.919  1.00  0.45           O  
ATOM   3934  N   PRO A 517      57.895 -19.420   9.966  1.00  0.41           N  
ATOM   3935  CA  PRO A 517      57.418 -20.673  10.533  1.00  0.41           C  
ATOM   3936  C   PRO A 517      58.442 -21.805  10.397  1.00  0.41           C  
ATOM   3937  O   PRO A 517      58.506 -22.475   9.371  1.00  0.41           O  
ATOM   3938  CB  PRO A 517      56.187 -20.979   9.659  1.00  0.41           C  
ATOM   3939  CG  PRO A 517      56.530 -20.415   8.270  1.00  0.41           C  
ATOM   3940  CD  PRO A 517      57.471 -19.247   8.569  1.00  0.41           C  
ATOM   3941  N   THR A 518      59.214 -22.104  11.461  1.00  0.44           N  
ATOM   3942  CA  THR A 518      60.092 -23.273  11.485  1.00  0.44           C  
ATOM   3943  C   THR A 518      60.126 -23.879  12.872  1.00  0.44           C  
ATOM   3944  O   THR A 518      60.489 -23.218  13.835  1.00  0.44           O  
ATOM   3945  CB  THR A 518      61.553 -23.022  11.084  1.00  0.44           C  
ATOM   3946  OG1 THR A 518      61.972 -21.702  11.397  1.00  0.44           O  
ATOM   3947  CG2 THR A 518      61.710 -23.206   9.570  1.00  0.44           C  
ATOM   3948  N   SER A 519      59.792 -25.188  12.978  1.00  0.45           N  
ATOM   3949  CA  SER A 519      59.972 -26.028  14.168  1.00  0.45           C  
ATOM   3950  C   SER A 519      59.170 -25.670  15.427  1.00  0.45           C  
ATOM   3951  O   SER A 519      59.171 -24.548  15.913  1.00  0.45           O  
ATOM   3952  CB  SER A 519      61.460 -26.249  14.529  1.00  0.45           C  
ATOM   3953  OG  SER A 519      62.122 -26.916  13.450  1.00  0.45           O  
ATOM   3954  N   GLY A 520      58.407 -26.579  16.075  1.00  0.39           N  
ATOM   3955  CA  GLY A 520      58.294 -28.029  15.937  1.00  0.39           C  
ATOM   3956  C   GLY A 520      58.379 -28.682  17.296  1.00  0.39           C  
ATOM   3957  O   GLY A 520      59.449 -28.796  17.880  1.00  0.39           O  
ATOM   3958  N   GLY A 521      57.237 -29.142  17.838  1.00  0.42           N  
ATOM   3959  CA  GLY A 521      57.178 -29.711  19.176  1.00  0.42           C  
ATOM   3960  C   GLY A 521      55.799 -30.272  19.387  1.00  0.42           C  
ATOM   3961  O   GLY A 521      54.832 -29.769  18.834  1.00  0.42           O  
ATOM   3962  N   TYR A 522      55.688 -31.362  20.167  1.00  0.37           N  
ATOM   3963  CA  TYR A 522      54.517 -32.222  20.204  1.00  0.37           C  
ATOM   3964  C   TYR A 522      53.995 -32.465  21.618  1.00  0.37           C  
ATOM   3965  O   TYR A 522      54.665 -32.166  22.597  1.00  0.37           O  
ATOM   3966  CB  TYR A 522      54.852 -33.606  19.560  1.00  0.37           C  
ATOM   3967  CG  TYR A 522      56.233 -34.087  19.959  1.00  0.37           C  
ATOM   3968  CD1 TYR A 522      57.282 -34.072  19.025  1.00  0.37           C  
ATOM   3969  CD2 TYR A 522      56.516 -34.491  21.276  1.00  0.37           C  
ATOM   3970  CE1 TYR A 522      58.587 -34.411  19.407  1.00  0.37           C  
ATOM   3971  CE2 TYR A 522      57.822 -34.819  21.665  1.00  0.37           C  
ATOM   3972  CZ  TYR A 522      58.859 -34.769  20.729  1.00  0.37           C  
ATOM   3973  OH  TYR A 522      60.179 -35.060  21.116  1.00  0.37           O  
ATOM   3974  N   SER A 523      52.779 -33.067  21.704  1.00  0.39           N  
ATOM   3975  CA  SER A 523      52.211 -33.709  22.897  1.00  0.39           C  
ATOM   3976  C   SER A 523      51.624 -32.768  23.956  1.00  0.39           C  
ATOM   3977  O   SER A 523      52.311 -31.894  24.464  1.00  0.39           O  
ATOM   3978  CB  SER A 523      53.155 -34.760  23.534  1.00  0.39           C  
ATOM   3979  OG  SER A 523      53.341 -35.833  22.604  1.00  0.39           O  
ATOM   3980  N   SER A 524      50.320 -32.786  24.343  1.00  0.40           N  
ATOM   3981  CA  SER A 524      49.385 -33.872  24.703  1.00  0.40           C  
ATOM   3982  C   SER A 524      49.180 -33.935  26.225  1.00  0.40           C  
ATOM   3983  O   SER A 524      50.134 -33.993  26.986  1.00  0.40           O  
ATOM   3984  CB  SER A 524      49.670 -35.321  24.207  1.00  0.40           C  
ATOM   3985  OG  SER A 524      48.597 -36.224  24.486  1.00  0.40           O  
ATOM   3986  N   GLN A 525      47.897 -33.933  26.662  1.00  0.43           N  
ATOM   3987  CA  GLN A 525      47.409 -34.451  27.940  1.00  0.43           C  
ATOM   3988  C   GLN A 525      47.422 -33.610  29.233  1.00  0.43           C  
ATOM   3989  O   GLN A 525      48.353 -33.590  30.013  1.00  0.43           O  
ATOM   3990  CB  GLN A 525      47.801 -35.934  28.187  1.00  0.43           C  
ATOM   3991  CG  GLN A 525      46.846 -36.917  27.459  1.00  0.43           C  
ATOM   3992  CD  GLN A 525      47.210 -38.390  27.660  1.00  0.43           C  
ATOM   3993  OE1 GLN A 525      48.144 -38.778  28.351  1.00  0.43           O  
ATOM   3994  NE2 GLN A 525      46.410 -39.276  27.009  1.00  0.43           N  
ATOM   3995  N   SER A 526      46.267 -32.939  29.488  1.00  0.38           N  
ATOM   3996  CA  SER A 526      45.370 -33.179  30.624  1.00  0.38           C  
ATOM   3997  C   SER A 526      45.800 -33.101  32.095  1.00  0.38           C  
ATOM   3998  O   SER A 526      46.535 -33.921  32.606  1.00  0.38           O  
ATOM   3999  CB  SER A 526      44.496 -34.461  30.446  1.00  0.38           C  
ATOM   4000  OG  SER A 526      45.269 -35.654  30.319  1.00  0.38           O  
ATOM   4001  N   TYR A 527      45.137 -32.180  32.858  1.00  0.44           N  
ATOM   4002  CA  TYR A 527      44.646 -32.552  34.182  1.00  0.44           C  
ATOM   4003  C   TYR A 527      43.400 -31.725  34.538  1.00  0.44           C  
ATOM   4004  O   TYR A 527      42.961 -30.886  33.760  1.00  0.44           O  
ATOM   4005  CB  TYR A 527      45.700 -32.590  35.328  1.00  0.44           C  
ATOM   4006  CG  TYR A 527      45.438 -33.788  36.212  1.00  0.44           C  
ATOM   4007  CD1 TYR A 527      44.903 -33.660  37.505  1.00  0.44           C  
ATOM   4008  CD2 TYR A 527      45.696 -35.076  35.714  1.00  0.44           C  
ATOM   4009  CE1 TYR A 527      44.617 -34.797  38.277  1.00  0.44           C  
ATOM   4010  CE2 TYR A 527      45.416 -36.211  36.485  1.00  0.44           C  
ATOM   4011  CZ  TYR A 527      44.869 -36.071  37.765  1.00  0.44           C  
ATOM   4012  OH  TYR A 527      44.562 -37.205  38.541  1.00  0.44           O  
ATOM   4013  N   MET A 528      42.761 -32.030  35.693  1.00  0.39           N  
ATOM   4014  CA  MET A 528      41.402 -31.642  36.049  1.00  0.39           C  
ATOM   4015  C   MET A 528      41.235 -30.394  36.930  1.00  0.39           C  
ATOM   4016  O   MET A 528      42.124 -30.001  37.674  1.00  0.39           O  
ATOM   4017  CB  MET A 528      40.765 -32.808  36.854  1.00  0.39           C  
ATOM   4018  CG  MET A 528      40.656 -34.143  36.094  1.00  0.39           C  
ATOM   4019  SD  MET A 528      39.460 -34.093  34.726  1.00  0.39           S  
ATOM   4020  CE  MET A 528      39.573 -35.858  34.321  1.00  0.39           C  
ATOM   4021  N   GLY A 529      40.022 -29.775  36.902  1.00  0.44           N  
ATOM   4022  CA  GLY A 529      39.584 -28.773  37.880  1.00  0.44           C  
ATOM   4023  C   GLY A 529      38.066 -28.776  37.936  1.00  0.44           C  
ATOM   4024  O   GLY A 529      37.421 -29.004  36.923  1.00  0.44           O  
ATOM   4025  N   VAL A 530      37.452 -28.567  39.130  1.00  0.53           N  
ATOM   4026  CA  VAL A 530      36.041 -28.905  39.395  1.00  0.53           C  
ATOM   4027  C   VAL A 530      35.198 -27.707  39.900  1.00  0.53           C  
ATOM   4028  O   VAL A 530      35.720 -26.926  40.697  1.00  0.53           O  
ATOM   4029  CB  VAL A 530      35.967 -30.051  40.412  1.00  0.53           C  
ATOM   4030  CG1 VAL A 530      34.522 -30.443  40.783  1.00  0.53           C  
ATOM   4031  CG2 VAL A 530      36.677 -31.288  39.825  1.00  0.53           C  
ATOM   4032  N   PRO A 531      33.926 -27.486  39.492  1.00  0.55           N  
ATOM   4033  CA  PRO A 531      33.111 -26.343  39.930  1.00  0.55           C  
ATOM   4034  C   PRO A 531      32.140 -26.650  41.096  1.00  0.55           C  
ATOM   4035  O   PRO A 531      31.942 -27.826  41.406  1.00  0.55           O  
ATOM   4036  CB  PRO A 531      32.294 -26.036  38.663  1.00  0.55           C  
ATOM   4037  CG  PRO A 531      32.025 -27.411  38.055  1.00  0.55           C  
ATOM   4038  CD  PRO A 531      33.313 -28.176  38.353  1.00  0.55           C  
ATOM   4039  N   PRO A 532      31.533 -25.648  41.763  1.00  0.67           N  
ATOM   4040  CA  PRO A 532      30.531 -25.838  42.822  1.00  0.67           C  
ATOM   4041  C   PRO A 532      29.079 -25.925  42.291  1.00  0.67           C  
ATOM   4042  O   PRO A 532      28.882 -25.601  41.121  1.00  0.67           O  
ATOM   4043  CB  PRO A 532      30.731 -24.582  43.695  1.00  0.67           C  
ATOM   4044  CG  PRO A 532      31.155 -23.492  42.710  1.00  0.67           C  
ATOM   4045  CD  PRO A 532      31.979 -24.256  41.675  1.00  0.67           C  
ATOM   4046  N   PRO A 533      28.054 -26.356  43.063  1.00  0.64           N  
ATOM   4047  CA  PRO A 533      26.767 -26.778  42.485  1.00  0.64           C  
ATOM   4048  C   PRO A 533      25.578 -25.838  42.789  1.00  0.64           C  
ATOM   4049  O   PRO A 533      25.692 -24.992  43.679  1.00  0.64           O  
ATOM   4050  CB  PRO A 533      26.522 -28.117  43.200  1.00  0.64           C  
ATOM   4051  CG  PRO A 533      27.052 -27.875  44.615  1.00  0.64           C  
ATOM   4052  CD  PRO A 533      28.278 -26.995  44.368  1.00  0.64           C  
ATOM   4053  N   PRO A 534      24.437 -25.950  42.082  1.00  0.59           N  
ATOM   4054  CA  PRO A 534      23.225 -25.165  42.339  1.00  0.59           C  
ATOM   4055  C   PRO A 534      22.176 -25.923  43.185  1.00  0.59           C  
ATOM   4056  O   PRO A 534      22.338 -27.129  43.380  1.00  0.59           O  
ATOM   4057  CB  PRO A 534      22.683 -24.959  40.913  1.00  0.59           C  
ATOM   4058  CG  PRO A 534      23.014 -26.269  40.196  1.00  0.59           C  
ATOM   4059  CD  PRO A 534      24.355 -26.671  40.808  1.00  0.59           C  
ATOM   4060  N   PRO A 535      21.116 -25.283  43.712  1.00  0.68           N  
ATOM   4061  CA  PRO A 535      20.077 -25.938  44.514  1.00  0.68           C  
ATOM   4062  C   PRO A 535      18.967 -26.587  43.663  1.00  0.68           C  
ATOM   4063  O   PRO A 535      18.820 -26.192  42.506  1.00  0.68           O  
ATOM   4064  CB  PRO A 535      19.508 -24.783  45.364  1.00  0.68           C  
ATOM   4065  CG  PRO A 535      19.695 -23.536  44.498  1.00  0.68           C  
ATOM   4066  CD  PRO A 535      20.986 -23.825  43.732  1.00  0.68           C  
ATOM   4067  N   PRO A 536      18.185 -27.563  44.151  1.00  0.50           N  
ATOM   4068  CA  PRO A 536      17.208 -28.286  43.332  1.00  0.50           C  
ATOM   4069  C   PRO A 536      15.777 -27.765  43.496  1.00  0.50           C  
ATOM   4070  O   PRO A 536      15.429 -27.219  44.539  1.00  0.50           O  
ATOM   4071  CB  PRO A 536      17.319 -29.722  43.873  1.00  0.50           C  
ATOM   4072  CG  PRO A 536      17.635 -29.549  45.362  1.00  0.50           C  
ATOM   4073  CD  PRO A 536      18.482 -28.275  45.398  1.00  0.50           C  
ATOM   4074  N   GLY A 537      14.918 -27.927  42.456  1.00  0.53           N  
ATOM   4075  CA  GLY A 537      13.525 -27.473  42.509  1.00  0.53           C  
ATOM   4076  C   GLY A 537      12.743 -27.781  41.248  1.00  0.53           C  
ATOM   4077  O   GLY A 537      12.414 -26.894  40.471  1.00  0.53           O  
ATOM   4078  N   SER A 538      12.438 -29.069  41.001  1.00  0.43           N  
ATOM   4079  CA  SER A 538      11.727 -29.577  39.825  1.00  0.43           C  
ATOM   4080  C   SER A 538      10.311 -29.058  39.584  1.00  0.43           C  
ATOM   4081  O   SER A 538       9.543 -28.913  40.525  1.00  0.43           O  
ATOM   4082  CB  SER A 538      11.556 -31.119  39.926  1.00  0.43           C  
ATOM   4083  OG  SER A 538      12.798 -31.746  40.246  1.00  0.43           O  
ATOM   4084  N   TYR A 539       9.917 -28.833  38.304  1.00  0.48           N  
ATOM   4085  CA  TYR A 539       8.987 -29.679  37.553  1.00  0.48           C  
ATOM   4086  C   TYR A 539       9.159 -29.355  36.062  1.00  0.48           C  
ATOM   4087  O   TYR A 539       9.608 -28.277  35.707  1.00  0.48           O  
ATOM   4088  CB  TYR A 539       7.505 -29.569  38.025  1.00  0.48           C  
ATOM   4089  CG  TYR A 539       7.148 -30.702  38.957  1.00  0.48           C  
ATOM   4090  CD1 TYR A 539       6.920 -31.994  38.453  1.00  0.48           C  
ATOM   4091  CD2 TYR A 539       7.041 -30.495  40.341  1.00  0.48           C  
ATOM   4092  CE1 TYR A 539       6.637 -33.063  39.316  1.00  0.48           C  
ATOM   4093  CE2 TYR A 539       6.764 -31.562  41.207  1.00  0.48           C  
ATOM   4094  CZ  TYR A 539       6.573 -32.849  40.694  1.00  0.48           C  
ATOM   4095  OH  TYR A 539       6.315 -33.939  41.547  1.00  0.48           O  
ATOM   4096  N   ALA A 540       8.861 -30.323  35.157  1.00  0.45           N  
ATOM   4097  CA  ALA A 540       9.245 -30.261  33.749  1.00  0.45           C  
ATOM   4098  C   ALA A 540       8.078 -30.173  32.763  1.00  0.45           C  
ATOM   4099  O   ALA A 540       6.943 -30.529  33.073  1.00  0.45           O  
ATOM   4100  CB  ALA A 540      10.025 -31.546  33.391  1.00  0.45           C  
ATOM   4101  N   PRO A 541       8.390 -29.776  31.527  1.00  0.47           N  
ATOM   4102  CA  PRO A 541       7.704 -30.419  30.413  1.00  0.47           C  
ATOM   4103  C   PRO A 541       8.689 -30.925  29.360  1.00  0.47           C  
ATOM   4104  O   PRO A 541       9.873 -30.627  29.388  1.00  0.47           O  
ATOM   4105  CB  PRO A 541       6.719 -29.363  29.895  1.00  0.47           C  
ATOM   4106  CG  PRO A 541       7.328 -28.006  30.273  1.00  0.47           C  
ATOM   4107  CD  PRO A 541       8.448 -28.326  31.281  1.00  0.47           C  
ATOM   4108  N   VAL A 542       8.157 -31.801  28.483  1.00  0.58           N  
ATOM   4109  CA  VAL A 542       8.778 -32.633  27.461  1.00  0.58           C  
ATOM   4110  C   VAL A 542       9.660 -31.975  26.380  1.00  0.58           C  
ATOM   4111  O   VAL A 542       9.421 -30.832  25.987  1.00  0.58           O  
ATOM   4112  CB  VAL A 542       7.667 -33.409  26.747  1.00  0.58           C  
ATOM   4113  CG1 VAL A 542       7.118 -34.507  27.678  1.00  0.58           C  
ATOM   4114  CG2 VAL A 542       6.541 -32.450  26.294  1.00  0.58           C  
ATOM   4115  N   PRO A 543      10.686 -32.657  25.841  1.00  0.38           N  
ATOM   4116  CA  PRO A 543      11.489 -32.129  24.744  1.00  0.38           C  
ATOM   4117  C   PRO A 543      10.909 -32.407  23.357  1.00  0.38           C  
ATOM   4118  O   PRO A 543      10.361 -33.476  23.111  1.00  0.38           O  
ATOM   4119  CB  PRO A 543      12.814 -32.893  24.900  1.00  0.38           C  
ATOM   4120  CG  PRO A 543      12.399 -34.277  25.413  1.00  0.38           C  
ATOM   4121  CD  PRO A 543      11.157 -33.984  26.265  1.00  0.38           C  
ATOM   4122  N   TRP A 544      11.085 -31.462  22.408  1.00  0.45           N  
ATOM   4123  CA  TRP A 544      10.978 -31.724  20.982  1.00  0.45           C  
ATOM   4124  C   TRP A 544      12.297 -31.286  20.361  1.00  0.45           C  
ATOM   4125  O   TRP A 544      12.979 -30.403  20.872  1.00  0.45           O  
ATOM   4126  CB  TRP A 544       9.753 -31.051  20.305  1.00  0.45           C  
ATOM   4127  CG  TRP A 544       8.470 -31.839  20.530  1.00  0.45           C  
ATOM   4128  CD1 TRP A 544       7.587 -31.729  21.565  1.00  0.45           C  
ATOM   4129  CD2 TRP A 544       8.027 -32.941  19.729  1.00  0.45           C  
ATOM   4130  NE1 TRP A 544       6.608 -32.698  21.458  1.00  0.45           N  
ATOM   4131  CE2 TRP A 544       6.867 -33.465  20.339  1.00  0.45           C  
ATOM   4132  CE3 TRP A 544       8.531 -33.529  18.568  1.00  0.45           C  
ATOM   4133  CZ2 TRP A 544       6.202 -34.561  19.813  1.00  0.45           C  
ATOM   4134  CZ3 TRP A 544       7.861 -34.631  18.029  1.00  0.45           C  
ATOM   4135  CH2 TRP A 544       6.709 -35.149  18.640  1.00  0.45           C  
ATOM   4136  N   GLY A 545      12.728 -31.997  19.294  1.00  0.45           N  
ATOM   4137  CA  GLY A 545      14.068 -31.893  18.710  1.00  0.45           C  
ATOM   4138  C   GLY A 545      14.480 -30.582  18.071  1.00  0.45           C  
ATOM   4139  O   GLY A 545      13.665 -29.813  17.572  1.00  0.45           O  
ATOM   4140  N   GLN A 546      15.806 -30.328  18.014  1.00  0.50           N  
ATOM   4141  CA  GLN A 546      16.367 -29.162  17.357  1.00  0.50           C  
ATOM   4142  C   GLN A 546      16.566 -29.397  15.855  1.00  0.50           C  
ATOM   4143  O   GLN A 546      16.899 -30.516  15.459  1.00  0.50           O  
ATOM   4144  CB  GLN A 546      17.723 -28.768  17.998  1.00  0.50           C  
ATOM   4145  CG  GLN A 546      17.577 -28.377  19.487  1.00  0.50           C  
ATOM   4146  CD  GLN A 546      18.881 -27.838  20.079  1.00  0.50           C  
ATOM   4147  OE1 GLN A 546      19.937 -27.800  19.456  1.00  0.50           O  
ATOM   4148  NE2 GLN A 546      18.801 -27.392  21.357  1.00  0.50           N  
ATOM   4149  N   PRO A 547      16.374 -28.415  14.973  1.00  0.58           N  
ATOM   4150  CA  PRO A 547      16.749 -28.525  13.569  1.00  0.58           C  
ATOM   4151  C   PRO A 547      18.267 -28.453  13.387  1.00  0.58           C  
ATOM   4152  O   PRO A 547      18.938 -27.921  14.273  1.00  0.58           O  
ATOM   4153  CB  PRO A 547      16.027 -27.335  12.915  1.00  0.58           C  
ATOM   4154  CG  PRO A 547      15.965 -26.278  14.017  1.00  0.58           C  
ATOM   4155  CD  PRO A 547      15.810 -27.104  15.292  1.00  0.58           C  
ATOM   4156  N   PRO A 548      18.852 -28.984  12.314  1.00  0.61           N  
ATOM   4157  CA  PRO A 548      20.299 -29.050  12.149  1.00  0.61           C  
ATOM   4158  C   PRO A 548      20.903 -27.682  11.829  1.00  0.61           C  
ATOM   4159  O   PRO A 548      20.209 -26.882  11.204  1.00  0.61           O  
ATOM   4160  CB  PRO A 548      20.489 -30.029  10.975  1.00  0.61           C  
ATOM   4161  CG  PRO A 548      19.196 -29.921  10.163  1.00  0.61           C  
ATOM   4162  CD  PRO A 548      18.137 -29.664  11.233  1.00  0.61           C  
ATOM   4163  N   PRO A 549      22.125 -27.334  12.236  1.00  0.51           N  
ATOM   4164  CA  PRO A 549      22.778 -26.108  11.785  1.00  0.51           C  
ATOM   4165  C   PRO A 549      22.925 -26.016  10.268  1.00  0.51           C  
ATOM   4166  O   PRO A 549      23.589 -26.848   9.653  1.00  0.51           O  
ATOM   4167  CB  PRO A 549      24.135 -26.144  12.510  1.00  0.51           C  
ATOM   4168  CG  PRO A 549      24.458 -27.636  12.640  1.00  0.51           C  
ATOM   4169  CD  PRO A 549      23.084 -28.285  12.807  1.00  0.51           C  
ATOM   4170  N   TYR A 550      22.355 -24.966   9.646  1.00  0.50           N  
ATOM   4171  CA  TYR A 550      22.625 -24.626   8.264  1.00  0.50           C  
ATOM   4172  C   TYR A 550      24.041 -24.085   8.110  1.00  0.50           C  
ATOM   4173  O   TYR A 550      24.453 -23.164   8.808  1.00  0.50           O  
ATOM   4174  CB  TYR A 550      21.593 -23.599   7.723  1.00  0.50           C  
ATOM   4175  CG  TYR A 550      20.622 -24.276   6.805  1.00  0.50           C  
ATOM   4176  CD1 TYR A 550      20.807 -24.207   5.416  1.00  0.50           C  
ATOM   4177  CD2 TYR A 550      19.533 -24.997   7.317  1.00  0.50           C  
ATOM   4178  CE1 TYR A 550      19.903 -24.830   4.547  1.00  0.50           C  
ATOM   4179  CE2 TYR A 550      18.625 -25.620   6.447  1.00  0.50           C  
ATOM   4180  CZ  TYR A 550      18.810 -25.530   5.061  1.00  0.50           C  
ATOM   4181  OH  TYR A 550      17.904 -26.128   4.164  1.00  0.50           O  
ATOM   4182  N   ALA A 551      24.837 -24.670   7.192  1.00  0.50           N  
ATOM   4183  CA  ALA A 551      26.182 -24.217   6.913  1.00  0.50           C  
ATOM   4184  C   ALA A 551      26.234 -22.862   6.206  1.00  0.50           C  
ATOM   4185  O   ALA A 551      25.575 -22.634   5.193  1.00  0.50           O  
ATOM   4186  CB  ALA A 551      26.927 -25.277   6.076  1.00  0.50           C  
ATOM   4187  N   SER A 552      27.043 -21.921   6.736  1.00  0.44           N  
ATOM   4188  CA  SER A 552      27.235 -20.598   6.162  1.00  0.44           C  
ATOM   4189  C   SER A 552      28.014 -20.592   4.862  1.00  0.44           C  
ATOM   4190  O   SER A 552      29.240 -20.635   4.852  1.00  0.44           O  
ATOM   4191  CB  SER A 552      27.996 -19.650   7.123  1.00  0.44           C  
ATOM   4192  OG  SER A 552      27.281 -19.519   8.350  1.00  0.44           O  
ATOM   4193  N   TYR A 553      27.314 -20.477   3.719  1.00  0.52           N  
ATOM   4194  CA  TYR A 553      27.949 -20.255   2.435  1.00  0.52           C  
ATOM   4195  C   TYR A 553      28.192 -18.756   2.223  1.00  0.52           C  
ATOM   4196  O   TYR A 553      27.339 -17.956   2.610  1.00  0.52           O  
ATOM   4197  CB  TYR A 553      27.076 -20.803   1.279  1.00  0.52           C  
ATOM   4198  CG  TYR A 553      27.357 -22.262   1.053  1.00  0.52           C  
ATOM   4199  CD1 TYR A 553      28.354 -22.634   0.138  1.00  0.52           C  
ATOM   4200  CD2 TYR A 553      26.658 -23.268   1.739  1.00  0.52           C  
ATOM   4201  CE1 TYR A 553      28.650 -23.983  -0.091  1.00  0.52           C  
ATOM   4202  CE2 TYR A 553      26.951 -24.622   1.508  1.00  0.52           C  
ATOM   4203  CZ  TYR A 553      27.948 -24.977   0.592  1.00  0.52           C  
ATOM   4204  OH  TYR A 553      28.249 -26.329   0.343  1.00  0.52           O  
ATOM   4205  N   PRO A 554      29.308 -18.299   1.650  1.00  0.62           N  
ATOM   4206  CA  PRO A 554      29.556 -16.880   1.413  1.00  0.62           C  
ATOM   4207  C   PRO A 554      28.747 -16.347   0.228  1.00  0.62           C  
ATOM   4208  O   PRO A 554      28.393 -17.144  -0.643  1.00  0.62           O  
ATOM   4209  CB  PRO A 554      31.070 -16.819   1.141  1.00  0.62           C  
ATOM   4210  CG  PRO A 554      31.404 -18.186   0.541  1.00  0.62           C  
ATOM   4211  CD  PRO A 554      30.449 -19.130   1.269  1.00  0.62           C  
ATOM   4212  N   PRO A 555      28.405 -15.061   0.151  1.00  0.67           N  
ATOM   4213  CA  PRO A 555      27.618 -14.509  -0.946  1.00  0.67           C  
ATOM   4214  C   PRO A 555      28.414 -14.409  -2.252  1.00  0.67           C  
ATOM   4215  O   PRO A 555      29.631 -14.223  -2.184  1.00  0.67           O  
ATOM   4216  CB  PRO A 555      27.209 -13.117  -0.433  1.00  0.67           C  
ATOM   4217  CG  PRO A 555      28.334 -12.718   0.524  1.00  0.67           C  
ATOM   4218  CD  PRO A 555      28.757 -14.048   1.146  1.00  0.67           C  
ATOM   4219  N   PRO A 556      27.813 -14.551  -3.435  1.00  0.70           N  
ATOM   4220  CA  PRO A 556      28.511 -14.407  -4.708  1.00  0.70           C  
ATOM   4221  C   PRO A 556      28.872 -12.953  -5.021  1.00  0.70           C  
ATOM   4222  O   PRO A 556      28.235 -12.053  -4.470  1.00  0.70           O  
ATOM   4223  CB  PRO A 556      27.512 -14.985  -5.726  1.00  0.70           C  
ATOM   4224  CG  PRO A 556      26.139 -14.704  -5.115  1.00  0.70           C  
ATOM   4225  CD  PRO A 556      26.390 -14.845  -3.615  1.00  0.70           C  
ATOM   4226  N   PRO A 557      29.879 -12.670  -5.848  1.00  0.65           N  
ATOM   4227  CA  PRO A 557      30.315 -11.311  -6.139  1.00  0.65           C  
ATOM   4228  C   PRO A 557      29.337 -10.563  -7.050  1.00  0.65           C  
ATOM   4229  O   PRO A 557      28.596 -11.218  -7.783  1.00  0.65           O  
ATOM   4230  CB  PRO A 557      31.676 -11.511  -6.830  1.00  0.65           C  
ATOM   4231  CG  PRO A 557      31.560 -12.878  -7.507  1.00  0.65           C  
ATOM   4232  CD  PRO A 557      30.693 -13.674  -6.534  1.00  0.65           C  
ATOM   4233  N   PRO A 558      29.296  -9.235  -7.065  1.00  0.47           N  
ATOM   4234  CA  PRO A 558      28.294  -8.509  -7.829  1.00  0.47           C  
ATOM   4235  C   PRO A 558      28.796  -8.164  -9.223  1.00  0.47           C  
ATOM   4236  O   PRO A 558      29.784  -7.448  -9.363  1.00  0.47           O  
ATOM   4237  CB  PRO A 558      28.071  -7.221  -7.009  1.00  0.47           C  
ATOM   4238  CG  PRO A 558      29.400  -6.983  -6.284  1.00  0.47           C  
ATOM   4239  CD  PRO A 558      29.934  -8.396  -6.051  1.00  0.47           C  
ATOM   4240  N   GLY A 559      28.094  -8.615 -10.289  1.00  0.44           N  
ATOM   4241  CA  GLY A 559      28.326  -8.032 -11.609  1.00  0.44           C  
ATOM   4242  C   GLY A 559      28.213  -8.921 -12.816  1.00  0.44           C  
ATOM   4243  O   GLY A 559      29.178  -9.120 -13.537  1.00  0.44           O  
ATOM   4244  N   SER A 560      26.985  -9.379 -13.138  1.00  0.41           N  
ATOM   4245  CA  SER A 560      26.737  -9.981 -14.444  1.00  0.41           C  
ATOM   4246  C   SER A 560      25.257 -10.153 -14.744  1.00  0.41           C  
ATOM   4247  O   SER A 560      24.660 -11.191 -14.513  1.00  0.41           O  
ATOM   4248  CB  SER A 560      27.434 -11.352 -14.713  1.00  0.41           C  
ATOM   4249  OG  SER A 560      27.361 -12.232 -13.591  1.00  0.41           O  
ATOM   4250  N   SER A 561      24.641  -9.115 -15.356  1.00  0.40           N  
ATOM   4251  CA  SER A 561      23.232  -9.168 -15.742  1.00  0.40           C  
ATOM   4252  C   SER A 561      23.013  -8.305 -16.965  1.00  0.40           C  
ATOM   4253  O   SER A 561      22.203  -7.384 -16.970  1.00  0.40           O  
ATOM   4254  CB  SER A 561      22.219  -8.705 -14.656  1.00  0.40           C  
ATOM   4255  OG  SER A 561      22.216  -9.593 -13.539  1.00  0.40           O  
ATOM   4256  N   ILE A 562      23.756  -8.590 -18.050  1.00  0.45           N  
ATOM   4257  CA  ILE A 562      23.595  -7.931 -19.338  1.00  0.45           C  
ATOM   4258  C   ILE A 562      23.161  -8.986 -20.341  1.00  0.45           C  
ATOM   4259  O   ILE A 562      23.970  -9.812 -20.739  1.00  0.45           O  
ATOM   4260  CB  ILE A 562      24.916  -7.313 -19.843  1.00  0.45           C  
ATOM   4261  CG1 ILE A 562      25.375  -6.152 -18.929  1.00  0.45           C  
ATOM   4262  CG2 ILE A 562      24.819  -6.833 -21.318  1.00  0.45           C  
ATOM   4263  CD1 ILE A 562      26.835  -5.731 -19.154  1.00  0.45           C  
ATOM   4264  N   TYR A 563      21.886  -8.940 -20.799  1.00  0.42           N  
ATOM   4265  CA  TYR A 563      21.502  -9.434 -22.113  1.00  0.42           C  
ATOM   4266  C   TYR A 563      20.073  -9.019 -22.461  1.00  0.42           C  
ATOM   4267  O   TYR A 563      19.121  -9.346 -21.760  1.00  0.42           O  
ATOM   4268  CB  TYR A 563      21.655 -10.970 -22.350  1.00  0.42           C  
ATOM   4269  CG  TYR A 563      22.486 -11.199 -23.587  1.00  0.42           C  
ATOM   4270  CD1 TYR A 563      21.909 -11.169 -24.867  1.00  0.42           C  
ATOM   4271  CD2 TYR A 563      23.873 -11.384 -23.478  1.00  0.42           C  
ATOM   4272  CE1 TYR A 563      22.709 -11.313 -26.009  1.00  0.42           C  
ATOM   4273  CE2 TYR A 563      24.676 -11.521 -24.617  1.00  0.42           C  
ATOM   4274  CZ  TYR A 563      24.091 -11.477 -25.885  1.00  0.42           C  
ATOM   4275  OH  TYR A 563      24.890 -11.592 -27.038  1.00  0.42           O  
ATOM   4276  N   ASN A 564      19.895  -8.276 -23.576  1.00  0.48           N  
ATOM   4277  CA  ASN A 564      18.589  -8.006 -24.158  1.00  0.48           C  
ATOM   4278  C   ASN A 564      18.288  -9.066 -25.208  1.00  0.48           C  
ATOM   4279  O   ASN A 564      19.180  -9.352 -26.006  1.00  0.48           O  
ATOM   4280  CB  ASN A 564      18.564  -6.674 -24.961  1.00  0.48           C  
ATOM   4281  CG  ASN A 564      18.425  -5.467 -24.048  1.00  0.48           C  
ATOM   4282  OD1 ASN A 564      18.092  -5.558 -22.873  1.00  0.48           O  
ATOM   4283  ND2 ASN A 564      18.653  -4.263 -24.631  1.00  0.48           N  
ATOM   4284  N   PRO A 565      17.100  -9.642 -25.336  1.00  0.60           N  
ATOM   4285  CA  PRO A 565      16.669 -10.183 -26.615  1.00  0.60           C  
ATOM   4286  C   PRO A 565      16.319  -9.061 -27.594  1.00  0.60           C  
ATOM   4287  O   PRO A 565      15.687  -8.080 -27.210  1.00  0.60           O  
ATOM   4288  CB  PRO A 565      15.439 -11.025 -26.243  1.00  0.60           C  
ATOM   4289  CG  PRO A 565      14.837 -10.322 -25.019  1.00  0.60           C  
ATOM   4290  CD  PRO A 565      16.038  -9.664 -24.328  1.00  0.60           C  
ATOM   4291  N   ALA A 566      16.726  -9.184 -28.875  1.00  0.49           N  
ATOM   4292  CA  ALA A 566      16.376  -8.245 -29.923  1.00  0.49           C  
ATOM   4293  C   ALA A 566      15.240  -8.826 -30.782  1.00  0.49           C  
ATOM   4294  O   ALA A 566      15.053 -10.044 -30.778  1.00  0.49           O  
ATOM   4295  CB  ALA A 566      17.633  -7.944 -30.768  1.00  0.49           C  
ATOM   4296  N   PRO A 567      14.430  -8.040 -31.493  1.00  0.54           N  
ATOM   4297  CA  PRO A 567      13.185  -8.535 -32.074  1.00  0.54           C  
ATOM   4298  C   PRO A 567      13.390  -9.161 -33.459  1.00  0.54           C  
ATOM   4299  O   PRO A 567      14.339  -8.774 -34.139  1.00  0.54           O  
ATOM   4300  CB  PRO A 567      12.316  -7.270 -32.181  1.00  0.54           C  
ATOM   4301  CG  PRO A 567      13.320  -6.131 -32.374  1.00  0.54           C  
ATOM   4302  CD  PRO A 567      14.523  -6.579 -31.545  1.00  0.54           C  
ATOM   4303  N   PRO A 568      12.573 -10.109 -33.919  1.00  0.63           N  
ATOM   4304  CA  PRO A 568      12.600 -10.595 -35.295  1.00  0.63           C  
ATOM   4305  C   PRO A 568      11.875  -9.666 -36.267  1.00  0.63           C  
ATOM   4306  O   PRO A 568      11.002  -8.901 -35.865  1.00  0.63           O  
ATOM   4307  CB  PRO A 568      11.855 -11.937 -35.188  1.00  0.63           C  
ATOM   4308  CG  PRO A 568      10.818 -11.709 -34.083  1.00  0.63           C  
ATOM   4309  CD  PRO A 568      11.518 -10.742 -33.126  1.00  0.63           C  
ATOM   4310  N   ALA A 569      12.219  -9.734 -37.574  1.00  0.50           N  
ATOM   4311  CA  ALA A 569      11.570  -8.983 -38.631  1.00  0.50           C  
ATOM   4312  C   ALA A 569      10.880  -9.945 -39.619  1.00  0.50           C  
ATOM   4313  O   ALA A 569      11.311 -11.096 -39.709  1.00  0.50           O  
ATOM   4314  CB  ALA A 569      12.618  -8.115 -39.355  1.00  0.50           C  
ATOM   4315  N   PRO A 570       9.819  -9.579 -40.352  1.00  0.44           N  
ATOM   4316  CA  PRO A 570       8.942 -10.569 -40.988  1.00  0.44           C  
ATOM   4317  C   PRO A 570       9.061 -10.621 -42.509  1.00  0.44           C  
ATOM   4318  O   PRO A 570       9.578  -9.700 -43.130  1.00  0.44           O  
ATOM   4319  CB  PRO A 570       7.550 -10.024 -40.635  1.00  0.44           C  
ATOM   4320  CG  PRO A 570       7.718  -8.502 -40.711  1.00  0.44           C  
ATOM   4321  CD  PRO A 570       9.143  -8.284 -40.197  1.00  0.44           C  
ATOM   4322  N   GLY A 571       8.536 -11.702 -43.143  1.00  0.43           N  
ATOM   4323  CA  GLY A 571       8.372 -11.726 -44.596  1.00  0.43           C  
ATOM   4324  C   GLY A 571       7.894 -13.051 -45.147  1.00  0.43           C  
ATOM   4325  O   GLY A 571       8.490 -14.079 -44.892  1.00  0.43           O  
ATOM   4326  N   HIS A 572       6.807 -13.007 -45.961  1.00  0.45           N  
ATOM   4327  CA  HIS A 572       6.381 -14.051 -46.901  1.00  0.45           C  
ATOM   4328  C   HIS A 572       5.631 -15.253 -46.276  1.00  0.45           C  
ATOM   4329  O   HIS A 572       6.241 -16.180 -45.758  1.00  0.45           O  
ATOM   4330  CB  HIS A 572       7.553 -14.499 -47.818  1.00  0.45           C  
ATOM   4331  CG  HIS A 572       8.404 -13.347 -48.278  1.00  0.45           C  
ATOM   4332  ND1 HIS A 572       7.863 -12.393 -49.117  1.00  0.45           N  
ATOM   4333  CD2 HIS A 572       9.661 -12.984 -47.908  1.00  0.45           C  
ATOM   4334  CE1 HIS A 572       8.799 -11.476 -49.243  1.00  0.45           C  
ATOM   4335  NE2 HIS A 572       9.912 -11.778 -48.530  1.00  0.45           N  
ATOM   4336  N   ALA A 573       4.274 -15.277 -46.181  1.00  0.40           N  
ATOM   4337  CA  ALA A 573       3.295 -15.629 -47.218  1.00  0.40           C  
ATOM   4338  C   ALA A 573       3.053 -17.163 -47.348  1.00  0.40           C  
ATOM   4339  O   ALA A 573       4.021 -17.910 -47.459  1.00  0.40           O  
ATOM   4340  CB  ALA A 573       3.585 -14.965 -48.581  1.00  0.40           C  
ATOM   4341  N   ALA A 574       1.836 -17.802 -47.314  1.00  0.54           N  
ATOM   4342  CA  ALA A 574       0.394 -17.478 -47.397  1.00  0.54           C  
ATOM   4343  C   ALA A 574      -0.270 -18.204 -48.599  1.00  0.54           C  
ATOM   4344  O   ALA A 574       0.464 -18.340 -49.574  1.00  0.54           O  
ATOM   4345  CB  ALA A 574       0.088 -15.981 -47.542  1.00  0.54           C  
ATOM   4346  N   PRO A 575      -1.549 -18.684 -48.721  1.00  0.57           N  
ATOM   4347  CA  PRO A 575      -2.621 -18.701 -47.706  1.00  0.57           C  
ATOM   4348  C   PRO A 575      -3.480 -20.024 -47.774  1.00  0.57           C  
ATOM   4349  O   PRO A 575      -2.936 -20.969 -48.341  1.00  0.57           O  
ATOM   4350  CB  PRO A 575      -3.386 -17.428 -48.127  1.00  0.57           C  
ATOM   4351  CG  PRO A 575      -3.336 -17.424 -49.663  1.00  0.57           C  
ATOM   4352  CD  PRO A 575      -2.168 -18.358 -50.018  1.00  0.57           C  
ATOM   4353  N   PRO A 576      -4.729 -20.223 -47.239  1.00  0.61           N  
ATOM   4354  CA  PRO A 576      -5.394 -21.545 -47.166  1.00  0.61           C  
ATOM   4355  C   PRO A 576      -6.574 -21.679 -48.181  1.00  0.61           C  
ATOM   4356  O   PRO A 576      -6.233 -21.236 -49.271  1.00  0.61           O  
ATOM   4357  CB  PRO A 576      -5.747 -21.582 -45.675  1.00  0.61           C  
ATOM   4358  CG  PRO A 576      -6.186 -20.155 -45.343  1.00  0.61           C  
ATOM   4359  CD  PRO A 576      -5.345 -19.299 -46.287  1.00  0.61           C  
ATOM   4360  N   PRO A 577      -7.858 -22.210 -48.112  1.00  0.55           N  
ATOM   4361  CA  PRO A 577      -8.816 -22.090 -46.998  1.00  0.55           C  
ATOM   4362  C   PRO A 577      -9.783 -23.301 -46.858  1.00  0.55           C  
ATOM   4363  O   PRO A 577      -9.478 -24.380 -47.363  1.00  0.55           O  
ATOM   4364  CB  PRO A 577      -9.605 -20.857 -47.476  1.00  0.55           C  
ATOM   4365  CG  PRO A 577      -9.727 -21.026 -49.002  1.00  0.55           C  
ATOM   4366  CD  PRO A 577      -8.663 -22.079 -49.344  1.00  0.55           C  
ATOM   4367  N   TYR A 578     -10.945 -23.120 -46.156  1.00  0.44           N  
ATOM   4368  CA  TYR A 578     -12.071 -24.053 -45.931  1.00  0.44           C  
ATOM   4369  C   TYR A 578     -11.916 -25.081 -44.782  1.00  0.44           C  
ATOM   4370  O   TYR A 578     -10.845 -25.633 -44.566  1.00  0.44           O  
ATOM   4371  CB  TYR A 578     -12.572 -24.808 -47.204  1.00  0.44           C  
ATOM   4372  CG  TYR A 578     -13.057 -23.886 -48.289  1.00  0.44           C  
ATOM   4373  CD1 TYR A 578     -14.342 -23.326 -48.222  1.00  0.44           C  
ATOM   4374  CD2 TYR A 578     -12.263 -23.619 -49.416  1.00  0.44           C  
ATOM   4375  CE1 TYR A 578     -14.814 -22.495 -49.247  1.00  0.44           C  
ATOM   4376  CE2 TYR A 578     -12.732 -22.782 -50.441  1.00  0.44           C  
ATOM   4377  CZ  TYR A 578     -14.006 -22.215 -50.350  1.00  0.44           C  
ATOM   4378  OH  TYR A 578     -14.490 -21.373 -51.369  1.00  0.44           O  
ATOM   4379  N   GLY A 579     -12.965 -25.416 -43.966  1.00  0.43           N  
ATOM   4380  CA  GLY A 579     -14.251 -24.731 -43.766  1.00  0.43           C  
ATOM   4381  C   GLY A 579     -15.366 -25.469 -43.014  1.00  0.43           C  
ATOM   4382  O   GLY A 579     -15.959 -26.392 -43.545  1.00  0.43           O  
ATOM   4383  N   VAL A 580     -15.743 -24.930 -41.819  1.00  0.45           N  
ATOM   4384  CA  VAL A 580     -17.071 -24.921 -41.156  1.00  0.45           C  
ATOM   4385  C   VAL A 580     -17.835 -26.190 -40.651  1.00  0.45           C  
ATOM   4386  O   VAL A 580     -17.682 -27.294 -41.153  1.00  0.45           O  
ATOM   4387  CB  VAL A 580     -18.061 -23.899 -41.764  1.00  0.45           C  
ATOM   4388  CG1 VAL A 580     -18.158 -22.660 -40.852  1.00  0.45           C  
ATOM   4389  CG2 VAL A 580     -17.697 -23.435 -43.191  1.00  0.45           C  
ATOM   4390  N   GLN A 581     -18.736 -25.983 -39.629  1.00  0.41           N  
ATOM   4391  CA  GLN A 581     -19.882 -26.822 -39.198  1.00  0.41           C  
ATOM   4392  C   GLN A 581     -19.640 -28.138 -38.388  1.00  0.41           C  
ATOM   4393  O   GLN A 581     -18.651 -28.824 -38.605  1.00  0.41           O  
ATOM   4394  CB  GLN A 581     -20.841 -26.994 -40.418  1.00  0.41           C  
ATOM   4395  CG  GLN A 581     -21.988 -25.946 -40.615  1.00  0.41           C  
ATOM   4396  CD  GLN A 581     -21.744 -24.464 -40.277  1.00  0.41           C  
ATOM   4397  OE1 GLN A 581     -20.825 -24.023 -39.586  1.00  0.41           O  
ATOM   4398  NE2 GLN A 581     -22.692 -23.620 -40.749  1.00  0.41           N  
ATOM   4399  N   TYR A 582     -20.477 -28.614 -37.394  1.00  0.44           N  
ATOM   4400  CA  TYR A 582     -21.666 -28.104 -36.682  1.00  0.44           C  
ATOM   4401  C   TYR A 582     -21.968 -28.932 -35.364  1.00  0.44           C  
ATOM   4402  O   TYR A 582     -21.034 -29.657 -35.026  1.00  0.44           O  
ATOM   4403  CB  TYR A 582     -22.871 -27.915 -37.643  1.00  0.44           C  
ATOM   4404  CG  TYR A 582     -23.544 -26.558 -37.521  1.00  0.44           C  
ATOM   4405  CD1 TYR A 582     -24.918 -26.484 -37.797  1.00  0.44           C  
ATOM   4406  CD2 TYR A 582     -22.881 -25.367 -37.158  1.00  0.44           C  
ATOM   4407  CE1 TYR A 582     -25.623 -25.282 -37.671  1.00  0.44           C  
ATOM   4408  CE2 TYR A 582     -23.586 -24.161 -37.044  1.00  0.44           C  
ATOM   4409  CZ  TYR A 582     -24.957 -24.118 -37.295  1.00  0.44           C  
ATOM   4410  OH  TYR A 582     -25.665 -22.908 -37.175  1.00  0.44           O  
ATOM   4411  N   PRO A 583     -23.055 -28.939 -34.503  1.00  0.50           N  
ATOM   4412  CA  PRO A 583     -22.876 -29.051 -33.049  1.00  0.50           C  
ATOM   4413  C   PRO A 583     -23.576 -30.246 -32.319  1.00  0.50           C  
ATOM   4414  O   PRO A 583     -23.121 -31.333 -32.658  1.00  0.50           O  
ATOM   4415  CB  PRO A 583     -23.326 -27.636 -32.626  1.00  0.50           C  
ATOM   4416  CG  PRO A 583     -24.428 -27.233 -33.627  1.00  0.50           C  
ATOM   4417  CD  PRO A 583     -24.350 -28.308 -34.709  1.00  0.50           C  
ATOM   4418  N   PRO A 584     -24.520 -30.287 -31.328  1.00  0.51           N  
ATOM   4419  CA  PRO A 584     -24.280 -31.090 -30.120  1.00  0.51           C  
ATOM   4420  C   PRO A 584     -25.065 -32.415 -30.019  1.00  0.51           C  
ATOM   4421  O   PRO A 584     -25.968 -32.635 -30.827  1.00  0.51           O  
ATOM   4422  CB  PRO A 584     -24.749 -30.117 -29.024  1.00  0.51           C  
ATOM   4423  CG  PRO A 584     -25.988 -29.450 -29.622  1.00  0.51           C  
ATOM   4424  CD  PRO A 584     -25.699 -29.432 -31.132  1.00  0.51           C  
ATOM   4425  N   PRO A 585     -24.768 -33.322 -29.065  1.00  0.58           N  
ATOM   4426  CA  PRO A 585     -25.256 -34.704 -29.125  1.00  0.58           C  
ATOM   4427  C   PRO A 585     -26.330 -35.075 -28.085  1.00  0.58           C  
ATOM   4428  O   PRO A 585     -26.383 -34.458 -27.019  1.00  0.58           O  
ATOM   4429  CB  PRO A 585     -23.995 -35.503 -28.766  1.00  0.58           C  
ATOM   4430  CG  PRO A 585     -23.297 -34.636 -27.713  1.00  0.58           C  
ATOM   4431  CD  PRO A 585     -23.594 -33.212 -28.187  1.00  0.58           C  
ATOM   4432  N   PRO A 586     -27.151 -36.107 -28.334  1.00  0.52           N  
ATOM   4433  CA  PRO A 586     -27.958 -36.723 -27.281  1.00  0.52           C  
ATOM   4434  C   PRO A 586     -27.724 -38.241 -27.102  1.00  0.52           C  
ATOM   4435  O   PRO A 586     -27.766 -38.998 -28.056  1.00  0.52           O  
ATOM   4436  CB  PRO A 586     -29.388 -36.470 -27.774  1.00  0.52           C  
ATOM   4437  CG  PRO A 586     -29.293 -36.563 -29.305  1.00  0.52           C  
ATOM   4438  CD  PRO A 586     -27.831 -36.214 -29.630  1.00  0.52           C  
ATOM   4439  N   ALA A 587     -27.507 -38.694 -25.842  1.00  0.45           N  
ATOM   4440  CA  ALA A 587     -27.911 -39.991 -25.292  1.00  0.45           C  
ATOM   4441  C   ALA A 587     -27.655 -41.392 -25.911  1.00  0.45           C  
ATOM   4442  O   ALA A 587     -28.452 -41.881 -26.700  1.00  0.45           O  
ATOM   4443  CB  ALA A 587     -29.389 -39.885 -24.874  1.00  0.45           C  
ATOM   4444  N   ALA A 588     -26.639 -42.118 -25.348  1.00  0.55           N  
ATOM   4445  CA  ALA A 588     -26.683 -43.559 -25.003  1.00  0.55           C  
ATOM   4446  C   ALA A 588     -26.783 -44.694 -26.070  1.00  0.55           C  
ATOM   4447  O   ALA A 588     -27.154 -44.406 -27.200  1.00  0.55           O  
ATOM   4448  CB  ALA A 588     -27.842 -43.724 -23.994  1.00  0.55           C  
ATOM   4449  N   PRO A 589     -26.506 -46.018 -25.854  1.00  0.44           N  
ATOM   4450  CA  PRO A 589     -25.701 -46.616 -24.782  1.00  0.44           C  
ATOM   4451  C   PRO A 589     -24.730 -47.767 -25.212  1.00  0.44           C  
ATOM   4452  O   PRO A 589     -24.922 -48.427 -26.226  1.00  0.44           O  
ATOM   4453  CB  PRO A 589     -26.776 -47.237 -23.863  1.00  0.44           C  
ATOM   4454  CG  PRO A 589     -27.964 -47.577 -24.786  1.00  0.44           C  
ATOM   4455  CD  PRO A 589     -27.636 -46.912 -26.136  1.00  0.44           C  
ATOM   4456  N   ILE A 590     -23.680 -48.001 -24.376  1.00  0.58           N  
ATOM   4457  CA  ILE A 590     -23.137 -49.259 -23.799  1.00  0.58           C  
ATOM   4458  C   ILE A 590     -23.556 -50.670 -24.337  1.00  0.58           C  
ATOM   4459  O   ILE A 590     -24.768 -50.831 -24.447  1.00  0.58           O  
ATOM   4460  CB  ILE A 590     -23.600 -49.169 -22.329  1.00  0.58           C  
ATOM   4461  CG1 ILE A 590     -23.162 -47.858 -21.619  1.00  0.58           C  
ATOM   4462  CG2 ILE A 590     -23.183 -50.386 -21.489  1.00  0.58           C  
ATOM   4463  CD1 ILE A 590     -23.872 -47.635 -20.275  1.00  0.58           C  
ATOM   4464  N   PRO A 591     -22.731 -51.744 -24.681  1.00  0.51           N  
ATOM   4465  CA  PRO A 591     -21.426 -52.064 -24.061  1.00  0.51           C  
ATOM   4466  C   PRO A 591     -20.315 -52.593 -25.039  1.00  0.51           C  
ATOM   4467  O   PRO A 591     -20.015 -51.766 -25.888  1.00  0.51           O  
ATOM   4468  CB  PRO A 591     -21.825 -53.101 -22.983  1.00  0.51           C  
ATOM   4469  CG  PRO A 591     -23.129 -53.747 -23.492  1.00  0.51           C  
ATOM   4470  CD  PRO A 591     -23.419 -53.032 -24.820  1.00  0.51           C  
ATOM   4471  N   PRO A 592     -19.600 -53.774 -25.052  1.00  0.58           N  
ATOM   4472  CA  PRO A 592     -18.265 -53.864 -24.423  1.00  0.58           C  
ATOM   4473  C   PRO A 592     -17.133 -54.371 -25.360  1.00  0.58           C  
ATOM   4474  O   PRO A 592     -17.437 -54.622 -26.525  1.00  0.58           O  
ATOM   4475  CB  PRO A 592     -18.532 -54.885 -23.300  1.00  0.58           C  
ATOM   4476  CG  PRO A 592     -19.526 -55.885 -23.906  1.00  0.58           C  
ATOM   4477  CD  PRO A 592     -20.206 -55.109 -25.044  1.00  0.58           C  
ATOM   4478  N   PRO A 593     -15.843 -54.528 -24.953  1.00  0.44           N  
ATOM   4479  CA  PRO A 593     -14.730 -54.607 -25.918  1.00  0.44           C  
ATOM   4480  C   PRO A 593     -13.885 -55.889 -25.903  1.00  0.44           C  
ATOM   4481  O   PRO A 593     -14.011 -56.725 -25.012  1.00  0.44           O  
ATOM   4482  CB  PRO A 593     -13.828 -53.468 -25.419  1.00  0.44           C  
ATOM   4483  CG  PRO A 593     -13.912 -53.580 -23.893  1.00  0.44           C  
ATOM   4484  CD  PRO A 593     -15.355 -54.035 -23.653  1.00  0.44           C  
ATOM   4485  N   GLY A 594     -12.962 -56.020 -26.897  1.00  0.41           N  
ATOM   4486  CA  GLY A 594     -11.917 -57.051 -26.973  1.00  0.41           C  
ATOM   4487  C   GLY A 594     -11.562 -57.355 -28.412  1.00  0.41           C  
ATOM   4488  O   GLY A 594     -12.394 -57.135 -29.282  1.00  0.41           O  
ATOM   4489  N   THR A 595     -10.361 -57.848 -28.803  1.00  0.42           N  
ATOM   4490  CA  THR A 595      -9.064 -58.110 -28.168  1.00  0.42           C  
ATOM   4491  C   THR A 595      -8.058 -58.205 -29.341  1.00  0.42           C  
ATOM   4492  O   THR A 595      -8.478 -58.357 -30.472  1.00  0.42           O  
ATOM   4493  CB  THR A 595      -8.949 -59.431 -27.374  1.00  0.42           C  
ATOM   4494  OG1 THR A 595      -9.719 -60.475 -27.951  1.00  0.42           O  
ATOM   4495  CG2 THR A 595      -9.463 -59.294 -25.938  1.00  0.42           C  
ATOM   4496  N   THR A 596      -6.715 -58.120 -29.070  1.00  0.38           N  
ATOM   4497  CA  THR A 596      -5.602 -58.740 -29.843  1.00  0.38           C  
ATOM   4498  C   THR A 596      -5.280 -58.318 -31.307  1.00  0.38           C  
ATOM   4499  O   THR A 596      -6.110 -58.337 -32.200  1.00  0.38           O  
ATOM   4500  CB  THR A 596      -5.470 -60.262 -29.656  1.00  0.38           C  
ATOM   4501  OG1 THR A 596      -6.694 -60.965 -29.761  1.00  0.38           O  
ATOM   4502  CG2 THR A 596      -4.955 -60.588 -28.247  1.00  0.38           C  
ATOM   4503  N   SER A 597      -4.041 -57.812 -31.595  1.00  0.39           N  
ATOM   4504  CA  SER A 597      -2.875 -58.500 -32.213  1.00  0.39           C  
ATOM   4505  C   SER A 597      -3.036 -59.148 -33.606  1.00  0.39           C  
ATOM   4506  O   SER A 597      -4.074 -59.726 -33.898  1.00  0.39           O  
ATOM   4507  CB  SER A 597      -2.277 -59.601 -31.297  1.00  0.39           C  
ATOM   4508  OG  SER A 597      -2.104 -59.123 -29.961  1.00  0.39           O  
ATOM   4509  N   SER A 598      -2.040 -59.182 -34.538  1.00  0.42           N  
ATOM   4510  CA  SER A 598      -0.718 -58.558 -34.670  1.00  0.42           C  
ATOM   4511  C   SER A 598      -0.209 -58.704 -36.120  1.00  0.42           C  
ATOM   4512  O   SER A 598      -0.771 -59.489 -36.882  1.00  0.42           O  
ATOM   4513  CB  SER A 598       0.379 -59.095 -33.693  1.00  0.42           C  
ATOM   4514  OG  SER A 598       0.439 -60.520 -33.568  1.00  0.42           O  
ATOM   4515  N   ASP A 599       0.850 -57.942 -36.520  1.00  0.38           N  
ATOM   4516  CA  ASP A 599       1.709 -58.141 -37.699  1.00  0.38           C  
ATOM   4517  C   ASP A 599       1.167 -57.904 -39.130  1.00  0.38           C  
ATOM   4518  O   ASP A 599       0.006 -58.126 -39.443  1.00  0.38           O  
ATOM   4519  CB  ASP A 599       2.507 -59.463 -37.574  1.00  0.38           C  
ATOM   4520  CG  ASP A 599       3.413 -59.343 -36.363  1.00  0.38           C  
ATOM   4521  OD1 ASP A 599       4.371 -58.537 -36.472  1.00  0.38           O  
ATOM   4522  OD2 ASP A 599       3.134 -59.993 -35.321  1.00  0.38           O  
ATOM   4523  N   GLY A 600       2.027 -57.398 -40.076  1.00  0.39           N  
ATOM   4524  CA  GLY A 600       1.549 -57.207 -41.459  1.00  0.39           C  
ATOM   4525  C   GLY A 600       2.319 -56.404 -42.512  1.00  0.39           C  
ATOM   4526  O   GLY A 600       1.743 -55.592 -43.189  1.00  0.39           O  
ATOM   4527  N   ALA A 601       3.638 -56.651 -42.695  1.00  0.43           N  
ATOM   4528  CA  ALA A 601       4.367 -56.518 -43.965  1.00  0.43           C  
ATOM   4529  C   ALA A 601       4.355 -55.301 -44.939  1.00  0.43           C  
ATOM   4530  O   ALA A 601       3.436 -55.113 -45.726  1.00  0.43           O  
ATOM   4531  CB  ALA A 601       4.076 -57.782 -44.793  1.00  0.43           C  
ATOM   4532  N   GLN A 602       5.503 -54.572 -45.023  1.00  0.44           N  
ATOM   4533  CA  GLN A 602       6.250 -54.346 -46.275  1.00  0.44           C  
ATOM   4534  C   GLN A 602       6.123 -53.108 -47.206  1.00  0.44           C  
ATOM   4535  O   GLN A 602       5.072 -52.744 -47.716  1.00  0.44           O  
ATOM   4536  CB  GLN A 602       6.372 -55.604 -47.177  1.00  0.44           C  
ATOM   4537  CG  GLN A 602       7.342 -56.675 -46.627  1.00  0.44           C  
ATOM   4538  CD  GLN A 602       7.605 -57.765 -47.669  1.00  0.44           C  
ATOM   4539  OE1 GLN A 602       7.345 -57.624 -48.860  1.00  0.44           O  
ATOM   4540  NE2 GLN A 602       8.171 -58.905 -47.203  1.00  0.44           N  
ATOM   4541  N   ASN A 603       7.319 -52.535 -47.529  1.00  0.40           N  
ATOM   4542  CA  ASN A 603       7.742 -52.023 -48.842  1.00  0.40           C  
ATOM   4543  C   ASN A 603       7.749 -50.532 -49.213  1.00  0.40           C  
ATOM   4544  O   ASN A 603       6.876 -49.745 -48.876  1.00  0.40           O  
ATOM   4545  CB  ASN A 603       7.362 -52.932 -50.053  1.00  0.40           C  
ATOM   4546  CG  ASN A 603       8.273 -54.158 -50.095  1.00  0.40           C  
ATOM   4547  OD1 ASN A 603       9.174 -54.338 -49.275  1.00  0.40           O  
ATOM   4548  ND2 ASN A 603       8.068 -55.033 -51.103  1.00  0.40           N  
ATOM   4549  N   TYR A 604       8.827 -50.138 -49.951  1.00  0.39           N  
ATOM   4550  CA  TYR A 604       9.172 -48.796 -50.406  1.00  0.39           C  
ATOM   4551  C   TYR A 604       9.664 -48.896 -51.858  1.00  0.39           C  
ATOM   4552  O   TYR A 604      10.106 -49.978 -52.247  1.00  0.39           O  
ATOM   4553  CB  TYR A 604      10.426 -48.281 -49.635  1.00  0.39           C  
ATOM   4554  CG  TYR A 604      10.149 -47.301 -48.538  1.00  0.39           C  
ATOM   4555  CD1 TYR A 604      10.282 -45.929 -48.801  1.00  0.39           C  
ATOM   4556  CD2 TYR A 604       9.934 -47.725 -47.217  1.00  0.39           C  
ATOM   4557  CE1 TYR A 604      10.224 -44.998 -47.757  1.00  0.39           C  
ATOM   4558  CE2 TYR A 604       9.888 -46.795 -46.167  1.00  0.39           C  
ATOM   4559  CZ  TYR A 604      10.038 -45.430 -46.442  1.00  0.39           C  
ATOM   4560  OH  TYR A 604      10.057 -44.484 -45.401  1.00  0.39           O  
ATOM   4561  N   PRO A 605       9.678 -47.827 -52.663  1.00  0.60           N  
ATOM   4562  CA  PRO A 605      10.504 -47.761 -53.872  1.00  0.60           C  
ATOM   4563  C   PRO A 605      11.681 -46.776 -53.692  1.00  0.60           C  
ATOM   4564  O   PRO A 605      11.623 -46.003 -52.735  1.00  0.60           O  
ATOM   4565  CB  PRO A 605       9.501 -47.276 -54.928  1.00  0.60           C  
ATOM   4566  CG  PRO A 605       8.530 -46.365 -54.166  1.00  0.60           C  
ATOM   4567  CD  PRO A 605       8.552 -46.888 -52.723  1.00  0.60           C  
ATOM   4568  N   PRO A 606      12.760 -46.757 -54.503  1.00  0.49           N  
ATOM   4569  CA  PRO A 606      14.013 -46.100 -54.113  1.00  0.49           C  
ATOM   4570  C   PRO A 606      14.392 -44.915 -55.012  1.00  0.49           C  
ATOM   4571  O   PRO A 606      13.660 -44.575 -55.937  1.00  0.49           O  
ATOM   4572  CB  PRO A 606      15.007 -47.256 -54.277  1.00  0.49           C  
ATOM   4573  CG  PRO A 606      14.533 -47.973 -55.547  1.00  0.49           C  
ATOM   4574  CD  PRO A 606      13.011 -47.773 -55.533  1.00  0.49           C  
ATOM   4575  N   GLY A 607      15.541 -44.246 -54.712  1.00  0.39           N  
ATOM   4576  CA  GLY A 607      15.996 -43.003 -55.356  1.00  0.39           C  
ATOM   4577  C   GLY A 607      17.124 -43.113 -56.378  1.00  0.39           C  
ATOM   4578  O   GLY A 607      17.455 -44.184 -56.874  1.00  0.39           O  
ATOM   4579  N   VAL A 608      17.753 -41.954 -56.701  1.00  0.49           N  
ATOM   4580  CA  VAL A 608      18.823 -41.786 -57.687  1.00  0.49           C  
ATOM   4581  C   VAL A 608      19.816 -40.722 -57.187  1.00  0.49           C  
ATOM   4582  O   VAL A 608      19.508 -39.967 -56.269  1.00  0.49           O  
ATOM   4583  CB  VAL A 608      18.314 -41.386 -59.082  1.00  0.49           C  
ATOM   4584  CG1 VAL A 608      17.704 -42.609 -59.797  1.00  0.49           C  
ATOM   4585  CG2 VAL A 608      17.292 -40.231 -58.997  1.00  0.49           C  
ATOM   4586  N   THR A 609      21.053 -40.663 -57.750  1.00  0.46           N  
ATOM   4587  CA  THR A 609      22.194 -39.898 -57.212  1.00  0.46           C  
ATOM   4588  C   THR A 609      23.018 -39.184 -58.308  1.00  0.46           C  
ATOM   4589  O   THR A 609      22.794 -39.473 -59.482  1.00  0.46           O  
ATOM   4590  CB  THR A 609      23.122 -40.785 -56.371  1.00  0.46           C  
ATOM   4591  OG1 THR A 609      23.208 -42.102 -56.895  1.00  0.46           O  
ATOM   4592  CG2 THR A 609      22.554 -40.894 -54.949  1.00  0.46           C  
ATOM   4593  N   PRO A 610      23.940 -38.221 -58.028  1.00  0.52           N  
ATOM   4594  CA  PRO A 610      24.386 -37.245 -59.040  1.00  0.52           C  
ATOM   4595  C   PRO A 610      25.872 -37.361 -59.434  1.00  0.52           C  
ATOM   4596  O   PRO A 610      26.588 -38.152 -58.822  1.00  0.52           O  
ATOM   4597  CB  PRO A 610      24.223 -35.925 -58.271  1.00  0.52           C  
ATOM   4598  CG  PRO A 610      24.707 -36.276 -56.863  1.00  0.52           C  
ATOM   4599  CD  PRO A 610      24.180 -37.699 -56.672  1.00  0.52           C  
ATOM   4600  N   PRO A 611      26.373 -36.589 -60.417  1.00  0.50           N  
ATOM   4601  CA  PRO A 611      27.806 -36.423 -60.669  1.00  0.50           C  
ATOM   4602  C   PRO A 611      28.348 -35.099 -60.104  1.00  0.50           C  
ATOM   4603  O   PRO A 611      27.645 -34.413 -59.373  1.00  0.50           O  
ATOM   4604  CB  PRO A 611      27.846 -36.466 -62.202  1.00  0.50           C  
ATOM   4605  CG  PRO A 611      26.560 -35.760 -62.647  1.00  0.50           C  
ATOM   4606  CD  PRO A 611      25.566 -36.058 -61.519  1.00  0.50           C  
ATOM   4607  N   SER A 612      29.622 -34.738 -60.413  1.00  0.39           N  
ATOM   4608  CA  SER A 612      30.411 -33.732 -59.694  1.00  0.39           C  
ATOM   4609  C   SER A 612      31.225 -32.866 -60.667  1.00  0.39           C  
ATOM   4610  O   SER A 612      31.171 -33.101 -61.867  1.00  0.39           O  
ATOM   4611  CB  SER A 612      31.408 -34.468 -58.752  1.00  0.39           C  
ATOM   4612  OG  SER A 612      32.090 -33.608 -57.834  1.00  0.39           O  
ATOM   4613  N   SER A 613      31.985 -31.863 -60.130  1.00  0.40           N  
ATOM   4614  CA  SER A 613      33.187 -31.216 -60.707  1.00  0.40           C  
ATOM   4615  C   SER A 613      33.143 -29.716 -61.062  1.00  0.40           C  
ATOM   4616  O   SER A 613      32.267 -29.247 -61.773  1.00  0.40           O  
ATOM   4617  CB  SER A 613      33.868 -31.925 -61.914  1.00  0.40           C  
ATOM   4618  OG  SER A 613      34.309 -33.240 -61.572  1.00  0.40           O  
ATOM   4619  N   GLY A 614      34.166 -28.920 -60.612  1.00  0.43           N  
ATOM   4620  CA  GLY A 614      34.362 -27.527 -61.071  1.00  0.43           C  
ATOM   4621  C   GLY A 614      35.003 -26.552 -60.077  1.00  0.43           C  
ATOM   4622  O   GLY A 614      34.435 -26.266 -59.030  1.00  0.43           O  
ATOM   4623  N   THR A 615      36.212 -26.001 -60.378  1.00  0.39           N  
ATOM   4624  CA  THR A 615      37.010 -25.128 -59.484  1.00  0.39           C  
ATOM   4625  C   THR A 615      37.719 -23.999 -60.300  1.00  0.39           C  
ATOM   4626  O   THR A 615      37.265 -23.829 -61.430  1.00  0.39           O  
ATOM   4627  CB  THR A 615      37.955 -25.921 -58.573  1.00  0.39           C  
ATOM   4628  OG1 THR A 615      38.757 -26.825 -59.321  1.00  0.39           O  
ATOM   4629  CG2 THR A 615      37.190 -26.726 -57.512  1.00  0.39           C  
ATOM   4630  N   PRO A 616      38.714 -23.125 -59.949  1.00  0.48           N  
ATOM   4631  CA  PRO A 616      38.388 -21.836 -59.321  1.00  0.48           C  
ATOM   4632  C   PRO A 616      39.255 -20.652 -59.811  1.00  0.48           C  
ATOM   4633  O   PRO A 616      40.260 -20.840 -60.489  1.00  0.48           O  
ATOM   4634  CB  PRO A 616      38.784 -22.111 -57.865  1.00  0.48           C  
ATOM   4635  CG  PRO A 616      40.090 -22.917 -57.999  1.00  0.48           C  
ATOM   4636  CD  PRO A 616      39.990 -23.579 -59.385  1.00  0.48           C  
ATOM   4637  N   THR A 617      38.915 -19.390 -59.440  1.00  0.45           N  
ATOM   4638  CA  THR A 617      39.783 -18.234 -59.715  1.00  0.45           C  
ATOM   4639  C   THR A 617      39.753 -17.193 -58.586  1.00  0.45           C  
ATOM   4640  O   THR A 617      38.780 -17.068 -57.856  1.00  0.45           O  
ATOM   4641  CB  THR A 617      39.522 -17.510 -61.044  1.00  0.45           C  
ATOM   4642  OG1 THR A 617      38.136 -17.328 -61.295  1.00  0.45           O  
ATOM   4643  CG2 THR A 617      40.090 -18.323 -62.216  1.00  0.45           C  
ATOM   4644  N   HIS A 618      40.879 -16.442 -58.420  1.00  0.41           N  
ATOM   4645  CA  HIS A 618      41.172 -15.418 -57.404  1.00  0.41           C  
ATOM   4646  C   HIS A 618      41.674 -14.157 -58.156  1.00  0.41           C  
ATOM   4647  O   HIS A 618      41.816 -14.352 -59.368  1.00  0.41           O  
ATOM   4648  CB  HIS A 618      42.235 -15.998 -56.434  1.00  0.41           C  
ATOM   4649  CG  HIS A 618      41.684 -16.508 -55.150  1.00  0.41           C  
ATOM   4650  ND1 HIS A 618      41.104 -15.610 -54.283  1.00  0.41           N  
ATOM   4651  CD2 HIS A 618      41.704 -17.751 -54.608  1.00  0.41           C  
ATOM   4652  CE1 HIS A 618      40.768 -16.323 -53.230  1.00  0.41           C  
ATOM   4653  NE2 HIS A 618      41.110 -17.630 -53.368  1.00  0.41           N  
ATOM   4654  N   PRO A 619      41.927 -12.887 -57.660  1.00  0.49           N  
ATOM   4655  CA  PRO A 619      42.945 -12.671 -56.605  1.00  0.49           C  
ATOM   4656  C   PRO A 619      43.055 -11.256 -55.941  1.00  0.49           C  
ATOM   4657  O   PRO A 619      42.210 -10.403 -56.138  1.00  0.49           O  
ATOM   4658  CB  PRO A 619      44.187 -12.797 -57.513  1.00  0.49           C  
ATOM   4659  CG  PRO A 619      43.816 -11.924 -58.736  1.00  0.49           C  
ATOM   4660  CD  PRO A 619      42.276 -11.934 -58.729  1.00  0.49           C  
ATOM   4661  N   VAL A 620      44.146 -11.021 -55.142  1.00  0.41           N  
ATOM   4662  CA  VAL A 620      44.679  -9.715 -54.681  1.00  0.41           C  
ATOM   4663  C   VAL A 620      43.888  -8.996 -53.549  1.00  0.41           C  
ATOM   4664  O   VAL A 620      42.851  -8.384 -53.779  1.00  0.41           O  
ATOM   4665  CB  VAL A 620      45.085  -8.822 -55.869  1.00  0.41           C  
ATOM   4666  CG1 VAL A 620      45.711  -7.477 -55.462  1.00  0.41           C  
ATOM   4667  CG2 VAL A 620      46.141  -9.558 -56.723  1.00  0.41           C  
ATOM   4668  N   ALA A 621      44.270  -9.136 -52.240  1.00  0.39           N  
ATOM   4669  CA  ALA A 621      45.208  -8.308 -51.446  1.00  0.39           C  
ATOM   4670  C   ALA A 621      44.670  -6.935 -50.958  1.00  0.39           C  
ATOM   4671  O   ALA A 621      43.764  -6.371 -51.557  1.00  0.39           O  
ATOM   4672  CB  ALA A 621      46.617  -8.236 -52.055  1.00  0.39           C  
ATOM   4673  N   THR A 622      45.104  -6.335 -49.807  1.00  0.42           N  
ATOM   4674  CA  THR A 622      46.365  -6.434 -49.042  1.00  0.42           C  
ATOM   4675  C   THR A 622      46.082  -6.341 -47.528  1.00  0.42           C  
ATOM   4676  O   THR A 622      44.998  -5.935 -47.125  1.00  0.42           O  
ATOM   4677  CB  THR A 622      47.337  -5.300 -49.428  1.00  0.42           C  
ATOM   4678  OG1 THR A 622      47.551  -5.283 -50.829  1.00  0.42           O  
ATOM   4679  CG2 THR A 622      48.753  -5.421 -48.844  1.00  0.42           C  
ATOM   4680  N   SER A 623      47.033  -6.727 -46.632  1.00  0.34           N  
ATOM   4681  CA  SER A 623      46.836  -6.811 -45.179  1.00  0.34           C  
ATOM   4682  C   SER A 623      48.084  -6.376 -44.412  1.00  0.34           C  
ATOM   4683  O   SER A 623      49.193  -6.600 -44.883  1.00  0.34           O  
ATOM   4684  CB  SER A 623      46.588  -8.291 -44.765  1.00  0.34           C  
ATOM   4685  OG  SER A 623      46.422  -8.480 -43.356  1.00  0.34           O  
ATOM   4686  N   VAL A 624      47.912  -5.765 -43.208  1.00  0.41           N  
ATOM   4687  CA  VAL A 624      48.949  -5.603 -42.189  1.00  0.41           C  
ATOM   4688  C   VAL A 624      48.301  -5.492 -40.797  1.00  0.41           C  
ATOM   4689  O   VAL A 624      47.243  -4.898 -40.661  1.00  0.41           O  
ATOM   4690  CB  VAL A 624      49.914  -4.412 -42.383  1.00  0.41           C  
ATOM   4691  CG1 VAL A 624      51.278  -4.932 -42.883  1.00  0.41           C  
ATOM   4692  CG2 VAL A 624      49.335  -3.340 -43.329  1.00  0.41           C  
ATOM   4693  N   TYR A 625      48.996  -6.053 -39.766  1.00  0.38           N  
ATOM   4694  CA  TYR A 625      48.898  -5.909 -38.298  1.00  0.38           C  
ATOM   4695  C   TYR A 625      47.602  -5.493 -37.579  1.00  0.38           C  
ATOM   4696  O   TYR A 625      47.079  -4.412 -37.808  1.00  0.38           O  
ATOM   4697  CB  TYR A 625      50.071  -5.032 -37.780  1.00  0.38           C  
ATOM   4698  CG  TYR A 625      51.388  -5.722 -38.030  1.00  0.38           C  
ATOM   4699  CD1 TYR A 625      51.899  -6.632 -37.090  1.00  0.38           C  
ATOM   4700  CD2 TYR A 625      52.105  -5.504 -39.218  1.00  0.38           C  
ATOM   4701  CE1 TYR A 625      53.097  -7.315 -37.338  1.00  0.38           C  
ATOM   4702  CE2 TYR A 625      53.298  -6.196 -39.473  1.00  0.38           C  
ATOM   4703  CZ  TYR A 625      53.792  -7.103 -38.530  1.00  0.38           C  
ATOM   4704  OH  TYR A 625      54.997  -7.794 -38.765  1.00  0.38           O  
ATOM   4705  N   ALA A 626      46.963  -6.256 -36.645  1.00  0.33           N  
ATOM   4706  CA  ALA A 626      47.217  -7.481 -35.870  1.00  0.33           C  
ATOM   4707  C   ALA A 626      47.753  -7.263 -34.444  1.00  0.33           C  
ATOM   4708  O   ALA A 626      48.904  -6.895 -34.255  1.00  0.33           O  
ATOM   4709  CB  ALA A 626      48.040  -8.615 -36.518  1.00  0.33           C  
ATOM   4710  N   SER A 627      46.915  -7.560 -33.419  1.00  0.40           N  
ATOM   4711  CA  SER A 627      47.329  -7.846 -32.043  1.00  0.40           C  
ATOM   4712  C   SER A 627      46.260  -8.792 -31.519  1.00  0.40           C  
ATOM   4713  O   SER A 627      45.133  -8.761 -31.986  1.00  0.40           O  
ATOM   4714  CB  SER A 627      47.488  -6.627 -31.091  1.00  0.40           C  
ATOM   4715  OG  SER A 627      48.809  -6.095 -31.194  1.00  0.40           O  
ATOM   4716  N   SER A 628      46.611  -9.713 -30.587  1.00  0.37           N  
ATOM   4717  CA  SER A 628      45.900 -10.993 -30.480  1.00  0.37           C  
ATOM   4718  C   SER A 628      45.291 -11.334 -29.126  1.00  0.37           C  
ATOM   4719  O   SER A 628      45.893 -11.139 -28.080  1.00  0.37           O  
ATOM   4720  CB  SER A 628      46.851 -12.178 -30.784  1.00  0.37           C  
ATOM   4721  OG  SER A 628      47.471 -12.008 -32.059  1.00  0.37           O  
ATOM   4722  N   GLY A 629      44.076 -11.936 -29.127  1.00  0.39           N  
ATOM   4723  CA  GLY A 629      43.472 -12.514 -27.928  1.00  0.39           C  
ATOM   4724  C   GLY A 629      42.521 -13.605 -28.352  1.00  0.39           C  
ATOM   4725  O   GLY A 629      41.618 -13.375 -29.142  1.00  0.39           O  
ATOM   4726  N   ALA A 630      42.731 -14.847 -27.874  1.00  0.42           N  
ATOM   4727  CA  ALA A 630      42.035 -16.013 -28.393  1.00  0.42           C  
ATOM   4728  C   ALA A 630      40.767 -16.401 -27.614  1.00  0.42           C  
ATOM   4729  O   ALA A 630      40.769 -16.307 -26.387  1.00  0.42           O  
ATOM   4730  CB  ALA A 630      42.998 -17.217 -28.380  1.00  0.42           C  
ATOM   4731  N   PRO A 631      39.669 -16.863 -28.228  1.00  0.40           N  
ATOM   4732  CA  PRO A 631      38.593 -17.525 -27.502  1.00  0.40           C  
ATOM   4733  C   PRO A 631      38.992 -18.941 -27.104  1.00  0.40           C  
ATOM   4734  O   PRO A 631      39.618 -19.652 -27.882  1.00  0.40           O  
ATOM   4735  CB  PRO A 631      37.438 -17.527 -28.518  1.00  0.40           C  
ATOM   4736  CG  PRO A 631      38.127 -17.634 -29.884  1.00  0.40           C  
ATOM   4737  CD  PRO A 631      39.470 -16.921 -29.678  1.00  0.40           C  
ATOM   4738  N   ASN A 632      38.636 -19.374 -25.879  1.00  0.41           N  
ATOM   4739  CA  ASN A 632      38.931 -20.708 -25.405  1.00  0.41           C  
ATOM   4740  C   ASN A 632      37.632 -21.310 -24.890  1.00  0.41           C  
ATOM   4741  O   ASN A 632      36.861 -20.640 -24.209  1.00  0.41           O  
ATOM   4742  CB  ASN A 632      40.028 -20.624 -24.317  1.00  0.41           C  
ATOM   4743  CG  ASN A 632      40.669 -21.982 -24.076  1.00  0.41           C  
ATOM   4744  OD1 ASN A 632      40.362 -22.976 -24.729  1.00  0.41           O  
ATOM   4745  ND2 ASN A 632      41.610 -22.026 -23.104  1.00  0.41           N  
ATOM   4746  N   ALA A 633      37.340 -22.577 -25.245  1.00  0.40           N  
ATOM   4747  CA  ALA A 633      36.032 -23.164 -25.049  1.00  0.40           C  
ATOM   4748  C   ALA A 633      36.065 -24.387 -24.140  1.00  0.40           C  
ATOM   4749  O   ALA A 633      36.780 -25.338 -24.431  1.00  0.40           O  
ATOM   4750  CB  ALA A 633      35.473 -23.622 -26.407  1.00  0.40           C  
ATOM   4751  N   PRO A 634      35.289 -24.441 -23.061  1.00  0.45           N  
ATOM   4752  CA  PRO A 634      35.108 -25.675 -22.330  1.00  0.45           C  
ATOM   4753  C   PRO A 634      33.766 -26.339 -22.636  1.00  0.45           C  
ATOM   4754  O   PRO A 634      32.718 -25.875 -22.251  1.00  0.45           O  
ATOM   4755  CB  PRO A 634      35.221 -25.220 -20.874  1.00  0.45           C  
ATOM   4756  CG  PRO A 634      34.665 -23.788 -20.855  1.00  0.45           C  
ATOM   4757  CD  PRO A 634      34.804 -23.290 -22.301  1.00  0.45           C  
ATOM   4758  N   LEU A 635      33.869 -27.502 -23.309  1.00  0.39           N  
ATOM   4759  CA  LEU A 635      32.991 -28.660 -23.288  1.00  0.39           C  
ATOM   4760  C   LEU A 635      31.599 -28.677 -22.647  1.00  0.39           C  
ATOM   4761  O   LEU A 635      31.390 -28.375 -21.476  1.00  0.39           O  
ATOM   4762  CB  LEU A 635      33.778 -29.746 -22.528  1.00  0.39           C  
ATOM   4763  CG  LEU A 635      35.140 -30.121 -23.137  1.00  0.39           C  
ATOM   4764  CD1 LEU A 635      35.936 -30.975 -22.143  1.00  0.39           C  
ATOM   4765  CD2 LEU A 635      34.966 -30.863 -24.468  1.00  0.39           C  
ATOM   4766  N   MET A 636      30.609 -29.156 -23.427  1.00  0.36           N  
ATOM   4767  CA  MET A 636      29.298 -29.568 -22.959  1.00  0.36           C  
ATOM   4768  C   MET A 636      29.320 -30.702 -21.936  1.00  0.36           C  
ATOM   4769  O   MET A 636      30.071 -31.656 -22.065  1.00  0.36           O  
ATOM   4770  CB  MET A 636      28.491 -30.137 -24.153  1.00  0.36           C  
ATOM   4771  CG  MET A 636      28.133 -29.120 -25.248  1.00  0.36           C  
ATOM   4772  SD  MET A 636      27.776 -29.882 -26.867  1.00  0.36           S  
ATOM   4773  CE  MET A 636      26.450 -31.022 -26.371  1.00  0.36           C  
ATOM   4774  N   TYR A 637      28.409 -30.644 -20.941  1.00  0.44           N  
ATOM   4775  CA  TYR A 637      28.055 -31.786 -20.115  1.00  0.44           C  
ATOM   4776  C   TYR A 637      26.544 -31.997 -20.254  1.00  0.44           C  
ATOM   4777  O   TYR A 637      25.815 -31.003 -20.275  1.00  0.44           O  
ATOM   4778  CB  TYR A 637      28.416 -31.577 -18.622  1.00  0.44           C  
ATOM   4779  CG  TYR A 637      29.806 -32.077 -18.339  1.00  0.44           C  
ATOM   4780  CD1 TYR A 637      29.988 -33.386 -17.864  1.00  0.44           C  
ATOM   4781  CD2 TYR A 637      30.935 -31.268 -18.545  1.00  0.44           C  
ATOM   4782  CE1 TYR A 637      31.270 -33.874 -17.584  1.00  0.44           C  
ATOM   4783  CE2 TYR A 637      32.221 -31.754 -18.263  1.00  0.44           C  
ATOM   4784  CZ  TYR A 637      32.385 -33.057 -17.777  1.00  0.44           C  
ATOM   4785  OH  TYR A 637      33.667 -33.550 -17.469  1.00  0.44           O  
ATOM   4786  N   PRO A 638      26.008 -33.213 -20.394  1.00  0.58           N  
ATOM   4787  CA  PRO A 638      24.567 -33.452 -20.465  1.00  0.58           C  
ATOM   4788  C   PRO A 638      23.888 -33.404 -19.089  1.00  0.58           C  
ATOM   4789  O   PRO A 638      24.581 -33.588 -18.085  1.00  0.58           O  
ATOM   4790  CB  PRO A 638      24.482 -34.869 -21.063  1.00  0.58           C  
ATOM   4791  CG  PRO A 638      25.741 -35.572 -20.553  1.00  0.58           C  
ATOM   4792  CD  PRO A 638      26.779 -34.451 -20.514  1.00  0.58           C  
ATOM   4793  N   PRO A 639      22.579 -33.160 -18.968  1.00  0.66           N  
ATOM   4794  CA  PRO A 639      21.878 -33.205 -17.690  1.00  0.66           C  
ATOM   4795  C   PRO A 639      21.696 -34.644 -17.198  1.00  0.66           C  
ATOM   4796  O   PRO A 639      21.543 -35.532 -18.040  1.00  0.66           O  
ATOM   4797  CB  PRO A 639      20.521 -32.543 -17.988  1.00  0.66           C  
ATOM   4798  CG  PRO A 639      20.279 -32.818 -19.475  1.00  0.66           C  
ATOM   4799  CD  PRO A 639      21.687 -32.803 -20.073  1.00  0.66           C  
ATOM   4800  N   PRO A 640      21.731 -34.949 -15.905  1.00  0.58           N  
ATOM   4801  CA  PRO A 640      21.631 -36.320 -15.430  1.00  0.58           C  
ATOM   4802  C   PRO A 640      20.185 -36.828 -15.456  1.00  0.58           C  
ATOM   4803  O   PRO A 640      19.303 -36.078 -15.043  1.00  0.58           O  
ATOM   4804  CB  PRO A 640      22.178 -36.248 -13.992  1.00  0.58           C  
ATOM   4805  CG  PRO A 640      21.911 -34.808 -13.541  1.00  0.58           C  
ATOM   4806  CD  PRO A 640      22.033 -34.002 -14.834  1.00  0.58           C  
ATOM   4807  N   PRO A 641      19.882 -38.063 -15.854  1.00  0.42           N  
ATOM   4808  CA  PRO A 641      18.492 -38.485 -15.945  1.00  0.42           C  
ATOM   4809  C   PRO A 641      18.165 -39.358 -14.751  1.00  0.42           C  
ATOM   4810  O   PRO A 641      18.194 -40.583 -14.835  1.00  0.42           O  
ATOM   4811  CB  PRO A 641      18.433 -39.296 -17.253  1.00  0.42           C  
ATOM   4812  CG  PRO A 641      19.839 -39.883 -17.400  1.00  0.42           C  
ATOM   4813  CD  PRO A 641      20.731 -38.809 -16.783  1.00  0.42           C  
ATOM   4814  N   TYR A 642      17.797 -38.732 -13.620  1.00  0.46           N  
ATOM   4815  CA  TYR A 642      17.410 -39.472 -12.439  1.00  0.46           C  
ATOM   4816  C   TYR A 642      16.096 -38.957 -11.904  1.00  0.46           C  
ATOM   4817  O   TYR A 642      16.014 -38.055 -11.076  1.00  0.46           O  
ATOM   4818  CB  TYR A 642      18.504 -39.431 -11.342  1.00  0.46           C  
ATOM   4819  CG  TYR A 642      19.535 -40.475 -11.654  1.00  0.46           C  
ATOM   4820  CD1 TYR A 642      19.202 -41.832 -11.517  1.00  0.46           C  
ATOM   4821  CD2 TYR A 642      20.809 -40.131 -12.131  1.00  0.46           C  
ATOM   4822  CE1 TYR A 642      20.114 -42.830 -11.878  1.00  0.46           C  
ATOM   4823  CE2 TYR A 642      21.728 -41.129 -12.489  1.00  0.46           C  
ATOM   4824  CZ  TYR A 642      21.373 -42.478 -12.370  1.00  0.46           C  
ATOM   4825  OH  TYR A 642      22.275 -43.483 -12.762  1.00  0.46           O  
ATOM   4826  N   SER A 643      15.004 -39.578 -12.379  1.00  0.39           N  
ATOM   4827  CA  SER A 643      13.688 -39.515 -11.782  1.00  0.39           C  
ATOM   4828  C   SER A 643      13.660 -40.234 -10.441  1.00  0.39           C  
ATOM   4829  O   SER A 643      14.052 -41.389 -10.325  1.00  0.39           O  
ATOM   4830  CB  SER A 643      12.623 -40.157 -12.720  1.00  0.39           C  
ATOM   4831  OG  SER A 643      13.074 -41.409 -13.245  1.00  0.39           O  
ATOM   4832  N   TYR A 644      13.175 -39.570  -9.372  1.00  0.44           N  
ATOM   4833  CA  TYR A 644      12.915 -40.245  -8.117  1.00  0.44           C  
ATOM   4834  C   TYR A 644      11.499 -39.890  -7.719  1.00  0.44           C  
ATOM   4835  O   TYR A 644      11.126 -38.722  -7.703  1.00  0.44           O  
ATOM   4836  CB  TYR A 644      13.927 -39.844  -7.014  1.00  0.44           C  
ATOM   4837  CG  TYR A 644      14.247 -41.023  -6.135  1.00  0.44           C  
ATOM   4838  CD1 TYR A 644      13.514 -41.292  -4.967  1.00  0.44           C  
ATOM   4839  CD2 TYR A 644      15.291 -41.889  -6.495  1.00  0.44           C  
ATOM   4840  CE1 TYR A 644      13.834 -42.399  -4.167  1.00  0.44           C  
ATOM   4841  CE2 TYR A 644      15.614 -42.994  -5.695  1.00  0.44           C  
ATOM   4842  CZ  TYR A 644      14.886 -43.245  -4.527  1.00  0.44           C  
ATOM   4843  OH  TYR A 644      15.207 -44.344  -3.708  1.00  0.44           O  
ATOM   4844  N   SER A 645      10.660 -40.902  -7.426  1.00  0.43           N  
ATOM   4845  CA  SER A 645       9.251 -40.686  -7.129  1.00  0.43           C  
ATOM   4846  C   SER A 645       8.953 -41.153  -5.710  1.00  0.43           C  
ATOM   4847  O   SER A 645       8.935 -42.363  -5.471  1.00  0.43           O
[truncated: 42,128 more chars]
