# Supplementary material for: Integrative Analysis of lncRNA–RBP (RNA-Binding Protein) Regulatory Networks Reveals Molecular Targets for Enhancing Zea mays Resistance to Aspergillus flavus and Aflatoxin Contamination
Source: Int J Mol Sci. 2026 Mar 8;27(5):2493. doi: 10.3390/ijms27052493 (PMC12986324; doi:10.3390/ijms27052493)
Supplement: Supplementary file 1 [file ijms-27-02493-s001.zip › DNA_dir_RNA_pol.pdb]

TITLE     SWISS-MODEL SERVER (https://swissmodel.expasy.org)
TITLE    2 Untitled Project
EXPDTA    THEORETICAL MODEL (SWISS-MODEL SERVER)
AUTHOR    SWISS-MODEL SERVER (SEE REFERENCE IN JRNL Records)
REVDAT   1   26-SEP-24 1MOD    1       07:25
JRNL        AUTH   A.WATERHOUSE,M.BERTONI,S.BIENERT,G.STUDER,G.TAURIELLO,
JRNL        AUTH 2 R.GUMIENNY,F.T.HEER,T.A.P.DE BEER,C.REMPFER,L.BORDOLI,
JRNL        AUTH 3 R.LEPORE,T.SCHWEDE
JRNL        TITL   SWISS-MODEL: HOMOLOGY MODELLING OF PROTEIN STRUCTURES AND
JRNL        TITL 2 COMPLEXES
JRNL        REF    NUCLEIC.ACIDS.RES..           V.  46 W296  2018
JRNL        PMID   29788355
JRNL        DOI    10.1093/nar/gky427
REMARK   1
REMARK   1 REFERENCE 1
REMARK   1  AUTH   N.GUEX,M.C.PEITSCH,T.SCHWEDE
REMARK   1  TITL   AUTOMATED COMPARATIVE PROTEIN STRUCTURE MODELING WITH
REMARK   1  TITL 2 SWISS-MODEL AND SWISS-PDBVIEWER: A HISTORICAL PERSPECTIVE
REMARK   1  REF    ELECTROPHORESIS               V.  30       2009
REMARK   1  REFN                   ISSN 0173-0835
REMARK   1  PMID   19517507
REMARK   1  DOI    10.1002/elps.200900140
REMARK   1
REMARK   1 REFERENCE 2
REMARK   1  AUTH   G.STUDER,G.TAURIELLO,S.BIENERT,M.BIASINI,N.JOHNER,T.SCHWEDE
REMARK   1  TITL   PROMOD3 - A VERSATILE HOMOLOGY MODELLING TOOLBOX
REMARK   1  REF    PLOS COMP. BIOL.              V.  17       2021
REMARK   1  REFN                   ISSN 
REMARK   1  PMID   33507980
REMARK   1  DOI    10.1371/journal.pcbi.1008667
REMARK   1
REMARK   1 REFERENCE 3
REMARK   1  AUTH   M.Varadi,S.Anyango,M.Deshpande,S.Nair,C.Natassia,G.Yordanova,
REMARK   1  AUTH 2 D.Yuan,O.Stroe,G.Wood,A.Laydon,A.Zidek,T.Green,
REMARK   1  AUTH 3 K.Tunyasuvunakool,S.Petersen,J.Jumper,E.Clancy,R.Green,
REMARK   1  AUTH 4 A.Vora,M.Lutfi,M.Figurnov,A.Cowie,N.Hobbs,P.Kohli,G.Kleywegt,
REMARK   1  AUTH 5 E.Birney,D.Hassabis,S.Velankar
REMARK   1  TITL   AlphaFold Protein Structure Database: massively expanding
REMARK   1  TITL 2 the structural coverage of protein-sequence space with
REMARK   1  TITL 3 high-accuracy models
REMARK   1  REF    NUCLEIC.ACIDS.RES..           V.  50       2022
REMARK   1  REFN                   ISSN 0305-1048
REMARK   1  PMID   34791371
REMARK   1  DOI    10.1093/nar/gkab1061
REMARK   1
REMARK   1 DISCLAIMER
REMARK   1 The SWISS-MODEL SERVER produces theoretical models for proteins.
REMARK   1 The results of any theoretical modelling procedure is
REMARK   1 NON-EXPERIMENTAL and MUST be considered with care. These models may
REMARK   1 contain significant errors. This is especially true for automated
REMARK   1 modeling since there is no human intervention during model
REMARK   1 building. Please read the header section and the logfile carefully
REMARK   1 to know what templates and alignments were used during the model
REMARK   1 building process. All information by the SWISS-MODEL SERVER is
REMARK   1 provided "AS-IS", without any warranty, expressed or implied.
REMARK   2
REMARK   2 COPYRIGHT NOTICE
REMARK   2 This SWISS-MODEL protein model is copyright. It is produced by the
REMARK   2 SWISS-MODEL server, developed by the Computational Structural
REMARK   2 Biology Group at the SIB Swiss Institute of Bioinformatics at the
REMARK   2 Biozentrum, University of Basel (https://swissmodel.expasy.org). This
REMARK   2 model is licensed under the CC BY-SA 4.0 Creative Commons
REMARK   2 Attribution-ShareAlike 4.0 International License
REMARK   2 (https://creativecommons.org/licenses/by-sa/4.0/legalcode), i.e. you
REMARK   2 can copy and redistribute the model in any medium or format,
REMARK   2 transform and build upon the model for any purpose, even
REMARK   2 commercially, under the following terms:
REMARK   2 Attribution - You must give appropriate credit, provide a link to
REMARK   2 the license, and indicate if changes were made. You may do so in any
REMARK   2 reasonable manner, but not in any way that suggests the licensor
REMARK   2 endorses you or your use. When you publish, patent or distribute
REMARK   2 results that were fully or partially based on the model, please cite
REMARK   2 the corresponding papers mentioned under JRNL.
REMARK   2 ShareAlike - If you remix, transform, or build upon the material,
REMARK   2 you must distribute your contributions under the same license as the
REMARK   2 original.
REMARK   2 No additional restrictions - you may not apply legal terms or
REMARK   2 technological measures that legally restrict others from doing
REMARK   2 anything the license permits.
REMARK   2 Find a human-readable summary of (and not a substitute for) the
REMARK   2 CC BY-SA 4.0 license at this link:
REMARK   2 https://creativecommons.org/licenses/by-sa/4.0/
REMARK   3 
REMARK   3 MODEL INFORMATION
REMARK   3  SMVERSN 2024-09.5
REMARK   3  ENGIN   PROMOD3
REMARK   3  VERSN   3.4.1
REMARK   3  OSTAT   monomer
REMARK   3  OSRSN   MONOMER
REMARK   3  QSPRD   NA
REMARK   3  GMQE    0.58
REMARK   3  QMNDG   NA
REMARK   3  MODT    FALSE
REMARK   3 
REMARK   3 TEMPLATE 1
REMARK   3  AFDB    A0A804UL03
REMARK   3  CHAIN   A
REMARK   3  MMCIF   A
REMARK   3  AFDBV   v4
REMARK   3  AFDBE   A0A804UL03
REMARK   3  AFDBF   F1
REMARK   3  MTHD    AlphaFold v2
REMARK   3  FOUND   AFDB search
REMARK   3  GMQE    0.58
REMARK   3  SIM     0.63
REMARK   3  SID     100.00
REMARK   3  OSTAT   monomer
REMARK   3  ALN A TRG MCFEVYNGRKWPLGPSSSRGIYNGHSVMCFELGCTSFRFVDFHNRLYLYVLLLFIWDW
REMARK   3  ALN A TRG HIVRSDSSCFGLIRRNKTVIKEQRIKENDRPMYSCTHTHKNGARSPQLGDRAGGGFVR
REMARK   3  ALN A TRG PPAGQPSKLDERLHLPLRYSSNDTAAAAAKMIIPVRCFTCGKVIGNKWDLYLDLLQAD
REMARK   3  ALN A TRG YSEGDALDALELFRYCCRRMLMTHVDLIEKLLNYNTLEKTETS
REMARK   3  ALN A TPL MCFEVYNGRKWPLGPSSSRGIYNGHSVMCFELGCTSFRFVDFHNRLYLYVLLLFIWDW
REMARK   3  ALN A TPL HIVRSDSSCFGLIRRNKTVIKEQRIKENDRPMYSCTHTHKNGARSPQLGDRAGGGFVR
REMARK   3  ALN A TPL PPAGQPSKLDERLHLPLRYSSNDTAAAAAKMIIPVRCFTCGKVIGNKWDLYLDLLQAD
REMARK   3  ALN A TPL YSEGDALDALELFRYCCRRMLMTHVDLIEKLLNYNTLEKTETS
REMARK   3  ALN A OFF 0
ATOM      1  N   MET A   1      21.270  47.932 -15.072  1.00  0.38           N  
ATOM      2  CA  MET A   1      21.275  46.444 -14.895  1.00  0.38           C  
ATOM      3  C   MET A   1      22.590  45.883 -15.379  1.00  0.38           C  
ATOM      4  O   MET A   1      22.831  45.843 -16.578  1.00  0.38           O  
ATOM      5  CB  MET A   1      20.103  45.828 -15.698  1.00  0.38           C  
ATOM      6  CG  MET A   1      18.701  46.160 -15.155  1.00  0.38           C  
ATOM      7  SD  MET A   1      17.367  45.518 -16.208  1.00  0.38           S  
ATOM      8  CE  MET A   1      16.023  46.222 -15.210  1.00  0.38           C  
ATOM      9  N   CYS A   2      23.497  45.495 -14.465  1.00  0.35           N  
ATOM     10  CA  CYS A   2      24.803  44.999 -14.849  1.00  0.35           C  
ATOM     11  C   CYS A   2      24.756  43.501 -15.039  1.00  0.35           C  
ATOM     12  O   CYS A   2      24.232  42.776 -14.203  1.00  0.35           O  
ATOM     13  CB  CYS A   2      25.862  45.347 -13.778  1.00  0.35           C  
ATOM     14  SG  CYS A   2      26.158  47.144 -13.712  1.00  0.35           S  
ATOM     15  N   PHE A   3      25.313  43.023 -16.161  1.00  0.37           N  
ATOM     16  CA  PHE A   3      25.460  41.614 -16.449  1.00  0.37           C  
ATOM     17  C   PHE A   3      26.940  41.358 -16.595  1.00  0.37           C  
ATOM     18  O   PHE A   3      27.594  41.957 -17.442  1.00  0.37           O  
ATOM     19  CB  PHE A   3      24.833  41.218 -17.811  1.00  0.37           C  
ATOM     20  CG  PHE A   3      23.349  41.032 -17.733  1.00  0.37           C  
ATOM     21  CD1 PHE A   3      22.826  39.768 -17.425  1.00  0.37           C  
ATOM     22  CD2 PHE A   3      22.462  42.086 -18.003  1.00  0.37           C  
ATOM     23  CE1 PHE A   3      21.445  39.552 -17.387  1.00  0.37           C  
ATOM     24  CE2 PHE A   3      21.077  41.876 -17.965  1.00  0.37           C  
ATOM     25  CZ  PHE A   3      20.568  40.607 -17.660  1.00  0.37           C  
ATOM     26  N   GLU A   4      27.504  40.440 -15.792  1.00  0.44           N  
ATOM     27  CA  GLU A   4      28.843  39.946 -16.041  1.00  0.44           C  
ATOM     28  C   GLU A   4      28.786  38.802 -17.033  1.00  0.44           C  
ATOM     29  O   GLU A   4      27.942  37.912 -16.955  1.00  0.44           O  
ATOM     30  CB  GLU A   4      29.580  39.502 -14.760  1.00  0.44           C  
ATOM     31  CG  GLU A   4      30.340  40.672 -14.093  1.00  0.44           C  
ATOM     32  CD  GLU A   4      31.204  40.240 -12.907  1.00  0.44           C  
ATOM     33  OE1 GLU A   4      32.253  40.901 -12.698  1.00  0.44           O  
ATOM     34  OE2 GLU A   4      30.826  39.264 -12.212  1.00  0.44           O  
ATOM     35  N   VAL A   5      29.694  38.816 -18.025  1.00  0.40           N  
ATOM     36  CA  VAL A   5      29.758  37.791 -19.048  1.00  0.40           C  
ATOM     37  C   VAL A   5      30.942  36.895 -18.758  1.00  0.40           C  
ATOM     38  O   VAL A   5      32.091  37.298 -18.892  1.00  0.40           O  
ATOM     39  CB  VAL A   5      29.926  38.376 -20.450  1.00  0.40           C  
ATOM     40  CG1 VAL A   5      30.054  37.264 -21.515  1.00  0.40           C  
ATOM     41  CG2 VAL A   5      28.722  39.276 -20.781  1.00  0.40           C  
ATOM     42  N   TYR A   6      30.688  35.628 -18.375  1.00  0.43           N  
ATOM     43  CA  TYR A   6      31.741  34.645 -18.233  1.00  0.43           C  
ATOM     44  C   TYR A   6      31.307  33.405 -18.996  1.00  0.43           C  
ATOM     45  O   TYR A   6      30.247  32.842 -18.736  1.00  0.43           O  
ATOM     46  CB  TYR A   6      32.011  34.308 -16.746  1.00  0.43           C  
ATOM     47  CG  TYR A   6      33.485  34.201 -16.482  1.00  0.43           C  
ATOM     48  CD1 TYR A   6      34.159  32.972 -16.540  1.00  0.43           C  
ATOM     49  CD2 TYR A   6      34.213  35.360 -16.181  1.00  0.43           C  
ATOM     50  CE1 TYR A   6      35.540  32.907 -16.300  1.00  0.43           C  
ATOM     51  CE2 TYR A   6      35.591  35.296 -15.938  1.00  0.43           C  
ATOM     52  CZ  TYR A   6      36.255  34.067 -15.999  1.00  0.43           C  
ATOM     53  OH  TYR A   6      37.638  33.990 -15.753  1.00  0.43           O  
ATOM     54  N   ASN A   7      32.097  32.971 -20.000  1.00  0.42           N  
ATOM     55  CA  ASN A   7      31.813  31.808 -20.834  1.00  0.42           C  
ATOM     56  C   ASN A   7      30.461  31.782 -21.555  1.00  0.42           C  
ATOM     57  O   ASN A   7      29.823  30.741 -21.695  1.00  0.42           O  
ATOM     58  CB  ASN A   7      32.094  30.475 -20.085  1.00  0.42           C  
ATOM     59  CG  ASN A   7      33.572  30.134 -20.192  1.00  0.42           C  
ATOM     60  OD1 ASN A   7      34.162  30.248 -21.268  1.00  0.42           O  
ATOM     61  ND2 ASN A   7      34.200  29.669 -19.092  1.00  0.42           N  
ATOM     62  N   GLY A   8      30.010  32.938 -22.088  1.00  0.48           N  
ATOM     63  CA  GLY A   8      28.971  32.984 -23.120  1.00  0.48           C  
ATOM     64  C   GLY A   8      27.543  32.752 -22.701  1.00  0.48           C  
ATOM     65  O   GLY A   8      26.654  32.722 -23.545  1.00  0.48           O  
ATOM     66  N   ARG A   9      27.262  32.589 -21.398  1.00  0.43           N  
ATOM     67  CA  ARG A   9      25.919  32.311 -20.927  1.00  0.43           C  
ATOM     68  C   ARG A   9      25.462  33.376 -19.955  1.00  0.43           C  
ATOM     69  O   ARG A   9      26.141  33.716 -18.991  1.00  0.43           O  
ATOM     70  CB  ARG A   9      25.791  30.888 -20.329  1.00  0.43           C  
ATOM     71  CG  ARG A   9      25.881  29.819 -21.439  1.00  0.43           C  
ATOM     72  CD  ARG A   9      25.380  28.417 -21.084  1.00  0.43           C  
ATOM     73  NE  ARG A   9      26.442  27.738 -20.275  1.00  0.43           N  
ATOM     74  CZ  ARG A   9      26.611  26.408 -20.212  1.00  0.43           C  
ATOM     75  NH1 ARG A   9      25.801  25.573 -20.854  1.00  0.43           N  
ATOM     76  NH2 ARG A   9      27.617  25.898 -19.504  1.00  0.43           N  
ATOM     77  N   LYS A  10      24.274  33.954 -20.227  1.00  0.39           N  
ATOM     78  CA  LYS A  10      23.671  34.984 -19.406  1.00  0.39           C  
ATOM     79  C   LYS A  10      22.829  34.383 -18.298  1.00  0.39           C  
ATOM     80  O   LYS A  10      21.988  33.526 -18.543  1.00  0.39           O  
ATOM     81  CB  LYS A  10      22.731  35.889 -20.242  1.00  0.39           C  
ATOM     82  CG  LYS A  10      23.472  36.806 -21.224  1.00  0.39           C  
ATOM     83  CD  LYS A  10      22.521  37.740 -21.995  1.00  0.39           C  
ATOM     84  CE  LYS A  10      23.256  38.681 -22.955  1.00  0.39           C  
ATOM     85  NZ  LYS A  10      22.295  39.558 -23.664  1.00  0.39           N  
ATOM     86  N   TRP A  11      23.012  34.868 -17.055  1.00  0.42           N  
ATOM     87  CA  TRP A  11      22.215  34.461 -15.916  1.00  0.42           C  
ATOM     88  C   TRP A  11      21.514  35.698 -15.375  1.00  0.42           C  
ATOM     89  O   TRP A  11      22.138  36.762 -15.347  1.00  0.42           O  
ATOM     90  CB  TRP A  11      23.082  33.863 -14.785  1.00  0.42           C  
ATOM     91  CG  TRP A  11      23.781  32.581 -15.180  1.00  0.42           C  
ATOM     92  CD1 TRP A  11      25.062  32.403 -15.621  1.00  0.42           C  
ATOM     93  CD2 TRP A  11      23.169  31.284 -15.159  1.00  0.42           C  
ATOM     94  NE1 TRP A  11      25.290  31.069 -15.864  1.00  0.42           N  
ATOM     95  CE2 TRP A  11      24.150  30.361 -15.591  1.00  0.42           C  
ATOM     96  CE3 TRP A  11      21.895  30.853 -14.812  1.00  0.42           C  
ATOM     97  CZ2 TRP A  11      23.868  29.007 -15.670  1.00  0.42           C  
ATOM     98  CZ3 TRP A  11      21.612  29.484 -14.899  1.00  0.42           C  
ATOM     99  CH2 TRP A  11      22.586  28.568 -15.319  1.00  0.42           C  
ATOM    100  N   PRO A  12      20.252  35.669 -14.962  1.00  0.38           N  
ATOM    101  CA  PRO A  12      19.631  36.811 -14.314  1.00  0.38           C  
ATOM    102  C   PRO A  12      20.041  36.917 -12.851  1.00  0.38           C  
ATOM    103  O   PRO A  12      20.020  35.932 -12.117  1.00  0.38           O  
ATOM    104  CB  PRO A  12      18.127  36.523 -14.456  1.00  0.38           C  
ATOM    105  CG  PRO A  12      18.016  34.995 -14.488  1.00  0.38           C  
ATOM    106  CD  PRO A  12      19.337  34.538 -15.110  1.00  0.38           C  
ATOM    107  N   LEU A  13      20.377  38.136 -12.391  1.00  0.47           N  
ATOM    108  CA  LEU A  13      20.614  38.413 -10.991  1.00  0.47           C  
ATOM    109  C   LEU A  13      19.303  38.703 -10.274  1.00  0.47           C  
ATOM    110  O   LEU A  13      18.576  39.640 -10.602  1.00  0.47           O  
ATOM    111  CB  LEU A  13      21.559  39.628 -10.834  1.00  0.47           C  
ATOM    112  CG  LEU A  13      23.021  39.356 -11.236  1.00  0.47           C  
ATOM    113  CD1 LEU A  13      23.800  40.670 -11.393  1.00  0.47           C  
ATOM    114  CD2 LEU A  13      23.723  38.449 -10.216  1.00  0.47           C  
ATOM    115  N   GLY A  14      18.953  37.868  -9.272  1.00  0.42           N  
ATOM    116  CA  GLY A  14      17.818  38.115  -8.390  1.00  0.42           C  
ATOM    117  C   GLY A  14      18.021  39.316  -7.484  1.00  0.42           C  
ATOM    118  O   GLY A  14      19.160  39.728  -7.261  1.00  0.42           O  
ATOM    119  N   PRO A  15      16.972  39.907  -6.932  1.00  0.44           N  
ATOM    120  CA  PRO A  15      17.087  41.176  -6.234  1.00  0.44           C  
ATOM    121  C   PRO A  15      17.638  41.046  -4.826  1.00  0.44           C  
ATOM    122  O   PRO A  15      17.379  40.079  -4.114  1.00  0.44           O  
ATOM    123  CB  PRO A  15      15.661  41.734  -6.231  1.00  0.44           C  
ATOM    124  CG  PRO A  15      14.764  40.496  -6.281  1.00  0.44           C  
ATOM    125  CD  PRO A  15      15.578  39.488  -7.096  1.00  0.44           C  
ATOM    126  N   SER A  16      18.440  42.042  -4.435  1.00  0.41           N  
ATOM    127  CA  SER A  16      19.052  42.228  -3.140  1.00  0.41           C  
ATOM    128  C   SER A  16      18.129  42.503  -1.958  1.00  0.41           C  
ATOM    129  O   SER A  16      17.211  43.313  -2.027  1.00  0.41           O  
ATOM    130  CB  SER A  16      20.047  43.415  -3.236  1.00  0.41           C  
ATOM    131  OG  SER A  16      19.436  44.537  -3.885  1.00  0.41           O  
ATOM    132  N   SER A  17      18.458  41.880  -0.806  1.00  0.31           N  
ATOM    133  CA  SER A  17      18.101  42.282   0.556  1.00  0.31           C  
ATOM    134  C   SER A  17      18.658  41.156   1.412  1.00  0.31           C  
ATOM    135  O   SER A  17      18.359  39.992   1.169  1.00  0.31           O  
ATOM    136  CB  SER A  17      16.591  42.478   0.868  1.00  0.31           C  
ATOM    137  OG  SER A  17      16.377  43.084   2.147  1.00  0.31           O  
ATOM    138  N   SER A  18      19.596  41.387   2.350  1.00  0.34           N  
ATOM    139  CA  SER A  18      19.856  42.546   3.176  1.00  0.34           C  
ATOM    140  C   SER A  18      21.242  42.407   3.789  1.00  0.34           C  
ATOM    141  O   SER A  18      21.668  41.338   4.214  1.00  0.34           O  
ATOM    142  CB  SER A  18      18.859  42.623   4.367  1.00  0.34           C  
ATOM    143  OG  SER A  18      18.552  41.322   4.876  1.00  0.34           O  
ATOM    144  N   ARG A  19      22.010  43.513   3.869  1.00  0.34           N  
ATOM    145  CA  ARG A  19      23.270  43.528   4.590  1.00  0.34           C  
ATOM    146  C   ARG A  19      23.065  43.558   6.095  1.00  0.34           C  
ATOM    147  O   ARG A  19      22.479  44.492   6.631  1.00  0.34           O  
ATOM    148  CB  ARG A  19      24.092  44.801   4.269  1.00  0.34           C  
ATOM    149  CG  ARG A  19      24.583  44.916   2.817  1.00  0.34           C  
ATOM    150  CD  ARG A  19      25.211  46.286   2.543  1.00  0.34           C  
ATOM    151  NE  ARG A  19      25.306  46.449   1.056  1.00  0.34           N  
ATOM    152  CZ  ARG A  19      25.482  47.629   0.443  1.00  0.34           C  
ATOM    153  NH1 ARG A  19      25.699  48.745   1.130  1.00  0.34           N  
ATOM    154  NH2 ARG A  19      25.435  47.699  -0.886  1.00  0.34           N  
ATOM    155  N   GLY A  20      23.609  42.562   6.816  1.00  0.30           N  
ATOM    156  CA  GLY A  20      23.787  42.656   8.255  1.00  0.30           C  
ATOM    157  C   GLY A  20      25.253  42.678   8.573  1.00  0.30           C  
ATOM    158  O   GLY A  20      25.910  41.647   8.615  1.00  0.30           O  
ATOM    159  N   ILE A  21      25.813  43.875   8.822  1.00  0.38           N  
ATOM    160  CA  ILE A  21      27.164  44.002   9.339  1.00  0.38           C  
ATOM    161  C   ILE A  21      27.068  44.002  10.846  1.00  0.38           C  
ATOM    162  O   ILE A  21      26.582  44.957  11.421  1.00  0.38           O  
ATOM    163  CB  ILE A  21      27.849  45.328   8.976  1.00  0.38           C  
ATOM    164  CG1 ILE A  21      28.013  45.491   7.452  1.00  0.38           C  
ATOM    165  CG2 ILE A  21      29.214  45.465   9.709  1.00  0.38           C  
ATOM    166  CD1 ILE A  21      28.396  46.919   7.044  1.00  0.38           C  
ATOM    167  N   TYR A  22      27.593  42.959  11.519  1.00  0.33           N  
ATOM    168  CA  TYR A  22      28.066  43.135  12.875  1.00  0.33           C  
ATOM    169  C   TYR A  22      29.226  42.197  13.154  1.00  0.33           C  
ATOM    170  O   TYR A  22      29.072  41.020  13.430  1.00  0.33           O  
ATOM    171  CB  TYR A  22      27.008  42.976  14.005  1.00  0.33           C  
ATOM    172  CG  TYR A  22      26.353  44.300  14.286  1.00  0.33           C  
ATOM    173  CD1 TYR A  22      27.101  45.351  14.839  1.00  0.33           C  
ATOM    174  CD2 TYR A  22      25.020  44.540  13.926  1.00  0.33           C  
ATOM    175  CE1 TYR A  22      26.538  46.618  15.018  1.00  0.33           C  
ATOM    176  CE2 TYR A  22      24.461  45.820  14.065  1.00  0.33           C  
ATOM    177  CZ  TYR A  22      25.226  46.858  14.612  1.00  0.33           C  
ATOM    178  OH  TYR A  22      24.714  48.163  14.726  1.00  0.33           O  
ATOM    179  N   ASN A  23      30.438  42.772  13.115  1.00  0.35           N  
ATOM    180  CA  ASN A  23      31.563  42.415  13.947  1.00  0.35           C  
ATOM    181  C   ASN A  23      32.168  41.017  13.902  1.00  0.35           C  
ATOM    182  O   ASN A  23      31.800  40.134  14.625  1.00  0.35           O  
ATOM    183  CB  ASN A  23      31.268  42.745  15.428  1.00  0.35           C  
ATOM    184  CG  ASN A  23      30.940  44.223  15.552  1.00  0.35           C  
ATOM    185  OD1 ASN A  23      31.345  45.048  14.727  1.00  0.35           O  
ATOM    186  ND2 ASN A  23      30.178  44.594  16.602  1.00  0.35           N  
ATOM    187  N   GLY A  24      33.268  40.879  13.121  1.00  0.37           N  
ATOM    188  CA  GLY A  24      34.508  40.390  13.697  1.00  0.37           C  
ATOM    189  C   GLY A  24      34.614  39.074  14.427  1.00  0.37           C  
ATOM    190  O   GLY A  24      34.408  38.981  15.587  1.00  0.37           O  
ATOM    191  N   HIS A  25      35.202  38.078  13.710  1.00  0.31           N  
ATOM    192  CA  HIS A  25      36.423  37.516  14.237  1.00  0.31           C  
ATOM    193  C   HIS A  25      37.261  36.977  13.087  1.00  0.31           C  
ATOM    194  O   HIS A  25      36.784  36.467  12.097  1.00  0.31           O  
ATOM    195  CB  HIS A  25      36.285  36.540  15.417  1.00  0.31           C  
ATOM    196  CG  HIS A  25      36.837  37.148  16.675  1.00  0.31           C  
ATOM    197  ND1 HIS A  25      37.496  36.334  17.565  1.00  0.31           N  
ATOM    198  CD2 HIS A  25      36.801  38.427  17.148  1.00  0.31           C  
ATOM    199  CE1 HIS A  25      37.843  37.121  18.562  1.00  0.31           C  
ATOM    200  NE2 HIS A  25      37.446  38.398  18.361  1.00  0.31           N  
ATOM    201  N   SER A  26      38.583  37.213  13.199  1.00  0.30           N  
ATOM    202  CA  SER A  26      39.565  36.886  12.190  1.00  0.30           C  
ATOM    203  C   SER A  26      39.767  35.422  11.895  1.00  0.30           C  
ATOM    204  O   SER A  26      39.789  34.569  12.775  1.00  0.30           O  
ATOM    205  CB  SER A  26      40.959  37.421  12.581  1.00  0.30           C  
ATOM    206  OG  SER A  26      40.868  38.809  12.904  1.00  0.30           O  
ATOM    207  N   VAL A  27      40.022  35.108  10.612  1.00  0.33           N  
ATOM    208  CA  VAL A  27      40.622  33.856  10.202  1.00  0.33           C  
ATOM    209  C   VAL A  27      41.994  33.694  10.824  1.00  0.33           C  
ATOM    210  O   VAL A  27      42.892  34.492  10.578  1.00  0.33           O  
ATOM    211  CB  VAL A  27      40.812  33.802   8.689  1.00  0.33           C  
ATOM    212  CG1 VAL A  27      41.444  32.467   8.240  1.00  0.33           C  
ATOM    213  CG2 VAL A  27      39.463  34.013   7.982  1.00  0.33           C  
ATOM    214  N   MET A  28      42.188  32.642  11.635  1.00  0.28           N  
ATOM    215  CA  MET A  28      43.518  32.246  12.026  1.00  0.28           C  
ATOM    216  C   MET A  28      43.737  30.815  11.631  1.00  0.28           C  
ATOM    217  O   MET A  28      43.211  29.876  12.212  1.00  0.28           O  
ATOM    218  CB  MET A  28      43.798  32.410  13.535  1.00  0.28           C  
ATOM    219  CG  MET A  28      44.208  33.841  13.925  1.00  0.28           C  
ATOM    220  SD  MET A  28      45.920  34.236  13.447  1.00  0.28           S  
ATOM    221  CE  MET A  28      45.870  35.962  13.995  1.00  0.28           C  
ATOM    222  N   CYS A  29      44.592  30.623  10.617  1.00  0.33           N  
ATOM    223  CA  CYS A  29      45.365  29.419  10.457  1.00  0.33           C  
ATOM    224  C   CYS A  29      46.312  29.261  11.630  1.00  0.33           C  
ATOM    225  O   CYS A  29      46.967  30.222  11.985  1.00  0.33           O  
ATOM    226  CB  CYS A  29      46.285  29.531   9.214  1.00  0.33           C  
ATOM    227  SG  CYS A  29      45.408  29.456   7.625  1.00  0.33           S  
ATOM    228  N   PHE A  30      46.420  28.034  12.172  1.00  0.26           N  
ATOM    229  CA  PHE A  30      47.550  27.541  12.940  1.00  0.26           C  
ATOM    230  C   PHE A  30      47.208  26.065  13.163  1.00  0.26           C  
ATOM    231  O   PHE A  30      46.223  25.727  13.810  1.00  0.26           O  
ATOM    232  CB  PHE A  30      47.851  28.307  14.270  1.00  0.26           C  
ATOM    233  CG  PHE A  30      49.291  28.784  14.319  1.00  0.26           C  
ATOM    234  CD1 PHE A  30      50.208  28.211  15.217  1.00  0.26           C  
ATOM    235  CD2 PHE A  30      49.771  29.761  13.430  1.00  0.26           C  
ATOM    236  CE1 PHE A  30      51.569  28.550  15.176  1.00  0.26           C  
ATOM    237  CE2 PHE A  30      51.121  30.113  13.395  1.00  0.26           C  
ATOM    238  CZ  PHE A  30      52.029  29.499  14.258  1.00  0.26           C  
ATOM    239  N   GLU A  31      47.855  25.143  12.422  1.00  0.30           N  
ATOM    240  CA  GLU A  31      49.089  24.461  12.789  1.00  0.30           C  
ATOM    241  C   GLU A  31      48.914  23.132  13.526  1.00  0.30           C  
ATOM    242  O   GLU A  31      48.023  22.887  14.316  1.00  0.30           O  
ATOM    243  CB  GLU A  31      50.166  25.307  13.476  1.00  0.30           C  
ATOM    244  CG  GLU A  31      51.052  26.086  12.475  1.00  0.30           C  
ATOM    245  CD  GLU A  31      52.436  25.456  12.322  1.00  0.30           C  
ATOM    246  OE1 GLU A  31      52.780  25.088  11.171  1.00  0.30           O  
ATOM    247  OE2 GLU A  31      53.148  25.334  13.353  1.00  0.30           O  
ATOM    248  N   LEU A  32      49.826  22.206  13.168  1.00  0.43           N  
ATOM    249  CA  LEU A  32      50.101  20.951  13.823  1.00  0.43           C  
ATOM    250  C   LEU A  32      50.632  21.096  15.236  1.00  0.43           C  
ATOM    251  O   LEU A  32      51.384  21.993  15.547  1.00  0.43           O  
ATOM    252  CB  LEU A  32      51.244  20.241  13.055  1.00  0.43           C  
ATOM    253  CG  LEU A  32      50.915  19.818  11.615  1.00  0.43           C  
ATOM    254  CD1 LEU A  32      52.098  20.106  10.674  1.00  0.43           C  
ATOM    255  CD2 LEU A  32      50.523  18.336  11.558  1.00  0.43           C  
ATOM    256  N   GLY A  33      50.323  20.096  16.093  1.00  0.32           N  
ATOM    257  CA  GLY A  33      51.239  19.780  17.181  1.00  0.32           C  
ATOM    258  C   GLY A  33      50.837  20.110  18.580  1.00  0.32           C  
ATOM    259  O   GLY A  33      50.834  21.244  18.987  1.00  0.32           O  
ATOM    260  N   CYS A  34      50.604  19.033  19.357  1.00  0.32           N  
ATOM    261  CA  CYS A  34      50.920  18.931  20.770  1.00  0.32           C  
ATOM    262  C   CYS A  34      50.336  19.983  21.745  1.00  0.32           C  
ATOM    263  O   CYS A  34      50.504  21.180  21.643  1.00  0.32           O  
ATOM    264  CB  CYS A  34      52.450  18.738  20.915  1.00  0.32           C  
ATOM    265  SG  CYS A  34      52.986  17.104  20.298  1.00  0.32           S  
ATOM    266  N   THR A  35      49.599  19.534  22.775  1.00  0.33           N  
ATOM    267  CA  THR A  35      50.224  19.068  23.997  1.00  0.33           C  
ATOM    268  C   THR A  35      49.200  18.582  24.989  1.00  0.33           C  
ATOM    269  O   THR A  35      48.217  19.228  25.310  1.00  0.33           O  
ATOM    270  CB  THR A  35      51.017  20.107  24.800  1.00  0.33           C  
ATOM    271  OG1 THR A  35      50.452  21.400  24.679  1.00  0.33           O  
ATOM    272  CG2 THR A  35      52.470  20.178  24.335  1.00  0.33           C  
ATOM    273  N   SER A  36      49.504  17.394  25.531  1.00  0.37           N  
ATOM    274  CA  SER A  36      49.332  17.044  26.928  1.00  0.37           C  
ATOM    275  C   SER A  36      47.947  16.935  27.524  1.00  0.37           C  
ATOM    276  O   SER A  36      47.371  17.908  27.988  1.00  0.37           O  
ATOM    277  CB  SER A  36      50.198  17.924  27.866  1.00  0.37           C  
ATOM    278  OG  SER A  36      50.727  17.152  28.946  1.00  0.37           O  
ATOM    279  N   PHE A  37      47.429  15.696  27.658  1.00  0.33           N  
ATOM    280  CA  PHE A  37      46.483  15.439  28.725  1.00  0.33           C  
ATOM    281  C   PHE A  37      47.022  14.260  29.509  1.00  0.33           C  
ATOM    282  O   PHE A  37      47.057  13.127  29.040  1.00  0.33           O  
ATOM    283  CB  PHE A  37      45.049  15.166  28.214  1.00  0.33           C  
ATOM    284  CG  PHE A  37      44.040  15.635  29.224  1.00  0.33           C  
ATOM    285  CD1 PHE A  37      43.387  14.749  30.095  1.00  0.33           C  
ATOM    286  CD2 PHE A  37      43.755  17.005  29.311  1.00  0.33           C  
ATOM    287  CE1 PHE A  37      42.445  15.224  31.018  1.00  0.33           C  
ATOM    288  CE2 PHE A  37      42.816  17.483  30.231  1.00  0.33           C  
ATOM    289  CZ  PHE A  37      42.154  16.591  31.081  1.00  0.33           C  
ATOM    290  N   ARG A  38      47.487  14.510  30.748  1.00  0.39           N  
ATOM    291  CA  ARG A  38      47.801  13.452  31.680  1.00  0.39           C  
ATOM    292  C   ARG A  38      46.530  12.809  32.197  1.00  0.39           C  
ATOM    293  O   ARG A  38      45.759  13.443  32.903  1.00  0.39           O  
ATOM    294  CB  ARG A  38      48.549  13.988  32.932  1.00  0.39           C  
ATOM    295  CG  ARG A  38      50.083  13.975  32.831  1.00  0.39           C  
ATOM    296  CD  ARG A  38      50.749  14.404  34.146  1.00  0.39           C  
ATOM    297  NE  ARG A  38      51.977  13.563  34.338  1.00  0.39           N  
ATOM    298  CZ  ARG A  38      52.941  13.820  35.233  1.00  0.39           C  
ATOM    299  NH1 ARG A  38      52.915  14.913  35.988  1.00  0.39           N  
ATOM    300  NH2 ARG A  38      53.951  12.964  35.383  1.00  0.39           N  
ATOM    301  N   PHE A  39      46.319  11.508  31.932  1.00  0.32           N  
ATOM    302  CA  PHE A  39      45.423  10.753  32.779  1.00  0.32           C  
ATOM    303  C   PHE A  39      46.155   9.490  33.189  1.00  0.32           C  
ATOM    304  O   PHE A  39      46.659   8.731  32.371  1.00  0.32           O  
ATOM    305  CB  PHE A  39      44.035  10.479  32.157  1.00  0.32           C  
ATOM    306  CG  PHE A  39      43.035  10.249  33.259  1.00  0.32           C  
ATOM    307  CD1 PHE A  39      42.672   8.957  33.667  1.00  0.32           C  
ATOM    308  CD2 PHE A  39      42.484  11.350  33.932  1.00  0.32           C  
ATOM    309  CE1 PHE A  39      41.740   8.767  34.696  1.00  0.32           C  
ATOM    310  CE2 PHE A  39      41.552  11.164  34.960  1.00  0.32           C  
ATOM    311  CZ  PHE A  39      41.168   9.872  35.335  1.00  0.32           C  
ATOM    312  N   VAL A  40      46.297   9.323  34.510  1.00  0.39           N  
ATOM    313  CA  VAL A  40      46.969   8.226  35.176  1.00  0.39           C  
ATOM    314  C   VAL A  40      46.206   6.901  35.052  1.00  0.39           C  
ATOM    315  O   VAL A  40      44.999   6.844  35.158  1.00  0.39           O  
ATOM    316  CB  VAL A  40      47.149   8.637  36.635  1.00  0.39           C  
ATOM    317  CG1 VAL A  40      47.709   7.519  37.522  1.00  0.39           C  
ATOM    318  CG2 VAL A  40      48.098   9.849  36.698  1.00  0.39           C  
ATOM    319  N   ASP A  41      46.955   5.797  34.832  1.00  0.48           N  
ATOM    320  CA  ASP A  41      46.575   4.411  35.007  1.00  0.48           C  
ATOM    321  C   ASP A  41      45.183   3.845  34.715  1.00  0.48           C  
ATOM    322  O   ASP A  41      44.405   3.563  35.602  1.00  0.48           O  
ATOM    323  CB  ASP A  41      47.011   3.955  36.415  1.00  0.48           C  
ATOM    324  CG  ASP A  41      48.520   4.050  36.500  1.00  0.48           C  
ATOM    325  OD1 ASP A  41      49.174   3.507  35.571  1.00  0.48           O  
ATOM    326  OD2 ASP A  41      49.034   4.676  37.458  1.00  0.48           O  
ATOM    327  N   PHE A  42      44.886   3.528  33.424  1.00  0.36           N  
ATOM    328  CA  PHE A  42      43.976   2.412  33.205  1.00  0.36           C  
ATOM    329  C   PHE A  42      44.274   1.607  31.939  1.00  0.36           C  
ATOM    330  O   PHE A  42      43.944   1.984  30.822  1.00  0.36           O  
ATOM    331  CB  PHE A  42      42.469   2.803  33.259  1.00  0.36           C  
ATOM    332  CG  PHE A  42      41.638   1.714  33.877  1.00  0.36           C  
ATOM    333  CD1 PHE A  42      40.716   0.977  33.122  1.00  0.36           C  
ATOM    334  CD2 PHE A  42      41.741   1.455  35.251  1.00  0.36           C  
ATOM    335  CE1 PHE A  42      39.926  -0.009  33.723  1.00  0.36           C  
ATOM    336  CE2 PHE A  42      40.945   0.480  35.863  1.00  0.36           C  
ATOM    337  CZ  PHE A  42      40.033  -0.253  35.096  1.00  0.36           C  
ATOM    338  N   HIS A  43      44.889   0.420  32.113  1.00  0.51           N  
ATOM    339  CA  HIS A  43      44.742  -0.725  31.228  1.00  0.51           C  
ATOM    340  C   HIS A  43      45.450  -0.804  29.877  1.00  0.51           C  
ATOM    341  O   HIS A  43      44.942  -0.448  28.818  1.00  0.51           O  
ATOM    342  CB  HIS A  43      43.291  -1.219  31.134  1.00  0.51           C  
ATOM    343  CG  HIS A  43      42.905  -1.900  32.405  1.00  0.51           C  
ATOM    344  ND1 HIS A  43      42.474  -3.208  32.336  1.00  0.51           N  
ATOM    345  CD2 HIS A  43      42.986  -1.498  33.696  1.00  0.51           C  
ATOM    346  CE1 HIS A  43      42.290  -3.570  33.584  1.00  0.51           C  
ATOM    347  NE2 HIS A  43      42.585  -2.574  34.460  1.00  0.51           N  
ATOM    348  N   ASN A  44      46.622  -1.478  29.907  1.00  0.55           N  
ATOM    349  CA  ASN A  44      47.451  -1.963  28.812  1.00  0.55           C  
ATOM    350  C   ASN A  44      46.760  -2.851  27.750  1.00  0.55           C  
ATOM    351  O   ASN A  44      47.342  -3.228  26.740  1.00  0.55           O  
ATOM    352  CB  ASN A  44      48.580  -2.751  29.537  1.00  0.55           C  
ATOM    353  CG  ASN A  44      49.924  -2.732  28.821  1.00  0.55           C  
ATOM    354  OD1 ASN A  44      50.118  -2.084  27.791  1.00  0.55           O  
ATOM    355  ND2 ASN A  44      50.917  -3.428  29.424  1.00  0.55           N  
ATOM    356  N   ARG A  45      45.467  -3.187  27.939  1.00  0.57           N  
ATOM    357  CA  ARG A  45      44.680  -3.949  26.992  1.00  0.57           C  
ATOM    358  C   ARG A  45      44.015  -3.079  25.935  1.00  0.57           C  
ATOM    359  O   ARG A  45      43.760  -3.532  24.823  1.00  0.57           O  
ATOM    360  CB  ARG A  45      43.588  -4.766  27.726  1.00  0.57           C  
ATOM    361  CG  ARG A  45      44.068  -6.153  28.200  1.00  0.57           C  
ATOM    362  CD  ARG A  45      42.913  -7.004  28.732  1.00  0.57           C  
ATOM    363  NE  ARG A  45      43.452  -8.373  29.018  1.00  0.57           N  
ATOM    364  CZ  ARG A  45      42.681  -9.462  29.148  1.00  0.57           C  
ATOM    365  NH1 ARG A  45      41.361  -9.392  29.005  1.00  0.57           N  
ATOM    366  NH2 ARG A  45      43.230 -10.643  29.424  1.00  0.57           N  
ATOM    367  N   LEU A  46      43.718  -1.797  26.241  1.00  0.58           N  
ATOM    368  CA  LEU A  46      43.075  -0.918  25.277  1.00  0.58           C  
ATOM    369  C   LEU A  46      44.018  -0.502  24.155  1.00  0.58           C  
ATOM    370  O   LEU A  46      43.644  -0.443  22.987  1.00  0.58           O  
ATOM    371  CB  LEU A  46      42.419   0.314  25.950  1.00  0.58           C  
ATOM    372  CG  LEU A  46      40.911   0.451  25.647  1.00  0.58           C  
ATOM    373  CD1 LEU A  46      40.080  -0.530  26.488  1.00  0.58           C  
ATOM    374  CD2 LEU A  46      40.434   1.892  25.878  1.00  0.58           C  
ATOM    375  N   TYR A  47      45.294  -0.228  24.500  1.00  0.64           N  
ATOM    376  CA  TYR A  47      46.323   0.225  23.578  1.00  0.64           C  
ATOM    377  C   TYR A  47      46.604  -0.763  22.458  1.00  0.64           C  
ATOM    378  O   TYR A  47      46.683  -0.389  21.295  1.00  0.64           O  
ATOM    379  CB  TYR A  47      47.623   0.573  24.350  1.00  0.64           C  
ATOM    380  CG  TYR A  47      47.931   2.035  24.202  1.00  0.64           C  
ATOM    381  CD1 TYR A  47      48.697   2.492  23.120  1.00  0.64           C  
ATOM    382  CD2 TYR A  47      47.436   2.968  25.125  1.00  0.64           C  
ATOM    383  CE1 TYR A  47      48.982   3.856  22.972  1.00  0.64           C  
ATOM    384  CE2 TYR A  47      47.719   4.333  24.978  1.00  0.64           C  
ATOM    385  CZ  TYR A  47      48.498   4.776  23.904  1.00  0.64           C  
ATOM    386  OH  TYR A  47      48.800   6.142  23.758  1.00  0.64           O  
ATOM    387  N   LEU A  48      46.681  -2.072  22.784  1.00  0.64           N  
ATOM    388  CA  LEU A  48      46.794  -3.125  21.793  1.00  0.64           C  
ATOM    389  C   LEU A  48      45.618  -3.156  20.830  1.00  0.64           C  
ATOM    390  O   LEU A  48      45.802  -3.279  19.624  1.00  0.64           O  
ATOM    391  CB  LEU A  48      46.983  -4.503  22.477  1.00  0.64           C  
ATOM    392  CG  LEU A  48      48.460  -4.861  22.741  1.00  0.64           C  
ATOM    393  CD1 LEU A  48      48.597  -5.945  23.822  1.00  0.64           C  
ATOM    394  CD2 LEU A  48      49.152  -5.315  21.446  1.00  0.64           C  
ATOM    395  N   TYR A  49      44.379  -2.990  21.332  1.00  0.68           N  
ATOM    396  CA  TYR A  49      43.196  -2.935  20.498  1.00  0.68           C  
ATOM    397  C   TYR A  49      43.168  -1.747  19.542  1.00  0.68           C  
ATOM    398  O   TYR A  49      42.922  -1.904  18.352  1.00  0.68           O  
ATOM    399  CB  TYR A  49      41.934  -2.938  21.395  1.00  0.68           C  
ATOM    400  CG  TYR A  49      41.103  -4.156  21.124  1.00  0.68           C  
ATOM    401  CD1 TYR A  49      40.111  -4.132  20.134  1.00  0.68           C  
ATOM    402  CD2 TYR A  49      41.325  -5.343  21.837  1.00  0.68           C  
ATOM    403  CE1 TYR A  49      39.338  -5.271  19.874  1.00  0.68           C  
ATOM    404  CE2 TYR A  49      40.556  -6.487  21.577  1.00  0.68           C  
ATOM    405  CZ  TYR A  49      39.556  -6.445  20.598  1.00  0.68           C  
ATOM    406  OH  TYR A  49      38.766  -7.579  20.338  1.00  0.68           O  
ATOM    407  N   VAL A  50      43.483  -0.528  20.037  1.00  0.74           N  
ATOM    408  CA  VAL A  50      43.551   0.670  19.208  1.00  0.74           C  
ATOM    409  C   VAL A  50      44.651   0.572  18.169  1.00  0.74           C  
ATOM    410  O   VAL A  50      44.445   0.861  16.993  1.00  0.74           O  
ATOM    411  CB  VAL A  50      43.709   1.936  20.046  1.00  0.74           C  
ATOM    412  CG1 VAL A  50      43.824   3.201  19.171  1.00  0.74           C  
ATOM    413  CG2 VAL A  50      42.476   2.073  20.956  1.00  0.74           C  
ATOM    414  N   LEU A  51      45.847   0.096  18.566  1.00  0.73           N  
ATOM    415  CA  LEU A  51      46.958  -0.112  17.660  1.00  0.73           C  
ATOM    416  C   LEU A  51      46.656  -1.147  16.577  1.00  0.73           C  
ATOM    417  O   LEU A  51      46.926  -0.924  15.405  1.00  0.73           O  
ATOM    418  CB  LEU A  51      48.232  -0.447  18.466  1.00  0.73           C  
ATOM    419  CG  LEU A  51      49.559  -0.123  17.757  1.00  0.73           C  
ATOM    420  CD1 LEU A  51      50.332   0.945  18.548  1.00  0.73           C  
ATOM    421  CD2 LEU A  51      50.410  -1.384  17.564  1.00  0.73           C  
ATOM    422  N   LEU A  52      46.012  -2.284  16.936  1.00  0.68           N  
ATOM    423  CA  LEU A  52      45.527  -3.266  15.979  1.00  0.68           C  
ATOM    424  C   LEU A  52      44.493  -2.722  15.004  1.00  0.68           C  
ATOM    425  O   LEU A  52      44.569  -2.995  13.812  1.00  0.68           O  
ATOM    426  CB  LEU A  52      44.990  -4.531  16.692  1.00  0.68           C  
ATOM    427  CG  LEU A  52      46.105  -5.480  17.177  1.00  0.68           C  
ATOM    428  CD1 LEU A  52      45.552  -6.540  18.140  1.00  0.68           C  
ATOM    429  CD2 LEU A  52      46.821  -6.156  15.998  1.00  0.68           C  
ATOM    430  N   LEU A  53      43.531  -1.895  15.465  1.00  0.69           N  
ATOM    431  CA  LEU A  53      42.604  -1.207  14.581  1.00  0.69           C  
ATOM    432  C   LEU A  53      43.302  -0.277  13.594  1.00  0.69           C  
ATOM    433  O   LEU A  53      43.066  -0.347  12.398  1.00  0.69           O  
ATOM    434  CB  LEU A  53      41.540  -0.441  15.402  1.00  0.69           C  
ATOM    435  CG  LEU A  53      40.490  -1.358  16.061  1.00  0.69           C  
ATOM    436  CD1 LEU A  53      39.645  -0.572  17.074  1.00  0.69           C  
ATOM    437  CD2 LEU A  53      39.583  -2.022  15.014  1.00  0.69           C  
ATOM    438  N   PHE A  54      44.266   0.546  14.067  1.00  0.67           N  
ATOM    439  CA  PHE A  54      45.075   1.396  13.207  1.00  0.67           C  
ATOM    440  C   PHE A  54      45.886   0.613  12.169  1.00  0.67           C  
ATOM    441  O   PHE A  54      45.978   1.002  11.009  1.00  0.67           O  
ATOM    442  CB  PHE A  54      46.002   2.303  14.061  1.00  0.67           C  
ATOM    443  CG  PHE A  54      45.375   3.653  14.290  1.00  0.67           C  
ATOM    444  CD1 PHE A  54      45.567   4.676  13.347  1.00  0.67           C  
ATOM    445  CD2 PHE A  54      44.597   3.927  15.425  1.00  0.67           C  
ATOM    446  CE1 PHE A  54      45.006   5.945  13.535  1.00  0.67           C  
ATOM    447  CE2 PHE A  54      44.033   5.195  15.619  1.00  0.67           C  
ATOM    448  CZ  PHE A  54      44.240   6.207  14.675  1.00  0.67           C  
ATOM    449  N   ILE A  55      46.473  -0.542  12.556  1.00  0.70           N  
ATOM    450  CA  ILE A  55      47.125  -1.467  11.630  1.00  0.70           C  
ATOM    451  C   ILE A  55      46.155  -2.088  10.622  1.00  0.70           C  
ATOM    452  O   ILE A  55      46.453  -2.169   9.432  1.00  0.70           O  
ATOM    453  CB  ILE A  55      47.958  -2.515  12.370  1.00  0.70           C  
ATOM    454  CG1 ILE A  55      49.119  -1.816  13.117  1.00  0.70           C  
ATOM    455  CG2 ILE A  55      48.525  -3.588  11.409  1.00  0.70           C  
ATOM    456  CD1 ILE A  55      49.783  -2.696  14.179  1.00  0.70           C  
ATOM    457  N   TRP A  56      44.944  -2.507  11.051  1.00  0.57           N  
ATOM    458  CA  TRP A  56      43.899  -2.997  10.164  1.00  0.57           C  
ATOM    459  C   TRP A  56      43.435  -1.969   9.130  1.00  0.57           C  
ATOM    460  O   TRP A  56      43.381  -2.270   7.942  1.00  0.57           O  
ATOM    461  CB  TRP A  56      42.705  -3.598  10.966  1.00  0.57           C  
ATOM    462  CG  TRP A  56      42.587  -5.109  10.908  1.00  0.57           C  
ATOM    463  CD1 TRP A  56      43.586  -6.039  10.952  1.00  0.57           C  
ATOM    464  CD2 TRP A  56      41.357  -5.858  10.786  1.00  0.57           C  
ATOM    465  NE1 TRP A  56      43.063  -7.307  10.836  1.00  0.57           N  
ATOM    466  CE2 TRP A  56      41.702  -7.219  10.735  1.00  0.57           C  
ATOM    467  CE3 TRP A  56      40.028  -5.462  10.712  1.00  0.57           C  
ATOM    468  CZ2 TRP A  56      40.737  -8.213  10.601  1.00  0.57           C  
ATOM    469  CZ3 TRP A  56      39.053  -6.463  10.583  1.00  0.57           C  
ATOM    470  CH2 TRP A  56      39.395  -7.818  10.526  1.00  0.57           C  
ATOM    471  N   ASP A  57      43.192  -0.707   9.547  1.00  0.56           N  
ATOM    472  CA  ASP A  57      42.899   0.398   8.650  1.00  0.56           C  
ATOM    473  C   ASP A  57      44.029   0.674   7.659  1.00  0.56           C  
ATOM    474  O   ASP A  57      43.801   0.835   6.464  1.00  0.56           O  
ATOM    475  CB  ASP A  57      42.557   1.670   9.471  1.00  0.56           C  
ATOM    476  CG  ASP A  57      41.085   1.697   9.870  1.00  0.56           C  
ATOM    477  OD1 ASP A  57      40.262   1.034   9.189  1.00  0.56           O  
ATOM    478  OD2 ASP A  57      40.771   2.424  10.846  1.00  0.56           O  
ATOM    479  N   TRP A  58      45.303   0.664   8.111  1.00  0.56           N  
ATOM    480  CA  TRP A  58      46.448   0.807   7.217  1.00  0.56           C  
ATOM    481  C   TRP A  58      46.548  -0.314   6.168  1.00  0.56           C  
ATOM    482  O   TRP A  58      46.832  -0.081   4.994  1.00  0.56           O  
ATOM    483  CB  TRP A  58      47.758   0.931   8.047  1.00  0.56           C  
ATOM    484  CG  TRP A  58      49.005   1.370   7.281  1.00  0.56           C  
ATOM    485  CD1 TRP A  58      49.707   0.673   6.337  1.00  0.56           C  
ATOM    486  CD2 TRP A  58      49.690   2.626   7.444  1.00  0.56           C  
ATOM    487  NE1 TRP A  58      50.766   1.425   5.886  1.00  0.56           N  
ATOM    488  CE2 TRP A  58      50.782   2.621   6.542  1.00  0.56           C  
ATOM    489  CE3 TRP A  58      49.466   3.726   8.265  1.00  0.56           C  
ATOM    490  CZ2 TRP A  58      51.644   3.700   6.452  1.00  0.56           C  
ATOM    491  CZ3 TRP A  58      50.342   4.815   8.172  1.00  0.56           C  
ATOM    492  CH2 TRP A  58      51.420   4.807   7.276  1.00  0.56           C  
ATOM    493  N   HIS A  59      46.297  -1.576   6.575  1.00  0.59           N  
ATOM    494  CA  HIS A  59      46.316  -2.737   5.700  1.00  0.59           C  
ATOM    495  C   HIS A  59      45.181  -2.750   4.682  1.00  0.59           C  
ATOM    496  O   HIS A  59      45.368  -3.130   3.534  1.00  0.59           O  
ATOM    497  CB  HIS A  59      46.426  -4.047   6.515  1.00  0.59           C  
ATOM    498  CG  HIS A  59      47.402  -5.031   5.946  1.00  0.59           C  
ATOM    499  ND1 HIS A  59      47.053  -5.786   4.850  1.00  0.59           N  
ATOM    500  CD2 HIS A  59      48.680  -5.306   6.318  1.00  0.59           C  
ATOM    501  CE1 HIS A  59      48.118  -6.507   4.570  1.00  0.59           C  
ATOM    502  NE2 HIS A  59      49.135  -6.258   5.430  1.00  0.59           N  
ATOM    503  N   ILE A  60      43.977  -2.259   5.064  1.00  0.53           N  
ATOM    504  CA  ILE A  60      42.861  -2.072   4.136  1.00  0.53           C  
ATOM    505  C   ILE A  60      43.212  -1.139   2.985  1.00  0.53           C  
ATOM    506  O   ILE A  60      43.049  -1.491   1.822  1.00  0.53           O  
ATOM    507  CB  ILE A  60      41.589  -1.645   4.892  1.00  0.53           C  
ATOM    508  CG1 ILE A  60      40.750  -2.904   5.205  1.00  0.53           C  
ATOM    509  CG2 ILE A  60      40.730  -0.571   4.175  1.00  0.53           C  
ATOM    510  CD1 ILE A  60      39.727  -2.702   6.328  1.00  0.53           C  
ATOM    511  N   VAL A  61      43.818   0.035   3.279  1.00  0.45           N  
ATOM    512  CA  VAL A  61      44.207   1.012   2.269  1.00  0.45           C  
ATOM    513  C   VAL A  61      45.274   0.483   1.319  1.00  0.45           C  
ATOM    514  O   VAL A  61      45.292   0.790   0.130  1.00  0.45           O  
ATOM    515  CB  VAL A  61      44.607   2.340   2.917  1.00  0.45           C  
ATOM    516  CG1 VAL A  61      45.106   3.367   1.882  1.00  0.45           C  
ATOM    517  CG2 VAL A  61      43.368   2.914   3.630  1.00  0.45           C  
ATOM    518  N   ARG A  62      46.197  -0.367   1.808  1.00  0.42           N  
ATOM    519  CA  ARG A  62      47.292  -0.863   0.996  1.00  0.42           C  
ATOM    520  C   ARG A  62      46.903  -1.957  -0.005  1.00  0.42           C  
ATOM    521  O   ARG A  62      47.618  -2.197  -0.979  1.00  0.42           O  
ATOM    522  CB  ARG A  62      48.449  -1.301   1.926  1.00  0.42           C  
ATOM    523  CG  ARG A  62      49.819  -1.463   1.232  1.00  0.42           C  
ATOM    524  CD  ARG A  62      50.973  -1.519   2.236  1.00  0.42           C  
ATOM    525  NE  ARG A  62      52.241  -1.834   1.494  1.00  0.42           N  
ATOM    526  CZ  ARG A  62      53.176  -0.943   1.126  1.00  0.42           C  
ATOM    527  NH1 ARG A  62      53.007   0.365   1.287  1.00  0.42           N  
ATOM    528  NH2 ARG A  62      54.306  -1.376   0.569  1.00  0.42           N  
ATOM    529  N   SER A  63      45.736  -2.616   0.172  1.00  0.44           N  
ATOM    530  CA  SER A  63      45.279  -3.669  -0.734  1.00  0.44           C  
ATOM    531  C   SER A  63      44.493  -3.152  -1.928  1.00  0.44           C  
ATOM    532  O   SER A  63      44.329  -3.859  -2.923  1.00  0.44           O  
ATOM    533  CB  SER A  63      44.419  -4.739  -0.018  1.00  0.44           C  
ATOM    534  OG  SER A  63      45.243  -5.518   0.857  1.00  0.44           O  
ATOM    535  N   ASP A  64      44.040  -1.882  -1.911  1.00  0.44           N  
ATOM    536  CA  ASP A  64      43.193  -1.337  -2.962  1.00  0.44           C  
ATOM    537  C   ASP A  64      43.972  -0.773  -4.144  1.00  0.44           C  
ATOM    538  O   ASP A  64      43.421  -0.497  -5.214  1.00  0.44           O  
ATOM    539  CB  ASP A  64      42.298  -0.220  -2.379  1.00  0.44           C  
ATOM    540  CG  ASP A  64      41.048  -0.798  -1.732  1.00  0.44           C  
ATOM    541  OD1 ASP A  64      40.583  -1.874  -2.190  1.00  0.44           O  
ATOM    542  OD2 ASP A  64      40.515  -0.129  -0.812  1.00  0.44           O  
ATOM    543  N   SER A  65      45.308  -0.660  -4.022  1.00  0.47           N  
ATOM    544  CA  SER A  65      46.160  -0.074  -5.051  1.00  0.47           C  
ATOM    545  C   SER A  65      46.223  -0.894  -6.324  1.00  0.47           C  
ATOM    546  O   SER A  65      46.535  -0.385  -7.397  1.00  0.47           O  
ATOM    547  CB  SER A  65      47.607   0.161  -4.560  1.00  0.47           C  
ATOM    548  OG  SER A  65      47.619   1.144  -3.523  1.00  0.47           O  
ATOM    549  N   SER A  66      45.873  -2.192  -6.239  1.00  0.49           N  
ATOM    550  CA  SER A  66      45.847  -3.085  -7.383  1.00  0.49           C  
ATOM    551  C   SER A  66      44.493  -3.158  -8.071  1.00  0.49           C  
ATOM    552  O   SER A  66      44.401  -3.576  -9.222  1.00  0.49           O  
ATOM    553  CB  SER A  66      46.217  -4.534  -6.978  1.00  0.49           C  
ATOM    554  OG  SER A  66      47.448  -4.554  -6.253  1.00  0.49           O  
ATOM    555  N   CYS A  67      43.391  -2.723  -7.418  1.00  0.43           N  
ATOM    556  CA  CYS A  67      42.054  -2.884  -7.982  1.00  0.43           C  
ATOM    557  C   CYS A  67      41.553  -1.616  -8.661  1.00  0.43           C  
ATOM    558  O   CYS A  67      40.599  -1.645  -9.438  1.00  0.43           O  
ATOM    559  CB  CYS A  67      41.036  -3.346  -6.895  1.00  0.43           C  
ATOM    560  SG  CYS A  67      40.667  -5.133  -6.962  1.00  0.43           S  
ATOM    561  N   PHE A  68      42.229  -0.465  -8.466  1.00  0.46           N  
ATOM    562  CA  PHE A  68      41.778   0.813  -8.996  1.00  0.46           C  
ATOM    563  C   PHE A  68      41.898   0.940 -10.519  1.00  0.46           C  
ATOM    564  O   PHE A  68      41.174   1.698 -11.165  1.00  0.46           O  
ATOM    565  CB  PHE A  68      42.531   1.951  -8.259  1.00  0.46           C  
ATOM    566  CG  PHE A  68      41.575   2.964  -7.696  1.00  0.46           C  
ATOM    567  CD1 PHE A  68      41.228   4.113  -8.421  1.00  0.46           C  
ATOM    568  CD2 PHE A  68      41.027   2.779  -6.418  1.00  0.46           C  
ATOM    569  CE1 PHE A  68      40.371   5.075  -7.871  1.00  0.46           C  
ATOM    570  CE2 PHE A  68      40.166   3.736  -5.866  1.00  0.46           C  
ATOM    571  CZ  PHE A  68      39.842   4.889  -6.589  1.00  0.46           C  
ATOM    572  N   GLY A  69      42.793   0.143 -11.146  1.00  0.46           N  
ATOM    573  CA  GLY A  69      42.979   0.129 -12.594  1.00  0.46           C  
ATOM    574  C   GLY A  69      41.855  -0.506 -13.374  1.00  0.46           C  
ATOM    575  O   GLY A  69      41.560  -0.111 -14.499  1.00  0.46           O  
ATOM    576  N   LEU A  70      41.195  -1.527 -12.797  1.00  0.51           N  
ATOM    577  CA  LEU A  70      40.131  -2.252 -13.472  1.00  0.51           C  
ATOM    578  C   LEU A  70      38.791  -1.526 -13.413  1.00  0.51           C  
ATOM    579  O   LEU A  70      37.983  -1.570 -14.341  1.00  0.51           O  
ATOM    580  CB  LEU A  70      40.010  -3.687 -12.902  1.00  0.51           C  
ATOM    581  CG  LEU A  70      40.143  -4.785 -13.976  1.00  0.51           C  
ATOM    582  CD1 LEU A  70      41.613  -5.017 -14.354  1.00  0.51           C  
ATOM    583  CD2 LEU A  70      39.497  -6.096 -13.508  1.00  0.51           C  
ATOM    584  N   ILE A  71      38.536  -0.809 -12.300  1.00  0.51           N  
ATOM    585  CA  ILE A  71      37.289  -0.111 -12.015  1.00  0.51           C  
ATOM    586  C   ILE A  71      36.997   1.013 -13.006  1.00  0.51           C  
ATOM    587  O   ILE A  71      35.858   1.231 -13.405  1.00  0.51           O  
ATOM    588  CB  ILE A  71      37.243   0.323 -10.547  1.00  0.51           C  
ATOM    589  CG1 ILE A  71      37.183  -0.948  -9.661  1.00  0.51           C  
ATOM    590  CG2 ILE A  71      36.037   1.244 -10.251  1.00  0.51           C  
ATOM    591  CD1 ILE A  71      37.390  -0.699  -8.163  1.00  0.51           C  
ATOM    592  N   ARG A  72      38.040   1.739 -13.467  1.00  0.46           N  
ATOM    593  CA  ARG A  72      37.891   2.803 -14.448  1.00  0.46           C  
ATOM    594  C   ARG A  72      37.354   2.350 -15.805  1.00  0.46           C  
ATOM    595  O   ARG A  72      36.552   3.043 -16.418  1.00  0.46           O  
ATOM    596  CB  ARG A  72      39.194   3.630 -14.607  1.00  0.46           C  
ATOM    597  CG  ARG A  72      39.058   5.073 -14.074  1.00  0.46           C  
ATOM    598  CD  ARG A  72      40.300   5.916 -14.365  1.00  0.46           C  
ATOM    599  NE  ARG A  72      40.144   7.222 -13.647  1.00  0.46           N  
ATOM    600  CZ  ARG A  72      41.125   8.131 -13.555  1.00  0.46           C  
ATOM    601  NH1 ARG A  72      42.283   7.954 -14.185  1.00  0.46           N  
ATOM    602  NH2 ARG A  72      40.957   9.231 -12.825  1.00  0.46           N  
ATOM    603  N   ARG A  73      37.787   1.169 -16.300  1.00  0.49           N  
ATOM    604  CA  ARG A  73      37.294   0.610 -17.550  1.00  0.49           C  
ATOM    605  C   ARG A  73      35.859   0.103 -17.475  1.00  0.49           C  
ATOM    606  O   ARG A  73      35.086   0.258 -18.413  1.00  0.49           O  
ATOM    607  CB  ARG A  73      38.218  -0.513 -18.078  1.00  0.49           C  
ATOM    608  CG  ARG A  73      39.611  -0.025 -18.527  1.00  0.49           C  
ATOM    609  CD  ARG A  73      40.444  -1.162 -19.124  1.00  0.49           C  
ATOM    610  NE  ARG A  73      41.839  -0.649 -19.332  1.00  0.49           N  
ATOM    611  CZ  ARG A  73      42.921  -1.440 -19.377  1.00  0.49           C  
ATOM    612  NH1 ARG A  73      42.811  -2.763 -19.289  1.00  0.49           N  
ATOM    613  NH2 ARG A  73      44.135  -0.910 -19.511  1.00  0.49           N  
ATOM    614  N   ASN A  74      35.448  -0.524 -16.356  1.00  0.50           N  
ATOM    615  CA  ASN A  74      34.080  -0.999 -16.219  1.00  0.50           C  
ATOM    616  C   ASN A  74      33.072   0.116 -15.947  1.00  0.50           C  
ATOM    617  O   ASN A  74      31.909   0.027 -16.331  1.00  0.50           O  
ATOM    618  CB  ASN A  74      33.996  -2.101 -15.135  1.00  0.50           C  
ATOM    619  CG  ASN A  74      34.430  -3.437 -15.731  1.00  0.50           C  
ATOM    620  OD1 ASN A  74      34.459  -3.640 -16.948  1.00  0.50           O  
ATOM    621  ND2 ASN A  74      34.749  -4.421 -14.862  1.00  0.50           N  
ATOM    622  N   LYS A  75      33.494   1.229 -15.313  1.00  0.52           N  
ATOM    623  CA  LYS A  75      32.625   2.376 -15.113  1.00  0.52           C  
ATOM    624  C   LYS A  75      32.135   3.043 -16.390  1.00  0.52           C  
ATOM    625  O   LYS A  75      30.978   3.450 -16.472  1.00  0.52           O  
ATOM    626  CB  LYS A  75      33.231   3.412 -14.133  1.00  0.52           C  
ATOM    627  CG  LYS A  75      32.750   3.162 -12.696  1.00  0.52           C  
ATOM    628  CD  LYS A  75      33.222   4.219 -11.685  1.00  0.52           C  
ATOM    629  CE  LYS A  75      32.650   3.954 -10.289  1.00  0.52           C  
ATOM    630  NZ  LYS A  75      33.176   4.923  -9.301  1.00  0.52           N  
ATOM    631  N   THR A  76      32.991   3.171 -17.423  1.00  0.51           N  
ATOM    632  CA  THR A  76      32.589   3.701 -18.717  1.00  0.51           C  
ATOM    633  C   THR A  76      31.583   2.808 -19.427  1.00  0.51           C  
ATOM    634  O   THR A  76      30.532   3.265 -19.844  1.00  0.51           O  
ATOM    635  CB  THR A  76      33.777   3.994 -19.627  1.00  0.51           C  
ATOM    636  OG1 THR A  76      34.707   2.921 -19.638  1.00  0.51           O  
ATOM    637  CG2 THR A  76      34.530   5.212 -19.072  1.00  0.51           C  
ATOM    638  N   VAL A  77      31.851   1.479 -19.485  1.00  0.53           N  
ATOM    639  CA  VAL A  77      30.987   0.509 -20.155  1.00  0.53           C  
ATOM    640  C   VAL A  77      29.583   0.450 -19.550  1.00  0.53           C  
ATOM    641  O   VAL A  77      28.575   0.505 -20.246  1.00  0.53           O  
ATOM    642  CB  VAL A  77      31.623  -0.885 -20.147  1.00  0.53           C  
ATOM    643  CG1 VAL A  77      30.733  -1.928 -20.854  1.00  0.53           C  
ATOM    644  CG2 VAL A  77      32.981  -0.817 -20.867  1.00  0.53           C  
ATOM    645  N   ILE A  78      29.492   0.398 -18.198  1.00  0.55           N  
ATOM    646  CA  ILE A  78      28.225   0.371 -17.470  1.00  0.55           C  
ATOM    647  C   ILE A  78      27.411   1.637 -17.684  1.00  0.55           C  
ATOM    648  O   ILE A  78      26.196   1.591 -17.849  1.00  0.55           O  
ATOM    649  CB  ILE A  78      28.421   0.056 -15.985  1.00  0.55           C  
ATOM    650  CG1 ILE A  78      28.976  -1.381 -15.849  1.00  0.55           C  
ATOM    651  CG2 ILE A  78      27.099   0.198 -15.189  1.00  0.55           C  
ATOM    652  CD1 ILE A  78      29.483  -1.717 -14.443  1.00  0.55           C  
ATOM    653  N   LYS A  79      28.068   2.822 -17.716  1.00  0.52           N  
ATOM    654  CA  LYS A  79      27.390   4.073 -17.990  1.00  0.52           C  
ATOM    655  C   LYS A  79      26.754   4.102 -19.374  1.00  0.52           C  
ATOM    656  O   LYS A  79      25.601   4.473 -19.538  1.00  0.52           O  
ATOM    657  CB  LYS A  79      28.330   5.289 -17.775  1.00  0.52           C  
ATOM    658  CG  LYS A  79      27.697   6.368 -16.881  1.00  0.52           C  
ATOM    659  CD  LYS A  79      28.641   7.549 -16.595  1.00  0.52           C  
ATOM    660  CE  LYS A  79      28.022   8.589 -15.655  1.00  0.52           C  
ATOM    661  NZ  LYS A  79      28.939   9.738 -15.469  1.00  0.52           N  
ATOM    662  N   GLU A  80      27.508   3.635 -20.388  1.00  0.52           N  
ATOM    663  CA  GLU A  80      27.089   3.588 -21.772  1.00  0.52           C  
ATOM    664  C   GLU A  80      25.945   2.623 -22.066  1.00  0.52           C  
ATOM    665  O   GLU A  80      25.028   2.910 -22.837  1.00  0.52           O  
ATOM    666  CB  GLU A  80      28.340   3.349 -22.638  1.00  0.52           C  
ATOM    667  CG  GLU A  80      28.237   3.964 -24.051  1.00  0.52           C  
ATOM    668  CD  GLU A  80      29.588   4.368 -24.651  1.00  0.52           C  
ATOM    669  OE1 GLU A  80      29.539   5.026 -25.722  1.00  0.52           O  
ATOM    670  OE2 GLU A  80      30.649   4.030 -24.070  1.00  0.52           O  
ATOM    671  N   GLN A  81      25.941   1.441 -21.416  1.00  0.50           N  
ATOM    672  CA  GLN A  81      24.805   0.536 -21.426  1.00  0.50           C  
ATOM    673  C   GLN A  81      23.577   1.101 -20.722  1.00  0.50           C  
ATOM    674  O   GLN A  81      22.468   1.024 -21.237  1.00  0.50           O  
ATOM    675  CB  GLN A  81      25.204  -0.856 -20.882  1.00  0.50           C  
ATOM    676  CG  GLN A  81      26.103  -1.608 -21.893  1.00  0.50           C  
ATOM    677  CD  GLN A  81      26.504  -3.000 -21.410  1.00  0.50           C  
ATOM    678  OE1 GLN A  81      26.697  -3.259 -20.217  1.00  0.50           O  
ATOM    679  NE2 GLN A  81      26.659  -3.947 -22.364  1.00  0.50           N  
ATOM    680  N   ARG A  82      23.749   1.746 -19.548  1.00  0.46           N  
ATOM    681  CA  ARG A  82      22.638   2.287 -18.784  1.00  0.46           C  
ATOM    682  C   ARG A  82      21.924   3.463 -19.453  1.00  0.46           C  
ATOM    683  O   ARG A  82      20.730   3.667 -19.266  1.00  0.46           O  
ATOM    684  CB  ARG A  82      23.098   2.664 -17.354  1.00  0.46           C  
ATOM    685  CG  ARG A  82      21.949   2.708 -16.327  1.00  0.46           C  
ATOM    686  CD  ARG A  82      22.316   3.310 -14.967  1.00  0.46           C  
ATOM    687  NE  ARG A  82      23.303   2.393 -14.311  1.00  0.46           N  
ATOM    688  CZ  ARG A  82      23.696   2.505 -13.033  1.00  0.46           C  
ATOM    689  NH1 ARG A  82      23.261   3.498 -12.263  1.00  0.46           N  
ATOM    690  NH2 ARG A  82      24.529   1.609 -12.508  1.00  0.46           N  
ATOM    691  N   ILE A  83      22.644   4.259 -20.279  1.00  0.53           N  
ATOM    692  CA  ILE A  83      22.050   5.302 -21.110  1.00  0.53           C  
ATOM    693  C   ILE A  83      21.071   4.712 -22.124  1.00  0.53           C  
ATOM    694  O   ILE A  83      19.946   5.155 -22.250  1.00  0.53           O  
ATOM    695  CB  ILE A  83      23.127   6.197 -21.737  1.00  0.53           C  
ATOM    696  CG1 ILE A  83      23.775   7.050 -20.618  1.00  0.53           C  
ATOM    697  CG2 ILE A  83      22.551   7.122 -22.832  1.00  0.53           C  
ATOM    698  CD1 ILE A  83      25.112   7.694 -21.002  1.00  0.53           C  
ATOM    699  N   LYS A  84      21.442   3.598 -22.799  1.00  0.50           N  
ATOM    700  CA  LYS A  84      20.594   3.028 -23.834  1.00  0.50           C  
ATOM    701  C   LYS A  84      19.323   2.378 -23.320  1.00  0.50           C  
ATOM    702  O   LYS A  84      18.358   2.227 -24.066  1.00  0.50           O  
ATOM    703  CB  LYS A  84      21.386   1.989 -24.663  1.00  0.50           C  
ATOM    704  CG  LYS A  84      22.487   2.662 -25.493  1.00  0.50           C  
ATOM    705  CD  LYS A  84      23.282   1.707 -26.396  1.00  0.50           C  
ATOM    706  CE  LYS A  84      24.350   2.464 -27.194  1.00  0.50           C  
ATOM    707  NZ  LYS A  84      25.163   1.542 -28.019  1.00  0.50           N  
ATOM    708  N   GLU A  85      19.278   1.997 -22.031  1.00  0.49           N  
ATOM    709  CA  GLU A  85      18.099   1.383 -21.456  1.00  0.49           C  
ATOM    710  C   GLU A  85      17.129   2.380 -20.822  1.00  0.49           C  
ATOM    711  O   GLU A  85      15.929   2.122 -20.708  1.00  0.49           O  
ATOM    712  CB  GLU A  85      18.544   0.307 -20.446  1.00  0.49           C  
ATOM    713  CG  GLU A  85      17.386  -0.623 -20.008  1.00  0.49           C  
ATOM    714  CD  GLU A  85      17.736  -2.111 -19.972  1.00  0.49           C  
ATOM    715  OE1 GLU A  85      16.779  -2.909 -20.169  1.00  0.49           O  
ATOM    716  OE2 GLU A  85      18.925  -2.457 -19.760  1.00  0.49           O  
ATOM    717  N   ASN A  86      17.601   3.600 -20.474  1.00  0.48           N  
ATOM    718  CA  ASN A  86      16.777   4.606 -19.824  1.00  0.48           C  
ATOM    719  C   ASN A  86      16.124   5.558 -20.823  1.00  0.48           C  
ATOM    720  O   ASN A  86      15.284   6.372 -20.448  1.00  0.48           O  
ATOM    721  CB  ASN A  86      17.617   5.411 -18.786  1.00  0.48           C  
ATOM    722  CG  ASN A  86      17.180   5.150 -17.348  1.00  0.48           C  
ATOM    723  OD1 ASN A  86      16.262   4.389 -17.033  1.00  0.48           O  
ATOM    724  ND2 ASN A  86      17.859   5.829 -16.392  1.00  0.48           N  
ATOM    725  N   ASP A  87      16.416   5.413 -22.131  1.00  0.43           N  
ATOM    726  CA  ASP A  87      15.798   6.199 -23.181  1.00  0.43           C  
ATOM    727  C   ASP A  87      14.477   5.594 -23.665  1.00  0.43           C  
ATOM    728  O   ASP A  87      13.982   5.874 -24.745  1.00  0.43           O  
ATOM    729  CB  ASP A  87      16.778   6.418 -24.365  1.00  0.43           C  
ATOM    730  CG  ASP A  87      17.772   7.538 -24.073  1.00  0.43           C  
ATOM    731  OD1 ASP A  87      17.449   8.435 -23.252  1.00  0.43           O  
ATOM    732  OD2 ASP A  87      18.851   7.529 -24.720  1.00  0.43           O  
ATOM    733  N   ARG A  88      13.806   4.770 -22.828  1.00  0.47           N  
ATOM    734  CA  ARG A  88      12.404   4.464 -23.054  1.00  0.47           C  
ATOM    735  C   ARG A  88      11.567   5.607 -22.486  1.00  0.47           C  
ATOM    736  O   ARG A  88      11.629   5.809 -21.274  1.00  0.47           O  
ATOM    737  CB  ARG A  88      11.963   3.118 -22.423  1.00  0.47           C  
ATOM    738  CG  ARG A  88      11.539   2.121 -23.516  1.00  0.47           C  
ATOM    739  CD  ARG A  88      10.777   0.883 -23.039  1.00  0.47           C  
ATOM    740  NE  ARG A  88      11.746  -0.003 -22.309  1.00  0.47           N  
ATOM    741  CZ  ARG A  88      11.888  -1.325 -22.495  1.00  0.47           C  
ATOM    742  NH1 ARG A  88      11.183  -1.979 -23.414  1.00  0.47           N  
ATOM    743  NH2 ARG A  88      12.768  -2.009 -21.764  1.00  0.47           N  
ATOM    744  N   PRO A  89      10.819   6.401 -23.255  1.00  0.42           N  
ATOM    745  CA  PRO A  89      10.232   7.641 -22.763  1.00  0.42           C  
ATOM    746  C   PRO A  89       9.290   7.501 -21.576  1.00  0.42           C  
ATOM    747  O   PRO A  89       8.193   6.959 -21.683  1.00  0.42           O  
ATOM    748  CB  PRO A  89       9.554   8.255 -23.998  1.00  0.42           C  
ATOM    749  CG  PRO A  89       9.269   7.064 -24.916  1.00  0.42           C  
ATOM    750  CD  PRO A  89      10.423   6.108 -24.630  1.00  0.42           C  
ATOM    751  N   MET A  90       9.683   8.122 -20.454  1.00  0.42           N  
ATOM    752  CA  MET A  90       8.849   8.349 -19.306  1.00  0.42           C  
ATOM    753  C   MET A  90       7.998   9.594 -19.567  1.00  0.42           C  
ATOM    754  O   MET A  90       8.524  10.682 -19.763  1.00  0.42           O  
ATOM    755  CB  MET A  90       9.753   8.532 -18.051  1.00  0.42           C  
ATOM    756  CG  MET A  90       9.520   7.535 -16.895  1.00  0.42           C  
ATOM    757  SD  MET A  90      10.650   7.814 -15.487  1.00  0.42           S  
ATOM    758  CE  MET A  90       9.518   7.374 -14.132  1.00  0.42           C  
ATOM    759  N   TYR A  91       6.658   9.420 -19.570  1.00  0.47           N  
ATOM    760  CA  TYR A  91       5.610  10.437 -19.526  1.00  0.47           C  
ATOM    761  C   TYR A  91       5.840  11.862 -20.062  1.00  0.47           C  
ATOM    762  O   TYR A  91       6.341  12.760 -19.394  1.00  0.47           O  
ATOM    763  CB  TYR A  91       4.959  10.487 -18.103  1.00  0.47           C  
ATOM    764  CG  TYR A  91       5.933  10.932 -17.027  1.00  0.47           C  
ATOM    765  CD1 TYR A  91       6.837  10.022 -16.471  1.00  0.47           C  
ATOM    766  CD2 TYR A  91       6.018  12.272 -16.612  1.00  0.47           C  
ATOM    767  CE1 TYR A  91       7.844  10.452 -15.603  1.00  0.47           C  
ATOM    768  CE2 TYR A  91       7.024  12.709 -15.739  1.00  0.47           C  
ATOM    769  CZ  TYR A  91       7.951  11.790 -15.244  1.00  0.47           C  
ATOM    770  OH  TYR A  91       9.028  12.198 -14.438  1.00  0.47           O  
ATOM    771  N   SER A  92       5.375  12.162 -21.290  1.00  0.36           N  
ATOM    772  CA  SER A  92       5.143  13.552 -21.649  1.00  0.36           C  
ATOM    773  C   SER A  92       3.732  13.949 -21.250  1.00  0.36           C  
ATOM    774  O   SER A  92       2.740  13.586 -21.872  1.00  0.36           O  
ATOM    775  CB  SER A  92       5.404  13.897 -23.139  1.00  0.36           C  
ATOM    776  OG  SER A  92       4.715  13.028 -24.041  1.00  0.36           O  
ATOM    777  N   CYS A  93       3.601  14.729 -20.160  1.00  0.38           N  
ATOM    778  CA  CYS A  93       2.327  15.325 -19.803  1.00  0.38           C  
ATOM    779  C   CYS A  93       2.242  16.727 -20.360  1.00  0.38           C  
ATOM    780  O   CYS A  93       2.820  17.668 -19.832  1.00  0.38           O  
ATOM    781  CB  CYS A  93       2.083  15.424 -18.273  1.00  0.38           C  
ATOM    782  SG  CYS A  93       1.505  13.860 -17.542  1.00  0.38           S  
ATOM    783  N   THR A  94       1.446  16.897 -21.427  1.00  0.39           N  
ATOM    784  CA  THR A  94       0.949  18.195 -21.829  1.00  0.39           C  
ATOM    785  C   THR A  94      -0.557  18.165 -21.710  1.00  0.39           C  
ATOM    786  O   THR A  94      -1.284  17.593 -22.506  1.00  0.39           O  
ATOM    787  CB  THR A  94       1.342  18.660 -23.234  1.00  0.39           C  
ATOM    788  OG1 THR A  94       1.251  17.632 -24.212  1.00  0.39           O  
ATOM    789  CG2 THR A  94       2.810  19.093 -23.193  1.00  0.39           C  
ATOM    790  N   HIS A  95      -1.077  18.813 -20.651  1.00  0.41           N  
ATOM    791  CA  HIS A  95      -2.476  19.182 -20.563  1.00  0.41           C  
ATOM    792  C   HIS A  95      -2.841  20.270 -21.562  1.00  0.41           C  
ATOM    793  O   HIS A  95      -2.263  21.322 -21.540  1.00  0.41           O  
ATOM    794  CB  HIS A  95      -2.769  19.838 -19.192  1.00  0.41           C  
ATOM    795  CG  HIS A  95      -3.124  18.885 -18.104  1.00  0.41           C  
ATOM    796  ND1 HIS A  95      -4.455  18.760 -17.771  1.00  0.41           N  
ATOM    797  CD2 HIS A  95      -2.360  18.090 -17.312  1.00  0.41           C  
ATOM    798  CE1 HIS A  95      -4.484  17.893 -16.783  1.00  0.41           C  
ATOM    799  NE2 HIS A  95      -3.242  17.453 -16.464  1.00  0.41           N  
ATOM    800  N   THR A  96      -3.915  20.034 -22.360  1.00  0.40           N  
ATOM    801  CA  THR A  96      -4.757  21.123 -22.841  1.00  0.40           C  
ATOM    802  C   THR A  96      -6.174  20.620 -23.025  1.00  0.40           C  
ATOM    803  O   THR A  96      -6.453  19.449 -23.192  1.00  0.40           O  
ATOM    804  CB  THR A  96      -4.326  21.988 -24.028  1.00  0.40           C  
ATOM    805  OG1 THR A  96      -3.334  21.369 -24.829  1.00  0.40           O  
ATOM    806  CG2 THR A  96      -3.793  23.330 -23.478  1.00  0.40           C  
ATOM    807  N   HIS A  97      -7.119  21.574 -22.878  1.00  0.39           N  
ATOM    808  CA  HIS A  97      -8.537  21.328 -22.692  1.00  0.39           C  
ATOM    809  C   HIS A  97      -9.373  21.180 -23.964  1.00  0.39           C  
ATOM    810  O   HIS A  97      -9.209  21.941 -24.902  1.00  0.39           O  
ATOM    811  CB  HIS A  97      -9.118  22.554 -21.929  1.00  0.39           C  
ATOM    812  CG  HIS A  97      -9.839  22.290 -20.640  1.00  0.39           C  
ATOM    813  ND1 HIS A  97     -10.861  23.149 -20.272  1.00  0.39           N  
ATOM    814  CD2 HIS A  97      -9.504  21.492 -19.593  1.00  0.39           C  
ATOM    815  CE1 HIS A  97     -11.119  22.858 -19.016  1.00  0.39           C  
ATOM    816  NE2 HIS A  97     -10.332  21.860 -18.553  1.00  0.39           N  
ATOM    817  N   LYS A  98     -10.379  20.273 -23.931  1.00  0.43           N  
ATOM    818  CA  LYS A  98     -11.705  20.522 -24.503  1.00  0.43           C  
ATOM    819  C   LYS A  98     -12.057  20.456 -25.991  1.00  0.43           C  
ATOM    820  O   LYS A  98     -11.620  21.241 -26.822  1.00  0.43           O  
ATOM    821  CB  LYS A  98     -12.363  21.797 -23.919  1.00  0.43           C  
ATOM    822  CG  LYS A  98     -12.998  21.555 -22.547  1.00  0.43           C  
ATOM    823  CD  LYS A  98     -13.734  22.799 -22.034  1.00  0.43           C  
ATOM    824  CE  LYS A  98     -14.324  22.595 -20.639  1.00  0.43           C  
ATOM    825  NZ  LYS A  98     -14.991  23.832 -20.181  1.00  0.43           N  
ATOM    826  N   ASN A  99     -13.044  19.569 -26.272  1.00  0.38           N  
ATOM    827  CA  ASN A  99     -14.085  19.742 -27.279  1.00  0.38           C  
ATOM    828  C   ASN A  99     -13.894  18.960 -28.567  1.00  0.38           C  
ATOM    829  O   ASN A  99     -12.825  18.864 -29.150  1.00  0.38           O  
ATOM    830  CB  ASN A  99     -14.636  21.182 -27.488  1.00  0.38           C  
ATOM    831  CG  ASN A  99     -15.218  21.712 -26.182  1.00  0.38           C  
ATOM    832  OD1 ASN A  99     -15.492  20.983 -25.225  1.00  0.38           O  
ATOM    833  ND2 ASN A  99     -15.435  23.044 -26.121  1.00  0.38           N  
ATOM    834  N   GLY A 100     -14.987  18.273 -28.969  1.00  0.39           N  
ATOM    835  CA  GLY A 100     -14.947  17.189 -29.939  1.00  0.39           C  
ATOM    836  C   GLY A 100     -14.915  17.531 -31.403  1.00  0.39           C  
ATOM    837  O   GLY A 100     -15.461  18.521 -31.861  1.00  0.39           O  
ATOM    838  N   ALA A 101     -14.350  16.588 -32.183  1.00  0.33           N  
ATOM    839  CA  ALA A 101     -14.606  16.494 -33.596  1.00  0.33           C  
ATOM    840  C   ALA A 101     -14.249  15.096 -34.084  1.00  0.33           C  
ATOM    841  O   ALA A 101     -13.141  14.613 -33.915  1.00  0.33           O  
ATOM    842  CB  ALA A 101     -13.870  17.550 -34.446  1.00  0.33           C  
ATOM    843  N   ARG A 102     -15.250  14.433 -34.686  1.00  0.38           N  
ATOM    844  CA  ARG A 102     -15.201  13.378 -35.687  1.00  0.38           C  
ATOM    845  C   ARG A 102     -13.873  12.768 -36.166  1.00  0.38           C  
ATOM    846  O   ARG A 102     -13.000  13.429 -36.692  1.00  0.38           O  
ATOM    847  CB  ARG A 102     -15.903  14.019 -36.904  1.00  0.38           C  
ATOM    848  CG  ARG A 102     -16.644  13.062 -37.845  1.00  0.38           C  
ATOM    849  CD  ARG A 102     -17.505  13.861 -38.829  1.00  0.38           C  
ATOM    850  NE  ARG A 102     -18.643  12.996 -39.274  1.00  0.38           N  
ATOM    851  CZ  ARG A 102     -19.714  13.461 -39.932  1.00  0.38           C  
ATOM    852  NH1 ARG A 102     -19.779  14.719 -40.358  1.00  0.38           N  
ATOM    853  NH2 ARG A 102     -20.748  12.655 -40.164  1.00  0.38           N  
ATOM    854  N   SER A 103     -13.759  11.422 -36.045  1.00  0.37           N  
ATOM    855  CA  SER A 103     -12.709  10.602 -36.627  1.00  0.37           C  
ATOM    856  C   SER A 103     -12.637  10.628 -38.149  1.00  0.37           C  
ATOM    857  O   SER A 103     -13.666  10.524 -38.818  1.00  0.37           O  
ATOM    858  CB  SER A 103     -12.914   9.108 -36.217  1.00  0.37           C  
ATOM    859  OG  SER A 103     -14.253   8.874 -35.759  1.00  0.37           O  
ATOM    860  N   PRO A 104     -11.442  10.669 -38.735  1.00  0.44           N  
ATOM    861  CA  PRO A 104     -11.247  10.218 -40.101  1.00  0.44           C  
ATOM    862  C   PRO A 104     -10.615   8.837 -40.070  1.00  0.44           C  
ATOM    863  O   PRO A 104      -9.784   8.538 -39.217  1.00  0.44           O  
ATOM    864  CB  PRO A 104     -10.302  11.258 -40.733  1.00  0.44           C  
ATOM    865  CG  PRO A 104     -10.024  12.297 -39.637  1.00  0.44           C  
ATOM    866  CD  PRO A 104     -10.368  11.577 -38.334  1.00  0.44           C  
ATOM    867  N   GLN A 105     -11.035   7.959 -40.992  1.00  0.45           N  
ATOM    868  CA  GLN A 105     -10.492   6.631 -41.159  1.00  0.45           C  
ATOM    869  C   GLN A 105      -9.186   6.631 -41.948  1.00  0.45           C  
ATOM    870  O   GLN A 105      -8.903   7.558 -42.684  1.00  0.45           O  
ATOM    871  CB  GLN A 105     -11.503   5.782 -41.967  1.00  0.45           C  
ATOM    872  CG  GLN A 105     -12.886   5.658 -41.291  1.00  0.45           C  
ATOM    873  CD  GLN A 105     -13.851   4.828 -42.137  1.00  0.45           C  
ATOM    874  OE1 GLN A 105     -13.493   4.252 -43.170  1.00  0.45           O  
ATOM    875  NE2 GLN A 105     -15.127   4.751 -41.698  1.00  0.45           N  
ATOM    876  N   LEU A 106      -8.427   5.512 -41.827  1.00  0.40           N  
ATOM    877  CA  LEU A 106      -7.703   4.874 -42.926  1.00  0.40           C  
ATOM    878  C   LEU A 106      -6.178   4.996 -43.004  1.00  0.40           C  
ATOM    879  O   LEU A 106      -5.603   6.069 -43.090  1.00  0.40           O  
ATOM    880  CB  LEU A 106      -8.292   5.200 -44.327  1.00  0.40           C  
ATOM    881  CG  LEU A 106      -8.059   4.167 -45.441  1.00  0.40           C  
ATOM    882  CD1 LEU A 106      -8.909   2.912 -45.215  1.00  0.40           C  
ATOM    883  CD2 LEU A 106      -8.393   4.789 -46.806  1.00  0.40           C  
ATOM    884  N   GLY A 107      -5.488   3.827 -43.058  1.00  0.33           N  
ATOM    885  CA  GLY A 107      -4.166   3.728 -43.673  1.00  0.33           C  
ATOM    886  C   GLY A 107      -3.246   2.707 -43.049  1.00  0.33           C  
ATOM    887  O   GLY A 107      -2.546   2.963 -42.073  1.00  0.33           O  
ATOM    888  N   ASP A 108      -3.191   1.515 -43.657  1.00  0.39           N  
ATOM    889  CA  ASP A 108      -2.325   0.415 -43.294  1.00  0.39           C  
ATOM    890  C   ASP A 108      -0.827   0.621 -43.493  1.00  0.39           C  
ATOM    891  O   ASP A 108      -0.376   1.103 -44.522  1.00  0.39           O  
ATOM    892  CB  ASP A 108      -2.694  -0.797 -44.172  1.00  0.39           C  
ATOM    893  CG  ASP A 108      -4.175  -1.057 -44.014  1.00  0.39           C  
ATOM    894  OD1 ASP A 108      -4.556  -1.649 -42.974  1.00  0.39           O  
ATOM    895  OD2 ASP A 108      -4.932  -0.591 -44.902  1.00  0.39           O  
ATOM    896  N   ARG A 109       0.002   0.126 -42.539  1.00  0.40           N  
ATOM    897  CA  ARG A 109       1.216  -0.564 -42.948  1.00  0.40           C  
ATOM    898  C   ARG A 109       1.665  -1.595 -41.913  1.00  0.40           C  
ATOM    899  O   ARG A 109       1.716  -1.354 -40.721  1.00  0.40           O  
ATOM    900  CB  ARG A 109       2.383   0.343 -43.421  1.00  0.40           C  
ATOM    901  CG  ARG A 109       2.818  -0.001 -44.862  1.00  0.40           C  
ATOM    902  CD  ARG A 109       3.805   1.014 -45.431  1.00  0.40           C  
ATOM    903  NE  ARG A 109       3.976   0.711 -46.892  1.00  0.40           N  
ATOM    904  CZ  ARG A 109       4.486   1.585 -47.772  1.00  0.40           C  
ATOM    905  NH1 ARG A 109       4.935   2.773 -47.377  1.00  0.40           N  
ATOM    906  NH2 ARG A 109       4.542   1.278 -49.067  1.00  0.40           N  
ATOM    907  N   ALA A 110       1.980  -2.812 -42.402  1.00  0.39           N  
ATOM    908  CA  ALA A 110       2.304  -3.961 -41.588  1.00  0.39           C  
ATOM    909  C   ALA A 110       3.798  -4.226 -41.416  1.00  0.39           C  
ATOM    910  O   ALA A 110       4.605  -3.895 -42.264  1.00  0.39           O  
ATOM    911  CB  ALA A 110       1.730  -5.193 -42.313  1.00  0.39           C  
ATOM    912  N   GLY A 111       4.167  -4.920 -40.304  1.00  0.32           N  
ATOM    913  CA  GLY A 111       5.407  -5.698 -40.263  1.00  0.32           C  
ATOM    914  C   GLY A 111       6.142  -5.761 -38.945  1.00  0.32           C  
ATOM    915  O   GLY A 111       6.938  -4.898 -38.603  1.00  0.32           O  
ATOM    916  N   GLY A 112       5.964  -6.878 -38.211  1.00  0.32           N  
ATOM    917  CA  GLY A 112       6.757  -7.187 -37.027  1.00  0.32           C  
ATOM    918  C   GLY A 112       5.920  -7.987 -36.066  1.00  0.32           C  
ATOM    919  O   GLY A 112       5.036  -7.483 -35.394  1.00  0.32           O  
ATOM    920  N   GLY A 113       6.163  -9.310 -36.026  1.00  0.32           N  
ATOM    921  CA  GLY A 113       5.256 -10.246 -35.374  1.00  0.32           C  
ATOM    922  C   GLY A 113       5.243 -10.322 -33.870  1.00  0.32           C  
ATOM    923  O   GLY A 113       6.238 -10.587 -33.221  1.00  0.32           O  
ATOM    924  N   PHE A 114       4.026 -10.221 -33.304  1.00  0.35           N  
ATOM    925  CA  PHE A 114       3.742 -10.612 -31.941  1.00  0.35           C  
ATOM    926  C   PHE A 114       3.120 -12.001 -32.000  1.00  0.35           C  
ATOM    927  O   PHE A 114       2.032 -12.177 -32.547  1.00  0.35           O  
ATOM    928  CB  PHE A 114       2.745  -9.607 -31.307  1.00  0.35           C  
ATOM    929  CG  PHE A 114       2.401  -9.907 -29.872  1.00  0.35           C  
ATOM    930  CD1 PHE A 114       1.223 -10.600 -29.542  1.00  0.35           C  
ATOM    931  CD2 PHE A 114       3.230  -9.456 -28.837  1.00  0.35           C  
ATOM    932  CE1 PHE A 114       0.873 -10.822 -28.205  1.00  0.35           C  
ATOM    933  CE2 PHE A 114       2.882  -9.674 -27.498  1.00  0.35           C  
ATOM    934  CZ  PHE A 114       1.701 -10.353 -27.181  1.00  0.35           C  
ATOM    935  N   VAL A 115       3.802 -13.028 -31.445  1.00  0.42           N  
ATOM    936  CA  VAL A 115       3.239 -14.367 -31.310  1.00  0.42           C  
ATOM    937  C   VAL A 115       2.130 -14.382 -30.277  1.00  0.42           C  
ATOM    938  O   VAL A 115       2.357 -14.392 -29.070  1.00  0.42           O  
ATOM    939  CB  VAL A 115       4.276 -15.436 -30.961  1.00  0.42           C  
ATOM    940  CG1 VAL A 115       3.625 -16.834 -30.855  1.00  0.42           C  
ATOM    941  CG2 VAL A 115       5.366 -15.455 -32.048  1.00  0.42           C  
ATOM    942  N   ARG A 116       0.870 -14.397 -30.747  1.00  0.44           N  
ATOM    943  CA  ARG A 116      -0.273 -14.629 -29.898  1.00  0.44           C  
ATOM    944  C   ARG A 116      -0.382 -16.117 -29.589  1.00  0.44           C  
ATOM    945  O   ARG A 116      -0.288 -16.916 -30.523  1.00  0.44           O  
ATOM    946  CB  ARG A 116      -1.594 -14.212 -30.588  1.00  0.44           C  
ATOM    947  CG  ARG A 116      -1.698 -12.714 -30.925  1.00  0.44           C  
ATOM    948  CD  ARG A 116      -3.051 -12.353 -31.546  1.00  0.44           C  
ATOM    949  NE  ARG A 116      -2.952 -10.942 -32.050  1.00  0.44           N  
ATOM    950  CZ  ARG A 116      -3.944 -10.040 -32.024  1.00  0.44           C  
ATOM    951  NH1 ARG A 116      -5.116 -10.306 -31.458  1.00  0.44           N  
ATOM    952  NH2 ARG A 116      -3.762  -8.843 -32.582  1.00  0.44           N  
ATOM    953  N   PRO A 117      -0.602 -16.571 -28.362  1.00  0.50           N  
ATOM    954  CA  PRO A 117      -1.044 -17.932 -28.118  1.00  0.50           C  
ATOM    955  C   PRO A 117      -2.469 -18.111 -28.637  1.00  0.50           C  
ATOM    956  O   PRO A 117      -3.208 -17.124 -28.645  1.00  0.50           O  
ATOM    957  CB  PRO A 117      -0.903 -18.116 -26.602  1.00  0.50           C  
ATOM    958  CG  PRO A 117      -0.945 -16.705 -26.009  1.00  0.50           C  
ATOM    959  CD  PRO A 117      -0.441 -15.799 -27.133  1.00  0.50           C  
ATOM    960  N   PRO A 118      -2.874 -19.269 -29.142  1.00  0.43           N  
ATOM    961  CA  PRO A 118      -4.073 -19.364 -29.958  1.00  0.43           C  
ATOM    962  C   PRO A 118      -5.351 -19.282 -29.146  1.00  0.43           C  
ATOM    963  O   PRO A 118      -5.478 -19.916 -28.101  1.00  0.43           O  
ATOM    964  CB  PRO A 118      -3.957 -20.738 -30.637  1.00  0.43           C  
ATOM    965  CG  PRO A 118      -3.053 -21.552 -29.707  1.00  0.43           C  
ATOM    966  CD  PRO A 118      -2.096 -20.507 -29.145  1.00  0.43           C  
ATOM    967  N   ALA A 119      -6.342 -18.532 -29.653  1.00  0.40           N  
ATOM    968  CA  ALA A 119      -7.667 -18.492 -29.094  1.00  0.40           C  
ATOM    969  C   ALA A 119      -8.587 -19.423 -29.868  1.00  0.40           C  
ATOM    970  O   ALA A 119      -8.696 -19.334 -31.086  1.00  0.40           O  
ATOM    971  CB  ALA A 119      -8.239 -17.063 -29.183  1.00  0.40           C  
ATOM    972  N   GLY A 120      -9.300 -20.320 -29.155  1.00  0.38           N  
ATOM    973  CA  GLY A 120     -10.398 -21.093 -29.724  1.00  0.38           C  
ATOM    974  C   GLY A 120     -10.412 -22.503 -29.186  1.00  0.38           C  
ATOM    975  O   GLY A 120      -9.765 -23.401 -29.681  1.00  0.38           O  
ATOM    976  N   GLN A 121     -11.174 -22.720 -28.097  1.00  0.35           N  
ATOM    977  CA  GLN A 121     -12.575 -23.057 -28.230  1.00  0.35           C  
ATOM    978  C   GLN A 121     -13.213 -23.145 -26.850  1.00  0.35           C  
ATOM    979  O   GLN A 121     -12.608 -23.696 -25.933  1.00  0.35           O  
ATOM    980  CB  GLN A 121     -12.816 -24.382 -29.004  1.00  0.35           C  
ATOM    981  CG  GLN A 121     -13.437 -24.090 -30.387  1.00  0.35           C  
ATOM    982  CD  GLN A 121     -13.422 -25.282 -31.339  1.00  0.35           C  
ATOM    983  OE1 GLN A 121     -12.820 -26.334 -31.103  1.00  0.35           O  
ATOM    984  NE2 GLN A 121     -14.101 -25.110 -32.496  1.00  0.35           N  
ATOM    985  N   PRO A 122     -14.416 -22.614 -26.656  1.00  0.56           N  
ATOM    986  CA  PRO A 122     -15.144 -22.768 -25.415  1.00  0.56           C  
ATOM    987  C   PRO A 122     -16.142 -23.916 -25.485  1.00  0.56           C  
ATOM    988  O   PRO A 122     -16.906 -24.015 -26.438  1.00  0.56           O  
ATOM    989  CB  PRO A 122     -15.921 -21.448 -25.313  1.00  0.56           C  
ATOM    990  CG  PRO A 122     -16.241 -21.072 -26.765  1.00  0.56           C  
ATOM    991  CD  PRO A 122     -15.105 -21.700 -27.573  1.00  0.56           C  
ATOM    992  N   SER A 123     -16.185 -24.739 -24.425  1.00  0.44           N  
ATOM    993  CA  SER A 123     -17.377 -25.461 -24.015  1.00  0.44           C  
ATOM    994  C   SER A 123     -17.041 -26.441 -22.913  1.00  0.44           C  
ATOM    995  O   SER A 123     -16.042 -27.129 -22.919  1.00  0.44           O  
ATOM    996  CB  SER A 123     -18.297 -26.169 -25.068  1.00  0.44           C  
ATOM    997  OG  SER A 123     -17.666 -27.208 -25.826  1.00  0.44           O  
ATOM    998  N   LYS A 124     -17.941 -26.459 -21.902  1.00  0.37           N  
ATOM    999  CA  LYS A 124     -18.165 -27.558 -20.990  1.00  0.37           C  
ATOM   1000  C   LYS A 124     -17.540 -27.502 -19.598  1.00  0.37           C  
ATOM   1001  O   LYS A 124     -17.349 -28.526 -18.964  1.00  0.37           O  
ATOM   1002  CB  LYS A 124     -18.086 -28.964 -21.650  1.00  0.37           C  
ATOM   1003  CG  LYS A 124     -19.297 -29.844 -21.314  1.00  0.37           C  
ATOM   1004  CD  LYS A 124     -19.277 -31.167 -22.090  1.00  0.37           C  
ATOM   1005  CE  LYS A 124     -20.634 -31.870 -22.089  1.00  0.37           C  
ATOM   1006  NZ  LYS A 124     -20.579 -33.094 -22.918  1.00  0.37           N  
ATOM   1007  N   LEU A 125     -17.307 -26.289 -19.036  1.00  0.44           N  
ATOM   1008  CA  LEU A 125     -17.112 -26.170 -17.593  1.00  0.44           C  
ATOM   1009  C   LEU A 125     -17.866 -24.990 -16.983  1.00  0.44           C  
ATOM   1010  O   LEU A 125     -17.820 -24.781 -15.776  1.00  0.44           O  
ATOM   1011  CB  LEU A 125     -15.616 -26.165 -17.160  1.00  0.44           C  
ATOM   1012  CG  LEU A 125     -15.025 -27.569 -16.882  1.00  0.44           C  
ATOM   1013  CD1 LEU A 125     -13.518 -27.484 -16.596  1.00  0.44           C  
ATOM   1014  CD2 LEU A 125     -15.733 -28.293 -15.724  1.00  0.44           C  
ATOM   1015  N   ASP A 126     -18.701 -24.267 -17.764  1.00  0.44           N  
ATOM   1016  CA  ASP A 126     -19.417 -23.097 -17.280  1.00  0.44           C  
ATOM   1017  C   ASP A 126     -20.740 -23.422 -16.592  1.00  0.44           C  
ATOM   1018  O   ASP A 126     -21.561 -22.541 -16.346  1.00  0.44           O  
ATOM   1019  CB  ASP A 126     -19.697 -22.142 -18.462  1.00  0.44           C  
ATOM   1020  CG  ASP A 126     -18.416 -21.425 -18.847  1.00  0.44           C  
ATOM   1021  OD1 ASP A 126     -17.742 -20.899 -17.922  1.00  0.44           O  
ATOM   1022  OD2 ASP A 126     -18.091 -21.427 -20.060  1.00  0.44           O  
ATOM   1023  N   GLU A 127     -20.973 -24.692 -16.200  1.00  0.48           N  
ATOM   1024  CA  GLU A 127     -22.258 -25.067 -15.630  1.00  0.48           C  
ATOM   1025  C   GLU A 127     -22.157 -26.034 -14.464  1.00  0.48           C  
ATOM   1026  O   GLU A 127     -23.065 -26.804 -14.169  1.00  0.48           O  
ATOM   1027  CB  GLU A 127     -23.247 -25.562 -16.708  1.00  0.48           C  
ATOM   1028  CG  GLU A 127     -24.706 -25.136 -16.406  1.00  0.48           C  
ATOM   1029  CD  GLU A 127     -25.628 -25.255 -17.619  1.00  0.48           C  
ATOM   1030  OE1 GLU A 127     -26.821 -25.591 -17.410  1.00  0.48           O  
ATOM   1031  OE2 GLU A 127     -25.152 -24.989 -18.753  1.00  0.48           O  
ATOM   1032  N   ARG A 128     -21.039 -25.994 -13.706  1.00  0.48           N  
ATOM   1033  CA  ARG A 128     -21.003 -26.734 -12.456  1.00  0.48           C  
ATOM   1034  C   ARG A 128     -20.068 -26.175 -11.405  1.00  0.48           C  
ATOM   1035  O   ARG A 128     -19.875 -26.778 -10.370  1.00  0.48           O  
ATOM   1036  CB  ARG A 128     -20.805 -28.264 -12.639  1.00  0.48           C  
ATOM   1037  CG  ARG A 128     -22.004 -29.057 -12.072  1.00  0.48           C  
ATOM   1038  CD  ARG A 128     -22.045 -30.492 -12.586  1.00  0.48           C  
ATOM   1039  NE  ARG A 128     -23.423 -31.032 -12.321  1.00  0.48           N  
ATOM   1040  CZ  ARG A 128     -24.127 -31.767 -13.195  1.00  0.48           C  
ATOM   1041  NH1 ARG A 128     -23.635 -32.100 -14.384  1.00  0.48           N  
ATOM   1042  NH2 ARG A 128     -25.359 -32.172 -12.885  1.00  0.48           N  
ATOM   1043  N   LEU A 129     -19.547 -24.941 -11.605  1.00  0.43           N  
ATOM   1044  CA  LEU A 129     -18.959 -24.210 -10.499  1.00  0.43           C  
ATOM   1045  C   LEU A 129     -19.580 -22.831 -10.406  1.00  0.43           C  
ATOM   1046  O   LEU A 129     -18.940 -21.810 -10.237  1.00  0.43           O  
ATOM   1047  CB  LEU A 129     -17.405 -24.218 -10.371  1.00  0.43           C  
ATOM   1048  CG  LEU A 129     -16.870 -25.097  -9.207  1.00  0.43           C  
ATOM   1049  CD1 LEU A 129     -16.507 -26.527  -9.627  1.00  0.43           C  
ATOM   1050  CD2 LEU A 129     -15.668 -24.440  -8.506  1.00  0.43           C  
ATOM   1051  N   HIS A 130     -20.931 -22.853 -10.284  1.00  0.46           N  
ATOM   1052  CA  HIS A 130     -21.596 -22.094  -9.236  1.00  0.46           C  
ATOM   1053  C   HIS A 130     -21.236 -22.683  -7.886  1.00  0.46           C  
ATOM   1054  O   HIS A 130     -22.051 -23.179  -7.133  1.00  0.46           O  
ATOM   1055  CB  HIS A 130     -23.143 -22.106  -9.276  1.00  0.46           C  
ATOM   1056  CG  HIS A 130     -23.755 -21.314 -10.369  1.00  0.46           C  
ATOM   1057  ND1 HIS A 130     -23.742 -19.941 -10.279  1.00  0.46           N  
ATOM   1058  CD2 HIS A 130     -24.438 -21.715 -11.469  1.00  0.46           C  
ATOM   1059  CE1 HIS A 130     -24.415 -19.524 -11.330  1.00  0.46           C  
ATOM   1060  NE2 HIS A 130     -24.859 -20.558 -12.085  1.00  0.46           N  
ATOM   1061  N   LEU A 131     -19.942 -22.560  -7.517  1.00  0.43           N  
ATOM   1062  CA  LEU A 131     -19.578 -22.362  -6.147  1.00  0.43           C  
ATOM   1063  C   LEU A 131     -20.128 -20.984  -5.881  1.00  0.43           C  
ATOM   1064  O   LEU A 131     -19.894 -20.097  -6.701  1.00  0.43           O  
ATOM   1065  CB  LEU A 131     -18.054 -22.403  -5.864  1.00  0.43           C  
ATOM   1066  CG  LEU A 131     -17.642 -23.556  -4.930  1.00  0.43           C  
ATOM   1067  CD1 LEU A 131     -17.955 -24.915  -5.562  1.00  0.43           C  
ATOM   1068  CD2 LEU A 131     -16.158 -23.488  -4.537  1.00  0.43           C  
ATOM   1069  N   PRO A 132     -20.884 -20.730  -4.846  1.00  0.43           N  
ATOM   1070  CA  PRO A 132     -21.143 -19.375  -4.423  1.00  0.43           C  
ATOM   1071  C   PRO A 132     -19.850 -18.627  -4.225  1.00  0.43           C  
ATOM   1072  O   PRO A 132     -18.817 -19.237  -3.971  1.00  0.43           O  
ATOM   1073  CB  PRO A 132     -21.881 -19.532  -3.077  1.00  0.43           C  
ATOM   1074  CG  PRO A 132     -22.341 -20.990  -3.020  1.00  0.43           C  
ATOM   1075  CD  PRO A 132     -21.329 -21.723  -3.886  1.00  0.43           C  
ATOM   1076  N   LEU A 133     -19.913 -17.292  -4.170  1.00  0.45           N  
ATOM   1077  CA  LEU A 133     -19.099 -16.589  -3.207  1.00  0.45           C  
ATOM   1078  C   LEU A 133     -19.442 -17.037  -1.798  1.00  0.45           C  
ATOM   1079  O   LEU A 133     -20.067 -16.350  -1.011  1.00  0.45           O  
ATOM   1080  CB  LEU A 133     -19.273 -15.066  -3.307  1.00  0.45           C  
ATOM   1081  CG  LEU A 133     -18.771 -14.463  -4.626  1.00  0.45           C  
ATOM   1082  CD1 LEU A 133     -19.254 -13.013  -4.745  1.00  0.45           C  
ATOM   1083  CD2 LEU A 133     -17.243 -14.541  -4.755  1.00  0.45           C  
ATOM   1084  N   ARG A 134     -18.930 -18.250  -1.460  1.00  0.38           N  
ATOM   1085  CA  ARG A 134     -18.648 -18.711  -0.134  1.00  0.38           C  
ATOM   1086  C   ARG A 134     -17.429 -17.942   0.293  1.00  0.38           C  
ATOM   1087  O   ARG A 134     -16.331 -18.418   0.469  1.00  0.38           O  
ATOM   1088  CB  ARG A 134     -18.405 -20.237   0.048  1.00  0.38           C  
ATOM   1089  CG  ARG A 134     -19.636 -21.169  -0.050  1.00  0.38           C  
ATOM   1090  CD  ARG A 134     -19.348 -22.574   0.514  1.00  0.38           C  
ATOM   1091  NE  ARG A 134     -20.563 -23.440   0.318  1.00  0.38           N  
ATOM   1092  CZ  ARG A 134     -20.686 -24.678   0.824  1.00  0.38           C  
ATOM   1093  NH1 ARG A 134     -19.728 -25.219   1.570  1.00  0.38           N  
ATOM   1094  NH2 ARG A 134     -21.784 -25.396   0.589  1.00  0.38           N  
ATOM   1095  N   TYR A 135     -17.743 -16.658   0.558  1.00  0.53           N  
ATOM   1096  CA  TYR A 135     -17.391 -15.904   1.718  1.00  0.53           C  
ATOM   1097  C   TYR A 135     -17.643 -16.818   2.884  1.00  0.53           C  
ATOM   1098  O   TYR A 135     -18.768 -17.026   3.311  1.00  0.53           O  
ATOM   1099  CB  TYR A 135     -18.328 -14.671   1.805  1.00  0.53           C  
ATOM   1100  CG  TYR A 135     -18.091 -13.880   3.065  1.00  0.53           C  
ATOM   1101  CD1 TYR A 135     -18.981 -13.953   4.153  1.00  0.53           C  
ATOM   1102  CD2 TYR A 135     -16.920 -13.127   3.193  1.00  0.53           C  
ATOM   1103  CE1 TYR A 135     -18.700 -13.271   5.345  1.00  0.53           C  
ATOM   1104  CE2 TYR A 135     -16.637 -12.445   4.382  1.00  0.53           C  
ATOM   1105  CZ  TYR A 135     -17.531 -12.512   5.454  1.00  0.53           C  
ATOM   1106  OH  TYR A 135     -17.243 -11.813   6.638  1.00  0.53           O  
ATOM   1107  N   SER A 136     -16.555 -17.489   3.296  1.00  0.40           N  
ATOM   1108  CA  SER A 136     -16.554 -18.421   4.392  1.00  0.40           C  
ATOM   1109  C   SER A 136     -16.962 -17.666   5.620  1.00  0.40           C  
ATOM   1110  O   SER A 136     -16.249 -16.820   6.155  1.00  0.40           O  
ATOM   1111  CB  SER A 136     -15.174 -19.096   4.567  1.00  0.40           C  
ATOM   1112  OG  SER A 136     -15.158 -20.071   5.614  1.00  0.40           O  
ATOM   1113  N   SER A 137     -18.187 -17.942   6.086  1.00  0.48           N  
ATOM   1114  CA  SER A 137     -18.807 -17.305   7.228  1.00  0.48           C  
ATOM   1115  C   SER A 137     -18.122 -17.652   8.541  1.00  0.48           C  
ATOM   1116  O   SER A 137     -18.520 -17.188   9.605  1.00  0.48           O  
ATOM   1117  CB  SER A 137     -20.314 -17.657   7.285  1.00  0.48           C  
ATOM   1118  OG  SER A 137     -20.531 -19.060   7.104  1.00  0.48           O  
ATOM   1119  N   ASN A 138     -17.018 -18.421   8.454  1.00  0.50           N  
ATOM   1120  CA  ASN A 138     -16.155 -18.827   9.530  1.00  0.50           C  
ATOM   1121  C   ASN A 138     -14.933 -17.901   9.616  1.00  0.50           C  
ATOM   1122  O   ASN A 138     -14.168 -17.978  10.573  1.00  0.50           O  
ATOM   1123  CB  ASN A 138     -15.715 -20.306   9.326  1.00  0.50           C  
ATOM   1124  CG  ASN A 138     -16.915 -21.248   9.377  1.00  0.50           C  
ATOM   1125  OD1 ASN A 138     -18.053 -20.879   9.679  1.00  0.50           O  
ATOM   1126  ND2 ASN A 138     -16.680 -22.550   9.088  1.00  0.50           N  
ATOM   1127  N   ASP A 139     -14.771 -16.936   8.670  1.00  0.49           N  
ATOM   1128  CA  ASP A 139     -13.692 -15.957   8.706  1.00  0.49           C  
ATOM   1129  C   ASP A 139     -14.143 -14.652   9.364  1.00  0.49           C  
ATOM   1130  O   ASP A 139     -13.385 -13.697   9.517  1.00  0.49           O  
ATOM   1131  CB  ASP A 139     -13.142 -15.642   7.292  1.00  0.49           C  
ATOM   1132  CG  ASP A 139     -12.522 -16.876   6.655  1.00  0.49           C  
ATOM   1133  OD1 ASP A 139     -11.933 -17.705   7.393  1.00  0.49           O  
ATOM   1134  OD2 ASP A 139     -12.623 -16.993   5.407  1.00  0.49           O  
ATOM   1135  N   THR A 140     -15.390 -14.604   9.874  1.00  0.46           N  
ATOM   1136  CA  THR A 140     -15.982 -13.461  10.574  1.00  0.46           C  
ATOM   1137  C   THR A 140     -15.328 -13.178  11.917  1.00  0.46           C  
ATOM   1138  O   THR A 140     -15.487 -12.104  12.485  1.00  0.46           O  
ATOM   1139  CB  THR A 140     -17.481 -13.614  10.815  1.00  0.46           C  
ATOM   1140  OG1 THR A 140     -17.779 -14.857  11.436  1.00  0.46           O  
ATOM   1141  CG2 THR A 140     -18.215 -13.576   9.469  1.00  0.46           C  
ATOM   1142  N   ALA A 141     -14.533 -14.141  12.429  1.00  0.42           N  
ATOM   1143  CA  ALA A 141     -13.736 -13.982  13.622  1.00  0.42           C  
ATOM   1144  C   ALA A 141     -12.279 -13.619  13.321  1.00  0.42           C  
ATOM   1145  O   ALA A 141     -11.554 -13.188  14.214  1.00  0.42           O  
ATOM   1146  CB  ALA A 141     -13.771 -15.315  14.397  1.00  0.42           C  
ATOM   1147  N   ALA A 142     -11.816 -13.736  12.054  1.00  0.44           N  
ATOM   1148  CA  ALA A 142     -10.440 -13.447  11.683  1.00  0.44           C  
ATOM   1149  C   ALA A 142     -10.330 -12.222  10.789  1.00  0.44           C  
ATOM   1150  O   ALA A 142      -9.251 -11.685  10.575  1.00  0.44           O  
ATOM   1151  CB  ALA A 142      -9.790 -14.665  11.005  1.00  0.44           C  
ATOM   1152  N   ALA A 143     -11.477 -11.651  10.372  1.00  0.44           N  
ATOM   1153  CA  ALA A 143     -11.584 -10.296   9.873  1.00  0.44           C  
ATOM   1154  C   ALA A 143     -11.590  -9.295  11.031  1.00  0.44           C  
ATOM   1155  O   ALA A 143     -12.242  -8.254  10.988  1.00  0.44           O  
ATOM   1156  CB  ALA A 143     -12.875 -10.141   9.043  1.00  0.44           C  
ATOM   1157  N   ALA A 144     -10.831  -9.608  12.107  1.00  0.46           N  
ATOM   1158  CA  ALA A 144     -10.553  -8.766  13.241  1.00  0.46           C  
ATOM   1159  C   ALA A 144      -9.810  -7.556  12.723  1.00  0.46           C  
ATOM   1160  O   ALA A 144      -8.734  -7.657  12.164  1.00  0.46           O  
ATOM   1161  CB  ALA A 144      -9.720  -9.525  14.296  1.00  0.46           C  
ATOM   1162  N   ALA A 145     -10.472  -6.390  12.810  1.00  0.46           N  
ATOM   1163  CA  ALA A 145     -10.063  -5.181  12.149  1.00  0.46           C  
ATOM   1164  C   ALA A 145      -8.590  -4.789  12.309  1.00  0.46           C  
ATOM   1165  O   ALA A 145      -7.956  -4.977  13.340  1.00  0.46           O  
ATOM   1166  CB  ALA A 145     -11.042  -4.072  12.579  1.00  0.46           C  
ATOM   1167  N   LYS A 146      -8.005  -4.234  11.237  1.00  0.55           N  
ATOM   1168  CA  LYS A 146      -6.602  -3.920  11.127  1.00  0.55           C  
ATOM   1169  C   LYS A 146      -6.599  -2.478  10.651  1.00  0.55           C  
ATOM   1170  O   LYS A 146      -7.530  -2.128   9.941  1.00  0.55           O  
ATOM   1171  CB  LYS A 146      -6.004  -4.917  10.126  1.00  0.55           C  
ATOM   1172  CG  LYS A 146      -4.869  -5.762  10.708  1.00  0.55           C  
ATOM   1173  CD  LYS A 146      -4.273  -6.699   9.644  1.00  0.55           C  
ATOM   1174  CE  LYS A 146      -2.895  -7.287   9.967  1.00  0.55           C  
ATOM   1175  NZ  LYS A 146      -2.030  -7.174   8.778  1.00  0.55           N  
ATOM   1176  N   MET A 147      -5.664  -1.574  11.091  1.00  0.67           N  
ATOM   1177  CA  MET A 147      -5.856  -0.121  10.908  1.00  0.67           C  
ATOM   1178  C   MET A 147      -6.062   0.260   9.468  1.00  0.67           C  
ATOM   1179  O   MET A 147      -5.168   0.175   8.649  1.00  0.67           O  
ATOM   1180  CB  MET A 147      -4.800   0.807  11.563  1.00  0.67           C  
ATOM   1181  CG  MET A 147      -5.219   2.299  11.594  1.00  0.67           C  
ATOM   1182  SD  MET A 147      -3.962   3.423  12.279  1.00  0.67           S  
ATOM   1183  CE  MET A 147      -4.581   3.449  13.984  1.00  0.67           C  
ATOM   1184  N   ILE A 148      -7.323   0.591   9.134  1.00  0.83           N  
ATOM   1185  CA  ILE A 148      -7.846   0.290   7.813  1.00  0.83           C  
ATOM   1186  C   ILE A 148      -7.115   1.024   6.712  1.00  0.83           C  
ATOM   1187  O   ILE A 148      -6.910   2.234   6.758  1.00  0.83           O  
ATOM   1188  CB  ILE A 148      -9.366   0.440   7.726  1.00  0.83           C  
ATOM   1189  CG1 ILE A 148     -10.068  -0.500   8.737  1.00  0.83           C  
ATOM   1190  CG2 ILE A 148      -9.859   0.130   6.295  1.00  0.83           C  
ATOM   1191  CD1 ILE A 148     -11.568  -0.230   8.892  1.00  0.83           C  
ATOM   1192  N   ILE A 149      -6.690   0.264   5.681  1.00  0.87           N  
ATOM   1193  CA  ILE A 149      -6.018   0.788   4.513  1.00  0.87           C  
ATOM   1194  C   ILE A 149      -6.880   1.812   3.828  1.00  0.87           C  
ATOM   1195  O   ILE A 149      -8.081   1.573   3.671  1.00  0.87           O  
ATOM   1196  CB  ILE A 149      -5.681  -0.340   3.556  1.00  0.87           C  
ATOM   1197  CG1 ILE A 149      -4.629  -1.164   4.284  1.00  0.87           C  
ATOM   1198  CG2 ILE A 149      -5.137   0.114   2.184  1.00  0.87           C  
ATOM   1199  CD1 ILE A 149      -4.232  -2.429   3.576  1.00  0.87           C  
ATOM   1200  N   PRO A 150      -6.366   2.964   3.417  1.00  0.90           N  
ATOM   1201  CA  PRO A 150      -7.151   3.913   2.658  1.00  0.90           C  
ATOM   1202  C   PRO A 150      -7.720   3.269   1.407  1.00  0.90           C  
ATOM   1203  O   PRO A 150      -6.987   2.695   0.607  1.00  0.90           O  
ATOM   1204  CB  PRO A 150      -6.183   5.074   2.396  1.00  0.90           C  
ATOM   1205  CG  PRO A 150      -4.804   4.417   2.413  1.00  0.90           C  
ATOM   1206  CD  PRO A 150      -4.955   3.364   3.504  1.00  0.90           C  
ATOM   1207  N   VAL A 151      -9.057   3.349   1.235  1.00  0.91           N  
ATOM   1208  CA  VAL A 151      -9.795   2.724   0.147  1.00  0.91           C  
ATOM   1209  C   VAL A 151      -9.230   3.146  -1.202  1.00  0.91           C  
ATOM   1210  O   VAL A 151      -9.096   2.357  -2.136  1.00  0.91           O  
ATOM   1211  CB  VAL A 151     -11.280   3.088   0.246  1.00  0.91           C  
ATOM   1212  CG1 VAL A 151     -12.095   2.458  -0.899  1.00  0.91           C  
ATOM   1213  CG2 VAL A 151     -11.840   2.604   1.599  1.00  0.91           C  
ATOM   1214  N   ARG A 152      -8.827   4.426  -1.284  1.00  0.93           N  
ATOM   1215  CA  ARG A 152      -8.197   5.010  -2.434  1.00  0.93           C  
ATOM   1216  C   ARG A 152      -6.916   5.686  -2.015  1.00  0.93           C  
ATOM   1217  O   ARG A 152      -6.800   6.190  -0.906  1.00  0.93           O  
ATOM   1218  CB  ARG A 152      -9.090   6.114  -3.030  1.00  0.93           C  
ATOM   1219  CG  ARG A 152     -10.443   5.596  -3.535  1.00  0.93           C  
ATOM   1220  CD  ARG A 152     -11.293   6.699  -4.162  1.00  0.93           C  
ATOM   1221  NE  ARG A 152     -12.579   6.070  -4.600  1.00  0.93           N  
ATOM   1222  CZ  ARG A 152     -12.755   5.457  -5.778  1.00  0.93           C  
ATOM   1223  NH1 ARG A 152     -11.784   5.363  -6.682  1.00  0.93           N  
ATOM   1224  NH2 ARG A 152     -13.946   4.923  -6.055  1.00  0.93           N  
ATOM   1225  N   CYS A 153      -5.926   5.747  -2.926  1.00  0.95           N  
ATOM   1226  CA  CYS A 153      -4.750   6.577  -2.730  1.00  0.95           C  
ATOM   1227  C   CYS A 153      -5.084   8.057  -2.654  1.00  0.95           C  
ATOM   1228  O   CYS A 153      -5.859   8.568  -3.458  1.00  0.95           O  
ATOM   1229  CB  CYS A 153      -3.756   6.409  -3.904  1.00  0.95           C  
ATOM   1230  SG  CYS A 153      -2.144   7.263  -3.736  1.00  0.95           S  
ATOM   1231  N   PHE A 154      -4.427   8.776  -1.726  1.00  0.93           N  
ATOM   1232  CA  PHE A 154      -4.559  10.207  -1.524  1.00  0.93           C  
ATOM   1233  C   PHE A 154      -4.135  11.055  -2.719  1.00  0.93           C  
ATOM   1234  O   PHE A 154      -4.657  12.141  -2.948  1.00  0.93           O  
ATOM   1235  CB  PHE A 154      -3.741  10.629  -0.276  1.00  0.93           C  
ATOM   1236  CG  PHE A 154      -4.195   9.894   0.961  1.00  0.93           C  
ATOM   1237  CD1 PHE A 154      -5.538   9.943   1.365  1.00  0.93           C  
ATOM   1238  CD2 PHE A 154      -3.286   9.159   1.742  1.00  0.93           C  
ATOM   1239  CE1 PHE A 154      -5.972   9.258   2.505  1.00  0.93           C  
ATOM   1240  CE2 PHE A 154      -3.717   8.467   2.882  1.00  0.93           C  
ATOM   1241  CZ  PHE A 154      -5.061   8.519   3.264  1.00  0.93           C  
ATOM   1242  N   THR A 155      -3.151  10.570  -3.500  1.00  0.95           N  
ATOM   1243  CA  THR A 155      -2.626  11.287  -4.656  1.00  0.95           C  
ATOM   1244  C   THR A 155      -3.205  10.808  -5.973  1.00  0.95           C  
ATOM   1245  O   THR A 155      -3.560  11.599  -6.834  1.00  0.95           O  
ATOM   1246  CB  THR A 155      -1.120  11.137  -4.807  1.00  0.95           C  
ATOM   1247  OG1 THR A 155      -0.460  11.249  -3.555  1.00  0.95           O  
ATOM   1248  CG2 THR A 155      -0.537  12.223  -5.720  1.00  0.95           C  
ATOM   1249  N   CYS A 156      -3.289   9.470  -6.196  1.00  0.95           N  
ATOM   1250  CA  CYS A 156      -3.662   8.951  -7.510  1.00  0.95           C  
ATOM   1251  C   CYS A 156      -5.123   8.574  -7.650  1.00  0.95           C  
ATOM   1252  O   CYS A 156      -5.579   8.351  -8.768  1.00  0.95           O  
ATOM   1253  CB  CYS A 156      -2.764   7.746  -7.987  1.00  0.95           C  
ATOM   1254  SG  CYS A 156      -2.762   6.192  -6.995  1.00  0.95           S  
ATOM   1255  N   GLY A 157      -5.893   8.461  -6.544  1.00  0.92           N  
ATOM   1256  CA  GLY A 157      -7.330   8.161  -6.554  1.00  0.92           C  
ATOM   1257  C   GLY A 157      -7.690   6.732  -6.901  1.00  0.92           C  
ATOM   1258  O   GLY A 157      -8.850   6.319  -6.821  1.00  0.92           O  
ATOM   1259  N   LYS A 158      -6.666   5.934  -7.264  1.00  0.93           N  
ATOM   1260  CA  LYS A 158      -6.744   4.520  -7.568  1.00  0.93           C  
ATOM   1261  C   LYS A 158      -7.182   3.733  -6.350  1.00  0.93           C  
ATOM   1262  O   LYS A 158      -6.740   3.998  -5.235  1.00  0.93           O  
ATOM   1263  CB  LYS A 158      -5.394   3.964  -8.115  1.00  0.93           C  
ATOM   1264  CG  LYS A 158      -5.470   2.534  -8.697  1.00  0.93           C  
ATOM   1265  CD  LYS A 158      -4.190   2.063  -9.432  1.00  0.93           C  
ATOM   1266  CE  LYS A 158      -4.341   0.666 -10.076  1.00  0.93           C  
ATOM   1267  NZ  LYS A 158      -3.201   0.277 -10.951  1.00  0.93           N  
ATOM   1268  N   VAL A 159      -8.082   2.751  -6.545  1.00  0.93           N  
ATOM   1269  CA  VAL A 159      -8.547   1.869  -5.491  1.00  0.93           C  
ATOM   1270  C   VAL A 159      -7.429   0.947  -5.012  1.00  0.93           C  
ATOM   1271  O   VAL A 159      -6.799   0.250  -5.810  1.00  0.93           O  
ATOM   1272  CB  VAL A 159      -9.760   1.060  -5.942  1.00  0.93           C  
ATOM   1273  CG1 VAL A 159     -10.319   0.209  -4.787  1.00  0.93           C  
ATOM   1274  CG2 VAL A 159     -10.862   2.010  -6.453  1.00  0.93           C  
ATOM   1275  N   ILE A 160      -7.152   0.944  -3.690  1.00  0.94           N  
ATOM   1276  CA  ILE A 160      -6.039   0.195  -3.109  1.00  0.94           C  
ATOM   1277  C   ILE A 160      -6.518  -0.801  -2.076  1.00  0.94           C  
ATOM   1278  O   ILE A 160      -5.903  -1.854  -1.887  1.00  0.94           O  
ATOM   1279  CB  ILE A 160      -4.986   1.140  -2.523  1.00  0.94           C  
ATOM   1280  CG1 ILE A 160      -4.292   1.881  -3.688  1.00  0.94           C  
ATOM   1281  CG2 ILE A 160      -3.940   0.393  -1.662  1.00  0.94           C  
ATOM   1282  CD1 ILE A 160      -3.192   2.844  -3.248  1.00  0.94           C  
ATOM   1283  N   GLY A 161      -7.684  -0.565  -1.437  1.00  0.91           N  
ATOM   1284  CA  GLY A 161      -8.181  -1.392  -0.333  1.00  0.91           C  
ATOM   1285  C   GLY A 161      -8.361  -2.860  -0.634  1.00  0.91           C  
ATOM   1286  O   GLY A 161      -8.241  -3.703   0.243  1.00  0.91           O  
ATOM   1287  N   ASN A 162      -8.593  -3.200  -1.913  1.00  0.91           N  
ATOM   1288  CA  ASN A 162      -8.863  -4.559  -2.348  1.00  0.91           C  
ATOM   1289  C   ASN A 162      -7.583  -5.329  -2.689  1.00  0.91           C  
ATOM   1290  O   ASN A 162      -7.639  -6.471  -3.134  1.00  0.91           O  
ATOM   1291  CB  ASN A 162      -9.705  -4.548  -3.658  1.00  0.91           C  
ATOM   1292  CG  ASN A 162     -11.028  -3.800  -3.533  1.00  0.91           C  
ATOM   1293  OD1 ASN A 162     -11.417  -3.263  -2.492  1.00  0.91           O  
ATOM   1294  ND2 ASN A 162     -11.773  -3.727  -4.661  1.00  0.91           N  
ATOM   1295  N   LYS A 163      -6.389  -4.714  -2.525  1.00  0.92           N  
ATOM   1296  CA  LYS A 163      -5.130  -5.314  -2.939  1.00  0.92           C  
ATOM   1297  C   LYS A 163      -4.222  -5.738  -1.801  1.00  0.92           C  
ATOM   1298  O   LYS A 163      -3.167  -6.326  -2.028  1.00  0.92           O  
ATOM   1299  CB  LYS A 163      -4.342  -4.321  -3.824  1.00  0.92           C  
ATOM   1300  CG  LYS A 163      -5.120  -3.960  -5.094  1.00  0.92           C  
ATOM   1301  CD  LYS A 163      -4.265  -3.249  -6.151  1.00  0.92           C  
ATOM   1302  CE  LYS A 163      -5.057  -2.984  -7.437  1.00  0.92           C  
ATOM   1303  NZ  LYS A 163      -4.228  -3.218  -8.635  1.00  0.92           N  
ATOM   1304  N   TRP A 164      -4.603  -5.470  -0.541  1.00  0.92           N  
ATOM   1305  CA  TRP A 164      -3.781  -5.811   0.603  1.00  0.92           C  
ATOM   1306  C   TRP A 164      -3.636  -7.287   0.872  1.00  0.92           C  
ATOM   1307  O   TRP A 164      -2.535  -7.783   1.069  1.00  0.92           O  
ATOM   1308  CB  TRP A 164      -4.369  -5.178   1.864  1.00  0.92           C  
ATOM   1309  CG  TRP A 164      -3.633  -5.448   3.167  1.00  0.92           C  
ATOM   1310  CD1 TRP A 164      -4.139  -5.960   4.321  1.00  0.92           C  
ATOM   1311  CD2 TRP A 164      -2.256  -5.096   3.479  1.00  0.92           C  
ATOM   1312  NE1 TRP A 164      -3.200  -5.917   5.344  1.00  0.92           N  
ATOM   1313  CE2 TRP A 164      -2.037  -5.402   4.798  1.00  0.92           C  
ATOM   1314  CE3 TRP A 164      -1.266  -4.493   2.705  1.00  0.92           C  
ATOM   1315  CZ2 TRP A 164      -0.799  -5.176   5.427  1.00  0.92           C  
ATOM   1316  CZ3 TRP A 164      -0.043  -4.201   3.330  1.00  0.92           C  
ATOM   1317  CH2 TRP A 164       0.195  -4.548   4.657  1.00  0.92           C  
ATOM   1318  N   ASP A 165      -4.760  -8.025   0.851  1.00  0.91           N  
ATOM   1319  CA  ASP A 165      -4.781  -9.436   1.163  1.00  0.91           C  
ATOM   1320  C   ASP A 165      -3.889 -10.193   0.187  1.00  0.91           C  
ATOM   1321  O   ASP A 165      -2.994 -10.938   0.569  1.00  0.91           O  
ATOM   1322  CB  ASP A 165      -6.246  -9.934   1.178  1.00  0.91           C  
ATOM   1323  CG  ASP A 165      -7.072  -9.028   2.080  1.00  0.91           C  
ATOM   1324  OD1 ASP A 165      -6.623  -8.746   3.221  1.00  0.91           O  
ATOM   1325  OD2 ASP A 165      -8.132  -8.555   1.601  1.00  0.91           O  
ATOM   1326  N   LEU A 166      -4.015  -9.837  -1.107  1.00  0.92           N  
ATOM   1327  CA  LEU A 166      -3.173 -10.306  -2.189  1.00  0.92           C  
ATOM   1328  C   LEU A 166      -1.688  -9.986  -2.000  1.00  0.92           C  
ATOM   1329  O   LEU A 166      -0.816 -10.805  -2.257  1.00  0.92           O  
ATOM   1330  CB  LEU A 166      -3.641  -9.689  -3.530  1.00  0.92           C  
ATOM   1331  CG  LEU A 166      -5.100  -9.986  -3.927  1.00  0.92           C  
ATOM   1332  CD1 LEU A 166      -5.441  -9.273  -5.245  1.00  0.92           C  
ATOM   1333  CD2 LEU A 166      -5.364 -11.494  -4.047  1.00  0.92           C  
ATOM   1334  N   TYR A 167      -1.357  -8.766  -1.516  1.00  0.93           N  
ATOM   1335  CA  TYR A 167       0.003  -8.380  -1.177  1.00  0.93           C  
ATOM   1336  C   TYR A 167       0.583  -9.253  -0.064  1.00  0.93           C  
ATOM   1337  O   TYR A 167       1.705  -9.745  -0.171  1.00  0.93           O  
ATOM   1338  CB  TYR A 167       0.031  -6.869  -0.806  1.00  0.93           C  
ATOM   1339  CG  TYR A 167       1.406  -6.354  -0.482  1.00  0.93           C  
ATOM   1340  CD1 TYR A 167       1.703  -5.985   0.836  1.00  0.93           C  
ATOM   1341  CD2 TYR A 167       2.409  -6.252  -1.459  1.00  0.93           C  
ATOM   1342  CE1 TYR A 167       2.962  -5.477   1.169  1.00  0.93           C  
ATOM   1343  CE2 TYR A 167       3.685  -5.773  -1.121  1.00  0.93           C  
ATOM   1344  CZ  TYR A 167       3.951  -5.365   0.192  1.00  0.93           C  
ATOM   1345  OH  TYR A 167       5.203  -4.843   0.559  1.00  0.93           O  
ATOM   1346  N   LEU A 168      -0.195  -9.515   1.006  1.00  0.92           N  
ATOM   1347  CA  LEU A 168       0.195 -10.420   2.072  1.00  0.92           C  
ATOM   1348  C   LEU A 168       0.397 -11.858   1.614  1.00  0.92           C  
ATOM   1349  O   LEU A 168       1.399 -12.478   1.959  1.00  0.92           O  
ATOM   1350  CB  LEU A 168      -0.812 -10.388   3.241  1.00  0.92           C  
ATOM   1351  CG  LEU A 168      -0.888  -9.047   3.993  1.00  0.92           C  
ATOM   1352  CD1 LEU A 168      -1.981  -9.125   5.066  1.00  0.92           C  
ATOM   1353  CD2 LEU A 168       0.453  -8.637   4.622  1.00  0.92           C  
ATOM   1354  N   ASP A 169      -0.507 -12.393   0.769  1.00  0.94           N  
ATOM   1355  CA  ASP A 169      -0.374 -13.704   0.157  1.00  0.94           C  
ATOM   1356  C   ASP A 169       0.912 -13.835  -0.668  1.00  0.94           C  
ATOM   1357  O   ASP A 169       1.652 -14.813  -0.579  1.00  0.94           O  
ATOM   1358  CB  ASP A 169      -1.581 -13.980  -0.778  1.00  0.94           C  
ATOM   1359  CG  ASP A 169      -2.905 -14.074  -0.031  1.00  0.94           C  
ATOM   1360  OD1 ASP A 169      -2.890 -14.312   1.202  1.00  0.94           O  
ATOM   1361  OD2 ASP A 169      -3.949 -13.936  -0.721  1.00  0.94           O  
ATOM   1362  N   LEU A 170       1.248 -12.803  -1.469  1.00  0.94           N  
ATOM   1363  CA  LEU A 170       2.491 -12.740  -2.221  1.00  0.94           C  
ATOM   1364  C   LEU A 170       3.743 -12.731  -1.352  1.00  0.94           C  
ATOM   1365  O   LEU A 170       4.714 -13.431  -1.632  1.00  0.94           O  
ATOM   1366  CB  LEU A 170       2.495 -11.512  -3.159  1.00  0.94           C  
ATOM   1367  CG  LEU A 170       1.534 -11.639  -4.358  1.00  0.94           C  
ATOM   1368  CD1 LEU A 170       1.291 -10.272  -5.015  1.00  0.94           C  
ATOM   1369  CD2 LEU A 170       2.048 -12.659  -5.384  1.00  0.94           C  
ATOM   1370  N   LEU A 171       3.742 -11.962  -0.247  1.00  0.93           N  
ATOM   1371  CA  LEU A 171       4.814 -11.983   0.736  1.00  0.93           C  
ATOM   1372  C   LEU A 171       4.983 -13.323   1.440  1.00  0.93           C  
ATOM   1373  O   LEU A 171       6.097 -13.777   1.669  1.00  0.93           O  
ATOM   1374  CB  LEU A 171       4.645 -10.867   1.787  1.00  0.93           C  
ATOM   1375  CG  LEU A 171       4.831  -9.438   1.245  1.00  0.93           C  
ATOM   1376  CD1 LEU A 171       4.532  -8.439   2.369  1.00  0.93           C  
ATOM   1377  CD2 LEU A 171       6.239  -9.194   0.678  1.00  0.93           C  
ATOM   1378  N   GLN A 172       3.875 -14.015   1.768  1.00  0.94           N  
ATOM   1379  CA  GLN A 172       3.900 -15.354   2.332  1.00  0.94           C  
ATOM   1380  C   GLN A 172       4.411 -16.421   1.375  1.00  0.94           C  
ATOM   1381  O   GLN A 172       4.904 -17.463   1.786  1.00  0.94           O  
ATOM   1382  CB  GLN A 172       2.490 -15.771   2.795  1.00  0.94           C  
ATOM   1383  CG  GLN A 172       2.015 -15.004   4.043  1.00  0.94           C  
ATOM   1384  CD  GLN A 172       0.604 -15.430   4.429  1.00  0.94           C  
ATOM   1385  OE1 GLN A 172       0.055 -16.426   3.951  1.00  0.94           O  
ATOM   1386  NE2 GLN A 172      -0.015 -14.665   5.356  1.00  0.94           N  
ATOM   1387  N   ALA A 173       4.329 -16.154   0.061  1.00  0.95           N  
ATOM   1388  CA  ALA A 173       4.887 -16.986  -0.973  1.00  0.95           C  
ATOM   1389  C   ALA A 173       6.319 -16.575  -1.343  1.00  0.95           C  
ATOM   1390  O   ALA A 173       6.795 -16.893  -2.430  1.00  0.95           O  
ATOM   1391  CB  ALA A 173       3.962 -16.891  -2.204  1.00  0.95           C  
ATOM   1392  N   ASP A 174       7.014 -15.833  -0.450  1.00  0.94           N  
ATOM   1393  CA  ASP A 174       8.411 -15.437  -0.539  1.00  0.94           C  
ATOM   1394  C   ASP A 174       8.780 -14.551  -1.736  1.00  0.94           C  
ATOM   1395  O   ASP A 174       9.933 -14.464  -2.159  1.00  0.94           O  
ATOM   1396  CB  ASP A 174       9.386 -16.633  -0.375  1.00  0.94           C  
ATOM   1397  CG  ASP A 174       9.261 -17.276   0.999  1.00  0.94           C  
ATOM   1398  OD1 ASP A 174       9.297 -16.522   2.006  1.00  0.94           O  
ATOM   1399  OD2 ASP A 174       9.186 -18.530   1.054  1.00  0.94           O  
ATOM   1400  N   TYR A 175       7.810 -13.796  -2.294  1.00  0.94           N  
ATOM   1401  CA  TYR A 175       8.092 -12.813  -3.327  1.00  0.94           C  
ATOM   1402  C   TYR A 175       8.756 -11.569  -2.754  1.00  0.94           C  
ATOM   1403  O   TYR A 175       8.499 -11.169  -1.621  1.00  0.94           O  
ATOM   1404  CB  TYR A 175       6.829 -12.362  -4.104  1.00  0.94           C  
ATOM   1405  CG  TYR A 175       6.427 -13.391  -5.120  1.00  0.94           C  
ATOM   1406  CD1 TYR A 175       6.844 -13.258  -6.453  1.00  0.94           C  
ATOM   1407  CD2 TYR A 175       5.644 -14.498  -4.765  1.00  0.94           C  
ATOM   1408  CE1 TYR A 175       6.470 -14.203  -7.417  1.00  0.94           C  
ATOM   1409  CE2 TYR A 175       5.268 -15.446  -5.725  1.00  0.94           C  
ATOM   1410  CZ  TYR A 175       5.674 -15.292  -7.055  1.00  0.94           C  
ATOM   1411  OH  TYR A 175       5.285 -16.228  -8.030  1.00  0.94           O  
ATOM   1412  N   SER A 176       9.621 -10.900  -3.552  1.00  0.96           N  
ATOM   1413  CA  SER A 176      10.162  -9.589  -3.191  1.00  0.96           C  
ATOM   1414  C   SER A 176       9.051  -8.552  -3.074  1.00  0.96           C  
ATOM   1415  O   SER A 176       8.043  -8.625  -3.757  1.00  0.96           O  
ATOM   1416  CB  SER A 176      11.404  -9.124  -4.015  1.00  0.96           C  
ATOM   1417  OG  SER A 176      11.132  -8.151  -5.062  1.00  0.96           O  
ATOM   1418  N   GLU A 177       9.200  -7.563  -2.161  1.00  0.92           N  
ATOM   1419  CA  GLU A 177       8.228  -6.493  -1.986  1.00  0.92           C  
ATOM   1420  C   GLU A 177       7.996  -5.688  -3.258  1.00  0.92           C  
ATOM   1421  O   GLU A 177       6.869  -5.302  -3.570  1.00  0.92           O  
ATOM   1422  CB  GLU A 177       8.714  -5.548  -0.874  1.00  0.92           C  
ATOM   1423  CG  GLU A 177       8.860  -6.223   0.508  1.00  0.92           C  
ATOM   1424  CD  GLU A 177       9.598  -5.323   1.501  1.00  0.92           C  
ATOM   1425  OE1 GLU A 177       9.782  -5.776   2.658  1.00  0.92           O  
ATOM   1426  OE2 GLU A 177      10.005  -4.203   1.100  1.00  0.92           O  
ATOM   1427  N   GLY A 178       9.064  -5.456  -4.054  1.00  0.93           N  
ATOM   1428  CA  GLY A 178       8.982  -4.766  -5.333  1.00  0.93           C  
ATOM   1429  C   GLY A 178       8.203  -5.543  -6.363  1.00  0.93           C  
ATOM   1430  O   GLY A 178       7.238  -5.032  -6.924  1.00  0.93           O  
ATOM   1431  N   ASP A 179       8.566  -6.829  -6.565  1.00  0.94           N  
ATOM   1432  CA  ASP A 179       7.931  -7.716  -7.527  1.00  0.94           C  
ATOM   1433  C   ASP A 179       6.457  -7.949  -7.209  1.00  0.94           C  
ATOM   1434  O   ASP A 179       5.591  -7.969  -8.082  1.00  0.94           O  
ATOM   1435  CB  ASP A 179       8.662  -9.079  -7.626  1.00  0.94           C  
ATOM   1436  CG  ASP A 179      10.129  -8.889  -7.968  1.00  0.94           C  
ATOM   1437  OD1 ASP A 179      10.446  -8.091  -8.878  1.00  0.94           O  
ATOM   1438  OD2 ASP A 179      10.954  -9.520  -7.249  1.00  0.94           O  
ATOM   1439  N   ALA A 180       6.123  -8.086  -5.908  1.00  0.96           N  
ATOM   1440  CA  ALA A 180       4.759  -8.197  -5.432  1.00  0.96           C  
ATOM   1441  C   ALA A 180       3.890  -6.986  -5.768  1.00  0.96           C  
ATOM   1442  O   ALA A 180       2.748  -7.120  -6.204  1.00  0.96           O  
ATOM   1443  CB  ALA A 180       4.771  -8.429  -3.909  1.00  0.96           C  
ATOM   1444  N   LEU A 181       4.430  -5.763  -5.613  1.00  0.95           N  
ATOM   1445  CA  LEU A 181       3.789  -4.529  -6.032  1.00  0.95           C  
ATOM   1446  C   LEU A 181       3.607  -4.411  -7.552  1.00  0.95           C  
ATOM   1447  O   LEU A 181       2.596  -3.900  -8.028  1.00  0.95           O  
ATOM   1448  CB  LEU A 181       4.553  -3.309  -5.463  1.00  0.95           C  
ATOM   1449  CG  LEU A 181       4.448  -3.145  -3.931  1.00  0.95           C  
ATOM   1450  CD1 LEU A 181       5.484  -2.135  -3.410  1.00  0.95           C  
ATOM   1451  CD2 LEU A 181       3.035  -2.750  -3.482  1.00  0.95           C  
ATOM   1452  N   ASP A 182       4.583  -4.898  -8.350  1.00  0.94           N  
ATOM   1453  CA  ASP A 182       4.483  -4.982  -9.802  1.00  0.94           C  
ATOM   1454  C   ASP A 182       3.403  -5.940 -10.280  1.00  0.94           C  
ATOM   1455  O   ASP A 182       2.607  -5.612 -11.160  1.00  0.94           O  
ATOM   1456  CB  ASP A 182       5.861  -5.339 -10.405  1.00  0.94           C  
ATOM   1457  CG  ASP A 182       6.782  -4.138 -10.309  1.00  0.94           C  
ATOM   1458  OD1 ASP A 182       6.266  -3.008 -10.109  1.00  0.94           O  
ATOM   1459  OD2 ASP A 182       8.012  -4.302 -10.434  1.00  0.94           O  
ATOM   1460  N   ALA A 183       3.287  -7.120  -9.641  1.00  0.94           N  
ATOM   1461  CA  ALA A 183       2.229  -8.087  -9.875  1.00  0.94           C  
ATOM   1462  C   ALA A 183       0.829  -7.544  -9.595  1.00  0.94           C  
ATOM   1463  O   ALA A 183      -0.154  -7.950 -10.207  1.00  0.94           O  
ATOM   1464  CB  ALA A 183       2.479  -9.344  -9.021  1.00  0.94           C  
ATOM   1465  N   LEU A 184       0.719  -6.564  -8.680  1.00  0.93           N  
ATOM   1466  CA  LEU A 184      -0.520  -5.889  -8.362  1.00  0.93           C  
ATOM   1467  C   LEU A 184      -0.756  -4.640  -9.208  1.00  0.93           C  
ATOM   1468  O   LEU A 184      -1.656  -3.845  -8.925  1.00  0.93           O  
ATOM   1469  CB  LEU A 184      -0.498  -5.474  -6.873  1.00  0.93           C  
ATOM   1470  CG  LEU A 184      -0.536  -6.656  -5.889  1.00  0.93           C  
ATOM   1471  CD1 LEU A 184      -0.255  -6.183  -4.459  1.00  0.93           C  
ATOM   1472  CD2 LEU A 184      -1.865  -7.417  -5.941  1.00  0.93           C  
ATOM   1473  N   GLU A 185       0.045  -4.430 -10.272  1.00  0.93           N  
ATOM   1474  CA  GLU A 185      -0.079  -3.353 -11.236  1.00  0.93           C  
ATOM   1475  C   GLU A 185      -0.004  -1.972 -10.611  1.00  0.93           C  
ATOM   1476  O   GLU A 185      -0.755  -1.048 -10.950  1.00  0.93           O  
ATOM   1477  CB  GLU A 185      -1.373  -3.437 -12.067  1.00  0.93           C  
ATOM   1478  CG  GLU A 185      -1.696  -4.788 -12.736  1.00  0.93           C  
ATOM   1479  CD  GLU A 185      -3.085  -4.695 -13.369  1.00  0.93           C  
ATOM   1480  OE1 GLU A 185      -3.354  -5.470 -14.316  1.00  0.93           O  
ATOM   1481  OE2 GLU A 185      -3.887  -3.837 -12.889  1.00  0.93           O  
ATOM   1482  N   LEU A 186       0.902  -1.780  -9.642  1.00  0.93           N  
ATOM   1483  CA  LEU A 186       1.029  -0.516  -8.954  1.00  0.93           C  
ATOM   1484  C   LEU A 186       2.298   0.176  -9.348  1.00  0.93           C  
ATOM   1485  O   LEU A 186       3.194   0.394  -8.558  1.00  0.93           O  
ATOM   1486  CB  LEU A 186       0.910  -0.682  -7.435  1.00  0.93           C  
ATOM   1487  CG  LEU A 186      -0.500  -1.102  -6.981  1.00  0.93           C  
ATOM   1488  CD1 LEU A 186      -0.502  -1.318  -5.478  1.00  0.93           C  
ATOM   1489  CD2 LEU A 186      -1.583  -0.073  -7.330  1.00  0.93           C  
ATOM   1490  N   PHE A 187       2.378   0.579 -10.629  1.00  0.90           N  
ATOM   1491  CA  PHE A 187       3.561   1.210 -11.178  1.00  0.90           C  
ATOM   1492  C   PHE A 187       3.954   2.520 -10.493  1.00  0.90           C  
ATOM   1493  O   PHE A 187       5.118   2.761 -10.199  1.00  0.90           O  
ATOM   1494  CB  PHE A 187       3.409   1.414 -12.706  1.00  0.90           C  
ATOM   1495  CG  PHE A 187       3.105   0.097 -13.371  1.00  0.90           C  
ATOM   1496  CD1 PHE A 187       4.023  -0.964 -13.304  1.00  0.90           C  
ATOM   1497  CD2 PHE A 187       1.890  -0.105 -14.047  1.00  0.90           C  
ATOM   1498  CE1 PHE A 187       3.736  -2.200 -13.892  1.00  0.90           C  
ATOM   1499  CE2 PHE A 187       1.600  -1.341 -14.641  1.00  0.90           C  
ATOM   1500  CZ  PHE A 187       2.524  -2.389 -14.564  1.00  0.90           C  
ATOM   1501  N   ARG A 188       2.957   3.383 -10.199  1.00  0.95           N  
ATOM   1502  CA  ARG A 188       3.158   4.680  -9.586  1.00  0.95           C  
ATOM   1503  C   ARG A 188       3.563   4.638  -8.117  1.00  0.95           C  
ATOM   1504  O   ARG A 188       2.935   3.987  -7.285  1.00  0.95           O  
ATOM   1505  CB  ARG A 188       1.891   5.560  -9.712  1.00  0.95           C  
ATOM   1506  CG  ARG A 188       1.562   6.048 -11.136  1.00  0.95           C  
ATOM   1507  CD  ARG A 188       0.348   6.985 -11.150  1.00  0.95           C  
ATOM   1508  NE  ARG A 188       0.109   7.405 -12.568  1.00  0.95           N  
ATOM   1509  CZ  ARG A 188      -1.038   7.939 -13.014  1.00  0.95           C  
ATOM   1510  NH1 ARG A 188      -2.096   8.071 -12.220  1.00  0.95           N  
ATOM   1511  NH2 ARG A 188      -1.135   8.356 -14.275  1.00  0.95           N  
ATOM   1512  N   TYR A 189       4.601   5.428  -7.766  1.00  0.95           N  
ATOM   1513  CA  TYR A 189       5.203   5.518  -6.443  1.00  0.95           C  
ATOM   1514  C   TYR A 189       4.227   5.914  -5.338  1.00  0.95           C  
ATOM   1515  O   TYR A 189       4.279   5.412  -4.217  1.00  0.95           O  
ATOM   1516  CB  TYR A 189       6.431   6.486  -6.461  1.00  0.95           C  
ATOM   1517  CG  TYR A 189       6.083   7.939  -6.712  1.00  0.95           C  
ATOM   1518  CD1 TYR A 189       6.005   8.463  -8.012  1.00  0.95           C  
ATOM   1519  CD2 TYR A 189       5.824   8.799  -5.630  1.00  0.95           C  
ATOM   1520  CE1 TYR A 189       5.645   9.801  -8.227  1.00  0.95           C  
ATOM   1521  CE2 TYR A 189       5.457  10.135  -5.845  1.00  0.95           C  
ATOM   1522  CZ  TYR A 189       5.363  10.635  -7.146  1.00  0.95           C  
ATOM   1523  OH  TYR A 189       4.986  11.972  -7.379  1.00  0.95           O  
ATOM   1524  N   CYS A 190       3.297   6.838  -5.659  1.00  0.96           N  
ATOM   1525  CA  CYS A 190       2.268   7.340  -4.775  1.00  0.96           C  
ATOM   1526  C   CYS A 190       1.327   6.250  -4.292  1.00  0.96           C  
ATOM   1527  O   CYS A 190       1.019   6.156  -3.110  1.00  0.96           O  
ATOM   1528  CB  CYS A 190       1.491   8.509  -5.452  1.00  0.96           C  
ATOM   1529  SG  CYS A 190       0.831   8.148  -7.113  1.00  0.96           S  
ATOM   1530  N   CYS A 191       0.897   5.371  -5.219  1.00  0.94           N  
ATOM   1531  CA  CYS A 191       0.028   4.244  -4.964  1.00  0.94           C  
ATOM   1532  C   CYS A 191       0.788   3.114  -4.242  1.00  0.94           C  
ATOM   1533  O   CYS A 191       0.245   2.450  -3.362  1.00  0.94           O  
ATOM   1534  CB  CYS A 191      -0.703   3.790  -6.275  1.00  0.94           C  
ATOM   1535  SG  CYS A 191      -1.109   5.097  -7.537  1.00  0.94           S  
ATOM   1536  N   ARG A 192       2.093   2.902  -4.559  1.00  0.95           N  
ATOM   1537  CA  ARG A 192       2.984   1.974  -3.858  1.00  0.95           C  
ATOM   1538  C   ARG A 192       3.220   2.307  -2.390  1.00  0.95           C  
ATOM   1539  O   ARG A 192       3.233   1.426  -1.533  1.00  0.95           O  
ATOM   1540  CB  ARG A 192       4.403   1.897  -4.480  1.00  0.95           C  
ATOM   1541  CG  ARG A 192       4.512   1.175  -5.831  1.00  0.95           C  
ATOM   1542  CD  ARG A 192       5.976   0.925  -6.222  1.00  0.95           C  
ATOM   1543  NE  ARG A 192       6.048   0.704  -7.696  1.00  0.95           N  
ATOM   1544  CZ  ARG A 192       6.239  -0.467  -8.320  1.00  0.95           C  
ATOM   1545  NH1 ARG A 192       6.345  -1.641  -7.713  1.00  0.95           N  
ATOM   1546  NH2 ARG A 192       6.304  -0.493  -9.648  1.00  0.95           N  
ATOM   1547  N   ARG A 193       3.413   3.608  -2.071  1.00  0.94           N  
ATOM   1548  CA  ARG A 193       3.659   4.089  -0.720  1.00  0.94           C  
ATOM   1549  C   ARG A 193       2.565   3.667   0.246  1.00  0.94           C  
ATOM   1550  O   ARG A 193       2.848   3.251   1.363  1.00  0.94           O  
ATOM   1551  CB  ARG A 193       3.819   5.639  -0.706  1.00  0.94           C  
ATOM   1552  CG  ARG A 193       4.060   6.259   0.691  1.00  0.94           C  
ATOM   1553  CD  ARG A 193       4.077   7.792   0.748  1.00  0.94           C  
ATOM   1554  NE  ARG A 193       5.319   8.256   0.055  1.00  0.94           N  
ATOM   1555  CZ  ARG A 193       5.785   9.513   0.099  1.00  0.94           C  
ATOM   1556  NH1 ARG A 193       5.150  10.464   0.777  1.00  0.94           N  
ATOM   1557  NH2 ARG A 193       6.912   9.826  -0.537  1.00  0.94           N  
ATOM   1558  N   MET A 194       1.291   3.711  -0.187  1.00  0.93           N  
ATOM   1559  CA  MET A 194       0.134   3.393   0.628  1.00  0.93           C  
ATOM   1560  C   MET A 194       0.125   1.981   1.186  1.00  0.93           C  
ATOM   1561  O   MET A 194      -0.341   1.751   2.295  1.00  0.93           O  
ATOM   1562  CB  MET A 194      -1.164   3.636  -0.173  1.00  0.93           C  
ATOM   1563  CG  MET A 194      -1.338   5.070  -0.713  1.00  0.93           C  
ATOM   1564  SD  MET A 194      -1.506   6.361   0.558  1.00  0.93           S  
ATOM   1565  CE  MET A 194       0.236   6.856   0.706  1.00  0.93           C  
ATOM   1566  N   LEU A 195       0.632   1.001   0.421  1.00  0.92           N  
ATOM   1567  CA  LEU A 195       0.789  -0.362   0.896  1.00  0.92           C  
ATOM   1568  C   LEU A 195       2.073  -0.583   1.678  1.00  0.92           C  
ATOM   1569  O   LEU A 195       2.080  -1.239   2.715  1.00  0.92           O  
ATOM   1570  CB  LEU A 195       0.756  -1.321  -0.304  1.00  0.92           C  
ATOM   1571  CG  LEU A 195      -0.634  -1.407  -0.950  1.00  0.92           C  
ATOM   1572  CD1 LEU A 195      -0.512  -2.001  -2.344  1.00  0.92           C  
ATOM   1573  CD2 LEU A 195      -1.594  -2.269  -0.132  1.00  0.92           C  
ATOM   1574  N   MET A 196       3.203  -0.024   1.205  1.00  0.91           N  
ATOM   1575  CA  MET A 196       4.519  -0.231   1.791  1.00  0.91           C  
ATOM   1576  C   MET A 196       4.694   0.360   3.187  1.00  0.91           C  
ATOM   1577  O   MET A 196       5.445  -0.149   4.014  1.00  0.91           O  
ATOM   1578  CB  MET A 196       5.598   0.307   0.823  1.00  0.91           C  
ATOM   1579  CG  MET A 196       7.005  -0.275   1.048  1.00  0.91           C  
ATOM   1580  SD  MET A 196       8.198   0.202  -0.241  1.00  0.91           S  
ATOM   1581  CE  MET A 196       8.754   1.730   0.561  1.00  0.91           C  
ATOM   1582  N   THR A 197       3.985   1.467   3.491  1.00  0.90           N  
ATOM   1583  CA  THR A 197       4.068   2.139   4.783  1.00  0.90           C  
ATOM   1584  C   THR A 197       2.903   1.800   5.678  1.00  0.90           C  
ATOM   1585  O   THR A 197       2.766   2.332   6.778  1.00  0.90           O  
ATOM   1586  CB  THR A 197       4.143   3.661   4.679  1.00  0.90           C  
ATOM   1587  OG1 THR A 197       2.984   4.254   4.103  1.00  0.90           O  
ATOM   1588  CG2 THR A 197       5.315   4.028   3.765  1.00  0.90           C  
ATOM   1589  N   HIS A 198       2.018   0.897   5.227  1.00  0.88           N  
ATOM   1590  CA  HIS A 198       0.854   0.511   5.986  1.00  0.88           C  
ATOM   1591  C   HIS A 198       1.195  -0.318   7.222  1.00  0.88           C  
ATOM   1592  O   HIS A 198       1.873  -1.340   7.156  1.00  0.88           O  
ATOM   1593  CB  HIS A 198      -0.163  -0.205   5.089  1.00  0.88           C  
ATOM   1594  CG  HIS A 198      -1.403  -0.552   5.814  1.00  0.88           C  
ATOM   1595  ND1 HIS A 198      -1.723  -1.882   5.918  1.00  0.88           N  
ATOM   1596  CD2 HIS A 198      -2.274   0.210   6.511  1.00  0.88           C  
ATOM   1597  CE1 HIS A 198      -2.788  -1.914   6.679  1.00  0.88           C  
ATOM   1598  NE2 HIS A 198      -3.165  -0.673   7.074  1.00  0.88           N  
ATOM   1599  N   VAL A 199       0.738   0.147   8.405  1.00  0.87           N  
ATOM   1600  CA  VAL A 199       0.978  -0.522   9.669  1.00  0.87           C  
ATOM   1601  C   VAL A 199      -0.358  -0.730  10.309  1.00  0.87           C  
ATOM   1602  O   VAL A 199      -1.203   0.150  10.413  1.00  0.87           O  
ATOM   1603  CB  VAL A 199       1.888   0.205  10.648  1.00  0.87           C  
ATOM   1604  CG1 VAL A 199       2.160  -0.675  11.890  1.00  0.87           C  
ATOM   1605  CG2 VAL A 199       3.213   0.520   9.939  1.00  0.87           C  
ATOM   1606  N   ASP A 200      -0.572  -1.968  10.742  1.00  0.86           N  
ATOM   1607  CA  ASP A 200      -1.865  -2.519  10.926  1.00  0.86           C  
ATOM   1608  C   ASP A 200      -2.196  -2.647  12.397  1.00  0.86           C  
ATOM   1609  O   ASP A 200      -1.966  -3.651  13.054  1.00  0.86           O  
ATOM   1610  CB  ASP A 200      -1.753  -3.861  10.200  1.00  0.86           C  
ATOM   1611  CG  ASP A 200      -2.635  -3.874   8.977  1.00  0.86           C  
ATOM   1612  OD1 ASP A 200      -3.666  -3.165   8.971  1.00  0.86           O  
ATOM   1613  OD2 ASP A 200      -2.340  -4.707   8.078  1.00  0.86           O  
ATOM   1614  N   LEU A 201      -2.741  -1.566  12.971  1.00  0.85           N  
ATOM   1615  CA  LEU A 201      -2.771  -1.414  14.408  1.00  0.85           C  
ATOM   1616  C   LEU A 201      -4.080  -1.739  15.105  1.00  0.85           C  
ATOM   1617  O   LEU A 201      -4.104  -1.796  16.334  1.00  0.85           O  
ATOM   1618  CB  LEU A 201      -2.421   0.058  14.712  1.00  0.85           C  
ATOM   1619  CG  LEU A 201      -0.963   0.431  14.389  1.00  0.85           C  
ATOM   1620  CD1 LEU A 201      -0.800   1.954  14.334  1.00  0.85           C  
ATOM   1621  CD2 LEU A 201       0.006  -0.171  15.415  1.00  0.85           C  
ATOM   1622  N   ILE A 202      -5.203  -2.002  14.399  1.00  0.85           N  
ATOM   1623  CA  ILE A 202      -6.486  -2.227  15.074  1.00  0.85           C  
ATOM   1624  C   ILE A 202      -6.541  -3.552  15.848  1.00  0.85           C  
ATOM   1625  O   ILE A 202      -7.202  -3.616  16.879  1.00  0.85           O  
ATOM   1626  CB  ILE A 202      -7.734  -1.981  14.208  1.00  0.85           C  
ATOM   1627  CG1 ILE A 202      -7.931  -0.515  13.768  1.00  0.85           C  
ATOM   1628  CG2 ILE A 202      -9.032  -2.420  14.919  1.00  0.85           C  
ATOM   1629  CD1 ILE A 202      -8.955  -0.383  12.629  1.00  0.85           C  
ATOM   1630  N   GLU A 203      -5.775  -4.610  15.479  1.00  0.78           N  
ATOM   1631  CA  GLU A 203      -5.669  -5.845  16.262  1.00  0.78           C  
ATOM   1632  C   GLU A 203      -5.246  -5.572  17.700  1.00  0.78           C  
ATOM   1633  O   GLU A 203      -5.751  -6.147  18.660  1.00  0.78           O  
ATOM   1634  CB  GLU A 203      -4.623  -6.818  15.655  1.00  0.78           C  
ATOM   1635  CG  GLU A 203      -5.018  -7.478  14.314  1.00  0.78           C  
ATOM   1636  CD  GLU A 203      -3.842  -8.241  13.696  1.00  0.78           C  
ATOM   1637  OE1 GLU A 203      -3.887  -8.488  12.465  1.00  0.78           O  
ATOM   1638  OE2 GLU A 203      -2.870  -8.554  14.432  1.00  0.78           O  
ATOM   1639  N   LYS A 204      -4.315  -4.620  17.881  1.00  0.81           N  
ATOM   1640  CA  LYS A 204      -3.930  -4.112  19.179  1.00  0.81           C  
ATOM   1641  C   LYS A 204      -4.974  -3.208  19.825  1.00  0.81           C  
ATOM   1642  O   LYS A 204      -5.189  -3.261  21.031  1.00  0.81           O  
ATOM   1643  CB  LYS A 204      -2.567  -3.399  19.062  1.00  0.81           C  
ATOM   1644  CG  LYS A 204      -1.474  -4.377  18.604  1.00  0.81           C  
ATOM   1645  CD  LYS A 204      -0.085  -3.741  18.464  1.00  0.81           C  
ATOM   1646  CE  LYS A 204       0.954  -4.759  17.984  1.00  0.81           C  
ATOM   1647  NZ  LYS A 204       2.268  -4.111  17.774  1.00  0.81           N  
ATOM   1648  N   LEU A 205      -5.649  -2.348  19.035  1.00  0.81           N  
ATOM   1649  CA  LEU A 205      -6.692  -1.452  19.515  1.00  0.81           C  
ATOM   1650  C   LEU A 205      -7.959  -2.143  20.009  1.00  0.81           C  
ATOM   1651  O   LEU A 205      -8.565  -1.720  20.988  1.00  0.81           O  
ATOM   1652  CB  LEU A 205      -7.048  -0.357  18.485  1.00  0.81           C  
ATOM   1653  CG  LEU A 205      -5.898   0.631  18.197  1.00  0.81           C  
ATOM   1654  CD1 LEU A 205      -6.240   1.553  17.017  1.00  0.81           C  
ATOM   1655  CD2 LEU A 205      -5.558   1.476  19.433  1.00  0.81           C  
ATOM   1656  N   LEU A 206      -8.371  -3.256  19.368  1.00  0.82           N  
ATOM   1657  CA  LEU A 206      -9.528  -4.060  19.737  1.00  0.82           C  
ATOM   1658  C   LEU A 206      -9.463  -4.627  21.143  1.00  0.82           C  
ATOM   1659  O   LEU A 206     -10.480  -4.876  21.786  1.00  0.82           O  
ATOM   1660  CB  LEU A 206      -9.690  -5.239  18.750  1.00  0.82           C  
ATOM   1661  CG  LEU A 206     -10.304  -4.831  17.401  1.00  0.82           C  
ATOM   1662  CD1 LEU A 206     -10.086  -5.916  16.338  1.00  0.82           C  
ATOM   1663  CD2 LEU A 206     -11.796  -4.499  17.535  1.00  0.82           C  
ATOM   1664  N   ASN A 207      -8.238  -4.806  21.661  1.00  0.80           N  
ATOM   1665  CA  ASN A 207      -7.985  -5.322  22.988  1.00  0.80           C  
ATOM   1666  C   ASN A 207      -8.220  -4.280  24.079  1.00  0.80           C  
ATOM   1667  O   ASN A 207      -8.240  -4.607  25.263  1.00  0.80           O  
ATOM   1668  CB  ASN A 207      -6.533  -5.844  23.081  1.00  0.80           C  
ATOM   1669  CG  ASN A 207      -6.331  -7.022  22.138  1.00  0.80           C  
ATOM   1670  OD1 ASN A 207      -7.269  -7.630  21.613  1.00  0.80           O  
ATOM   1671  ND2 ASN A 207      -5.051  -7.397  21.919  1.00  0.80           N  
ATOM   1672  N   TYR A 208      -8.406  -2.994  23.719  1.00  0.80           N  
ATOM   1673  CA  TYR A 208      -8.653  -1.927  24.673  1.00  0.80           C  
ATOM   1674  C   TYR A 208     -10.123  -1.536  24.711  1.00  0.80           C  
ATOM   1675  O   TYR A 208     -10.545  -0.526  24.152  1.00  0.80           O  
ATOM   1676  CB  TYR A 208      -7.804  -0.667  24.378  1.00  0.80           C  
ATOM   1677  CG  TYR A 208      -6.341  -0.949  24.567  1.00  0.80           C  
ATOM   1678  CD1 TYR A 208      -5.792  -1.092  25.851  1.00  0.80           C  
ATOM   1679  CD2 TYR A 208      -5.499  -1.078  23.455  1.00  0.80           C  
ATOM   1680  CE1 TYR A 208      -4.424  -1.350  26.017  1.00  0.80           C  
ATOM   1681  CE2 TYR A 208      -4.132  -1.340  23.616  1.00  0.80           C  
ATOM   1682  CZ  TYR A 208      -3.595  -1.468  24.900  1.00  0.80           C  
ATOM   1683  OH  TYR A 208      -2.220  -1.711  25.073  1.00  0.80           O  
ATOM   1684  N   ASN A 209     -10.956  -2.328  25.417  1.00  0.81           N  
ATOM   1685  CA  ASN A 209     -12.351  -1.998  25.636  1.00  0.81           C  
ATOM   1686  C   ASN A 209     -12.472  -0.937  26.729  1.00  0.81           C  
ATOM   1687  O   ASN A 209     -12.005  -1.107  27.853  1.00  0.81           O  
ATOM   1688  CB  ASN A 209     -13.146  -3.289  25.975  1.00  0.81           C  
ATOM   1689  CG  ASN A 209     -14.654  -3.103  25.861  1.00  0.81           C  
ATOM   1690  OD1 ASN A 209     -15.177  -1.989  25.772  1.00  0.81           O  
ATOM   1691  ND2 ASN A 209     -15.395  -4.234  25.871  1.00  0.81           N  
ATOM   1692  N   THR A 210     -13.104   0.214  26.430  1.00  0.78           N  
ATOM   1693  CA  THR A 210     -13.199   1.326  27.368  1.00  0.78           C  
ATOM   1694  C   THR A 210     -14.204   1.088  28.476  1.00  0.78           C  
ATOM   1695  O   THR A 210     -14.144   1.721  29.526  1.00  0.78           O  
ATOM   1696  CB  THR A 210     -13.564   2.637  26.680  1.00  0.78           C  
ATOM   1697  OG1 THR A 210     -14.656   2.470  25.786  1.00  0.78           O  
ATOM   1698  CG2 THR A 210     -12.373   3.109  25.839  1.00  0.78           C  
ATOM   1699  N   LEU A 211     -15.137   0.140  28.283  1.00  0.70           N  
ATOM   1700  CA  LEU A 211     -16.220  -0.123  29.210  1.00  0.70           C  
ATOM   1701  C   LEU A 211     -15.833  -0.905  30.459  1.00  0.70           C  
ATOM   1702  O   LEU A 211     -16.481  -0.798  31.494  1.00  0.70           O  
ATOM   1703  CB  LEU A 211     -17.350  -0.871  28.467  1.00  0.70           C  
ATOM   1704  CG  LEU A 211     -17.927  -0.096  27.264  1.00  0.70           C  
ATOM   1705  CD1 LEU A 211     -18.981  -0.932  26.526  1.00  0.70           C  
ATOM   1706  CD2 LEU A 211     -18.521   1.259  27.673  1.00  0.70           C  
ATOM   1707  N   GLU A 212     -14.735  -1.680  30.426  1.00  0.63           N  
ATOM   1708  CA  GLU A 212     -14.298  -2.478  31.565  1.00  0.63           C  
ATOM   1709  C   GLU A 212     -13.593  -1.664  32.645  1.00  0.63           C  
ATOM   1710  O   GLU A 212     -13.437  -2.088  33.789  1.00  0.63           O  
ATOM   1711  CB  GLU A 212     -13.360  -3.595  31.067  1.00  0.63           C  
ATOM   1712  CG  GLU A 212     -14.084  -4.617  30.158  1.00  0.63           C  
ATOM   1713  CD  GLU A 212     -13.156  -5.681  29.576  1.00  0.63           C  
ATOM   1714  OE1 GLU A 212     -13.641  -6.417  28.676  1.00  0.63           O  
ATOM   1715  OE2 GLU A 212     -11.972  -5.750  29.991  1.00  0.63           O  
ATOM   1716  N   LYS A 213     -13.161  -0.431  32.314  1.00  0.59           N  
ATOM   1717  CA  LYS A 213     -12.424   0.420  33.226  1.00  0.59           C  
ATOM   1718  C   LYS A 213     -13.296   1.233  34.161  1.00  0.59           C  
ATOM   1719  O   LYS A 213     -12.814   1.811  35.129  1.00  0.59           O  
ATOM   1720  CB  LYS A 213     -11.493   1.371  32.434  1.00  0.59           C  
ATOM   1721  CG  LYS A 213     -10.031   0.922  32.541  1.00  0.59           C  
ATOM   1722  CD  LYS A 213      -9.065   1.816  31.754  1.00  0.59           C  
ATOM   1723  CE  LYS A 213      -7.608   1.396  31.958  1.00  0.59           C  
ATOM   1724  NZ  LYS A 213      -6.711   2.216  31.115  1.00  0.59           N  
ATOM   1725  N   THR A 214     -14.610   1.302  33.905  1.00  0.59           N  
ATOM   1726  CA  THR A 214     -15.507   2.172  34.652  1.00  0.59           C  
ATOM   1727  C   THR A 214     -16.123   1.502  35.862  1.00  0.59           C  
ATOM   1728  O   THR A 214     -16.744   2.164  36.688  1.00  0.59           O  
ATOM   1729  CB  THR A 214     -16.661   2.702  33.797  1.00  0.59           C  
ATOM   1730  OG1 THR A 214     -16.633   2.170  32.479  1.00  0.59           O  
ATOM   1731  CG2 THR A 214     -16.516   4.218  33.642  1.00  0.59           C  
ATOM   1732  N   GLU A 215     -15.953   0.178  36.022  1.00  0.58           N  
ATOM   1733  CA  GLU A 215     -16.561  -0.561  37.114  1.00  0.58           C  
ATOM   1734  C   GLU A 215     -15.606  -0.783  38.280  1.00  0.58           C  
ATOM   1735  O   GLU A 215     -15.968  -1.367  39.298  1.00  0.58           O  
ATOM   1736  CB  GLU A 215     -17.072  -1.928  36.602  1.00  0.58           C  
ATOM   1737  CG  GLU A 215     -18.168  -1.789  35.514  1.00  0.58           C  
ATOM   1738  CD  GLU A 215     -18.922  -3.088  35.217  1.00  0.58           C  
ATOM   1739  OE1 GLU A 215     -19.933  -2.997  34.473  1.00  0.58           O  
ATOM   1740  OE2 GLU A 215     -18.516  -4.162  35.730  1.00  0.58           O  
ATOM   1741  N   THR A 216     -14.353  -0.295  38.177  1.00  0.56           N  
ATOM   1742  CA  THR A 216     -13.311  -0.533  39.172  1.00  0.56           C  
ATOM   1743  C   THR A 216     -12.760   0.742  39.782  1.00  0.56           C  
ATOM   1744  O   THR A 216     -11.678   0.730  40.371  1.00  0.56           O  
ATOM   1745  CB  THR A 216     -12.156  -1.371  38.628  1.00  0.56           C  
ATOM   1746  OG1 THR A 216     -11.576  -0.817  37.454  1.00  0.56           O  
ATOM   1747  CG2 THR A 216     -12.691  -2.753  38.232  1.00  0.56           C  
ATOM   1748  N   SER A 217     -13.494   1.860  39.676  1.00  0.46           N  
ATOM   1749  CA  SER A 217     -13.098   3.145  40.247  1.00  0.46           C  
ATOM   1750  C   SER A 217     -14.143   3.637  41.276  1.00  0.46           C  
ATOM   1751  O   SER A 217     -15.184   2.955  41.467  1.00  0.46           O  
ATOM   1752  CB  SER A 217     -12.992   4.288  39.205  1.00  0.46           C  
ATOM   1753  OG  SER A 217     -11.989   4.037  38.213  1.00  0.46           O  
ATOM   1754  OXT SER A 217     -13.919   4.738  41.854  1.00  0.46           O  
TER    1755      SER A 217                                                      
END   
