# Supplementary material for: Integrative Analysis of lncRNA–RBP (RNA-Binding Protein) Regulatory Networks Reveals Molecular Targets for Enhancing Zea mays Resistance to Aspergillus flavus and Aflatoxin Contamination
Source: Int J Mol Sci. 2026 Mar 8;27(5):2493. doi: 10.3390/ijms27052493 (PMC12986324; doi:10.3390/ijms27052493)
Supplement: Supplementary file 1 [file ijms-27-02493-s001.zip › elong_fact.pdb]

TITLE     SWISS-MODEL SERVER (https://swissmodel.expasy.org)
TITLE    2 Untitled Project
EXPDTA    THEORETICAL MODEL (SWISS-MODEL SERVER)
AUTHOR    SWISS-MODEL SERVER (SEE REFERENCE IN JRNL Records)
REVDAT   1   26-SEP-24 1MOD    1       11:30
JRNL        AUTH   A.WATERHOUSE,M.BERTONI,S.BIENERT,G.STUDER,G.TAURIELLO,
JRNL        AUTH 2 R.GUMIENNY,F.T.HEER,T.A.P.DE BEER,C.REMPFER,L.BORDOLI,
JRNL        AUTH 3 R.LEPORE,T.SCHWEDE
JRNL        TITL   SWISS-MODEL: HOMOLOGY MODELLING OF PROTEIN STRUCTURES AND
JRNL        TITL 2 COMPLEXES
JRNL        REF    NUCLEIC.ACIDS.RES..           V.  46 W296  2018
JRNL        PMID   29788355
JRNL        DOI    10.1093/nar/gky427
REMARK   1
REMARK   1 REFERENCE 1
REMARK   1  AUTH   N.GUEX,M.C.PEITSCH,T.SCHWEDE
REMARK   1  TITL   AUTOMATED COMPARATIVE PROTEIN STRUCTURE MODELING WITH
REMARK   1  TITL 2 SWISS-MODEL AND SWISS-PDBVIEWER: A HISTORICAL PERSPECTIVE
REMARK   1  REF    ELECTROPHORESIS               V.  30       2009
REMARK   1  REFN                   ISSN 0173-0835
REMARK   1  PMID   19517507
REMARK   1  DOI    10.1002/elps.200900140
REMARK   1
REMARK   1 REFERENCE 2
REMARK   1  AUTH   G.STUDER,G.TAURIELLO,S.BIENERT,M.BIASINI,N.JOHNER,T.SCHWEDE
REMARK   1  TITL   PROMOD3 - A VERSATILE HOMOLOGY MODELLING TOOLBOX
REMARK   1  REF    PLOS COMP. BIOL.              V.  17       2021
REMARK   1  REFN                   ISSN 
REMARK   1  PMID   33507980
REMARK   1  DOI    10.1371/journal.pcbi.1008667
REMARK   1
REMARK   1 REFERENCE 3
REMARK   1  AUTH   M.Varadi,S.Anyango,M.Deshpande,S.Nair,C.Natassia,G.Yordanova,
REMARK   1  AUTH 2 D.Yuan,O.Stroe,G.Wood,A.Laydon,A.Zidek,T.Green,
REMARK   1  AUTH 3 K.Tunyasuvunakool,S.Petersen,J.Jumper,E.Clancy,R.Green,
REMARK   1  AUTH 4 A.Vora,M.Lutfi,M.Figurnov,A.Cowie,N.Hobbs,P.Kohli,G.Kleywegt,
REMARK   1  AUTH 5 E.Birney,D.Hassabis,S.Velankar
REMARK   1  TITL   AlphaFold Protein Structure Database: massively expanding
REMARK   1  TITL 2 the structural coverage of protein-sequence space with
REMARK   1  TITL 3 high-accuracy models
REMARK   1  REF    NUCLEIC.ACIDS.RES..           V.  50       2022
REMARK   1  REFN                   ISSN 0305-1048
REMARK   1  PMID   34791371
REMARK   1  DOI    10.1093/nar/gkab1061
REMARK   1
REMARK   1 DISCLAIMER
REMARK   1 The SWISS-MODEL SERVER produces theoretical models for proteins.
REMARK   1 The results of any theoretical modelling procedure is
REMARK   1 NON-EXPERIMENTAL and MUST be considered with care. These models may
REMARK   1 contain significant errors. This is especially true for automated
REMARK   1 modeling since there is no human intervention during model
REMARK   1 building. Please read the header section and the logfile carefully
REMARK   1 to know what templates and alignments were used during the model
REMARK   1 building process. All information by the SWISS-MODEL SERVER is
REMARK   1 provided "AS-IS", without any warranty, expressed or implied.
REMARK   2
REMARK   2 COPYRIGHT NOTICE
REMARK   2 This SWISS-MODEL protein model is copyright. It is produced by the
REMARK   2 SWISS-MODEL server, developed by the Computational Structural
REMARK   2 Biology Group at the SIB Swiss Institute of Bioinformatics at the
REMARK   2 Biozentrum, University of Basel (https://swissmodel.expasy.org). This
REMARK   2 model is licensed under the CC BY-SA 4.0 Creative Commons
REMARK   2 Attribution-ShareAlike 4.0 International License
REMARK   2 (https://creativecommons.org/licenses/by-sa/4.0/legalcode), i.e. you
REMARK   2 can copy and redistribute the model in any medium or format,
REMARK   2 transform and build upon the model for any purpose, even
REMARK   2 commercially, under the following terms:
REMARK   2 Attribution - You must give appropriate credit, provide a link to
REMARK   2 the license, and indicate if changes were made. You may do so in any
REMARK   2 reasonable manner, but not in any way that suggests the licensor
REMARK   2 endorses you or your use. When you publish, patent or distribute
REMARK   2 results that were fully or partially based on the model, please cite
REMARK   2 the corresponding papers mentioned under JRNL.
REMARK   2 ShareAlike - If you remix, transform, or build upon the material,
REMARK   2 you must distribute your contributions under the same license as the
REMARK   2 original.
REMARK   2 No additional restrictions - you may not apply legal terms or
REMARK   2 technological measures that legally restrict others from doing
REMARK   2 anything the license permits.
REMARK   2 Find a human-readable summary of (and not a substitute for) the
REMARK   2 CC BY-SA 4.0 license at this link:
REMARK   2 https://creativecommons.org/licenses/by-sa/4.0/
REMARK   3 
REMARK   3 MODEL INFORMATION
REMARK   3  SMVERSN 2024-09.5
REMARK   3  ENGIN   PROMOD3
REMARK   3  VERSN   3.4.1
REMARK   3  OSTAT   monomer
REMARK   3  OSRSN   MONOMER
REMARK   3  QSPRD   NA
REMARK   3  GMQE    0.58
REMARK   3  QMNDG   NA
REMARK   3  MODT    FALSE
REMARK   3 
REMARK   3 TEMPLATE 1
REMARK   3  AFDB    A0A804RN23
REMARK   3  CHAIN   A
REMARK   3  MMCIF   A
REMARK   3  AFDBV   v4
REMARK   3  AFDBE   A0A804RN23
REMARK   3  AFDBF   F1
REMARK   3  MTHD    AlphaFold v2
REMARK   3  FOUND   AFDB search
REMARK   3  GMQE    0.58
REMARK   3  SIM     0.61
REMARK   3  SID     100.00
REMARK   3  OSTAT   monomer
REMARK   3  ALN A TRG MRGRGNRGVRRGDRADAGAGITSGRGHRGVRRGGEASAGASIAPSGGRRGHGAWWTPS
REMARK   3  ALN A TRG LESYRSSIDLSSLFLFYFQATMNDVRLFFHSLGAGSIEEVRVTRDKGFGFVRYSTHEE
REMARK   3  ALN A TRG AALAIQMGNGQLIGGRQIKCSWGSKPTPQGTASLPLPPPALAPFSTGVSATDLLAYQR
REMARK   3  ALN A TRG LALSKMASNHPALMGQHSLKQVAALGIGGGASQSIYDGGFQGINTVTGTTSAQQQQQL
REMARK   3  ALN A TRG MYY
REMARK   3  ALN A TPL MRGRGNRGVRRGDRADAGAGITSGRGHRGVRRGGEASAGASIAPSGGRRGHGAWWTPS
REMARK   3  ALN A TPL LESYRSSIDLSSLFLFYFQATMNDVRLFFHSLGAGSIEEVRVTRDKGFGFVRYSTHEE
REMARK   3  ALN A TPL AALAIQMGNGQLIGGRQIKCSWGSKPTPQGTASLPLPPPALAPFSTGVSATDLLAYQR
REMARK   3  ALN A TPL LALSKMASNHPALMGQHSLKQVAALGIGGGASQSIYDGGFQGINTVTGTTSAQQQQQL
REMARK   3  ALN A TPL MYY
REMARK   3  ALN A OFF 0
ATOM      1  N   MET A   1     -30.457 -38.398  27.911  1.00  0.43           N  
ATOM      2  CA  MET A   1     -30.902 -39.080  26.649  1.00  0.43           C  
ATOM      3  C   MET A   1     -31.314 -38.078  25.566  1.00  0.43           C  
ATOM      4  O   MET A   1     -32.359 -37.462  25.635  1.00  0.43           O  
ATOM      5  CB  MET A   1     -32.038 -40.076  27.028  1.00  0.43           C  
ATOM      6  CG  MET A   1     -31.588 -41.280  27.896  1.00  0.43           C  
ATOM      7  SD  MET A   1     -32.890 -41.907  29.000  1.00  0.43           S  
ATOM      8  CE  MET A   1     -32.452 -43.663  28.840  1.00  0.43           C  
ATOM      9  N   ARG A   2     -30.402 -37.821  24.604  1.00  0.43           N  
ATOM     10  CA  ARG A   2     -30.554 -37.959  23.168  1.00  0.43           C  
ATOM     11  C   ARG A   2     -31.927 -38.108  22.525  1.00  0.43           C  
ATOM     12  O   ARG A   2     -32.688 -39.019  22.838  1.00  0.43           O  
ATOM     13  CB  ARG A   2     -29.701 -39.181  22.722  1.00  0.43           C  
ATOM     14  CG  ARG A   2     -28.177 -39.001  22.874  1.00  0.43           C  
ATOM     15  CD  ARG A   2     -27.398 -40.143  22.211  1.00  0.43           C  
ATOM     16  NE  ARG A   2     -25.943 -39.891  22.493  1.00  0.43           N  
ATOM     17  CZ  ARG A   2     -24.933 -40.144  21.649  1.00  0.43           C  
ATOM     18  NH1 ARG A   2     -25.142 -40.580  20.412  1.00  0.43           N  
ATOM     19  NH2 ARG A   2     -23.675 -39.976  22.053  1.00  0.43           N  
ATOM     20  N   GLY A   3     -32.221 -37.219  21.550  1.00  0.45           N  
ATOM     21  CA  GLY A   3     -33.486 -37.253  20.825  1.00  0.45           C  
ATOM     22  C   GLY A   3     -33.561 -36.315  19.646  1.00  0.45           C  
ATOM     23  O   GLY A   3     -34.504 -35.551  19.494  1.00  0.45           O  
ATOM     24  N   ARG A   4     -32.552 -36.338  18.752  1.00  0.48           N  
ATOM     25  CA  ARG A   4     -32.649 -35.714  17.437  1.00  0.48           C  
ATOM     26  C   ARG A   4     -33.677 -36.398  16.533  1.00  0.48           C  
ATOM     27  O   ARG A   4     -33.747 -37.624  16.509  1.00  0.48           O  
ATOM     28  CB  ARG A   4     -31.305 -35.816  16.658  1.00  0.48           C  
ATOM     29  CG  ARG A   4     -30.141 -34.910  17.110  1.00  0.48           C  
ATOM     30  CD  ARG A   4     -28.877 -35.185  16.278  1.00  0.48           C  
ATOM     31  NE  ARG A   4     -27.825 -34.177  16.640  1.00  0.48           N  
ATOM     32  CZ  ARG A   4     -26.621 -34.132  16.050  1.00  0.48           C  
ATOM     33  NH1 ARG A   4     -26.266 -35.036  15.141  1.00  0.48           N  
ATOM     34  NH2 ARG A   4     -25.753 -33.170  16.351  1.00  0.48           N  
ATOM     35  N   GLY A   5     -34.433 -35.633  15.704  1.00  0.46           N  
ATOM     36  CA  GLY A   5     -35.247 -36.288  14.676  1.00  0.46           C  
ATOM     37  C   GLY A   5     -36.138 -35.476  13.757  1.00  0.46           C  
ATOM     38  O   GLY A   5     -37.349 -35.411  13.934  1.00  0.46           O  
ATOM     39  N   ASN A   6     -35.546 -34.951  12.672  1.00  0.40           N  
ATOM     40  CA  ASN A   6     -36.112 -34.818  11.334  1.00  0.40           C  
ATOM     41  C   ASN A   6     -37.587 -34.510  11.003  1.00  0.40           C  
ATOM     42  O   ASN A   6     -38.461 -35.354  11.010  1.00  0.40           O  
ATOM     43  CB  ASN A   6     -35.759 -36.123  10.571  1.00  0.40           C  
ATOM     44  CG  ASN A   6     -34.323 -36.065  10.076  1.00  0.40           C  
ATOM     45  OD1 ASN A   6     -33.617 -35.072  10.215  1.00  0.40           O  
ATOM     46  ND2 ASN A   6     -33.877 -37.174   9.442  1.00  0.40           N  
ATOM     47  N   ARG A   7     -37.812 -33.272  10.497  1.00  0.53           N  
ATOM     48  CA  ARG A   7     -38.826 -32.981   9.495  1.00  0.53           C  
ATOM     49  C   ARG A   7     -38.024 -32.213   8.451  1.00  0.53           C  
ATOM     50  O   ARG A   7     -37.192 -31.405   8.835  1.00  0.53           O  
ATOM     51  CB  ARG A   7     -39.947 -32.035  10.010  1.00  0.53           C  
ATOM     52  CG  ARG A   7     -41.080 -32.735  10.784  1.00  0.53           C  
ATOM     53  CD  ARG A   7     -42.194 -31.759  11.192  1.00  0.53           C  
ATOM     54  NE  ARG A   7     -42.140 -31.593  12.678  1.00  0.53           N  
ATOM     55  CZ  ARG A   7     -42.937 -30.767  13.368  1.00  0.53           C  
ATOM     56  NH1 ARG A   7     -43.760 -29.926  12.749  1.00  0.53           N  
ATOM     57  NH2 ARG A   7     -42.921 -30.781  14.698  1.00  0.53           N  
ATOM     58  N   GLY A   8     -38.162 -32.398   7.119  1.00  0.46           N  
ATOM     59  CA  GLY A   8     -39.012 -33.275   6.329  1.00  0.46           C  
ATOM     60  C   GLY A   8     -38.740 -32.998   4.862  1.00  0.46           C  
ATOM     61  O   GLY A   8     -38.873 -31.865   4.413  1.00  0.46           O  
ATOM     62  N   VAL A   9     -38.328 -34.004   4.063  1.00  0.50           N  
ATOM     63  CA  VAL A   9     -38.004 -33.830   2.649  1.00  0.50           C  
ATOM     64  C   VAL A   9     -39.211 -33.484   1.793  1.00  0.50           C  
ATOM     65  O   VAL A   9     -40.211 -34.198   1.802  1.00  0.50           O  
ATOM     66  CB  VAL A   9     -37.373 -35.109   2.083  1.00  0.50           C  
ATOM     67  CG1 VAL A   9     -37.033 -35.013   0.575  1.00  0.50           C  
ATOM     68  CG2 VAL A   9     -36.096 -35.458   2.873  1.00  0.50           C  
ATOM     69  N   ARG A  10     -39.143 -32.411   0.976  1.00  0.55           N  
ATOM     70  CA  ARG A  10     -40.136 -32.228  -0.063  1.00  0.55           C  
ATOM     71  C   ARG A  10     -39.482 -32.213  -1.426  1.00  0.55           C  
ATOM     72  O   ARG A  10     -38.860 -31.245  -1.853  1.00  0.55           O  
ATOM     73  CB  ARG A  10     -41.021 -30.973   0.133  1.00  0.55           C  
ATOM     74  CG  ARG A  10     -42.080 -31.145   1.243  1.00  0.55           C  
ATOM     75  CD  ARG A  10     -43.176 -30.079   1.181  1.00  0.55           C  
ATOM     76  NE  ARG A  10     -44.154 -30.400   2.278  1.00  0.55           N  
ATOM     77  CZ  ARG A  10     -45.431 -29.992   2.307  1.00  0.55           C  
ATOM     78  NH1 ARG A  10     -45.954 -29.284   1.312  1.00  0.55           N  
ATOM     79  NH2 ARG A  10     -46.209 -30.298   3.344  1.00  0.55           N  
ATOM     80  N   ARG A  11     -39.670 -33.325  -2.157  1.00  0.50           N  
ATOM     81  CA  ARG A  11     -39.441 -33.417  -3.577  1.00  0.50           C  
ATOM     82  C   ARG A  11     -40.615 -32.811  -4.315  1.00  0.50           C  
ATOM     83  O   ARG A  11     -41.699 -32.630  -3.764  1.00  0.50           O  
ATOM     84  CB  ARG A  11     -39.329 -34.890  -4.038  1.00  0.50           C  
ATOM     85  CG  ARG A  11     -38.059 -35.627  -3.581  1.00  0.50           C  
ATOM     86  CD  ARG A  11     -38.107 -37.079  -4.061  1.00  0.50           C  
ATOM     87  NE  ARG A  11     -36.808 -37.751  -3.721  1.00  0.50           N  
ATOM     88  CZ  ARG A  11     -36.490 -38.974  -4.167  1.00  0.50           C  
ATOM     89  NH1 ARG A  11     -37.341 -39.672  -4.916  1.00  0.50           N  
ATOM     90  NH2 ARG A  11     -35.306 -39.512  -3.883  1.00  0.50           N  
ATOM     91  N   GLY A  12     -40.391 -32.502  -5.600  1.00  0.48           N  
ATOM     92  CA  GLY A  12     -41.396 -31.925  -6.467  1.00  0.48           C  
ATOM     93  C   GLY A  12     -40.744 -31.124  -7.558  1.00  0.48           C  
ATOM     94  O   GLY A  12     -40.788 -29.903  -7.580  1.00  0.48           O  
ATOM     95  N   ASP A  13     -40.021 -31.795  -8.468  1.00  0.43           N  
ATOM     96  CA  ASP A  13     -40.546 -32.283  -9.731  1.00  0.43           C  
ATOM     97  C   ASP A  13     -41.279 -31.297 -10.625  1.00  0.43           C  
ATOM     98  O   ASP A  13     -42.503 -31.204 -10.631  1.00  0.43           O  
ATOM     99  CB  ASP A  13     -41.309 -33.626  -9.649  1.00  0.43           C  
ATOM    100  CG  ASP A  13     -40.309 -34.713  -9.332  1.00  0.43           C  
ATOM    101  OD1 ASP A  13     -39.455 -34.944 -10.227  1.00  0.43           O  
ATOM    102  OD2 ASP A  13     -40.348 -35.288  -8.215  1.00  0.43           O  
ATOM    103  N   ARG A  14     -40.543 -30.570 -11.489  1.00  0.53           N  
ATOM    104  CA  ARG A  14     -41.173 -30.084 -12.701  1.00  0.53           C  
ATOM    105  C   ARG A  14     -40.301 -30.391 -13.898  1.00  0.53           C  
ATOM    106  O   ARG A  14     -39.295 -29.736 -14.150  1.00  0.53           O  
ATOM    107  CB  ARG A  14     -41.557 -28.584 -12.680  1.00  0.53           C  
ATOM    108  CG  ARG A  14     -42.521 -28.195 -13.823  1.00  0.53           C  
ATOM    109  CD  ARG A  14     -43.165 -26.833 -13.579  1.00  0.53           C  
ATOM    110  NE  ARG A  14     -44.249 -26.663 -14.602  1.00  0.53           N  
ATOM    111  CZ  ARG A  14     -45.401 -26.018 -14.378  1.00  0.53           C  
ATOM    112  NH1 ARG A  14     -45.654 -25.444 -13.203  1.00  0.53           N  
ATOM    113  NH2 ARG A  14     -46.316 -25.933 -15.340  1.00  0.53           N  
ATOM    114  N   ALA A  15     -40.685 -31.425 -14.669  1.00  0.48           N  
ATOM    115  CA  ALA A  15     -40.172 -31.707 -15.985  1.00  0.48           C  
ATOM    116  C   ALA A  15     -40.645 -30.703 -17.017  1.00  0.48           C  
ATOM    117  O   ALA A  15     -41.806 -30.310 -16.981  1.00  0.48           O  
ATOM    118  CB  ALA A  15     -40.729 -33.077 -16.427  1.00  0.48           C  
ATOM    119  N   ASP A  16     -39.781 -30.363 -17.993  1.00  0.53           N  
ATOM    120  CA  ASP A  16     -40.229 -29.928 -19.295  1.00  0.53           C  
ATOM    121  C   ASP A  16     -39.290 -30.528 -20.343  1.00  0.53           C  
ATOM    122  O   ASP A  16     -38.062 -30.458 -20.245  1.00  0.53           O  
ATOM    123  CB  ASP A  16     -40.380 -28.383 -19.426  1.00  0.53           C  
ATOM    124  CG  ASP A  16     -41.856 -28.009 -19.349  1.00  0.53           C  
ATOM    125  OD1 ASP A  16     -42.620 -28.557 -20.188  1.00  0.53           O  
ATOM    126  OD2 ASP A  16     -42.238 -27.185 -18.475  1.00  0.53           O  
ATOM    127  N   ALA A  17     -39.877 -31.205 -21.351  1.00  0.48           N  
ATOM    128  CA  ALA A  17     -39.250 -31.678 -22.578  1.00  0.48           C  
ATOM    129  C   ALA A  17     -38.799 -30.490 -23.472  1.00  0.48           C  
ATOM    130  O   ALA A  17     -39.219 -29.359 -23.254  1.00  0.48           O  
ATOM    131  CB  ALA A  17     -40.262 -32.626 -23.264  1.00  0.48           C  
ATOM    132  N   GLY A  18     -37.901 -30.583 -24.485  1.00  0.40           N  
ATOM    133  CA  GLY A  18     -37.453 -31.723 -25.279  1.00  0.40           C  
ATOM    134  C   GLY A  18     -37.430 -31.395 -26.760  1.00  0.40           C  
ATOM    135  O   GLY A  18     -38.464 -31.060 -27.329  1.00  0.40           O  
ATOM    136  N   ALA A  19     -36.251 -31.539 -27.400  1.00  0.45           N  
ATOM    137  CA  ALA A  19     -35.948 -31.396 -28.820  1.00  0.45           C  
ATOM    138  C   ALA A  19     -34.433 -31.168 -28.865  1.00  0.45           C  
ATOM    139  O   ALA A  19     -33.924 -30.289 -28.179  1.00  0.45           O  
ATOM    140  CB  ALA A  19     -36.695 -30.263 -29.586  1.00  0.45           C  
ATOM    141  N   GLY A  20     -33.594 -31.959 -29.573  1.00  0.37           N  
ATOM    142  CA  GLY A  20     -33.867 -32.982 -30.578  1.00  0.37           C  
ATOM    143  C   GLY A  20     -33.129 -32.641 -31.849  1.00  0.37           C  
ATOM    144  O   GLY A  20     -33.440 -31.634 -32.446  1.00  0.37           O  
ATOM    145  N   ILE A  21     -32.191 -33.528 -32.294  1.00  0.49           N  
ATOM    146  CA  ILE A  21     -31.614 -33.615 -33.651  1.00  0.49           C  
ATOM    147  C   ILE A  21     -30.766 -32.392 -34.153  1.00  0.49           C  
ATOM    148  O   ILE A  21     -31.053 -31.232 -33.877  1.00  0.49           O  
ATOM    149  CB  ILE A  21     -32.606 -34.287 -34.646  1.00  0.49           C  
ATOM    150  CG1 ILE A  21     -33.998 -33.590 -34.754  1.00  0.49           C  
ATOM    151  CG2 ILE A  21     -32.770 -35.771 -34.224  1.00  0.49           C  
ATOM    152  CD1 ILE A  21     -34.988 -34.129 -35.803  1.00  0.49           C  
ATOM    153  N   THR A  22     -29.608 -32.544 -34.865  1.00  0.56           N  
ATOM    154  CA  THR A  22     -29.224 -33.526 -35.873  1.00  0.56           C  
ATOM    155  C   THR A  22     -27.721 -33.866 -35.821  1.00  0.56           C  
ATOM    156  O   THR A  22     -26.904 -33.142 -35.257  1.00  0.56           O  
ATOM    157  CB  THR A  22     -29.636 -33.116 -37.318  1.00  0.56           C  
ATOM    158  OG1 THR A  22     -28.656 -32.401 -38.050  1.00  0.56           O  
ATOM    159  CG2 THR A  22     -30.847 -32.167 -37.357  1.00  0.56           C  
ATOM    160  N   SER A  23     -27.324 -35.024 -36.389  1.00  0.42           N  
ATOM    161  CA  SER A  23     -25.955 -35.434 -36.658  1.00  0.42           C  
ATOM    162  C   SER A  23     -25.619 -35.259 -38.143  1.00  0.42           C  
ATOM    163  O   SER A  23     -26.407 -35.604 -39.020  1.00  0.42           O  
ATOM    164  CB  SER A  23     -25.770 -36.933 -36.268  1.00  0.42           C  
ATOM    165  OG  SER A  23     -26.925 -37.698 -36.639  1.00  0.42           O  
ATOM    166  N   GLY A  24     -24.423 -34.711 -38.486  1.00  0.41           N  
ATOM    167  CA  GLY A  24     -23.936 -34.678 -39.870  1.00  0.41           C  
ATOM    168  C   GLY A  24     -22.483 -35.073 -39.944  1.00  0.41           C  
ATOM    169  O   GLY A  24     -21.667 -34.647 -39.133  1.00  0.41           O  
ATOM    170  N   ARG A  25     -22.133 -35.939 -40.917  1.00  0.38           N  
ATOM    171  CA  ARG A  25     -20.892 -36.705 -40.914  1.00  0.38           C  
ATOM    172  C   ARG A  25     -20.134 -36.696 -42.242  1.00  0.38           C  
ATOM    173  O   ARG A  25     -20.715 -36.929 -43.297  1.00  0.38           O  
ATOM    174  CB  ARG A  25     -21.295 -38.176 -40.622  1.00  0.38           C  
ATOM    175  CG  ARG A  25     -20.218 -39.286 -40.624  1.00  0.38           C  
ATOM    176  CD  ARG A  25     -20.895 -40.664 -40.618  1.00  0.38           C  
ATOM    177  NE  ARG A  25     -19.848 -41.716 -40.405  1.00  0.38           N  
ATOM    178  CZ  ARG A  25     -20.092 -43.030 -40.509  1.00  0.38           C  
ATOM    179  NH1 ARG A  25     -21.276 -43.483 -40.911  1.00  0.38           N  
ATOM    180  NH2 ARG A  25     -19.153 -43.919 -40.194  1.00  0.38           N  
ATOM    181  N   GLY A  26     -18.790 -36.510 -42.210  1.00  0.36           N  
ATOM    182  CA  GLY A  26     -17.933 -36.598 -43.400  1.00  0.36           C  
ATOM    183  C   GLY A  26     -17.713 -35.269 -44.105  1.00  0.36           C  
ATOM    184  O   GLY A  26     -18.578 -34.400 -44.110  1.00  0.36           O  
ATOM    185  N   HIS A  27     -16.547 -35.005 -44.731  1.00  0.38           N  
ATOM    186  CA  HIS A  27     -15.674 -35.929 -45.427  1.00  0.38           C  
ATOM    187  C   HIS A  27     -14.197 -35.541 -45.405  1.00  0.38           C  
ATOM    188  O   HIS A  27     -13.793 -34.433 -45.076  1.00  0.38           O  
ATOM    189  CB  HIS A  27     -16.114 -35.991 -46.899  1.00  0.38           C  
ATOM    190  CG  HIS A  27     -17.137 -37.047 -47.121  1.00  0.38           C  
ATOM    191  ND1 HIS A  27     -16.710 -38.212 -47.716  1.00  0.38           N  
ATOM    192  CD2 HIS A  27     -18.472 -37.101 -46.871  1.00  0.38           C  
ATOM    193  CE1 HIS A  27     -17.791 -38.950 -47.840  1.00  0.38           C  
ATOM    194  NE2 HIS A  27     -18.885 -38.329 -47.337  1.00  0.38           N  
ATOM    195  N   ARG A  28     -13.376 -36.553 -45.728  1.00  0.40           N  
ATOM    196  CA  ARG A  28     -11.929 -36.643 -45.799  1.00  0.40           C  
ATOM    197  C   ARG A  28     -11.214 -35.780 -46.862  1.00  0.40           C  
ATOM    198  O   ARG A  28     -11.653 -35.705 -48.004  1.00  0.40           O  
ATOM    199  CB  ARG A  28     -11.774 -38.156 -46.107  1.00  0.40           C  
ATOM    200  CG  ARG A  28     -10.371 -38.777 -46.166  1.00  0.40           C  
ATOM    201  CD  ARG A  28     -10.389 -40.209 -46.739  1.00  0.40           C  
ATOM    202  NE  ARG A  28     -11.146 -41.105 -45.790  1.00  0.40           N  
ATOM    203  CZ  ARG A  28     -11.177 -42.442 -45.865  1.00  0.40           C  
ATOM    204  NH1 ARG A  28     -10.495 -43.091 -46.808  1.00  0.40           N  
ATOM    205  NH2 ARG A  28     -11.894 -43.146 -44.991  1.00  0.40           N  
ATOM    206  N   GLY A  29     -10.049 -35.149 -46.546  1.00  0.37           N  
ATOM    207  CA  GLY A  29      -9.297 -34.390 -47.552  1.00  0.37           C  
ATOM    208  C   GLY A  29      -7.847 -34.214 -47.191  1.00  0.37           C  
ATOM    209  O   GLY A  29      -7.418 -33.167 -46.723  1.00  0.37           O  
ATOM    210  N   VAL A  30      -7.040 -35.262 -47.429  1.00  0.45           N  
ATOM    211  CA  VAL A  30      -5.595 -35.242 -47.260  1.00  0.45           C  
ATOM    212  C   VAL A  30      -4.916 -34.863 -48.563  1.00  0.45           C  
ATOM    213  O   VAL A  30      -4.979 -35.654 -49.496  1.00  0.45           O  
ATOM    214  CB  VAL A  30      -5.053 -36.643 -46.921  1.00  0.45           C  
ATOM    215  CG1 VAL A  30      -3.502 -36.712 -46.965  1.00  0.45           C  
ATOM    216  CG2 VAL A  30      -5.565 -37.098 -45.543  1.00  0.45           C  
ATOM    217  N   ARG A  31      -4.193 -33.712 -48.601  1.00  0.41           N  
ATOM    218  CA  ARG A  31      -3.048 -33.442 -49.477  1.00  0.41           C  
ATOM    219  C   ARG A  31      -2.290 -32.207 -48.962  1.00  0.41           C  
ATOM    220  O   ARG A  31      -2.753 -31.078 -49.059  1.00  0.41           O  
ATOM    221  CB  ARG A  31      -3.310 -33.248 -51.022  1.00  0.41           C  
ATOM    222  CG  ARG A  31      -3.808 -34.506 -51.770  1.00  0.41           C  
ATOM    223  CD  ARG A  31      -3.562 -34.626 -53.273  1.00  0.41           C  
ATOM    224  NE  ARG A  31      -4.188 -35.951 -53.621  1.00  0.41           N  
ATOM    225  CZ  ARG A  31      -3.909 -36.694 -54.701  1.00  0.41           C  
ATOM    226  NH1 ARG A  31      -3.051 -36.274 -55.618  1.00  0.41           N  
ATOM    227  NH2 ARG A  31      -4.512 -37.874 -54.861  1.00  0.41           N  
ATOM    228  N   ARG A  32      -1.128 -32.405 -48.304  1.00  0.37           N  
ATOM    229  CA  ARG A  32       0.217 -32.172 -48.826  1.00  0.37           C  
ATOM    230  C   ARG A  32       0.720 -30.734 -49.021  1.00  0.37           C  
ATOM    231  O   ARG A  32       0.578 -30.157 -50.091  1.00  0.37           O  
ATOM    232  CB  ARG A  32       0.563 -33.004 -50.101  1.00  0.37           C  
ATOM    233  CG  ARG A  32       1.341 -34.307 -49.841  1.00  0.37           C  
ATOM    234  CD  ARG A  32       1.930 -34.872 -51.137  1.00  0.37           C  
ATOM    235  NE  ARG A  32       2.601 -36.157 -50.768  1.00  0.37           N  
ATOM    236  CZ  ARG A  32       3.426 -36.838 -51.574  1.00  0.37           C  
ATOM    237  NH1 ARG A  32       3.744 -36.387 -52.783  1.00  0.37           N  
ATOM    238  NH2 ARG A  32       3.952 -37.991 -51.168  1.00  0.37           N  
ATOM    239  N   GLY A  33       1.513 -30.239 -48.038  1.00  0.32           N  
ATOM    240  CA  GLY A  33       2.786 -29.577 -48.348  1.00  0.32           C  
ATOM    241  C   GLY A  33       2.951 -28.081 -48.428  1.00  0.32           C  
ATOM    242  O   GLY A  33       2.416 -27.413 -49.297  1.00  0.32           O  
ATOM    243  N   GLY A  34       3.900 -27.567 -47.617  1.00  0.35           N  
ATOM    244  CA  GLY A  34       4.747 -26.464 -48.071  1.00  0.35           C  
ATOM    245  C   GLY A  34       4.556 -25.062 -47.581  1.00  0.35           C  
ATOM    246  O   GLY A  34       3.974 -24.226 -48.253  1.00  0.35           O  
ATOM    247  N   GLU A  35       5.222 -24.772 -46.450  1.00  0.36           N  
ATOM    248  CA  GLU A  35       6.060 -23.594 -46.332  1.00  0.36           C  
ATOM    249  C   GLU A  35       5.504 -22.183 -46.237  1.00  0.36           C  
ATOM    250  O   GLU A  35       4.751 -21.686 -47.060  1.00  0.36           O  
ATOM    251  CB  GLU A  35       7.215 -23.614 -47.341  1.00  0.36           C  
ATOM    252  CG  GLU A  35       8.285 -24.653 -46.945  1.00  0.36           C  
ATOM    253  CD  GLU A  35       9.241 -24.922 -48.094  1.00  0.36           C  
ATOM    254  OE1 GLU A  35      10.330 -24.298 -48.110  1.00  0.36           O  
ATOM    255  OE2 GLU A  35       8.884 -25.784 -48.937  1.00  0.36           O  
ATOM    256  N   ALA A  36       5.998 -21.473 -45.212  1.00  0.36           N  
ATOM    257  CA  ALA A  36       6.232 -20.047 -45.280  1.00  0.36           C  
ATOM    258  C   ALA A  36       5.206 -19.091 -44.681  1.00  0.36           C  
ATOM    259  O   ALA A  36       4.304 -18.552 -45.311  1.00  0.36           O  
ATOM    260  CB  ALA A  36       6.830 -19.546 -46.613  1.00  0.36           C  
ATOM    261  N   SER A  37       5.450 -18.799 -43.393  1.00  0.44           N  
ATOM    262  CA  SER A  37       5.393 -17.490 -42.765  1.00  0.44           C  
ATOM    263  C   SER A  37       5.135 -16.230 -43.586  1.00  0.44           C  
ATOM    264  O   SER A  37       5.936 -15.849 -44.432  1.00  0.44           O  
ATOM    265  CB  SER A  37       6.737 -17.260 -42.010  1.00  0.44           C  
ATOM    266  OG  SER A  37       7.880 -17.541 -42.824  1.00  0.44           O  
ATOM    267  N   ALA A  38       4.057 -15.507 -43.206  1.00  0.37           N  
ATOM    268  CA  ALA A  38       4.101 -14.073 -42.974  1.00  0.37           C  
ATOM    269  C   ALA A  38       2.695 -13.558 -42.717  1.00  0.37           C  
ATOM    270  O   ALA A  38       1.770 -13.773 -43.492  1.00  0.37           O  
ATOM    271  CB  ALA A  38       4.773 -13.204 -44.069  1.00  0.37           C  
ATOM    272  N   GLY A  39       2.476 -12.894 -41.557  1.00  0.40           N  
ATOM    273  CA  GLY A  39       1.183 -12.304 -41.233  1.00  0.40           C  
ATOM    274  C   GLY A  39       0.850 -11.095 -42.050  1.00  0.40           C  
ATOM    275  O   GLY A  39       1.623 -10.145 -42.107  1.00  0.40           O  
ATOM    276  N   ALA A  40      -0.358 -11.068 -42.635  1.00  0.38           N  
ATOM    277  CA  ALA A  40      -0.846  -9.874 -43.271  1.00  0.38           C  
ATOM    278  C   ALA A  40      -2.213  -9.506 -42.734  1.00  0.38           C  
ATOM    279  O   ALA A  40      -3.247 -10.046 -43.115  1.00  0.38           O  
ATOM    280  CB  ALA A  40      -0.897 -10.030 -44.801  1.00  0.38           C  
ATOM    281  N   SER A  41      -2.191  -8.520 -41.832  1.00  0.37           N  
ATOM    282  CA  SER A  41      -3.190  -7.535 -41.464  1.00  0.37           C  
ATOM    283  C   SER A  41      -4.577  -7.525 -42.080  1.00  0.37           C  
ATOM    284  O   SER A  41      -4.801  -6.932 -43.123  1.00  0.37           O  
ATOM    285  CB  SER A  41      -2.585  -6.158 -41.800  1.00  0.37           C  
ATOM    286  OG  SER A  41      -1.263  -6.077 -41.261  1.00  0.37           O  
ATOM    287  N   ILE A  42      -5.581  -8.064 -41.357  1.00  0.43           N  
ATOM    288  CA  ILE A  42      -6.977  -7.828 -41.695  1.00  0.43           C  
ATOM    289  C   ILE A  42      -7.468  -6.709 -40.804  1.00  0.43           C  
ATOM    290  O   ILE A  42      -7.640  -6.866 -39.600  1.00  0.43           O  
ATOM    291  CB  ILE A  42      -7.869  -9.058 -41.521  1.00  0.43           C  
ATOM    292  CG1 ILE A  42      -7.437 -10.150 -42.531  1.00  0.43           C  
ATOM    293  CG2 ILE A  42      -9.362  -8.673 -41.711  1.00  0.43           C  
ATOM    294  CD1 ILE A  42      -8.145 -11.497 -42.336  1.00  0.43           C  
ATOM    295  N   ALA A  43      -7.711  -5.530 -41.398  1.00  0.41           N  
ATOM    296  CA  ALA A  43      -8.356  -4.431 -40.730  1.00  0.41           C  
ATOM    297  C   ALA A  43      -9.862  -4.528 -40.945  1.00  0.41           C  
ATOM    298  O   ALA A  43     -10.281  -4.531 -42.102  1.00  0.41           O  
ATOM    299  CB  ALA A  43      -7.898  -3.098 -41.363  1.00  0.41           C  
ATOM    300  N   PRO A  44     -10.722  -4.549 -39.939  1.00  0.44           N  
ATOM    301  CA  PRO A  44     -12.113  -4.183 -40.115  1.00  0.44           C  
ATOM    302  C   PRO A  44     -12.309  -2.701 -39.810  1.00  0.44           C  
ATOM    303  O   PRO A  44     -12.136  -2.247 -38.681  1.00  0.44           O  
ATOM    304  CB  PRO A  44     -12.851  -5.057 -39.088  1.00  0.44           C  
ATOM    305  CG  PRO A  44     -11.810  -5.445 -38.016  1.00  0.44           C  
ATOM    306  CD  PRO A  44     -10.448  -4.997 -38.576  1.00  0.44           C  
ATOM    307  N   SER A  45     -12.690  -1.917 -40.831  1.00  0.46           N  
ATOM    308  CA  SER A  45     -13.241  -0.584 -40.732  1.00  0.46           C  
ATOM    309  C   SER A  45     -14.558  -0.555 -39.984  1.00  0.46           C  
ATOM    310  O   SER A  45     -15.476  -1.320 -40.263  1.00  0.46           O  
ATOM    311  CB  SER A  45     -13.485  -0.027 -42.166  1.00  0.46           C  
ATOM    312  OG  SER A  45     -13.992  -1.058 -43.023  1.00  0.46           O  
ATOM    313  N   GLY A  46     -14.702   0.394 -39.038  1.00  0.37           N  
ATOM    314  CA  GLY A  46     -16.028   0.772 -38.572  1.00  0.37           C  
ATOM    315  C   GLY A  46     -16.198   1.041 -37.115  1.00  0.37           C  
ATOM    316  O   GLY A  46     -16.159   0.144 -36.285  1.00  0.37           O  
ATOM    317  N   GLY A  47     -16.534   2.300 -36.783  1.00  0.34           N  
ATOM    318  CA  GLY A  47     -17.198   2.562 -35.516  1.00  0.34           C  
ATOM    319  C   GLY A  47     -16.609   3.615 -34.648  1.00  0.34           C  
ATOM    320  O   GLY A  47     -15.939   3.355 -33.656  1.00  0.34           O  
ATOM    321  N   ARG A  48     -16.963   4.877 -34.920  1.00  0.47           N  
ATOM    322  CA  ARG A  48     -16.924   5.890 -33.896  1.00  0.47           C  
ATOM    323  C   ARG A  48     -17.862   5.552 -32.739  1.00  0.47           C  
ATOM    324  O   ARG A  48     -19.044   5.310 -32.980  1.00  0.47           O  
ATOM    325  CB  ARG A  48     -17.507   7.218 -34.448  1.00  0.47           C  
ATOM    326  CG  ARG A  48     -16.693   7.965 -35.521  1.00  0.47           C  
ATOM    327  CD  ARG A  48     -17.444   9.198 -36.052  1.00  0.47           C  
ATOM    328  NE  ARG A  48     -16.504   9.947 -36.958  1.00  0.47           N  
ATOM    329  CZ  ARG A  48     -16.376  11.282 -37.002  1.00  0.47           C  
ATOM    330  NH1 ARG A  48     -17.083  12.079 -36.209  1.00  0.47           N  
ATOM    331  NH2 ARG A  48     -15.528  11.845 -37.863  1.00  0.47           N  
ATOM    332  N   ARG A  49     -17.347   5.638 -31.498  1.00  0.44           N  
ATOM    333  CA  ARG A  49     -18.104   5.861 -30.273  1.00  0.44           C  
ATOM    334  C   ARG A  49     -17.239   5.725 -29.031  1.00  0.44           C  
ATOM    335  O   ARG A  49     -16.864   4.632 -28.628  1.00  0.44           O  
ATOM    336  CB  ARG A  49     -19.399   5.012 -30.050  1.00  0.44           C  
ATOM    337  CG  ARG A  49     -20.684   5.797 -30.396  1.00  0.44           C  
ATOM    338  CD  ARG A  49     -22.000   5.034 -30.227  1.00  0.44           C  
ATOM    339  NE  ARG A  49     -22.100   4.062 -31.364  1.00  0.44           N  
ATOM    340  CZ  ARG A  49     -23.223   3.394 -31.662  1.00  0.44           C  
ATOM    341  NH1 ARG A  49     -24.338   3.601 -30.967  1.00  0.44           N  
ATOM    342  NH2 ARG A  49     -23.257   2.511 -32.657  1.00  0.44           N  
ATOM    343  N   GLY A  50     -16.960   6.862 -28.352  1.00  0.36           N  
ATOM    344  CA  GLY A  50     -16.498   6.852 -26.965  1.00  0.36           C  
ATOM    345  C   GLY A  50     -15.015   6.776 -26.692  1.00  0.36           C  
ATOM    346  O   GLY A  50     -14.447   5.704 -26.517  1.00  0.36           O  
ATOM    347  N   HIS A  51     -14.349   7.938 -26.524  1.00  0.38           N  
ATOM    348  CA  HIS A  51     -12.987   8.011 -26.011  1.00  0.38           C  
ATOM    349  C   HIS A  51     -12.898   7.708 -24.527  1.00  0.38           C  
ATOM    350  O   HIS A  51     -12.711   8.585 -23.690  1.00  0.38           O  
ATOM    351  CB  HIS A  51     -12.327   9.380 -26.266  1.00  0.38           C  
ATOM    352  CG  HIS A  51     -11.882   9.529 -27.679  1.00  0.38           C  
ATOM    353  ND1 HIS A  51     -10.531   9.449 -27.916  1.00  0.38           N  
ATOM    354  CD2 HIS A  51     -12.555   9.763 -28.837  1.00  0.38           C  
ATOM    355  CE1 HIS A  51     -10.393   9.643 -29.206  1.00  0.38           C  
ATOM    356  NE2 HIS A  51     -11.587   9.838 -29.815  1.00  0.38           N  
ATOM    357  N   GLY A  52     -12.984   6.415 -24.175  1.00  0.38           N  
ATOM    358  CA  GLY A  52     -12.645   5.915 -22.853  1.00  0.38           C  
ATOM    359  C   GLY A  52     -11.207   5.495 -22.823  1.00  0.38           C  
ATOM    360  O   GLY A  52     -10.881   4.373 -22.455  1.00  0.38           O  
ATOM    361  N   ALA A  53     -10.299   6.407 -23.216  1.00  0.45           N  
ATOM    362  CA  ALA A  53      -8.880   6.139 -23.315  1.00  0.45           C  
ATOM    363  C   ALA A  53      -8.147   6.621 -22.080  1.00  0.45           C  
ATOM    364  O   ALA A  53      -7.258   7.467 -22.128  1.00  0.45           O  
ATOM    365  CB  ALA A  53      -8.259   6.760 -24.586  1.00  0.45           C  
ATOM    366  N   TRP A  54      -8.486   6.037 -20.922  1.00  0.40           N  
ATOM    367  CA  TRP A  54      -7.715   6.198 -19.714  1.00  0.40           C  
ATOM    368  C   TRP A  54      -6.954   4.893 -19.589  1.00  0.40           C  
ATOM    369  O   TRP A  54      -7.566   3.833 -19.512  1.00  0.40           O  
ATOM    370  CB  TRP A  54      -8.576   6.439 -18.440  1.00  0.40           C  
ATOM    371  CG  TRP A  54      -9.467   7.663 -18.509  1.00  0.40           C  
ATOM    372  CD1 TRP A  54     -10.689   7.781 -19.113  1.00  0.40           C  
ATOM    373  CD2 TRP A  54      -9.172   8.968 -17.960  1.00  0.40           C  
ATOM    374  NE1 TRP A  54     -11.168   9.066 -18.995  1.00  0.40           N  
ATOM    375  CE2 TRP A  54     -10.248   9.802 -18.289  1.00  0.40           C  
ATOM    376  CE3 TRP A  54      -8.079   9.452 -17.237  1.00  0.40           C  
ATOM    377  CZ2 TRP A  54     -10.274  11.137 -17.912  1.00  0.40           C  
ATOM    378  CZ3 TRP A  54      -8.105  10.805 -16.849  1.00  0.40           C  
ATOM    379  CH2 TRP A  54      -9.185  11.634 -17.182  1.00  0.40           C  
ATOM    380  N   TRP A  55      -5.610   4.956 -19.606  1.00  0.34           N  
ATOM    381  CA  TRP A  55      -4.719   3.820 -19.380  1.00  0.34           C  
ATOM    382  C   TRP A  55      -4.295   2.923 -20.533  1.00  0.34           C  
ATOM    383  O   TRP A  55      -4.517   1.715 -20.535  1.00  0.34           O  
ATOM    384  CB  TRP A  55      -4.986   2.949 -18.116  1.00  0.34           C  
ATOM    385  CG  TRP A  55      -4.816   3.706 -16.838  1.00  0.34           C  
ATOM    386  CD1 TRP A  55      -5.624   4.649 -16.267  1.00  0.34           C  
ATOM    387  CD2 TRP A  55      -3.626   3.689 -15.984  1.00  0.34           C  
ATOM    388  NE1 TRP A  55      -5.035   5.256 -15.156  1.00  0.34           N  
ATOM    389  CE2 TRP A  55      -3.785   4.619 -15.024  1.00  0.34           C  
ATOM    390  CE3 TRP A  55      -2.468   2.891 -16.087  1.00  0.34           C  
ATOM    391  CZ2 TRP A  55      -2.802   4.869 -14.036  1.00  0.34           C  
ATOM    392  CZ3 TRP A  55      -1.462   3.128 -15.120  1.00  0.34           C  
ATOM    393  CH2 TRP A  55      -1.619   4.096 -14.133  1.00  0.34           C  
ATOM    394  N   THR A  56      -3.511   3.469 -21.478  1.00  0.48           N  
ATOM    395  CA  THR A  56      -2.328   2.757 -21.957  1.00  0.48           C  
ATOM    396  C   THR A  56      -1.110   3.509 -21.426  1.00  0.48           C  
ATOM    397  O   THR A  56      -0.631   4.426 -22.092  1.00  0.48           O  
ATOM    398  CB  THR A  56      -2.200   2.576 -23.472  1.00  0.48           C  
ATOM    399  OG1 THR A  56      -2.565   3.729 -24.216  1.00  0.48           O  
ATOM    400  CG2 THR A  56      -3.176   1.467 -23.877  1.00  0.48           C  
ATOM    401  N   PRO A  57      -0.548   3.256 -20.238  1.00  0.46           N  
ATOM    402  CA  PRO A  57       0.758   3.802 -19.886  1.00  0.46           C  
ATOM    403  C   PRO A  57       1.854   3.341 -20.845  1.00  0.46           C  
ATOM    404  O   PRO A  57       2.060   2.146 -21.034  1.00  0.46           O  
ATOM    405  CB  PRO A  57       0.979   3.338 -18.438  1.00  0.46           C  
ATOM    406  CG  PRO A  57       0.252   1.991 -18.367  1.00  0.46           C  
ATOM    407  CD  PRO A  57      -0.907   2.136 -19.367  1.00  0.46           C  
ATOM    408  N   SER A  58       2.583   4.297 -21.457  1.00  0.42           N  
ATOM    409  CA  SER A  58       3.785   4.044 -22.243  1.00  0.42           C  
ATOM    410  C   SER A  58       4.865   3.349 -21.436  1.00  0.42           C  
ATOM    411  O   SER A  58       5.374   3.871 -20.443  1.00  0.42           O  
ATOM    412  CB  SER A  58       4.349   5.355 -22.856  1.00  0.42           C  
ATOM    413  OG  SER A  58       5.515   5.137 -23.658  1.00  0.42           O  
ATOM    414  N   LEU A  59       5.234   2.127 -21.869  1.00  0.50           N  
ATOM    415  CA  LEU A  59       6.000   1.167 -21.097  1.00  0.50           C  
ATOM    416  C   LEU A  59       7.458   1.549 -20.841  1.00  0.50           C  
ATOM    417  O   LEU A  59       8.193   0.851 -20.139  1.00  0.50           O  
ATOM    418  CB  LEU A  59       5.932  -0.223 -21.788  1.00  0.50           C  
ATOM    419  CG  LEU A  59       5.537  -1.380 -20.844  1.00  0.50           C  
ATOM    420  CD1 LEU A  59       4.024  -1.659 -20.919  1.00  0.50           C  
ATOM    421  CD2 LEU A  59       6.340  -2.654 -21.158  1.00  0.50           C  
ATOM    422  N   GLU A  60       7.912   2.671 -21.426  1.00  0.46           N  
ATOM    423  CA  GLU A  60       9.299   3.080 -21.411  1.00  0.46           C  
ATOM    424  C   GLU A  60       9.587   4.283 -20.519  1.00  0.46           C  
ATOM    425  O   GLU A  60      10.729   4.541 -20.157  1.00  0.46           O  
ATOM    426  CB  GLU A  60       9.723   3.328 -22.881  1.00  0.46           C  
ATOM    427  CG  GLU A  60      11.228   3.080 -23.155  1.00  0.46           C  
ATOM    428  CD  GLU A  60      11.648   1.666 -22.743  1.00  0.46           C  
ATOM    429  OE1 GLU A  60      11.149   0.667 -23.329  1.00  0.46           O  
ATOM    430  OE2 GLU A  60      12.441   1.531 -21.777  1.00  0.46           O  
ATOM    431  N   SER A  61       8.562   5.028 -20.039  1.00  0.40           N  
ATOM    432  CA  SER A  61       8.836   6.225 -19.230  1.00  0.40           C  
ATOM    433  C   SER A  61       8.711   5.948 -17.736  1.00  0.40           C  
ATOM    434  O   SER A  61       8.955   6.796 -16.880  1.00  0.40           O  
ATOM    435  CB  SER A  61       7.885   7.390 -19.600  1.00  0.40           C  
ATOM    436  OG  SER A  61       8.460   8.649 -19.241  1.00  0.40           O  
ATOM    437  N   TYR A  62       8.350   4.707 -17.362  1.00  0.43           N  
ATOM    438  CA  TYR A  62       8.065   4.329 -15.990  1.00  0.43           C  
ATOM    439  C   TYR A  62       9.185   3.456 -15.423  1.00  0.43           C  
ATOM    440  O   TYR A  62       9.065   2.872 -14.350  1.00  0.43           O  
ATOM    441  CB  TYR A  62       6.701   3.581 -15.958  1.00  0.43           C  
ATOM    442  CG  TYR A  62       5.817   4.039 -14.830  1.00  0.43           C  
ATOM    443  CD1 TYR A  62       5.462   3.166 -13.790  1.00  0.43           C  
ATOM    444  CD2 TYR A  62       5.279   5.337 -14.838  1.00  0.43           C  
ATOM    445  CE1 TYR A  62       4.527   3.555 -12.820  1.00  0.43           C  
ATOM    446  CE2 TYR A  62       4.373   5.741 -13.847  1.00  0.43           C  
ATOM    447  CZ  TYR A  62       3.980   4.841 -12.853  1.00  0.43           C  
ATOM    448  OH  TYR A  62       3.077   5.248 -11.852  1.00  0.43           O  
ATOM    449  N   ARG A  63      10.331   3.344 -16.132  1.00  0.45           N  
ATOM    450  CA  ARG A  63      11.315   2.304 -15.875  1.00  0.45           C  
ATOM    451  C   ARG A  63      12.503   2.714 -15.004  1.00  0.45           C  
ATOM    452  O   ARG A  63      13.434   1.931 -14.829  1.00  0.45           O  
ATOM    453  CB  ARG A  63      11.794   1.700 -17.228  1.00  0.45           C  
ATOM    454  CG  ARG A  63      11.324   0.237 -17.399  1.00  0.45           C  
ATOM    455  CD  ARG A  63      11.096  -0.210 -18.851  1.00  0.45           C  
ATOM    456  NE  ARG A  63      12.262  -1.037 -19.295  1.00  0.45           N  
ATOM    457  CZ  ARG A  63      12.379  -1.487 -20.551  1.00  0.45           C  
ATOM    458  NH1 ARG A  63      11.418  -1.296 -21.441  1.00  0.45           N  
ATOM    459  NH2 ARG A  63      13.526  -2.006 -20.970  1.00  0.45           N  
ATOM    460  N   SER A  64      12.493   3.931 -14.406  1.00  0.44           N  
ATOM    461  CA  SER A  64      13.699   4.467 -13.766  1.00  0.44           C  
ATOM    462  C   SER A  64      13.457   5.274 -12.506  1.00  0.44           C  
ATOM    463  O   SER A  64      14.365   5.937 -12.009  1.00  0.44           O  
ATOM    464  CB  SER A  64      14.486   5.417 -14.707  1.00  0.44           C  
ATOM    465  OG  SER A  64      14.811   4.751 -15.925  1.00  0.44           O  
ATOM    466  N   SER A  65      12.254   5.237 -11.898  1.00  0.48           N  
ATOM    467  CA  SER A  65      12.063   6.000 -10.660  1.00  0.48           C  
ATOM    468  C   SER A  65      11.041   5.418  -9.716  1.00  0.48           C  
ATOM    469  O   SER A  65      10.888   5.881  -8.590  1.00  0.48           O  
ATOM    470  CB  SER A  65      11.665   7.480 -10.907  1.00  0.48           C  
ATOM    471  OG  SER A  65      11.968   8.295  -9.768  1.00  0.48           O  
ATOM    472  N   ILE A  66      10.356   4.330 -10.075  1.00  0.55           N  
ATOM    473  CA  ILE A  66       9.475   3.676  -9.133  1.00  0.55           C  
ATOM    474  C   ILE A  66      10.114   2.348  -8.914  1.00  0.55           C  
ATOM    475  O   ILE A  66      10.442   1.636  -9.859  1.00  0.55           O  
ATOM    476  CB  ILE A  66       8.050   3.589  -9.651  1.00  0.55           C  
ATOM    477  CG1 ILE A  66       7.496   5.031  -9.687  1.00  0.55           C  
ATOM    478  CG2 ILE A  66       7.147   2.684  -8.776  1.00  0.55           C  
ATOM    479  CD1 ILE A  66       6.314   5.195 -10.630  1.00  0.55           C  
ATOM    480  N   ASP A  67      10.361   2.005  -7.635  1.00  0.61           N  
ATOM    481  CA  ASP A  67      10.754   0.677  -7.256  1.00  0.61           C  
ATOM    482  C   ASP A  67       9.503  -0.175  -7.347  1.00  0.61           C  
ATOM    483  O   ASP A  67       8.669  -0.212  -6.455  1.00  0.61           O  
ATOM    484  CB  ASP A  67      11.358   0.680  -5.832  1.00  0.61           C  
ATOM    485  CG  ASP A  67      12.292  -0.500  -5.633  1.00  0.61           C  
ATOM    486  OD1 ASP A  67      12.158  -1.508  -6.372  1.00  0.61           O  
ATOM    487  OD2 ASP A  67      13.153  -0.384  -4.727  1.00  0.61           O  
ATOM    488  N   LEU A  68       9.339  -0.837  -8.511  1.00  0.60           N  
ATOM    489  CA  LEU A  68       8.157  -1.596  -8.847  1.00  0.60           C  
ATOM    490  C   LEU A  68       8.058  -2.895  -8.033  1.00  0.60           C  
ATOM    491  O   LEU A  68       7.197  -3.730  -8.263  1.00  0.60           O  
ATOM    492  CB  LEU A  68       8.101  -1.890 -10.376  1.00  0.60           C  
ATOM    493  CG  LEU A  68       8.134  -0.686 -11.353  1.00  0.60           C  
ATOM    494  CD1 LEU A  68       8.407  -1.168 -12.793  1.00  0.60           C  
ATOM    495  CD2 LEU A  68       6.818   0.109 -11.333  1.00  0.60           C  
ATOM    496  N   SER A  69       8.900  -3.101  -6.997  1.00  0.61           N  
ATOM    497  CA  SER A  69       8.734  -4.174  -6.042  1.00  0.61           C  
ATOM    498  C   SER A  69       7.899  -3.709  -4.853  1.00  0.61           C  
ATOM    499  O   SER A  69       7.448  -4.513  -4.034  1.00  0.61           O  
ATOM    500  CB  SER A  69      10.116  -4.692  -5.562  1.00  0.61           C  
ATOM    501  OG  SER A  69      10.779  -3.834  -4.622  1.00  0.61           O  
ATOM    502  N   SER A  70       7.649  -2.384  -4.750  1.00  0.63           N  
ATOM    503  CA  SER A  70       6.994  -1.763  -3.610  1.00  0.63           C  
ATOM    504  C   SER A  70       5.514  -1.573  -3.819  1.00  0.63           C  
ATOM    505  O   SER A  70       5.051  -1.091  -4.849  1.00  0.63           O  
ATOM    506  CB  SER A  70       7.558  -0.364  -3.254  1.00  0.63           C  
ATOM    507  OG  SER A  70       8.833  -0.469  -2.621  1.00  0.63           O  
ATOM    508  N   LEU A  71       4.721  -1.933  -2.797  1.00  0.73           N  
ATOM    509  CA  LEU A  71       3.278  -1.860  -2.806  1.00  0.73           C  
ATOM    510  C   LEU A  71       2.813  -0.961  -1.695  1.00  0.73           C  
ATOM    511  O   LEU A  71       3.289  -1.042  -0.564  1.00  0.73           O  
ATOM    512  CB  LEU A  71       2.558  -3.206  -2.534  1.00  0.73           C  
ATOM    513  CG  LEU A  71       2.769  -4.300  -3.587  1.00  0.73           C  
ATOM    514  CD1 LEU A  71       4.130  -4.973  -3.461  1.00  0.73           C  
ATOM    515  CD2 LEU A  71       1.704  -5.393  -3.441  1.00  0.73           C  
ATOM    516  N   PHE A  72       1.828  -0.111  -1.994  1.00  0.69           N  
ATOM    517  CA  PHE A  72       1.121   0.680  -1.024  1.00  0.69           C  
ATOM    518  C   PHE A  72      -0.182  -0.044  -0.735  1.00  0.69           C  
ATOM    519  O   PHE A  72      -0.850  -0.540  -1.642  1.00  0.69           O  
ATOM    520  CB  PHE A  72       0.866   2.095  -1.609  1.00  0.69           C  
ATOM    521  CG  PHE A  72       0.299   3.047  -0.589  1.00  0.69           C  
ATOM    522  CD1 PHE A  72      -1.050   3.008  -0.198  1.00  0.69           C  
ATOM    523  CD2 PHE A  72       1.150   3.966   0.035  1.00  0.69           C  
ATOM    524  CE1 PHE A  72      -1.504   3.814   0.850  1.00  0.69           C  
ATOM    525  CE2 PHE A  72       0.683   4.817   1.042  1.00  0.69           C  
ATOM    526  CZ  PHE A  72      -0.651   4.746   1.445  1.00  0.69           C  
ATOM    527  N   LEU A  73      -0.562  -0.146   0.547  1.00  0.77           N  
ATOM    528  CA  LEU A  73      -1.779  -0.798   0.960  1.00  0.77           C  
ATOM    529  C   LEU A  73      -2.644   0.127   1.774  1.00  0.77           C  
ATOM    530  O   LEU A  73      -2.264   0.556   2.858  1.00  0.77           O  
ATOM    531  CB  LEU A  73      -1.451  -1.997   1.873  1.00  0.77           C  
ATOM    532  CG  LEU A  73      -0.554  -3.055   1.220  1.00  0.77           C  
ATOM    533  CD1 LEU A  73      -0.189  -4.113   2.258  1.00  0.77           C  
ATOM    534  CD2 LEU A  73      -1.232  -3.709   0.015  1.00  0.77           C  
ATOM    535  N   PHE A  74      -3.865   0.422   1.309  1.00  0.68           N  
ATOM    536  CA  PHE A  74      -4.821   1.173   2.096  1.00  0.68           C  
ATOM    537  C   PHE A  74      -5.629   0.194   2.923  1.00  0.68           C  
ATOM    538  O   PHE A  74      -6.302  -0.675   2.366  1.00  0.68           O  
ATOM    539  CB  PHE A  74      -5.827   1.959   1.215  1.00  0.68           C  
ATOM    540  CG  PHE A  74      -5.242   3.248   0.727  1.00  0.68           C  
ATOM    541  CD1 PHE A  74      -5.210   4.353   1.592  1.00  0.68           C  
ATOM    542  CD2 PHE A  74      -4.699   3.376  -0.562  1.00  0.68           C  
ATOM    543  CE1 PHE A  74      -4.646   5.567   1.183  1.00  0.68           C  
ATOM    544  CE2 PHE A  74      -4.140   4.594  -0.979  1.00  0.68           C  
ATOM    545  CZ  PHE A  74      -4.115   5.690  -0.106  1.00  0.68           C  
ATOM    546  N   TYR A  75      -5.596   0.326   4.265  1.00  0.71           N  
ATOM    547  CA  TYR A  75      -6.374  -0.513   5.156  1.00  0.71           C  
ATOM    548  C   TYR A  75      -6.416   0.085   6.561  1.00  0.71           C  
ATOM    549  O   TYR A  75      -5.429   0.139   7.292  1.00  0.71           O  
ATOM    550  CB  TYR A  75      -5.890  -1.987   5.254  1.00  0.71           C  
ATOM    551  CG  TYR A  75      -6.867  -2.808   6.064  1.00  0.71           C  
ATOM    552  CD1 TYR A  75      -6.744  -2.854   7.457  1.00  0.71           C  
ATOM    553  CD2 TYR A  75      -7.940  -3.488   5.479  1.00  0.71           C  
ATOM    554  CE1 TYR A  75      -7.607  -3.626   8.241  1.00  0.71           C  
ATOM    555  CE2 TYR A  75      -8.708  -4.371   6.242  1.00  0.71           C  
ATOM    556  CZ  TYR A  75      -8.564  -4.414   7.631  1.00  0.71           C  
ATOM    557  OH  TYR A  75      -9.378  -5.218   8.441  1.00  0.71           O  
ATOM    558  N   PHE A  76      -7.616   0.481   7.012  1.00  0.58           N  
ATOM    559  CA  PHE A  76      -7.851   0.937   8.361  1.00  0.58           C  
ATOM    560  C   PHE A  76      -7.954  -0.246   9.333  1.00  0.58           C  
ATOM    561  O   PHE A  76      -8.923  -0.998   9.256  1.00  0.58           O  
ATOM    562  CB  PHE A  76      -9.195   1.711   8.336  1.00  0.58           C  
ATOM    563  CG  PHE A  76      -9.481   2.480   9.595  1.00  0.58           C  
ATOM    564  CD1 PHE A  76     -10.476   2.064  10.498  1.00  0.58           C  
ATOM    565  CD2 PHE A  76      -8.793   3.677   9.844  1.00  0.58           C  
ATOM    566  CE1 PHE A  76     -10.789   2.845  11.619  1.00  0.58           C  
ATOM    567  CE2 PHE A  76      -9.100   4.456  10.965  1.00  0.58           C  
ATOM    568  CZ  PHE A  76     -10.100   4.042  11.851  1.00  0.58           C  
ATOM    569  N   GLN A  77      -6.955  -0.389  10.247  1.00  0.66           N  
ATOM    570  CA  GLN A  77      -6.918  -1.246  11.444  1.00  0.66           C  
ATOM    571  C   GLN A  77      -6.053  -2.522  11.358  1.00  0.66           C  
ATOM    572  O   GLN A  77      -6.037  -3.333  12.280  1.00  0.66           O  
ATOM    573  CB  GLN A  77      -8.322  -1.569  12.055  1.00  0.66           C  
ATOM    574  CG  GLN A  77      -8.383  -1.893  13.571  1.00  0.66           C  
ATOM    575  CD  GLN A  77      -9.824  -2.209  13.970  1.00  0.66           C  
ATOM    576  OE1 GLN A  77     -10.314  -3.326  13.852  1.00  0.66           O  
ATOM    577  NE2 GLN A  77     -10.556  -1.181  14.462  1.00  0.66           N  
ATOM    578  N   ALA A  78      -5.259  -2.754  10.286  1.00  0.69           N  
ATOM    579  CA  ALA A  78      -4.521  -4.013  10.139  1.00  0.69           C  
ATOM    580  C   ALA A  78      -3.258  -4.009  10.965  1.00  0.69           C  
ATOM    581  O   ALA A  78      -2.587  -2.987  11.116  1.00  0.69           O  
ATOM    582  CB  ALA A  78      -4.117  -4.401   8.686  1.00  0.69           C  
ATOM    583  N   THR A  79      -2.876  -5.181  11.518  1.00  0.79           N  
ATOM    584  CA  THR A  79      -1.569  -5.317  12.125  1.00  0.79           C  
ATOM    585  C   THR A  79      -0.571  -5.682  11.054  1.00  0.79           C  
ATOM    586  O   THR A  79      -0.905  -6.152   9.967  1.00  0.79           O  
ATOM    587  CB  THR A  79      -1.455  -6.148  13.415  1.00  0.79           C  
ATOM    588  OG1 THR A  79      -1.384  -7.559  13.284  1.00  0.79           O  
ATOM    589  CG2 THR A  79      -2.698  -5.941  14.258  1.00  0.79           C  
ATOM    590  N   MET A  80       0.721  -5.450  11.328  1.00  0.82           N  
ATOM    591  CA  MET A  80       1.818  -5.932  10.513  1.00  0.82           C  
ATOM    592  C   MET A  80       1.803  -7.448  10.370  1.00  0.82           C  
ATOM    593  O   MET A  80       2.125  -7.987   9.313  1.00  0.82           O  
ATOM    594  CB  MET A  80       3.134  -5.452  11.165  1.00  0.82           C  
ATOM    595  CG  MET A  80       4.434  -5.980  10.532  1.00  0.82           C  
ATOM    596  SD  MET A  80       5.913  -5.384  11.399  1.00  0.82           S  
ATOM    597  CE  MET A  80       7.065  -6.483  10.531  1.00  0.82           C  
ATOM    598  N   ASN A  81       1.384  -8.162  11.439  1.00  0.84           N  
ATOM    599  CA  ASN A  81       1.226  -9.605  11.444  1.00  0.84           C  
ATOM    600  C   ASN A  81       0.147 -10.072  10.478  1.00  0.84           C  
ATOM    601  O   ASN A  81       0.415 -10.954   9.666  1.00  0.84           O  
ATOM    602  CB  ASN A  81       0.914 -10.148  12.859  1.00  0.84           C  
ATOM    603  CG  ASN A  81       2.095  -9.822  13.758  1.00  0.84           C  
ATOM    604  OD1 ASN A  81       3.251  -9.952  13.363  1.00  0.84           O  
ATOM    605  ND2 ASN A  81       1.820  -9.387  15.008  1.00  0.84           N  
ATOM    606  N   ASP A  82      -1.058  -9.441  10.480  1.00  0.84           N  
ATOM    607  CA  ASP A  82      -2.160  -9.789   9.585  1.00  0.84           C  
ATOM    608  C   ASP A  82      -1.766  -9.625   8.125  1.00  0.84           C  
ATOM    609  O   ASP A  82      -1.966 -10.519   7.304  1.00  0.84           O  
ATOM    610  CB  ASP A  82      -3.428  -8.921   9.814  1.00  0.84           C  
ATOM    611  CG  ASP A  82      -3.854  -8.992  11.264  1.00  0.84           C  
ATOM    612  OD1 ASP A  82      -3.937 -10.119  11.805  1.00  0.84           O  
ATOM    613  OD2 ASP A  82      -4.034  -7.896  11.861  1.00  0.84           O  
ATOM    614  N   VAL A  83      -1.112  -8.482   7.796  1.00  0.83           N  
ATOM    615  CA  VAL A  83      -0.562  -8.171   6.483  1.00  0.83           C  
ATOM    616  C   VAL A  83       0.460  -9.208   6.066  1.00  0.83           C  
ATOM    617  O   VAL A  83       0.360  -9.811   5.001  1.00  0.83           O  
ATOM    618  CB  VAL A  83       0.072  -6.769   6.468  1.00  0.83           C  
ATOM    619  CG1 VAL A  83       0.798  -6.461   5.140  1.00  0.83           C  
ATOM    620  CG2 VAL A  83      -1.045  -5.727   6.669  1.00  0.83           C  
ATOM    621  N   ARG A  84       1.441  -9.510   6.935  1.00  0.84           N  
ATOM    622  CA  ARG A  84       2.486 -10.466   6.638  1.00  0.84           C  
ATOM    623  C   ARG A  84       1.976 -11.886   6.411  1.00  0.84           C  
ATOM    624  O   ARG A  84       2.391 -12.558   5.468  1.00  0.84           O  
ATOM    625  CB  ARG A  84       3.511 -10.456   7.792  1.00  0.84           C  
ATOM    626  CG  ARG A  84       4.803 -11.251   7.527  1.00  0.84           C  
ATOM    627  CD  ARG A  84       5.812 -11.102   8.666  1.00  0.84           C  
ATOM    628  NE  ARG A  84       7.062 -11.805   8.230  1.00  0.84           N  
ATOM    629  CZ  ARG A  84       8.232 -11.695   8.873  1.00  0.84           C  
ATOM    630  NH1 ARG A  84       8.340 -10.949   9.969  1.00  0.84           N  
ATOM    631  NH2 ARG A  84       9.306 -12.337   8.421  1.00  0.84           N  
ATOM    632  N   LEU A  85       1.034 -12.360   7.255  1.00  0.84           N  
ATOM    633  CA  LEU A  85       0.358 -13.638   7.107  1.00  0.84           C  
ATOM    634  C   LEU A  85      -0.472 -13.722   5.850  1.00  0.84           C  
ATOM    635  O   LEU A  85      -0.389 -14.705   5.123  1.00  0.84           O  
ATOM    636  CB  LEU A  85      -0.544 -13.941   8.328  1.00  0.84           C  
ATOM    637  CG  LEU A  85       0.248 -14.241   9.615  1.00  0.84           C  
ATOM    638  CD1 LEU A  85      -0.723 -14.304  10.803  1.00  0.84           C  
ATOM    639  CD2 LEU A  85       1.078 -15.534   9.508  1.00  0.84           C  
ATOM    640  N   PHE A  86      -1.253 -12.675   5.535  1.00  0.84           N  
ATOM    641  CA  PHE A  86      -2.055 -12.600   4.333  1.00  0.84           C  
ATOM    642  C   PHE A  86      -1.229 -12.638   3.045  1.00  0.84           C  
ATOM    643  O   PHE A  86      -1.519 -13.393   2.122  1.00  0.84           O  
ATOM    644  CB  PHE A  86      -2.899 -11.301   4.430  1.00  0.84           C  
ATOM    645  CG  PHE A  86      -3.708 -11.033   3.197  1.00  0.84           C  
ATOM    646  CD1 PHE A  86      -3.190 -10.176   2.212  1.00  0.84           C  
ATOM    647  CD2 PHE A  86      -4.937 -11.672   2.976  1.00  0.84           C  
ATOM    648  CE1 PHE A  86      -3.886  -9.961   1.023  1.00  0.84           C  
ATOM    649  CE2 PHE A  86      -5.642 -11.454   1.787  1.00  0.84           C  
ATOM    650  CZ  PHE A  86      -5.109 -10.601   0.815  1.00  0.84           C  
ATOM    651  N   PHE A  87      -0.143 -11.851   2.944  1.00  0.81           N  
ATOM    652  CA  PHE A  87       0.725 -11.890   1.777  1.00  0.81           C  
ATOM    653  C   PHE A  87       1.522 -13.181   1.665  1.00  0.81           C  
ATOM    654  O   PHE A  87       1.752 -13.681   0.563  1.00  0.81           O  
ATOM    655  CB  PHE A  87       1.621 -10.636   1.693  1.00  0.81           C  
ATOM    656  CG  PHE A  87       0.795  -9.487   1.196  1.00  0.81           C  
ATOM    657  CD1 PHE A  87       0.336  -9.433  -0.133  1.00  0.81           C  
ATOM    658  CD2 PHE A  87       0.409  -8.482   2.083  1.00  0.81           C  
ATOM    659  CE1 PHE A  87      -0.457  -8.364  -0.570  1.00  0.81           C  
ATOM    660  CE2 PHE A  87      -0.433  -7.451   1.668  1.00  0.81           C  
ATOM    661  CZ  PHE A  87      -0.839  -7.369   0.334  1.00  0.81           C  
ATOM    662  N   HIS A  88       1.920 -13.785   2.803  1.00  0.83           N  
ATOM    663  CA  HIS A  88       2.489 -15.122   2.833  1.00  0.83           C  
ATOM    664  C   HIS A  88       1.515 -16.204   2.362  1.00  0.83           C  
ATOM    665  O   HIS A  88       1.865 -17.065   1.558  1.00  0.83           O  
ATOM    666  CB  HIS A  88       2.985 -15.448   4.265  1.00  0.83           C  
ATOM    667  CG  HIS A  88       3.785 -16.703   4.382  1.00  0.83           C  
ATOM    668  ND1 HIS A  88       5.069 -16.693   3.888  1.00  0.83           N  
ATOM    669  CD2 HIS A  88       3.467 -17.938   4.858  1.00  0.83           C  
ATOM    670  CE1 HIS A  88       5.514 -17.919   4.061  1.00  0.83           C  
ATOM    671  NE2 HIS A  88       4.586 -18.714   4.646  1.00  0.83           N  
ATOM    672  N   SER A  89       0.239 -16.159   2.812  1.00  0.83           N  
ATOM    673  CA  SER A  89      -0.800 -17.116   2.434  1.00  0.83           C  
ATOM    674  C   SER A  89      -1.266 -16.957   1.003  1.00  0.83           C  
ATOM    675  O   SER A  89      -1.698 -17.919   0.371  1.00  0.83           O  
ATOM    676  CB  SER A  89      -2.046 -17.099   3.372  1.00  0.83           C  
ATOM    677  OG  SER A  89      -2.800 -15.889   3.287  1.00  0.83           O  
ATOM    678  N   LEU A  90      -1.141 -15.740   0.440  1.00  0.81           N  
ATOM    679  CA  LEU A  90      -1.410 -15.454  -0.953  1.00  0.81           C  
ATOM    680  C   LEU A  90      -0.458 -16.160  -1.909  1.00  0.81           C  
ATOM    681  O   LEU A  90      -0.783 -16.412  -3.069  1.00  0.81           O  
ATOM    682  CB  LEU A  90      -1.323 -13.929  -1.221  1.00  0.81           C  
ATOM    683  CG  LEU A  90      -2.490 -13.381  -2.060  1.00  0.81           C  
ATOM    684  CD1 LEU A  90      -3.652 -12.953  -1.156  1.00  0.81           C  
ATOM    685  CD2 LEU A  90      -2.042 -12.191  -2.915  1.00  0.81           C  
ATOM    686  N   GLY A  91       0.775 -16.456  -1.435  1.00  0.80           N  
ATOM    687  CA  GLY A  91       1.807 -17.142  -2.203  1.00  0.80           C  
ATOM    688  C   GLY A  91       2.411 -16.289  -3.280  1.00  0.80           C  
ATOM    689  O   GLY A  91       2.973 -16.798  -4.246  1.00  0.80           O  
ATOM    690  N   ALA A  92       2.288 -14.955  -3.146  1.00  0.71           N  
ATOM    691  CA  ALA A  92       2.616 -14.014  -4.193  1.00  0.71           C  
ATOM    692  C   ALA A  92       4.108 -13.834  -4.404  1.00  0.71           C  
ATOM    693  O   ALA A  92       4.533 -13.436  -5.483  1.00  0.71           O  
ATOM    694  CB  ALA A  92       1.947 -12.654  -3.908  1.00  0.71           C  
ATOM    695  N   GLY A  93       4.941 -14.165  -3.396  1.00  0.75           N  
ATOM    696  CA  GLY A  93       6.380 -14.092  -3.549  1.00  0.75           C  
ATOM    697  C   GLY A  93       7.108 -13.810  -2.281  1.00  0.75           C  
ATOM    698  O   GLY A  93       6.539 -13.788  -1.191  1.00  0.75           O  
ATOM    699  N   SER A  94       8.423 -13.587  -2.398  1.00  0.81           N  
ATOM    700  CA  SER A  94       9.276 -13.302  -1.261  1.00  0.81           C  
ATOM    701  C   SER A  94       9.147 -11.868  -0.794  1.00  0.81           C  
ATOM    702  O   SER A  94       9.448 -10.907  -1.496  1.00  0.81           O  
ATOM    703  CB  SER A  94      10.771 -13.586  -1.518  1.00  0.81           C  
ATOM    704  OG  SER A  94      11.019 -14.992  -1.588  1.00  0.81           O  
ATOM    705  N   ILE A  95       8.682 -11.685   0.453  1.00  0.84           N  
ATOM    706  CA  ILE A  95       8.492 -10.371   1.036  1.00  0.84           C  
ATOM    707  C   ILE A  95       9.742  -9.936   1.788  1.00  0.84           C  
ATOM    708  O   ILE A  95      10.112 -10.539   2.796  1.00  0.84           O  
ATOM    709  CB  ILE A  95       7.327 -10.358   2.017  1.00  0.84           C  
ATOM    710  CG1 ILE A  95       6.030 -10.917   1.386  1.00  0.84           C  
ATOM    711  CG2 ILE A  95       7.106  -8.920   2.530  1.00  0.84           C  
ATOM    712  CD1 ILE A  95       4.972 -11.286   2.433  1.00  0.84           C  
ATOM    713  N   GLU A  96      10.408  -8.856   1.332  1.00  0.84           N  
ATOM    714  CA  GLU A  96      11.598  -8.315   1.959  1.00  0.84           C  
ATOM    715  C   GLU A  96      11.282  -7.382   3.112  1.00  0.84           C  
ATOM    716  O   GLU A  96      11.978  -7.371   4.125  1.00  0.84           O  
ATOM    717  CB  GLU A  96      12.482  -7.539   0.962  1.00  0.84           C  
ATOM    718  CG  GLU A  96      13.054  -8.407  -0.182  1.00  0.84           C  
ATOM    719  CD  GLU A  96      14.276  -7.764  -0.827  1.00  0.84           C  
ATOM    720  OE1 GLU A  96      14.852  -8.370  -1.758  1.00  0.84           O  
ATOM    721  OE2 GLU A  96      14.663  -6.648  -0.380  1.00  0.84           O  
ATOM    722  N   GLU A  97      10.224  -6.557   2.993  1.00  0.82           N  
ATOM    723  CA  GLU A  97       9.947  -5.546   3.998  1.00  0.82           C  
ATOM    724  C   GLU A  97       8.452  -5.341   4.143  1.00  0.82           C  
ATOM    725  O   GLU A  97       7.721  -5.321   3.156  1.00  0.82           O  
ATOM    726  CB  GLU A  97      10.614  -4.211   3.607  1.00  0.82           C  
ATOM    727  CG  GLU A  97      10.632  -3.095   4.677  1.00  0.82           C  
ATOM    728  CD  GLU A  97      11.359  -1.872   4.113  1.00  0.82           C  
ATOM    729  OE1 GLU A  97      11.395  -0.830   4.822  1.00  0.82           O  
ATOM    730  OE2 GLU A  97      11.861  -1.965   2.955  1.00  0.82           O  
ATOM    731  N   VAL A  98       7.950  -5.205   5.390  1.00  0.85           N  
ATOM    732  CA  VAL A  98       6.556  -4.902   5.672  1.00  0.85           C  
ATOM    733  C   VAL A  98       6.552  -3.802   6.707  1.00  0.85           C  
ATOM    734  O   VAL A  98       7.096  -3.966   7.796  1.00  0.85           O  
ATOM    735  CB  VAL A  98       5.767  -6.085   6.242  1.00  0.85           C  
ATOM    736  CG1 VAL A  98       4.296  -5.691   6.503  1.00  0.85           C  
ATOM    737  CG2 VAL A  98       5.809  -7.242   5.235  1.00  0.85           C  
ATOM    738  N   ARG A  99       5.940  -2.648   6.395  1.00  0.83           N  
ATOM    739  CA  ARG A  99       5.821  -1.534   7.314  1.00  0.83           C  
ATOM    740  C   ARG A  99       4.375  -1.115   7.375  1.00  0.83           C  
ATOM    741  O   ARG A  99       3.802  -0.737   6.361  1.00  0.83           O  
ATOM    742  CB  ARG A  99       6.646  -0.319   6.819  1.00  0.83           C  
ATOM    743  CG  ARG A  99       8.153  -0.548   7.020  1.00  0.83           C  
ATOM    744  CD  ARG A  99       9.091   0.456   6.356  1.00  0.83           C  
ATOM    745  NE  ARG A  99       8.824   1.802   6.956  1.00  0.83           N  
ATOM    746  CZ  ARG A  99       9.694   2.812   6.834  1.00  0.83           C  
ATOM    747  NH1 ARG A  99      10.810   2.654   6.127  1.00  0.83           N  
ATOM    748  NH2 ARG A  99       9.466   3.969   7.453  1.00  0.83           N  
ATOM    749  N   VAL A 100       3.733  -1.156   8.556  1.00  0.84           N  
ATOM    750  CA  VAL A 100       2.322  -0.821   8.675  1.00  0.84           C  
ATOM    751  C   VAL A 100       2.153   0.333   9.627  1.00  0.84           C  
ATOM    752  O   VAL A 100       2.481   0.246  10.809  1.00  0.84           O  
ATOM    753  CB  VAL A 100       1.482  -1.988   9.167  1.00  0.84           C  
ATOM    754  CG1 VAL A 100      -0.001  -1.586   9.298  1.00  0.84           C  
ATOM    755  CG2 VAL A 100       1.603  -3.130   8.145  1.00  0.84           C  
ATOM    756  N   THR A 101       1.607   1.450   9.119  1.00  0.83           N  
ATOM    757  CA  THR A 101       1.365   2.663   9.880  1.00  0.83           C  
ATOM    758  C   THR A 101      -0.094   2.666  10.255  1.00  0.83           C  
ATOM    759  O   THR A 101      -0.959   3.143   9.515  1.00  0.83           O  
ATOM    760  CB  THR A 101       1.658   3.941   9.107  1.00  0.83           C  
ATOM    761  OG1 THR A 101       3.021   3.984   8.713  1.00  0.83           O  
ATOM    762  CG2 THR A 101       1.438   5.195   9.969  1.00  0.83           C  
ATOM    763  N   ARG A 102      -0.407   2.115  11.441  1.00  0.81           N  
ATOM    764  CA  ARG A 102      -1.758   1.930  11.941  1.00  0.81           C  
ATOM    765  C   ARG A 102      -2.536   3.224  12.119  1.00  0.81           C  
ATOM    766  O   ARG A 102      -3.724   3.278  11.813  1.00  0.81           O  
ATOM    767  CB  ARG A 102      -1.750   1.155  13.282  1.00  0.81           C  
ATOM    768  CG  ARG A 102      -1.226  -0.292  13.145  1.00  0.81           C  
ATOM    769  CD  ARG A 102      -1.360  -1.169  14.397  1.00  0.81           C  
ATOM    770  NE  ARG A 102      -0.444  -0.582  15.431  1.00  0.81           N  
ATOM    771  CZ  ARG A 102       0.015  -1.227  16.512  1.00  0.81           C  
ATOM    772  NH1 ARG A 102      -0.312  -2.494  16.747  1.00  0.81           N  
ATOM    773  NH2 ARG A 102       0.797  -0.593  17.385  1.00  0.81           N  
ATOM    774  N   ASP A 103      -1.862   4.296  12.570  1.00  0.80           N  
ATOM    775  CA  ASP A 103      -2.365   5.634  12.811  1.00  0.80           C  
ATOM    776  C   ASP A 103      -3.006   6.265  11.591  1.00  0.80           C  
ATOM    777  O   ASP A 103      -3.974   7.017  11.672  1.00  0.80           O  
ATOM    778  CB  ASP A 103      -1.173   6.515  13.275  1.00  0.80           C  
ATOM    779  CG  ASP A 103      -0.425   5.743  14.347  1.00  0.80           C  
ATOM    780  OD1 ASP A 103      -0.758   5.892  15.543  1.00  0.80           O  
ATOM    781  OD2 ASP A 103       0.422   4.901  13.932  1.00  0.80           O  
ATOM    782  N   LYS A 104      -2.461   5.956  10.403  1.00  0.77           N  
ATOM    783  CA  LYS A 104      -2.926   6.533   9.167  1.00  0.77           C  
ATOM    784  C   LYS A 104      -3.678   5.532   8.315  1.00  0.77           C  
ATOM    785  O   LYS A 104      -4.133   5.864   7.223  1.00  0.77           O  
ATOM    786  CB  LYS A 104      -1.720   7.074   8.372  1.00  0.77           C  
ATOM    787  CG  LYS A 104      -0.958   8.188   9.109  1.00  0.77           C  
ATOM    788  CD  LYS A 104       0.161   8.789   8.242  1.00  0.77           C  
ATOM    789  CE  LYS A 104       0.876   9.986   8.876  1.00  0.77           C  
ATOM    790  NZ  LYS A 104       1.821  10.587   7.903  1.00  0.77           N  
ATOM    791  N   GLY A 105      -3.849   4.278   8.788  1.00  0.81           N  
ATOM    792  CA  GLY A 105      -4.567   3.261   8.034  1.00  0.81           C  
ATOM    793  C   GLY A 105      -3.915   2.822   6.757  1.00  0.81           C  
ATOM    794  O   GLY A 105      -4.602   2.560   5.771  1.00  0.81           O  
ATOM    795  N   PHE A 106      -2.578   2.717   6.721  1.00  0.83           N  
ATOM    796  CA  PHE A 106      -1.940   2.231   5.517  1.00  0.83           C  
ATOM    797  C   PHE A 106      -0.702   1.421   5.816  1.00  0.83           C  
ATOM    798  O   PHE A 106      -0.118   1.490   6.894  1.00  0.83           O  
ATOM    799  CB  PHE A 106      -1.655   3.336   4.461  1.00  0.83           C  
ATOM    800  CG  PHE A 106      -0.735   4.432   4.928  1.00  0.83           C  
ATOM    801  CD1 PHE A 106      -1.245   5.725   5.082  1.00  0.83           C  
ATOM    802  CD2 PHE A 106       0.644   4.223   5.113  1.00  0.83           C  
ATOM    803  CE1 PHE A 106      -0.394   6.800   5.356  1.00  0.83           C  
ATOM    804  CE2 PHE A 106       1.479   5.278   5.493  1.00  0.83           C  
ATOM    805  CZ  PHE A 106       0.965   6.574   5.593  1.00  0.83           C  
ATOM    806  N   GLY A 107      -0.258   0.612   4.839  1.00  0.83           N  
ATOM    807  CA  GLY A 107       0.985  -0.128   4.942  1.00  0.83           C  
ATOM    808  C   GLY A 107       1.762  -0.069   3.668  1.00  0.83           C  
ATOM    809  O   GLY A 107       1.226   0.226   2.606  1.00  0.83           O  
ATOM    810  N   PHE A 108       3.058  -0.385   3.752  1.00  0.85           N  
ATOM    811  CA  PHE A 108       3.961  -0.514   2.630  1.00  0.85           C  
ATOM    812  C   PHE A 108       4.536  -1.913   2.680  1.00  0.85           C  
ATOM    813  O   PHE A 108       5.011  -2.355   3.725  1.00  0.85           O  
ATOM    814  CB  PHE A 108       5.164   0.460   2.682  1.00  0.85           C  
ATOM    815  CG  PHE A 108       4.754   1.833   2.259  1.00  0.85           C  
ATOM    816  CD1 PHE A 108       4.959   2.245   0.933  1.00  0.85           C  
ATOM    817  CD2 PHE A 108       4.166   2.724   3.168  1.00  0.85           C  
ATOM    818  CE1 PHE A 108       4.668   3.556   0.542  1.00  0.85           C  
ATOM    819  CE2 PHE A 108       3.838   4.025   2.771  1.00  0.85           C  
ATOM    820  CZ  PHE A 108       4.125   4.453   1.470  1.00  0.85           C  
ATOM    821  N   VAL A 109       4.510  -2.648   1.553  1.00  0.85           N  
ATOM    822  CA  VAL A 109       5.070  -3.991   1.455  1.00  0.85           C  
ATOM    823  C   VAL A 109       6.039  -3.988   0.303  1.00  0.85           C  
ATOM    824  O   VAL A 109       5.723  -3.489  -0.771  1.00  0.85           O  
ATOM    825  CB  VAL A 109       4.023  -5.081   1.220  1.00  0.85           C  
ATOM    826  CG1 VAL A 109       4.664  -6.478   1.061  1.00  0.85           C  
ATOM    827  CG2 VAL A 109       3.101  -5.102   2.446  1.00  0.85           C  
ATOM    828  N   ARG A 110       7.253  -4.532   0.489  1.00  0.85           N  
ATOM    829  CA  ARG A 110       8.265  -4.576  -0.549  1.00  0.85           C  
ATOM    830  C   ARG A 110       8.626  -6.020  -0.835  1.00  0.85           C  
ATOM    831  O   ARG A 110       8.916  -6.793   0.080  1.00  0.85           O  
ATOM    832  CB  ARG A 110       9.526  -3.792  -0.111  1.00  0.85           C  
ATOM    833  CG  ARG A 110      10.519  -3.460  -1.243  1.00  0.85           C  
ATOM    834  CD  ARG A 110      11.592  -2.417  -0.858  1.00  0.85           C  
ATOM    835  NE  ARG A 110      12.455  -2.946   0.259  1.00  0.85           N  
ATOM    836  CZ  ARG A 110      13.429  -3.839   0.054  1.00  0.85           C  
ATOM    837  NH1 ARG A 110      13.708  -4.339  -1.144  1.00  0.85           N  
ATOM    838  NH2 ARG A 110      14.063  -4.439   1.053  1.00  0.85           N  
ATOM    839  N   TYR A 111       8.588  -6.421  -2.117  1.00  0.85           N  
ATOM    840  CA  TYR A 111       8.917  -7.764  -2.571  1.00  0.85           C  
ATOM    841  C   TYR A 111      10.326  -7.815  -3.099  1.00  0.85           C  
ATOM    842  O   TYR A 111      10.969  -6.797  -3.335  1.00  0.85           O  
ATOM    843  CB  TYR A 111       7.968  -8.269  -3.689  1.00  0.85           C  
ATOM    844  CG  TYR A 111       6.682  -8.725  -3.075  1.00  0.85           C  
ATOM    845  CD1 TYR A 111       6.429 -10.086  -2.843  1.00  0.85           C  
ATOM    846  CD2 TYR A 111       5.728  -7.781  -2.686  1.00  0.85           C  
ATOM    847  CE1 TYR A 111       5.221 -10.493  -2.259  1.00  0.85           C  
ATOM    848  CE2 TYR A 111       4.514  -8.180  -2.116  1.00  0.85           C  
ATOM    849  CZ  TYR A 111       4.267  -9.538  -1.909  1.00  0.85           C  
ATOM    850  OH  TYR A 111       3.058  -9.940  -1.333  1.00  0.85           O  
ATOM    851  N   SER A 112      10.862  -9.030  -3.271  1.00  0.83           N  
ATOM    852  CA  SER A 112      12.121  -9.245  -3.952  1.00  0.83           C  
ATOM    853  C   SER A 112      12.062  -8.950  -5.445  1.00  0.83           C  
ATOM    854  O   SER A 112      12.983  -8.363  -6.011  1.00  0.83           O  
ATOM    855  CB  SER A 112      12.605 -10.703  -3.808  1.00  0.83           C  
ATOM    856  OG  SER A 112      12.689 -11.144  -2.453  1.00  0.83           O  
ATOM    857  N   THR A 113      10.981  -9.348  -6.157  1.00  0.82           N  
ATOM    858  CA  THR A 113      10.853  -9.070  -7.588  1.00  0.82           C  
ATOM    859  C   THR A 113       9.598  -8.260  -7.915  1.00  0.82           C  
ATOM    860  O   THR A 113       8.626  -8.191  -7.166  1.00  0.82           O  
ATOM    861  CB  THR A 113      10.911 -10.314  -8.483  1.00  0.82           C  
ATOM    862  OG1 THR A 113       9.705 -11.045  -8.437  1.00  0.82           O  
ATOM    863  CG2 THR A 113      12.018 -11.275  -8.031  1.00  0.82           C  
ATOM    864  N   HIS A 114       9.599  -7.595  -9.096  1.00  0.82           N  
ATOM    865  CA  HIS A 114       8.450  -6.892  -9.665  1.00  0.82           C  
ATOM    866  C   HIS A 114       7.280  -7.813 -10.000  1.00  0.82           C  
ATOM    867  O   HIS A 114       6.123  -7.516  -9.713  1.00  0.82           O  
ATOM    868  CB  HIS A 114       8.893  -6.127 -10.951  1.00  0.82           C  
ATOM    869  CG  HIS A 114       7.789  -5.530 -11.777  1.00  0.82           C  
ATOM    870  ND1 HIS A 114       6.840  -4.824 -11.095  1.00  0.82           N  
ATOM    871  CD2 HIS A 114       7.504  -5.527 -13.109  1.00  0.82           C  
ATOM    872  CE1 HIS A 114       5.990  -4.395 -11.992  1.00  0.82           C  
ATOM    873  NE2 HIS A 114       6.341  -4.792 -13.236  1.00  0.82           N  
ATOM    874  N   GLU A 115       7.537  -8.991 -10.600  1.00  0.84           N  
ATOM    875  CA  GLU A 115       6.503  -9.945 -10.959  1.00  0.84           C  
ATOM    876  C   GLU A 115       5.708 -10.446  -9.747  1.00  0.84           C  
ATOM    877  O   GLU A 115       4.477 -10.470  -9.778  1.00  0.84           O  
ATOM    878  CB  GLU A 115       7.130 -11.106 -11.775  1.00  0.84           C  
ATOM    879  CG  GLU A 115       8.313 -11.787 -11.052  1.00  0.84           C  
ATOM    880  CD  GLU A 115       9.076 -12.830 -11.858  1.00  0.84           C  
ATOM    881  OE1 GLU A 115      10.098 -13.304 -11.295  1.00  0.84           O  
ATOM    882  OE2 GLU A 115       8.686 -13.122 -13.013  1.00  0.84           O  
ATOM    883  N   GLU A 116       6.385 -10.753  -8.615  1.00  0.84           N  
ATOM    884  CA  GLU A 116       5.778 -11.102  -7.341  1.00  0.84           C  
ATOM    885  C   GLU A 116       4.895  -9.989  -6.798  1.00  0.84           C  
ATOM    886  O   GLU A 116       3.745 -10.192  -6.400  1.00  0.84           O  
ATOM    887  CB  GLU A 116       6.900 -11.354  -6.309  1.00  0.84           C  
ATOM    888  CG  GLU A 116       7.732 -12.642  -6.523  1.00  0.84           C  
ATOM    889  CD  GLU A 116       8.884 -12.689  -5.521  1.00  0.84           C  
ATOM    890  OE1 GLU A 116       9.171 -13.801  -5.009  1.00  0.84           O  
ATOM    891  OE2 GLU A 116       9.461 -11.615  -5.198  1.00  0.84           O  
ATOM    892  N   ALA A 117       5.398  -8.742  -6.846  1.00  0.83           N  
ATOM    893  CA  ALA A 117       4.659  -7.565  -6.467  1.00  0.83           C  
ATOM    894  C   ALA A 117       3.407  -7.327  -7.317  1.00  0.83           C  
ATOM    895  O   ALA A 117       2.339  -7.006  -6.798  1.00  0.83           O  
ATOM    896  CB  ALA A 117       5.609  -6.357  -6.519  1.00  0.83           C  
ATOM    897  N   ALA A 118       3.486  -7.532  -8.648  1.00  0.84           N  
ATOM    898  CA  ALA A 118       2.361  -7.414  -9.555  1.00  0.84           C  
ATOM    899  C   ALA A 118       1.245  -8.410  -9.286  1.00  0.84           C  
ATOM    900  O   ALA A 118       0.064  -8.058  -9.248  1.00  0.84           O  
ATOM    901  CB  ALA A 118       2.872  -7.564 -11.005  1.00  0.84           C  
ATOM    902  N   LEU A 119       1.610  -9.680  -9.032  1.00  0.84           N  
ATOM    903  CA  LEU A 119       0.693 -10.721  -8.612  1.00  0.84           C  
ATOM    904  C   LEU A 119       0.037 -10.409  -7.275  1.00  0.84           C  
ATOM    905  O   LEU A 119      -1.176 -10.536  -7.117  1.00  0.84           O  
ATOM    906  CB  LEU A 119       1.445 -12.065  -8.525  1.00  0.84           C  
ATOM    907  CG  LEU A 119       1.894 -12.606  -9.899  1.00  0.84           C  
ATOM    908  CD1 LEU A 119       2.829 -13.809  -9.706  1.00  0.84           C  
ATOM    909  CD2 LEU A 119       0.701 -12.974 -10.801  1.00  0.84           C  
ATOM    910  N   ALA A 120       0.826  -9.915  -6.298  1.00  0.85           N  
ATOM    911  CA  ALA A 120       0.352  -9.471  -5.003  1.00  0.85           C  
ATOM    912  C   ALA A 120      -0.658  -8.328  -5.073  1.00  0.85           C  
ATOM    913  O   ALA A 120      -1.657  -8.336  -4.354  1.00  0.85           O  
ATOM    914  CB  ALA A 120       1.539  -9.057  -4.110  1.00  0.85           C  
ATOM    915  N   ILE A 121      -0.459  -7.321  -5.954  1.00  0.85           N  
ATOM    916  CA  ILE A 121      -1.477  -6.306  -6.229  1.00  0.85           C  
ATOM    917  C   ILE A 121      -2.707  -6.896  -6.875  1.00  0.85           C  
ATOM    918  O   ILE A 121      -3.823  -6.661  -6.423  1.00  0.85           O  
ATOM    919  CB  ILE A 121      -0.961  -5.159  -7.107  1.00  0.85           C  
ATOM    920  CG1 ILE A 121       0.093  -4.384  -6.296  1.00  0.85           C  
ATOM    921  CG2 ILE A 121      -2.093  -4.203  -7.574  1.00  0.85           C  
ATOM    922  CD1 ILE A 121       0.805  -3.273  -7.060  1.00  0.85           C  
ATOM    923  N   GLN A 122      -2.541  -7.714  -7.928  1.00  0.84           N  
ATOM    924  CA  GLN A 122      -3.661  -8.262  -8.672  1.00  0.84           C  
ATOM    925  C   GLN A 122      -4.566  -9.189  -7.881  1.00  0.84           C  
ATOM    926  O   GLN A 122      -5.789  -9.106  -7.965  1.00  0.84           O  
ATOM    927  CB  GLN A 122      -3.143  -9.001  -9.924  1.00  0.84           C  
ATOM    928  CG  GLN A 122      -4.261  -9.547 -10.843  1.00  0.84           C  
ATOM    929  CD  GLN A 122      -3.725  -9.827 -12.245  1.00  0.84           C  
ATOM    930  OE1 GLN A 122      -3.176 -10.883 -12.539  1.00  0.84           O  
ATOM    931  NE2 GLN A 122      -3.884  -8.833 -13.153  1.00  0.84           N  
ATOM    932  N   MET A 123      -3.982 -10.092  -7.081  1.00  0.84           N  
ATOM    933  CA  MET A 123      -4.721 -10.998  -6.235  1.00  0.84           C  
ATOM    934  C   MET A 123      -5.125 -10.391  -4.899  1.00  0.84           C  
ATOM    935  O   MET A 123      -6.108 -10.818  -4.294  1.00  0.84           O  
ATOM    936  CB  MET A 123      -3.818 -12.212  -5.944  1.00  0.84           C  
ATOM    937  CG  MET A 123      -3.482 -13.084  -7.165  1.00  0.84           C  
ATOM    938  SD  MET A 123      -2.236 -14.360  -6.787  1.00  0.84           S  
ATOM    939  CE  MET A 123      -3.226 -15.348  -5.624  1.00  0.84           C  
ATOM    940  N   GLY A 124      -4.376  -9.385  -4.397  1.00  0.82           N  
ATOM    941  CA  GLY A 124      -4.653  -8.745  -3.119  1.00  0.82           C  
ATOM    942  C   GLY A 124      -5.682  -7.650  -3.186  1.00  0.82           C  
ATOM    943  O   GLY A 124      -6.407  -7.420  -2.226  1.00  0.82           O  
ATOM    944  N   ASN A 125      -5.791  -6.918  -4.305  1.00  0.85           N  
ATOM    945  CA  ASN A 125      -6.725  -5.809  -4.432  1.00  0.85           C  
ATOM    946  C   ASN A 125      -8.195  -6.242  -4.298  1.00  0.85           C  
ATOM    947  O   ASN A 125      -8.675  -7.120  -5.010  1.00  0.85           O  
ATOM    948  CB  ASN A 125      -6.435  -5.084  -5.773  1.00  0.85           C  
ATOM    949  CG  ASN A 125      -7.100  -3.722  -5.892  1.00  0.85           C  
ATOM    950  OD1 ASN A 125      -7.573  -3.123  -4.931  1.00  0.85           O  
ATOM    951  ND2 ASN A 125      -7.074  -3.179  -7.134  1.00  0.85           N  
ATOM    952  N   GLY A 126      -8.943  -5.637  -3.347  1.00  0.81           N  
ATOM    953  CA  GLY A 126     -10.334  -5.974  -3.063  1.00  0.81           C  
ATOM    954  C   GLY A 126     -10.523  -7.086  -2.069  1.00  0.81           C  
ATOM    955  O   GLY A 126     -11.655  -7.405  -1.703  1.00  0.81           O  
ATOM    956  N   GLN A 127      -9.431  -7.700  -1.581  1.00  0.84           N  
ATOM    957  CA  GLN A 127      -9.490  -8.761  -0.598  1.00  0.84           C  
ATOM    958  C   GLN A 127      -9.904  -8.331   0.793  1.00  0.84           C  
ATOM    959  O   GLN A 127      -9.633  -7.225   1.251  1.00  0.84           O  
ATOM    960  CB  GLN A 127      -8.154  -9.522  -0.508  1.00  0.84           C  
ATOM    961  CG  GLN A 127      -7.849 -10.357  -1.767  1.00  0.84           C  
ATOM    962  CD  GLN A 127      -8.742 -11.589  -1.855  1.00  0.84           C  
ATOM    963  OE1 GLN A 127      -9.528 -11.915  -0.969  1.00  0.84           O  
ATOM    964  NE2 GLN A 127      -8.585 -12.315  -2.986  1.00  0.84           N  
ATOM    965  N   LEU A 128     -10.591  -9.232   1.513  1.00  0.81           N  
ATOM    966  CA  LEU A 128     -11.142  -8.927   2.815  1.00  0.81           C  
ATOM    967  C   LEU A 128     -10.253  -9.387   3.950  1.00  0.81           C  
ATOM    968  O   LEU A 128     -10.284 -10.536   4.382  1.00  0.81           O  
ATOM    969  CB  LEU A 128     -12.540  -9.569   2.978  1.00  0.81           C  
ATOM    970  CG  LEU A 128     -13.622  -8.949   2.070  1.00  0.81           C  
ATOM    971  CD1 LEU A 128     -14.865  -9.845   1.971  1.00  0.81           C  
ATOM    972  CD2 LEU A 128     -14.041  -7.560   2.566  1.00  0.81           C  
ATOM    973  N   ILE A 129      -9.474  -8.456   4.526  1.00  0.77           N  
ATOM    974  CA  ILE A 129      -8.740  -8.712   5.754  1.00  0.77           C  
ATOM    975  C   ILE A 129      -9.625  -8.199   6.864  1.00  0.77           C  
ATOM    976  O   ILE A 129     -10.123  -7.083   6.802  1.00  0.77           O  
ATOM    977  CB  ILE A 129      -7.358  -8.051   5.797  1.00  0.77           C  
ATOM    978  CG1 ILE A 129      -6.490  -8.582   4.627  1.00  0.77           C  
ATOM    979  CG2 ILE A 129      -6.680  -8.298   7.169  1.00  0.77           C  
ATOM    980  CD1 ILE A 129      -5.027  -8.110   4.634  1.00  0.77           C  
ATOM    981  N   GLY A 130      -9.935  -9.014   7.893  1.00  0.72           N  
ATOM    982  CA  GLY A 130     -10.719  -8.579   9.057  1.00  0.72           C  
ATOM    983  C   GLY A 130     -12.105  -8.038   8.779  1.00  0.72           C  
ATOM    984  O   GLY A 130     -12.652  -7.270   9.561  1.00  0.72           O  
ATOM    985  N   GLY A 131     -12.715  -8.422   7.640  1.00  0.78           N  
ATOM    986  CA  GLY A 131     -14.010  -7.894   7.224  1.00  0.78           C  
ATOM    987  C   GLY A 131     -13.982  -6.566   6.510  1.00  0.78           C  
ATOM    988  O   GLY A 131     -15.034  -6.002   6.227  1.00  0.78           O  
ATOM    989  N   ARG A 132     -12.801  -6.022   6.172  1.00  0.79           N  
ATOM    990  CA  ARG A 132     -12.712  -4.795   5.399  1.00  0.79           C  
ATOM    991  C   ARG A 132     -11.897  -5.021   4.144  1.00  0.79           C  
ATOM    992  O   ARG A 132     -10.936  -5.784   4.120  1.00  0.79           O  
ATOM    993  CB  ARG A 132     -12.055  -3.639   6.196  1.00  0.79           C  
ATOM    994  CG  ARG A 132     -12.880  -3.068   7.363  1.00  0.79           C  
ATOM    995  CD  ARG A 132     -12.102  -2.017   8.170  1.00  0.79           C  
ATOM    996  NE  ARG A 132     -12.993  -1.570   9.295  1.00  0.79           N  
ATOM    997  CZ  ARG A 132     -13.818  -0.515   9.259  1.00  0.79           C  
ATOM    998  NH1 ARG A 132     -13.960   0.226   8.165  1.00  0.79           N  
ATOM    999  NH2 ARG A 132     -14.534  -0.201  10.338  1.00  0.79           N  
ATOM   1000  N   GLN A 133     -12.285  -4.371   3.030  1.00  0.82           N  
ATOM   1001  CA  GLN A 133     -11.555  -4.498   1.785  1.00  0.82           C  
ATOM   1002  C   GLN A 133     -10.226  -3.765   1.792  1.00  0.82           C  
ATOM   1003  O   GLN A 133     -10.157  -2.578   2.103  1.00  0.82           O  
ATOM   1004  CB  GLN A 133     -12.394  -4.025   0.579  1.00  0.82           C  
ATOM   1005  CG  GLN A 133     -13.621  -4.934   0.367  1.00  0.82           C  
ATOM   1006  CD  GLN A 133     -14.457  -4.537  -0.847  1.00  0.82           C  
ATOM   1007  OE1 GLN A 133     -15.016  -3.446  -0.913  1.00  0.82           O  
ATOM   1008  NE2 GLN A 133     -14.584  -5.463  -1.827  1.00  0.82           N  
ATOM   1009  N   ILE A 134      -9.132  -4.468   1.437  1.00  0.86           N  
ATOM   1010  CA  ILE A 134      -7.828  -3.859   1.237  1.00  0.86           C  
ATOM   1011  C   ILE A 134      -7.741  -3.320  -0.172  1.00  0.86           C  
ATOM   1012  O   ILE A 134      -8.285  -3.893  -1.116  1.00  0.86           O  
ATOM   1013  CB  ILE A 134      -6.627  -4.786   1.486  1.00  0.86           C  
ATOM   1014  CG1 ILE A 134      -6.474  -5.942   0.468  1.00  0.86           C  
ATOM   1015  CG2 ILE A 134      -6.718  -5.312   2.925  1.00  0.86           C  
ATOM   1016  CD1 ILE A 134      -5.275  -6.866   0.733  1.00  0.86           C  
ATOM   1017  N   LYS A 135      -7.030  -2.201  -0.370  1.00  0.84           N  
ATOM   1018  CA  LYS A 135      -6.748  -1.732  -1.705  1.00  0.84           C  
ATOM   1019  C   LYS A 135      -5.253  -1.659  -1.862  1.00  0.84           C  
ATOM   1020  O   LYS A 135      -4.564  -0.990  -1.091  1.00  0.84           O  
ATOM   1021  CB  LYS A 135      -7.382  -0.354  -1.989  1.00  0.84           C  
ATOM   1022  CG  LYS A 135      -6.863   0.277  -3.291  1.00  0.84           C  
ATOM   1023  CD  LYS A 135      -7.642   1.518  -3.731  1.00  0.84           C  
ATOM   1024  CE  LYS A 135      -6.851   2.336  -4.756  1.00  0.84           C  
ATOM   1025  NZ  LYS A 135      -7.750   3.248  -5.493  1.00  0.84           N  
ATOM   1026  N   CYS A 136      -4.731  -2.351  -2.889  1.00  0.86           N  
ATOM   1027  CA  CYS A 136      -3.318  -2.455  -3.169  1.00  0.86           C  
ATOM   1028  C   CYS A 136      -2.982  -1.607  -4.384  1.00  0.86           C  
ATOM   1029  O   CYS A 136      -3.686  -1.620  -5.393  1.00  0.86           O  
ATOM   1030  CB  CYS A 136      -2.908  -3.927  -3.477  1.00  0.86           C  
ATOM   1031  SG  CYS A 136      -3.411  -5.141  -2.215  1.00  0.86           S  
ATOM   1032  N   SER A 137      -1.892  -0.829  -4.318  1.00  0.84           N  
ATOM   1033  CA  SER A 137      -1.430  -0.018  -5.426  1.00  0.84           C  
ATOM   1034  C   SER A 137       0.074  -0.055  -5.451  1.00  0.84           C  
ATOM   1035  O   SER A 137       0.723  -0.483  -4.503  1.00  0.84           O  
ATOM   1036  CB  SER A 137      -1.930   1.460  -5.377  1.00  0.84           C  
ATOM   1037  OG  SER A 137      -1.699   2.084  -4.112  1.00  0.84           O  
ATOM   1038  N   TRP A 138       0.692   0.345  -6.579  1.00  0.85           N  
ATOM   1039  CA  TRP A 138       2.130   0.497  -6.663  1.00  0.85           C  
ATOM   1040  C   TRP A 138       2.665   1.596  -5.764  1.00  0.85           C  
ATOM   1041  O   TRP A 138       2.179   2.726  -5.764  1.00  0.85           O  
ATOM   1042  CB  TRP A 138       2.577   0.780  -8.119  1.00  0.85           C  
ATOM   1043  CG  TRP A 138       2.234  -0.332  -9.086  1.00  0.85           C  
ATOM   1044  CD1 TRP A 138       1.331  -0.394 -10.117  1.00  0.85           C  
ATOM   1045  CD2 TRP A 138       2.861  -1.622  -9.028  1.00  0.85           C  
ATOM   1046  NE1 TRP A 138       1.348  -1.649 -10.694  1.00  0.85           N  
ATOM   1047  CE2 TRP A 138       2.294  -2.403 -10.044  1.00  0.85           C  
ATOM   1048  CE3 TRP A 138       3.832  -2.135  -8.173  1.00  0.85           C  
ATOM   1049  CZ2 TRP A 138       2.706  -3.709 -10.262  1.00  0.85           C  
ATOM   1050  CZ3 TRP A 138       4.215  -3.464  -8.367  1.00  0.85           C  
ATOM   1051  CH2 TRP A 138       3.712  -4.219  -9.430  1.00  0.85           C  
ATOM   1052  N   GLY A 139       3.694   1.279  -4.963  1.00  0.74           N  
ATOM   1053  CA  GLY A 139       4.281   2.208  -4.025  1.00  0.74           C  
ATOM   1054  C   GLY A 139       5.409   2.954  -4.645  1.00  0.74           C  
ATOM   1055  O   GLY A 139       6.417   2.384  -5.051  1.00  0.74           O  
ATOM   1056  N   SER A 140       5.315   4.287  -4.665  1.00  0.66           N  
ATOM   1057  CA  SER A 140       6.462   5.104  -4.989  1.00  0.66           C  
ATOM   1058  C   SER A 140       7.308   5.169  -3.745  1.00  0.66           C  
ATOM   1059  O   SER A 140       6.778   5.344  -2.649  1.00  0.66           O  
ATOM   1060  CB  SER A 140       6.098   6.550  -5.399  1.00  0.66           C  
ATOM   1061  OG  SER A 140       5.320   6.528  -6.596  1.00  0.66           O  
ATOM   1062  N   LYS A 141       8.645   5.017  -3.862  1.00  0.59           N  
ATOM   1063  CA  LYS A 141       9.563   5.239  -2.760  1.00  0.59           C  
ATOM   1064  C   LYS A 141       9.373   6.644  -2.196  1.00  0.59           C  
ATOM   1065  O   LYS A 141       9.329   7.574  -3.002  1.00  0.59           O  
ATOM   1066  CB  LYS A 141      11.057   5.077  -3.215  1.00  0.59           C  
ATOM   1067  CG  LYS A 141      11.457   5.803  -4.528  1.00  0.59           C  
ATOM   1068  CD  LYS A 141      12.933   5.596  -4.950  1.00  0.59           C  
ATOM   1069  CE  LYS A 141      13.203   6.045  -6.399  1.00  0.59           C  
ATOM   1070  NZ  LYS A 141      14.609   5.819  -6.818  1.00  0.59           N  
ATOM   1071  N   PRO A 142       9.238   6.914  -0.892  1.00  0.50           N  
ATOM   1072  CA  PRO A 142       9.429   8.265  -0.394  1.00  0.50           C  
ATOM   1073  C   PRO A 142      10.817   8.757  -0.761  1.00  0.50           C  
ATOM   1074  O   PRO A 142      11.809   8.116  -0.450  1.00  0.50           O  
ATOM   1075  CB  PRO A 142       9.190   8.159   1.121  1.00  0.50           C  
ATOM   1076  CG  PRO A 142       9.581   6.717   1.465  1.00  0.50           C  
ATOM   1077  CD  PRO A 142       9.254   5.926   0.190  1.00  0.50           C  
ATOM   1078  N   THR A 143      10.871   9.894  -1.488  1.00  0.45           N  
ATOM   1079  CA  THR A 143      12.083  10.561  -1.914  1.00  0.45           C  
ATOM   1080  C   THR A 143      12.975  10.802  -0.716  1.00  0.45           C  
ATOM   1081  O   THR A 143      12.444  11.279   0.291  1.00  0.45           O  
ATOM   1082  CB  THR A 143      11.771  11.916  -2.544  1.00  0.45           C  
ATOM   1083  OG1 THR A 143      10.558  11.870  -3.279  1.00  0.45           O  
ATOM   1084  CG2 THR A 143      12.856  12.282  -3.557  1.00  0.45           C  
ATOM   1085  N   PRO A 144      14.272  10.503  -0.689  1.00  0.45           N  
ATOM   1086  CA  PRO A 144      15.119  10.818   0.451  1.00  0.45           C  
ATOM   1087  C   PRO A 144      15.013  12.262   0.879  1.00  0.45           C  
ATOM   1088  O   PRO A 144      15.059  13.143   0.019  1.00  0.45           O  
ATOM   1089  CB  PRO A 144      16.539  10.456  -0.003  1.00  0.45           C  
ATOM   1090  CG  PRO A 144      16.345   9.405  -1.102  1.00  0.45           C  
ATOM   1091  CD  PRO A 144      14.994   9.769  -1.727  1.00  0.45           C  
ATOM   1092  N   GLN A 145      14.817  12.512   2.187  1.00  0.46           N  
ATOM   1093  CA  GLN A 145      14.581  13.824   2.732  1.00  0.46           C  
ATOM   1094  C   GLN A 145      15.768  14.758   2.505  1.00  0.46           C  
ATOM   1095  O   GLN A 145      16.720  14.814   3.278  1.00  0.46           O  
ATOM   1096  CB  GLN A 145      14.240  13.645   4.227  1.00  0.46           C  
ATOM   1097  CG  GLN A 145      13.506  14.833   4.882  1.00  0.46           C  
ATOM   1098  CD  GLN A 145      13.078  14.451   6.302  1.00  0.46           C  
ATOM   1099  OE1 GLN A 145      13.270  13.335   6.770  1.00  0.46           O  
ATOM   1100  NE2 GLN A 145      12.444  15.411   7.018  1.00  0.46           N  
ATOM   1101  N   GLY A 146      15.766  15.472   1.368  1.00  0.48           N  
ATOM   1102  CA  GLY A 146      16.993  16.038   0.848  1.00  0.48           C  
ATOM   1103  C   GLY A 146      16.773  16.474  -0.558  1.00  0.48           C  
ATOM   1104  O   GLY A 146      17.171  17.570  -0.937  1.00  0.48           O  
ATOM   1105  N   THR A 147      16.024  15.677  -1.352  1.00  0.52           N  
ATOM   1106  CA  THR A 147      15.601  16.111  -2.681  1.00  0.52           C  
ATOM   1107  C   THR A 147      14.160  16.505  -2.584  1.00  0.52           C  
ATOM   1108  O   THR A 147      13.262  15.931  -3.197  1.00  0.52           O  
ATOM   1109  CB  THR A 147      15.801  15.180  -3.881  1.00  0.52           C  
ATOM   1110  OG1 THR A 147      17.031  14.484  -3.791  1.00  0.52           O  
ATOM   1111  CG2 THR A 147      15.890  16.003  -5.186  1.00  0.52           C  
ATOM   1112  N   ALA A 148      13.917  17.592  -1.814  1.00  0.45           N  
ATOM   1113  CA  ALA A 148      12.815  18.499  -2.058  1.00  0.45           C  
ATOM   1114  C   ALA A 148      13.002  18.991  -3.474  1.00  0.45           C  
ATOM   1115  O   ALA A 148      14.016  19.613  -3.774  1.00  0.45           O  
ATOM   1116  CB  ALA A 148      12.843  19.750  -1.139  1.00  0.45           C  
ATOM   1117  N   SER A 149      12.056  18.661  -4.382  1.00  0.45           N  
ATOM   1118  CA  SER A 149      11.970  19.199  -5.726  1.00  0.45           C  
ATOM   1119  C   SER A 149      12.125  20.695  -5.663  1.00  0.45           C  
ATOM   1120  O   SER A 149      11.292  21.391  -5.087  1.00  0.45           O  
ATOM   1121  CB  SER A 149      10.611  18.836  -6.418  1.00  0.45           C  
ATOM   1122  OG  SER A 149       9.516  18.844  -5.497  1.00  0.45           O  
ATOM   1123  N   LEU A 150      13.249  21.219  -6.227  1.00  0.53           N  
ATOM   1124  CA  LEU A 150      13.476  22.629  -6.487  1.00  0.53           C  
ATOM   1125  C   LEU A 150      12.202  23.214  -7.036  1.00  0.53           C  
ATOM   1126  O   LEU A 150      11.727  22.629  -8.016  1.00  0.53           O  
ATOM   1127  CB  LEU A 150      14.551  22.796  -7.590  1.00  0.53           C  
ATOM   1128  CG  LEU A 150      15.990  22.512  -7.134  1.00  0.53           C  
ATOM   1129  CD1 LEU A 150      16.812  21.874  -8.268  1.00  0.53           C  
ATOM   1130  CD2 LEU A 150      16.646  23.807  -6.628  1.00  0.53           C  
ATOM   1131  N   PRO A 151      11.558  24.231  -6.451  1.00  0.53           N  
ATOM   1132  CA  PRO A 151      10.232  24.643  -6.871  1.00  0.53           C  
ATOM   1133  C   PRO A 151      10.315  24.968  -8.330  1.00  0.53           C  
ATOM   1134  O   PRO A 151      11.140  25.808  -8.666  1.00  0.53           O  
ATOM   1135  CB  PRO A 151       9.896  25.873  -6.009  1.00  0.53           C  
ATOM   1136  CG  PRO A 151      11.262  26.349  -5.497  1.00  0.53           C  
ATOM   1137  CD  PRO A 151      12.064  25.055  -5.365  1.00  0.53           C  
ATOM   1138  N   LEU A 152       9.541  24.233  -9.174  1.00  0.54           N  
ATOM   1139  CA  LEU A 152       9.678  24.182 -10.617  1.00  0.54           C  
ATOM   1140  C   LEU A 152      10.051  25.525 -11.175  1.00  0.54           C  
ATOM   1141  O   LEU A 152       9.369  26.480 -10.788  1.00  0.54           O  
ATOM   1142  CB  LEU A 152       8.334  23.747 -11.245  1.00  0.54           C  
ATOM   1143  CG  LEU A 152       7.976  22.266 -11.023  1.00  0.54           C  
ATOM   1144  CD1 LEU A 152       6.452  22.086 -10.924  1.00  0.54           C  
ATOM   1145  CD2 LEU A 152       8.566  21.390 -12.141  1.00  0.54           C  
ATOM   1146  N   PRO A 153      11.077  25.722 -12.013  1.00  0.64           N  
ATOM   1147  CA  PRO A 153      11.367  27.043 -12.539  1.00  0.64           C  
ATOM   1148  C   PRO A 153      10.106  27.577 -13.182  1.00  0.64           C  
ATOM   1149  O   PRO A 153       9.523  26.788 -13.934  1.00  0.64           O  
ATOM   1150  CB  PRO A 153      12.509  26.837 -13.550  1.00  0.64           C  
ATOM   1151  CG  PRO A 153      12.443  25.345 -13.903  1.00  0.64           C  
ATOM   1152  CD  PRO A 153      11.914  24.691 -12.624  1.00  0.64           C  
ATOM   1153  N   PRO A 154       9.584  28.771 -12.869  1.00  0.62           N  
ATOM   1154  CA  PRO A 154       8.298  29.224 -13.375  1.00  0.62           C  
ATOM   1155  C   PRO A 154       8.287  29.083 -14.875  1.00  0.62           C  
ATOM   1156  O   PRO A 154       9.371  29.303 -15.423  1.00  0.62           O  
ATOM   1157  CB  PRO A 154       8.174  30.689 -12.919  1.00  0.62           C  
ATOM   1158  CG  PRO A 154       9.610  31.106 -12.575  1.00  0.62           C  
ATOM   1159  CD  PRO A 154      10.255  29.808 -12.090  1.00  0.62           C  
ATOM   1160  N   PRO A 155       7.228  28.690 -15.575  1.00  0.59           N  
ATOM   1161  CA  PRO A 155       7.290  28.433 -17.006  1.00  0.59           C  
ATOM   1162  C   PRO A 155       7.900  29.614 -17.720  1.00  0.59           C  
ATOM   1163  O   PRO A 155       7.357  30.714 -17.617  1.00  0.59           O  
ATOM   1164  CB  PRO A 155       5.824  28.196 -17.421  1.00  0.59           C  
ATOM   1165  CG  PRO A 155       5.003  28.835 -16.291  1.00  0.59           C  
ATOM   1166  CD  PRO A 155       5.869  28.614 -15.054  1.00  0.59           C  
ATOM   1167  N   ALA A 156       9.051  29.415 -18.409  1.00  0.57           N  
ATOM   1168  CA  ALA A 156       9.773  30.480 -19.059  1.00  0.57           C  
ATOM   1169  C   ALA A 156       8.847  31.193 -19.999  1.00  0.57           C  
ATOM   1170  O   ALA A 156       8.268  30.555 -20.872  1.00  0.57           O  
ATOM   1171  CB  ALA A 156      10.976  29.926 -19.854  1.00  0.57           C  
ATOM   1172  N   LEU A 157       8.630  32.505 -19.761  1.00  0.47           N  
ATOM   1173  CA  LEU A 157       7.596  33.265 -20.420  1.00  0.47           C  
ATOM   1174  C   LEU A 157       7.644  33.133 -21.923  1.00  0.47           C  
ATOM   1175  O   LEU A 157       8.447  33.767 -22.606  1.00  0.47           O  
ATOM   1176  CB  LEU A 157       7.758  34.767 -20.095  1.00  0.47           C  
ATOM   1177  CG  LEU A 157       7.351  35.186 -18.672  1.00  0.47           C  
ATOM   1178  CD1 LEU A 157       8.065  36.490 -18.278  1.00  0.47           C  
ATOM   1179  CD2 LEU A 157       5.826  35.350 -18.564  1.00  0.47           C  
ATOM   1180  N   ALA A 158       6.761  32.269 -22.462  1.00  0.52           N  
ATOM   1181  CA  ALA A 158       6.629  32.048 -23.866  1.00  0.52           C  
ATOM   1182  C   ALA A 158       6.102  33.345 -24.465  1.00  0.52           C  
ATOM   1183  O   ALA A 158       5.162  33.915 -23.907  1.00  0.52           O  
ATOM   1184  CB  ALA A 158       5.692  30.858 -24.139  1.00  0.52           C  
ATOM   1185  N   PRO A 159       6.671  33.895 -25.521  1.00  0.52           N  
ATOM   1186  CA  PRO A 159       6.382  35.278 -25.839  1.00  0.52           C  
ATOM   1187  C   PRO A 159       5.105  35.347 -26.638  1.00  0.52           C  
ATOM   1188  O   PRO A 159       5.121  35.319 -27.866  1.00  0.52           O  
ATOM   1189  CB  PRO A 159       7.603  35.760 -26.645  1.00  0.52           C  
ATOM   1190  CG  PRO A 159       8.261  34.474 -27.160  1.00  0.52           C  
ATOM   1191  CD  PRO A 159       7.938  33.450 -26.080  1.00  0.52           C  
ATOM   1192  N   PHE A 160       3.981  35.510 -25.930  1.00  0.47           N  
ATOM   1193  CA  PHE A 160       2.719  35.824 -26.531  1.00  0.47           C  
ATOM   1194  C   PHE A 160       2.140  37.016 -25.835  1.00  0.47           C  
ATOM   1195  O   PHE A 160       1.378  36.940 -24.879  1.00  0.47           O  
ATOM   1196  CB  PHE A 160       1.661  34.677 -26.593  1.00  0.47           C  
ATOM   1197  CG  PHE A 160       1.998  33.417 -25.839  1.00  0.47           C  
ATOM   1198  CD1 PHE A 160       2.673  32.381 -26.501  1.00  0.47           C  
ATOM   1199  CD2 PHE A 160       1.539  33.193 -24.528  1.00  0.47           C  
ATOM   1200  CE1 PHE A 160       2.850  31.136 -25.890  1.00  0.47           C  
ATOM   1201  CE2 PHE A 160       1.709  31.944 -23.913  1.00  0.47           C  
ATOM   1202  CZ  PHE A 160       2.330  30.905 -24.612  1.00  0.47           C  
ATOM   1203  N   SER A 161       2.449  38.169 -26.418  1.00  0.48           N  
ATOM   1204  CA  SER A 161       1.429  39.148 -26.701  1.00  0.48           C  
ATOM   1205  C   SER A 161       0.967  40.110 -25.629  1.00  0.48           C  
ATOM   1206  O   SER A 161      -0.017  39.901 -24.936  1.00  0.48           O  
ATOM   1207  CB  SER A 161       0.184  38.544 -27.383  1.00  0.48           C  
ATOM   1208  OG  SER A 161       0.568  37.800 -28.541  1.00  0.48           O  
ATOM   1209  N   THR A 162       1.604  41.290 -25.625  1.00  0.52           N  
ATOM   1210  CA  THR A 162       0.963  42.593 -25.474  1.00  0.52           C  
ATOM   1211  C   THR A 162      -0.176  42.831 -24.487  1.00  0.52           C  
ATOM   1212  O   THR A 162      -1.337  42.910 -24.876  1.00  0.52           O  
ATOM   1213  CB  THR A 162       0.511  43.086 -26.837  1.00  0.52           C  
ATOM   1214  OG1 THR A 162       1.489  42.774 -27.819  1.00  0.52           O  
ATOM   1215  CG2 THR A 162       0.397  44.611 -26.845  1.00  0.52           C  
ATOM   1216  N   GLY A 163       0.097  43.037 -23.178  1.00  0.60           N  
ATOM   1217  CA  GLY A 163      -1.005  43.520 -22.341  1.00  0.60           C  
ATOM   1218  C   GLY A 163      -0.827  43.618 -20.855  1.00  0.60           C  
ATOM   1219  O   GLY A 163      -1.772  43.952 -20.144  1.00  0.60           O  
ATOM   1220  N   VAL A 164       0.380  43.391 -20.313  1.00  0.60           N  
ATOM   1221  CA  VAL A 164       0.595  43.456 -18.873  1.00  0.60           C  
ATOM   1222  C   VAL A 164       0.822  44.891 -18.436  1.00  0.60           C  
ATOM   1223  O   VAL A 164       1.870  45.488 -18.674  1.00  0.60           O  
ATOM   1224  CB  VAL A 164       1.721  42.558 -18.346  1.00  0.60           C  
ATOM   1225  CG1 VAL A 164       1.088  41.478 -17.442  1.00  0.60           C  
ATOM   1226  CG2 VAL A 164       2.545  41.930 -19.492  1.00  0.60           C  
ATOM   1227  N   SER A 165      -0.191  45.490 -17.783  1.00  0.66           N  
ATOM   1228  CA  SER A 165      -0.114  46.846 -17.259  1.00  0.66           C  
ATOM   1229  C   SER A 165       0.558  46.856 -15.886  1.00  0.66           C  
ATOM   1230  O   SER A 165       0.515  45.868 -15.156  1.00  0.66           O  
ATOM   1231  CB  SER A 165      -1.514  47.513 -17.177  1.00  0.66           C  
ATOM   1232  OG  SER A 165      -1.419  48.907 -16.872  1.00  0.66           O  
ATOM   1233  N   ALA A 166       1.184  47.988 -15.484  1.00  0.59           N  
ATOM   1234  CA  ALA A 166       2.004  48.150 -14.287  1.00  0.59           C  
ATOM   1235  C   ALA A 166       1.297  47.797 -12.973  1.00  0.59           C  
ATOM   1236  O   ALA A 166       1.902  47.307 -12.019  1.00  0.59           O  
ATOM   1237  CB  ALA A 166       2.544  49.599 -14.252  1.00  0.59           C  
ATOM   1238  N   THR A 167      -0.033  48.003 -12.926  1.00  0.73           N  
ATOM   1239  CA  THR A 167      -0.924  47.633 -11.829  1.00  0.73           C  
ATOM   1240  C   THR A 167      -0.906  46.150 -11.502  1.00  0.73           C  
ATOM   1241  O   THR A 167      -0.857  45.776 -10.331  1.00  0.73           O  
ATOM   1242  CB  THR A 167      -2.372  48.035 -12.095  1.00  0.73           C  
ATOM   1243  OG1 THR A 167      -2.416  49.371 -12.571  1.00  0.73           O  
ATOM   1244  CG2 THR A 167      -3.194  48.010 -10.798  1.00  0.73           C  
ATOM   1245  N   ASP A 168      -0.900  45.259 -12.524  1.00  0.71           N  
ATOM   1246  CA  ASP A 168      -0.875  43.814 -12.363  1.00  0.71           C  
ATOM   1247  C   ASP A 168       0.416  43.374 -11.678  1.00  0.71           C  
ATOM   1248  O   ASP A 168       0.428  42.634 -10.696  1.00  0.71           O  
ATOM   1249  CB  ASP A 168      -1.073  43.160 -13.757  1.00  0.71           C  
ATOM   1250  CG  ASP A 168      -1.573  41.735 -13.602  1.00  0.71           C  
ATOM   1251  OD1 ASP A 168      -0.722  40.815 -13.532  1.00  0.71           O  
ATOM   1252  OD2 ASP A 168      -2.817  41.572 -13.554  1.00  0.71           O  
ATOM   1253  N   LEU A 169       1.542  43.969 -12.122  1.00  0.69           N  
ATOM   1254  CA  LEU A 169       2.859  43.737 -11.568  1.00  0.69           C  
ATOM   1255  C   LEU A 169       2.941  44.092 -10.084  1.00  0.69           C  
ATOM   1256  O   LEU A 169       3.460  43.344  -9.253  1.00  0.69           O  
ATOM   1257  CB  LEU A 169       3.894  44.587 -12.353  1.00  0.69           C  
ATOM   1258  CG  LEU A 169       5.279  43.921 -12.478  1.00  0.69           C  
ATOM   1259  CD1 LEU A 169       5.393  43.184 -13.824  1.00  0.69           C  
ATOM   1260  CD2 LEU A 169       6.430  44.926 -12.302  1.00  0.69           C  
ATOM   1261  N   LEU A 170       2.368  45.252  -9.709  1.00  0.77           N  
ATOM   1262  CA  LEU A 170       2.301  45.709  -8.336  1.00  0.77           C  
ATOM   1263  C   LEU A 170       1.366  44.888  -7.449  1.00  0.77           C  
ATOM   1264  O   LEU A 170       1.655  44.630  -6.279  1.00  0.77           O  
ATOM   1265  CB  LEU A 170       1.954  47.212  -8.281  1.00  0.77           C  
ATOM   1266  CG  LEU A 170       2.221  47.883  -6.914  1.00  0.77           C  
ATOM   1267  CD1 LEU A 170       3.709  47.834  -6.514  1.00  0.77           C  
ATOM   1268  CD2 LEU A 170       1.733  49.339  -6.946  1.00  0.77           C  
ATOM   1269  N   ALA A 171       0.220  44.419  -7.989  1.00  0.75           N  
ATOM   1270  CA  ALA A 171      -0.677  43.496  -7.318  1.00  0.75           C  
ATOM   1271  C   ALA A 171       0.023  42.177  -6.978  1.00  0.75           C  
ATOM   1272  O   ALA A 171      -0.065  41.685  -5.849  1.00  0.75           O  
ATOM   1273  CB  ALA A 171      -1.922  43.263  -8.205  1.00  0.75           C  
ATOM   1274  N   TYR A 172       0.817  41.642  -7.930  1.00  0.73           N  
ATOM   1275  CA  TYR A 172       1.694  40.497  -7.744  1.00  0.73           C  
ATOM   1276  C   TYR A 172       2.752  40.702  -6.664  1.00  0.73           C  
ATOM   1277  O   TYR A 172       2.961  39.832  -5.821  1.00  0.73           O  
ATOM   1278  CB  TYR A 172       2.392  40.131  -9.083  1.00  0.73           C  
ATOM   1279  CG  TYR A 172       1.907  38.796  -9.552  1.00  0.73           C  
ATOM   1280  CD1 TYR A 172       2.532  37.621  -9.103  1.00  0.73           C  
ATOM   1281  CD2 TYR A 172       0.808  38.701 -10.417  1.00  0.73           C  
ATOM   1282  CE1 TYR A 172       2.079  36.367  -9.536  1.00  0.73           C  
ATOM   1283  CE2 TYR A 172       0.350  37.448 -10.846  1.00  0.73           C  
ATOM   1284  CZ  TYR A 172       0.990  36.284 -10.408  1.00  0.73           C  
ATOM   1285  OH  TYR A 172       0.540  35.031 -10.861  1.00  0.73           O  
ATOM   1286  N   GLN A 173       3.409  41.883  -6.628  1.00  0.79           N  
ATOM   1287  CA  GLN A 173       4.387  42.250  -5.608  1.00  0.79           C  
ATOM   1288  C   GLN A 173       3.813  42.221  -4.193  1.00  0.79           C  
ATOM   1289  O   GLN A 173       4.417  41.689  -3.260  1.00  0.79           O  
ATOM   1290  CB  GLN A 173       4.924  43.687  -5.872  1.00  0.79           C  
ATOM   1291  CG  GLN A 173       6.083  44.160  -4.950  1.00  0.79           C  
ATOM   1292  CD  GLN A 173       7.444  43.641  -5.422  1.00  0.79           C  
ATOM   1293  OE1 GLN A 173       7.634  43.228  -6.559  1.00  0.79           O  
ATOM   1294  NE2 GLN A 173       8.453  43.694  -4.518  1.00  0.79           N  
ATOM   1295  N   ARG A 174       2.597  42.773  -4.008  1.00  0.73           N  
ATOM   1296  CA  ARG A 174       1.868  42.730  -2.753  1.00  0.73           C  
ATOM   1297  C   ARG A 174       1.477  41.318  -2.324  1.00  0.73           C  
ATOM   1298  O   ARG A 174       1.608  40.960  -1.154  1.00  0.73           O  
ATOM   1299  CB  ARG A 174       0.607  43.625  -2.834  1.00  0.73           C  
ATOM   1300  CG  ARG A 174       0.953  45.122  -2.985  1.00  0.73           C  
ATOM   1301  CD  ARG A 174      -0.262  46.049  -3.100  1.00  0.73           C  
ATOM   1302  NE  ARG A 174      -0.780  46.246  -1.699  1.00  0.73           N  
ATOM   1303  CZ  ARG A 174      -2.068  46.291  -1.333  1.00  0.73           C  
ATOM   1304  NH1 ARG A 174      -3.050  46.100  -2.206  1.00  0.73           N  
ATOM   1305  NH2 ARG A 174      -2.385  46.536  -0.062  1.00  0.73           N  
ATOM   1306  N   LEU A 175       1.001  40.476  -3.264  1.00  0.78           N  
ATOM   1307  CA  LEU A 175       0.681  39.078  -3.016  1.00  0.78           C  
ATOM   1308  C   LEU A 175       1.886  38.211  -2.678  1.00  0.78           C  
ATOM   1309  O   LEU A 175       1.826  37.314  -1.839  1.00  0.78           O  
ATOM   1310  CB  LEU A 175      -0.083  38.473  -4.218  1.00  0.78           C  
ATOM   1311  CG  LEU A 175      -0.698  37.074  -3.970  1.00  0.78           C  
ATOM   1312  CD1 LEU A 175      -1.758  37.089  -2.854  1.00  0.78           C  
ATOM   1313  CD2 LEU A 175      -1.300  36.517  -5.269  1.00  0.78           C  
ATOM   1314  N   ALA A 176       3.035  38.452  -3.327  1.00  0.69           N  
ATOM   1315  CA  ALA A 176       4.270  37.774  -3.008  1.00  0.69           C  
ATOM   1316  C   ALA A 176       4.790  38.067  -1.600  1.00  0.69           C  
ATOM   1317  O   ALA A 176       5.191  37.164  -0.867  1.00  0.69           O  
ATOM   1318  CB  ALA A 176       5.314  38.178  -4.062  1.00  0.69           C  
ATOM   1319  N   LEU A 177       4.755  39.345  -1.173  1.00  0.70           N  
ATOM   1320  CA  LEU A 177       5.097  39.765   0.176  1.00  0.70           C  
ATOM   1321  C   LEU A 177       4.147  39.247   1.247  1.00  0.70           C  
ATOM   1322  O   LEU A 177       4.575  38.859   2.335  1.00  0.70           O  
ATOM   1323  CB  LEU A 177       5.186  41.308   0.249  1.00  0.70           C  
ATOM   1324  CG  LEU A 177       6.447  41.872  -0.442  1.00  0.70           C  
ATOM   1325  CD1 LEU A 177       6.297  43.373  -0.740  1.00  0.70           C  
ATOM   1326  CD2 LEU A 177       7.711  41.608   0.397  1.00  0.70           C  
ATOM   1327  N   SER A 178       2.826  39.199   0.964  1.00  0.70           N  
ATOM   1328  CA  SER A 178       1.810  38.712   1.896  1.00  0.70           C  
ATOM   1329  C   SER A 178       2.013  37.261   2.311  1.00  0.70           C  
ATOM   1330  O   SER A 178       1.812  36.900   3.469  1.00  0.70           O  
ATOM   1331  CB  SER A 178       0.346  38.958   1.413  1.00  0.70           C  
ATOM   1332  OG  SER A 178      -0.084  38.057   0.392  1.00  0.70           O  
ATOM   1333  N   LYS A 179       2.488  36.405   1.383  1.00  0.58           N  
ATOM   1334  CA  LYS A 179       2.807  35.017   1.655  1.00  0.58           C  
ATOM   1335  C   LYS A 179       4.080  34.796   2.460  1.00  0.58           C  
ATOM   1336  O   LYS A 179       4.276  33.731   3.039  1.00  0.58           O  
ATOM   1337  CB  LYS A 179       2.911  34.228   0.329  1.00  0.58           C  
ATOM   1338  CG  LYS A 179       1.533  34.013  -0.317  1.00  0.58           C  
ATOM   1339  CD  LYS A 179       1.565  33.039  -1.506  1.00  0.58           C  
ATOM   1340  CE  LYS A 179       0.173  32.785  -2.094  1.00  0.58           C  
ATOM   1341  NZ  LYS A 179       0.224  31.657  -3.052  1.00  0.58           N  
ATOM   1342  N   MET A 180       4.986  35.786   2.558  1.00  0.55           N  
ATOM   1343  CA  MET A 180       6.130  35.655   3.439  1.00  0.55           C  
ATOM   1344  C   MET A 180       5.789  36.026   4.877  1.00  0.55           C  
ATOM   1345  O   MET A 180       6.441  35.577   5.820  1.00  0.55           O  
ATOM   1346  CB  MET A 180       7.298  36.532   2.954  1.00  0.55           C  
ATOM   1347  CG  MET A 180       7.807  36.129   1.560  1.00  0.55           C  
ATOM   1348  SD  MET A 180       9.381  36.933   1.138  1.00  0.55           S  
ATOM   1349  CE  MET A 180       8.989  37.184  -0.613  1.00  0.55           C  
ATOM   1350  N   ALA A 181       4.718  36.823   5.088  1.00  0.58           N  
ATOM   1351  CA  ALA A 181       4.275  37.240   6.401  1.00  0.58           C  
ATOM   1352  C   ALA A 181       3.487  36.152   7.139  1.00  0.58           C  
ATOM   1353  O   ALA A 181       3.351  36.196   8.360  1.00  0.58           O  
ATOM   1354  CB  ALA A 181       3.395  38.506   6.284  1.00  0.58           C  
ATOM   1355  N   SER A 182       2.967  35.121   6.435  1.00  0.58           N  
ATOM   1356  CA  SER A 182       2.091  34.106   7.011  1.00  0.58           C  
ATOM   1357  C   SER A 182       2.835  32.880   7.531  1.00  0.58           C  
ATOM   1358  O   SER A 182       2.233  32.007   8.154  1.00  0.58           O  
ATOM   1359  CB  SER A 182       1.028  33.632   5.974  1.00  0.58           C  
ATOM   1360  OG  SER A 182       1.619  33.307   4.715  1.00  0.58           O  
ATOM   1361  N   ASN A 183       4.173  32.811   7.354  1.00  0.54           N  
ATOM   1362  CA  ASN A 183       4.975  31.652   7.713  1.00  0.54           C  
ATOM   1363  C   ASN A 183       5.855  31.867   8.947  1.00  0.54           C  
ATOM   1364  O   ASN A 183       6.710  31.035   9.243  1.00  0.54           O  
ATOM   1365  CB  ASN A 183       5.825  31.202   6.487  1.00  0.54           C  
ATOM   1366  CG  ASN A 183       5.057  30.139   5.702  1.00  0.54           C  
ATOM   1367  OD1 ASN A 183       3.849  30.199   5.503  1.00  0.54           O  
ATOM   1368  ND2 ASN A 183       5.777  29.085   5.247  1.00  0.54           N  
ATOM   1369  N   HIS A 184       5.651  32.942   9.736  1.00  0.46           N  
ATOM   1370  CA  HIS A 184       6.364  33.131  10.991  1.00  0.46           C  
ATOM   1371  C   HIS A 184       5.362  33.226  12.128  1.00  0.46           C  
ATOM   1372  O   HIS A 184       4.667  34.239  12.213  1.00  0.46           O  
ATOM   1373  CB  HIS A 184       7.183  34.436  11.000  1.00  0.46           C  
ATOM   1374  CG  HIS A 184       8.432  34.300  10.202  1.00  0.46           C  
ATOM   1375  ND1 HIS A 184       9.509  33.695  10.813  1.00  0.46           N  
ATOM   1376  CD2 HIS A 184       8.740  34.637   8.922  1.00  0.46           C  
ATOM   1377  CE1 HIS A 184      10.455  33.676   9.904  1.00  0.46           C  
ATOM   1378  NE2 HIS A 184      10.046  34.234   8.739  1.00  0.46           N  
ATOM   1379  N   PRO A 185       5.216  32.267  13.033  1.00  0.50           N  
ATOM   1380  CA  PRO A 185       4.487  32.488  14.271  1.00  0.50           C  
ATOM   1381  C   PRO A 185       5.319  33.242  15.309  1.00  0.50           C  
ATOM   1382  O   PRO A 185       6.504  32.959  15.456  1.00  0.50           O  
ATOM   1383  CB  PRO A 185       4.181  31.058  14.746  1.00  0.50           C  
ATOM   1384  CG  PRO A 185       5.346  30.201  14.224  1.00  0.50           C  
ATOM   1385  CD  PRO A 185       5.849  30.947  12.981  1.00  0.50           C  
ATOM   1386  N   ALA A 186       4.690  34.181  16.051  1.00  0.44           N  
ATOM   1387  CA  ALA A 186       5.209  34.799  17.260  1.00  0.44           C  
ATOM   1388  C   ALA A 186       6.039  36.075  17.084  1.00  0.44           C  
ATOM   1389  O   ALA A 186       7.248  36.046  16.883  1.00  0.44           O  
ATOM   1390  CB  ALA A 186       5.854  33.811  18.268  1.00  0.44           C  
ATOM   1391  N   LEU A 187       5.392  37.248  17.258  1.00  0.47           N  
ATOM   1392  CA  LEU A 187       5.670  38.092  18.410  1.00  0.47           C  
ATOM   1393  C   LEU A 187       4.620  39.177  18.565  1.00  0.47           C  
ATOM   1394  O   LEU A 187       4.589  40.182  17.861  1.00  0.47           O  
ATOM   1395  CB  LEU A 187       7.084  38.737  18.421  1.00  0.47           C  
ATOM   1396  CG  LEU A 187       7.518  39.339  19.778  1.00  0.47           C  
ATOM   1397  CD1 LEU A 187       7.633  38.279  20.891  1.00  0.47           C  
ATOM   1398  CD2 LEU A 187       8.865  40.063  19.622  1.00  0.47           C  
ATOM   1399  N   MET A 188       3.684  38.975  19.510  1.00  0.46           N  
ATOM   1400  CA  MET A 188       2.800  40.025  19.974  1.00  0.46           C  
ATOM   1401  C   MET A 188       3.472  41.132  20.786  1.00  0.46           C  
ATOM   1402  O   MET A 188       4.325  40.877  21.628  1.00  0.46           O  
ATOM   1403  CB  MET A 188       1.690  39.455  20.892  1.00  0.46           C  
ATOM   1404  CG  MET A 188       0.452  38.916  20.159  1.00  0.46           C  
ATOM   1405  SD  MET A 188      -0.890  38.423  21.293  1.00  0.46           S  
ATOM   1406  CE  MET A 188      -1.429  40.085  21.811  1.00  0.46           C  
ATOM   1407  N   GLY A 189       2.971  42.377  20.626  1.00  0.41           N  
ATOM   1408  CA  GLY A 189       3.181  43.452  21.594  1.00  0.41           C  
ATOM   1409  C   GLY A 189       3.010  44.817  20.979  1.00  0.41           C  
ATOM   1410  O   GLY A 189       3.895  45.331  20.309  1.00  0.41           O  
ATOM   1411  N   GLN A 190       1.817  45.441  21.120  1.00  0.43           N  
ATOM   1412  CA  GLN A 190       1.428  46.354  22.201  1.00  0.43           C  
ATOM   1413  C   GLN A 190       2.332  47.603  22.356  1.00  0.43           C  
ATOM   1414  O   GLN A 190       3.429  47.524  22.898  1.00  0.43           O  
ATOM   1415  CB  GLN A 190       1.210  45.592  23.536  1.00  0.43           C  
ATOM   1416  CG  GLN A 190       0.011  44.603  23.505  1.00  0.43           C  
ATOM   1417  CD  GLN A 190      -1.045  44.962  24.559  1.00  0.43           C  
ATOM   1418  OE1 GLN A 190      -0.764  44.968  25.755  1.00  0.43           O  
ATOM   1419  NE2 GLN A 190      -2.293  45.273  24.133  1.00  0.43           N  
ATOM   1420  N   HIS A 191       1.982  48.809  21.856  1.00  0.39           N  
ATOM   1421  CA  HIS A 191       0.968  49.724  22.364  1.00  0.39           C  
ATOM   1422  C   HIS A 191       1.153  51.012  21.547  1.00  0.39           C  
ATOM   1423  O   HIS A 191       2.282  51.406  21.290  1.00  0.39           O  
ATOM   1424  CB  HIS A 191       1.269  50.069  23.842  1.00  0.39           C  
ATOM   1425  CG  HIS A 191       0.596  49.202  24.853  1.00  0.39           C  
ATOM   1426  ND1 HIS A 191      -0.746  49.402  25.110  1.00  0.39           N  
ATOM   1427  CD2 HIS A 191       1.086  48.218  25.648  1.00  0.39           C  
ATOM   1428  CE1 HIS A 191      -1.047  48.538  26.061  1.00  0.39           C  
ATOM   1429  NE2 HIS A 191       0.022  47.790  26.410  1.00  0.39           N  
ATOM   1430  N   SER A 192       0.092  51.609  20.958  1.00  0.38           N  
ATOM   1431  CA  SER A 192      -0.657  52.753  21.502  1.00  0.38           C  
ATOM   1432  C   SER A 192      -0.455  54.110  20.799  1.00  0.38           C  
ATOM   1433  O   SER A 192       0.628  54.671  20.703  1.00  0.38           O  
ATOM   1434  CB  SER A 192      -0.767  52.941  23.050  1.00  0.38           C  
ATOM   1435  OG  SER A 192       0.424  53.419  23.672  1.00  0.38           O  
ATOM   1436  N   LEU A 193      -1.579  54.645  20.269  1.00  0.42           N  
ATOM   1437  CA  LEU A 193      -1.899  56.005  19.846  1.00  0.42           C  
ATOM   1438  C   LEU A 193      -0.955  57.201  20.049  1.00  0.42           C  
ATOM   1439  O   LEU A 193      -0.687  57.608  21.156  1.00  0.42           O  
ATOM   1440  CB  LEU A 193      -3.197  56.466  20.566  1.00  0.42           C  
ATOM   1441  CG  LEU A 193      -4.501  55.774  20.132  1.00  0.42           C  
ATOM   1442  CD1 LEU A 193      -4.726  54.395  20.773  1.00  0.42           C  
ATOM   1443  CD2 LEU A 193      -5.674  56.699  20.495  1.00  0.42           C  
ATOM   1444  N   LYS A 194      -0.632  57.854  18.892  1.00  0.42           N  
ATOM   1445  CA  LYS A 194      -0.640  59.307  18.676  1.00  0.42           C  
ATOM   1446  C   LYS A 194       0.210  59.648  17.452  1.00  0.42           C  
ATOM   1447  O   LYS A 194       1.404  59.413  17.359  1.00  0.42           O  
ATOM   1448  CB  LYS A 194      -0.403  60.269  19.888  1.00  0.42           C  
ATOM   1449  CG  LYS A 194      -1.684  60.583  20.700  1.00  0.42           C  
ATOM   1450  CD  LYS A 194      -1.408  61.434  21.954  1.00  0.42           C  
ATOM   1451  CE  LYS A 194      -2.680  61.765  22.744  1.00  0.42           C  
ATOM   1452  NZ  LYS A 194      -2.415  62.862  23.702  1.00  0.42           N  
ATOM   1453  N   GLN A 195      -0.453  60.103  16.376  1.00  0.39           N  
ATOM   1454  CA  GLN A 195      -0.522  61.492  15.940  1.00  0.39           C  
ATOM   1455  C   GLN A 195       0.549  62.487  16.498  1.00  0.39           C  
ATOM   1456  O   GLN A 195       0.653  62.706  17.700  1.00  0.39           O  
ATOM   1457  CB  GLN A 195      -2.007  61.966  16.111  1.00  0.39           C  
ATOM   1458  CG  GLN A 195      -2.920  61.641  14.896  1.00  0.39           C  
ATOM   1459  CD  GLN A 195      -4.360  62.131  15.109  1.00  0.39           C  
ATOM   1460  OE1 GLN A 195      -4.681  62.817  16.071  1.00  0.39           O  
ATOM   1461  NE2 GLN A 195      -5.264  61.767  14.164  1.00  0.39           N  
ATOM   1462  N   VAL A 196       1.449  63.097  15.686  1.00  0.36           N  
ATOM   1463  CA  VAL A 196       1.178  64.245  14.813  1.00  0.36           C  
ATOM   1464  C   VAL A 196       2.514  64.805  14.259  1.00  0.36           C  
ATOM   1465  O   VAL A 196       3.411  65.128  15.024  1.00  0.36           O  
ATOM   1466  CB  VAL A 196       0.539  65.466  15.536  1.00  0.36           C  
ATOM   1467  CG1 VAL A 196       0.312  66.644  14.578  1.00  0.36           C  
ATOM   1468  CG2 VAL A 196      -0.861  65.292  16.147  1.00  0.36           C  
ATOM   1469  N   ALA A 197       2.617  64.968  12.917  1.00  0.36           N  
ATOM   1470  CA  ALA A 197       3.439  65.914  12.148  1.00  0.36           C  
ATOM   1471  C   ALA A 197       4.959  66.123  12.235  1.00  0.36           C  
ATOM   1472  O   ALA A 197       5.629  65.965  13.244  1.00  0.36           O  
ATOM   1473  CB  ALA A 197       2.861  67.331  12.287  1.00  0.36           C  
ATOM   1474  N   ALA A 198       5.460  66.649  11.089  1.00  0.41           N  
ATOM   1475  CA  ALA A 198       6.572  67.575  10.967  1.00  0.41           C  
ATOM   1476  C   ALA A 198       7.933  66.941  10.666  1.00  0.41           C  
ATOM   1477  O   ALA A 198       8.541  66.247  11.467  1.00  0.41           O  
ATOM   1478  CB  ALA A 198       6.572  68.677  12.053  1.00  0.41           C  
ATOM   1479  N   LEU A 199       8.442  67.045   9.418  1.00  0.43           N  
ATOM   1480  CA  LEU A 199       9.144  68.209   8.867  1.00  0.43           C  
ATOM   1481  C   LEU A 199      10.398  68.664   9.609  1.00  0.43           C  
ATOM   1482  O   LEU A 199      10.332  69.259  10.677  1.00  0.43           O  
ATOM   1483  CB  LEU A 199       8.301  69.466   8.538  1.00  0.43           C  
ATOM   1484  CG  LEU A 199       7.341  69.296   7.349  1.00  0.43           C  
ATOM   1485  CD1 LEU A 199       6.292  70.415   7.381  1.00  0.43           C  
ATOM   1486  CD2 LEU A 199       8.083  69.302   5.998  1.00  0.43           C  
ATOM   1487  N   GLY A 200      11.579  68.476   8.983  1.00  0.40           N  
ATOM   1488  CA  GLY A 200      12.823  69.087   9.438  1.00  0.40           C  
ATOM   1489  C   GLY A 200      13.994  68.189   9.129  1.00  0.40           C  
ATOM   1490  O   GLY A 200      14.184  67.150   9.741  1.00  0.40           O  
ATOM   1491  N   ILE A 201      14.785  68.487   8.085  1.00  0.43           N  
ATOM   1492  CA  ILE A 201      16.014  69.284   8.137  1.00  0.43           C  
ATOM   1493  C   ILE A 201      17.151  68.775   9.023  1.00  0.43           C  
ATOM   1494  O   ILE A 201      17.235  69.083  10.203  1.00  0.43           O  
ATOM   1495  CB  ILE A 201      15.810  70.787   8.373  1.00  0.43           C  
ATOM   1496  CG1 ILE A 201      14.931  71.416   7.262  1.00  0.43           C  
ATOM   1497  CG2 ILE A 201      17.139  71.580   8.551  1.00  0.43           C  
ATOM   1498  CD1 ILE A 201      15.651  71.716   5.939  1.00  0.43           C  
ATOM   1499  N   GLY A 202      18.138  68.114   8.376  1.00  0.36           N  
ATOM   1500  CA  GLY A 202      19.557  68.401   8.582  1.00  0.36           C  
ATOM   1501  C   GLY A 202      20.321  67.998   9.818  1.00  0.36           C  
ATOM   1502  O   GLY A 202      19.809  67.808  10.910  1.00  0.36           O  
ATOM   1503  N   GLY A 203      21.661  67.975   9.660  1.00  0.37           N  
ATOM   1504  CA  GLY A 203      22.569  68.021  10.800  1.00  0.37           C  
ATOM   1505  C   GLY A 203      23.264  66.758  11.164  1.00  0.37           C  
ATOM   1506  O   GLY A 203      22.877  66.019  12.062  1.00  0.37           O  
ATOM   1507  N   GLY A 204      24.411  66.522  10.518  1.00  0.39           N  
ATOM   1508  CA  GLY A 204      25.388  65.590  11.048  1.00  0.39           C  
ATOM   1509  C   GLY A 204      26.044  66.084  12.312  1.00  0.39           C  
ATOM   1510  O   GLY A 204      26.368  67.259  12.433  1.00  0.39           O  
ATOM   1511  N   ALA A 205      26.351  65.171  13.240  1.00  0.42           N  
ATOM   1512  CA  ALA A 205      27.329  65.450  14.258  1.00  0.42           C  
ATOM   1513  C   ALA A 205      27.872  64.128  14.759  1.00  0.42           C  
ATOM   1514  O   ALA A 205      27.227  63.390  15.498  1.00  0.42           O  
ATOM   1515  CB  ALA A 205      26.821  66.278  15.466  1.00  0.42           C  
ATOM   1516  N   SER A 206      29.106  63.795  14.343  1.00  0.49           N  
ATOM   1517  CA  SER A 206      30.002  62.871  15.021  1.00  0.49           C  
ATOM   1518  C   SER A 206      30.354  63.365  16.405  1.00  0.49           C  
ATOM   1519  O   SER A 206      30.423  64.574  16.584  1.00  0.49           O  
ATOM   1520  CB  SER A 206      31.370  62.775  14.300  1.00  0.49           C  
ATOM   1521  OG  SER A 206      31.200  62.296  12.969  1.00  0.49           O  
ATOM   1522  N   GLN A 207      30.623  62.435  17.355  1.00  0.41           N  
ATOM   1523  CA  GLN A 207      31.323  62.665  18.620  1.00  0.41           C  
ATOM   1524  C   GLN A 207      30.533  62.488  19.908  1.00  0.41           C  
ATOM   1525  O   GLN A 207      29.781  63.339  20.362  1.00  0.41           O  
ATOM   1526  CB  GLN A 207      32.312  63.862  18.698  1.00  0.41           C  
ATOM   1527  CG  GLN A 207      33.627  63.619  17.909  1.00  0.41           C  
ATOM   1528  CD  GLN A 207      34.681  62.896  18.756  1.00  0.41           C  
ATOM   1529  OE1 GLN A 207      34.731  62.988  19.977  1.00  0.41           O  
ATOM   1530  NE2 GLN A 207      35.593  62.151  18.083  1.00  0.41           N  
ATOM   1531  N   SER A 208      30.768  61.323  20.539  1.00  0.53           N  
ATOM   1532  CA  SER A 208      31.191  61.252  21.932  1.00  0.53           C  
ATOM   1533  C   SER A 208      30.273  61.633  23.073  1.00  0.53           C  
ATOM   1534  O   SER A 208      30.058  62.796  23.363  1.00  0.53           O  
ATOM   1535  CB  SER A 208      32.599  61.878  22.226  1.00  0.53           C  
ATOM   1536  OG  SER A 208      32.673  63.301  22.144  1.00  0.53           O  
ATOM   1537  N   ILE A 209      29.869  60.612  23.868  1.00  0.49           N  
ATOM   1538  CA  ILE A 209      30.053  60.670  25.318  1.00  0.49           C  
ATOM   1539  C   ILE A 209      30.496  59.275  25.765  1.00  0.49           C  
ATOM   1540  O   ILE A 209      29.838  58.280  25.476  1.00  0.49           O  
ATOM   1541  CB  ILE A 209      28.852  61.167  26.154  1.00  0.49           C  
ATOM   1542  CG1 ILE A 209      28.583  62.687  25.982  1.00  0.49           C  
ATOM   1543  CG2 ILE A 209      28.997  60.868  27.667  1.00  0.49           C  
ATOM   1544  CD1 ILE A 209      29.768  63.607  26.333  1.00  0.49           C  
ATOM   1545  N   TYR A 210      31.669  59.173  26.441  1.00  0.35           N  
ATOM   1546  CA  TYR A 210      32.136  58.038  27.236  1.00  0.35           C  
ATOM   1547  C   TYR A 210      31.221  57.744  28.420  1.00  0.35           C  
ATOM   1548  O   TYR A 210      30.962  58.653  29.200  1.00  0.35           O  
ATOM   1549  CB  TYR A 210      33.505  58.439  27.897  1.00  0.35           C  
ATOM   1550  CG  TYR A 210      34.747  57.749  27.382  1.00  0.35           C  
ATOM   1551  CD1 TYR A 210      35.463  56.883  28.230  1.00  0.35           C  
ATOM   1552  CD2 TYR A 210      35.301  58.066  26.129  1.00  0.35           C  
ATOM   1553  CE1 TYR A 210      36.723  56.393  27.858  1.00  0.35           C  
ATOM   1554  CE2 TYR A 210      36.536  57.520  25.731  1.00  0.35           C  
ATOM   1555  CZ  TYR A 210      37.257  56.700  26.608  1.00  0.35           C  
ATOM   1556  OH  TYR A 210      38.541  56.212  26.286  1.00  0.35           O  
ATOM   1557  N   ASP A 211      30.817  56.478  28.655  1.00  0.42           N  
ATOM   1558  CA  ASP A 211      30.474  56.071  29.996  1.00  0.42           C  
ATOM   1559  C   ASP A 211      30.854  54.598  30.096  1.00  0.42           C  
ATOM   1560  O   ASP A 211      30.779  53.859  29.115  1.00  0.42           O  
ATOM   1561  CB  ASP A 211      29.021  56.426  30.420  1.00  0.42           C  
ATOM   1562  CG  ASP A 211      28.916  56.361  31.935  1.00  0.42           C  
ATOM   1563  OD1 ASP A 211      27.896  55.832  32.438  1.00  0.42           O  
ATOM   1564  OD2 ASP A 211      29.883  56.818  32.600  1.00  0.42           O  
ATOM   1565  N   GLY A 212      31.430  54.185  31.245  1.00  0.40           N  
ATOM   1566  CA  GLY A 212      32.112  52.895  31.370  1.00  0.40           C  
ATOM   1567  C   GLY A 212      31.380  51.746  32.028  1.00  0.40           C  
ATOM   1568  O   GLY A 212      30.317  51.876  32.618  1.00  0.40           O  
ATOM   1569  N   GLY A 213      32.029  50.556  32.030  1.00  0.37           N  
ATOM   1570  CA  GLY A 213      31.575  49.455  32.877  1.00  0.37           C  
ATOM   1571  C   GLY A 213      31.930  48.063  32.441  1.00  0.37           C  
ATOM   1572  O   GLY A 213      31.254  47.471  31.612  1.00  0.37           O  
ATOM   1573  N   PHE A 214      32.966  47.503  33.108  1.00  0.47           N  
ATOM   1574  CA  PHE A 214      33.269  46.079  33.227  1.00  0.47           C  
ATOM   1575  C   PHE A 214      33.719  45.359  31.930  1.00  0.47           C  
ATOM   1576  O   PHE A 214      32.996  45.268  30.943  1.00  0.47           O  
ATOM   1577  CB  PHE A 214      32.153  45.342  34.034  1.00  0.47           C  
ATOM   1578  CG  PHE A 214      32.613  45.017  35.442  1.00  0.47           C  
ATOM   1579  CD1 PHE A 214      32.927  43.693  35.789  1.00  0.47           C  
ATOM   1580  CD2 PHE A 214      32.773  46.022  36.418  1.00  0.47           C  
ATOM   1581  CE1 PHE A 214      33.381  43.372  37.074  1.00  0.47           C  
ATOM   1582  CE2 PHE A 214      33.211  45.702  37.712  1.00  0.47           C  
ATOM   1583  CZ  PHE A 214      33.513  44.376  38.039  1.00  0.47           C  
ATOM   1584  N   GLN A 215      34.957  44.837  31.760  1.00  0.37           N  
ATOM   1585  CA  GLN A 215      35.666  43.836  32.547  1.00  0.37           C  
ATOM   1586  C   GLN A 215      34.973  42.461  32.600  1.00  0.37           C  
ATOM   1587  O   GLN A 215      33.773  42.364  32.844  1.00  0.37           O  
ATOM   1588  CB  GLN A 215      36.246  44.300  33.907  1.00  0.37           C  
ATOM   1589  CG  GLN A 215      37.199  45.516  33.789  1.00  0.37           C  
ATOM   1590  CD  GLN A 215      38.137  45.624  34.997  1.00  0.37           C  
ATOM   1591  OE1 GLN A 215      38.029  44.915  35.987  1.00  0.37           O  
ATOM   1592  NE2 GLN A 215      39.132  46.541  34.890  1.00  0.37           N  
ATOM   1593  N   GLY A 216      35.654  41.313  32.359  1.00  0.40           N  
ATOM   1594  CA  GLY A 216      37.061  41.091  32.027  1.00  0.40           C  
ATOM   1595  C   GLY A 216      37.305  39.630  31.687  1.00  0.40           C  
ATOM   1596  O   GLY A 216      36.666  38.745  32.240  1.00  0.40           O  
ATOM   1597  N   ILE A 217      38.225  39.350  30.738  1.00  0.40           N  
ATOM   1598  CA  ILE A 217      38.840  38.059  30.405  1.00  0.40           C  
ATOM   1599  C   ILE A 217      39.135  37.076  31.557  1.00  0.40           C  
ATOM   1600  O   ILE A 217      39.685  37.439  32.590  1.00  0.40           O  
ATOM   1601  CB  ILE A 217      40.100  38.277  29.550  1.00  0.40           C  
ATOM   1602  CG1 ILE A 217      40.657  39.717  29.735  1.00  0.40           C  
ATOM   1603  CG2 ILE A 217      39.743  37.959  28.078  1.00  0.40           C  
ATOM   1604  CD1 ILE A 217      42.047  39.938  29.134  1.00  0.40           C  
ATOM   1605  N   ASN A 218      38.805  35.772  31.375  1.00  0.38           N  
ATOM   1606  CA  ASN A 218      39.110  34.713  32.332  1.00  0.38           C  
ATOM   1607  C   ASN A 218      40.566  34.254  32.307  1.00  0.38           C  
ATOM   1608  O   ASN A 218      40.934  33.456  31.449  1.00  0.38           O  
ATOM   1609  CB  ASN A 218      38.288  33.433  31.997  1.00  0.38           C  
ATOM   1610  CG  ASN A 218      37.013  33.428  32.814  1.00  0.38           C  
ATOM   1611  OD1 ASN A 218      37.064  33.538  34.035  1.00  0.38           O  
ATOM   1612  ND2 ASN A 218      35.844  33.248  32.163  1.00  0.38           N  
ATOM   1613  N   THR A 219      41.402  34.669  33.280  1.00  0.37           N  
ATOM   1614  CA  THR A 219      42.716  34.059  33.506  1.00  0.37           C  
ATOM   1615  C   THR A 219      43.106  34.085  34.980  1.00  0.37           C  
ATOM   1616  O   THR A 219      43.740  35.032  35.429  1.00  0.37           O  
ATOM   1617  CB  THR A 219      43.915  34.691  32.765  1.00  0.37           C  
ATOM   1618  OG1 THR A 219      43.853  36.106  32.693  1.00  0.37           O  
ATOM   1619  CG2 THR A 219      44.001  34.207  31.316  1.00  0.37           C  
ATOM   1620  N   VAL A 220      42.812  33.042  35.794  1.00  0.44           N  
ATOM   1621  CA  VAL A 220      43.444  32.942  37.119  1.00  0.44           C  
ATOM   1622  C   VAL A 220      43.946  31.518  37.348  1.00  0.44           C  
ATOM   1623  O   VAL A 220      43.188  30.551  37.381  1.00  0.44           O  
ATOM   1624  CB  VAL A 220      42.603  33.446  38.313  1.00  0.44           C  
ATOM   1625  CG1 VAL A 220      43.319  33.171  39.653  1.00  0.44           C  
ATOM   1626  CG2 VAL A 220      42.408  34.973  38.224  1.00  0.44           C  
ATOM   1627  N   THR A 221      45.279  31.369  37.493  1.00  0.40           N  
ATOM   1628  CA  THR A 221      46.028  30.251  38.049  1.00  0.40           C  
ATOM   1629  C   THR A 221      45.729  30.042  39.523  1.00  0.40           C  
ATOM   1630  O   THR A 221      45.468  30.978  40.268  1.00  0.40           O  
ATOM   1631  CB  THR A 221      47.529  30.479  37.872  1.00  0.40           C  
ATOM   1632  OG1 THR A 221      47.821  31.872  37.820  1.00  0.40           O  
ATOM   1633  CG2 THR A 221      47.959  29.916  36.513  1.00  0.40           C  
ATOM   1634  N   GLY A 222      45.717  28.774  39.979  1.00  0.42           N  
ATOM   1635  CA  GLY A 222      45.164  28.422  41.284  1.00  0.42           C  
ATOM   1636  C   GLY A 222      45.991  28.648  42.529  1.00  0.42           C  
ATOM   1637  O   GLY A 222      47.191  28.897  42.495  1.00  0.42           O  
ATOM   1638  N   THR A 223      45.352  28.436  43.692  1.00  0.44           N  
ATOM   1639  CA  THR A 223      45.998  28.431  44.991  1.00  0.44           C  
ATOM   1640  C   THR A 223      45.321  27.382  45.856  1.00  0.44           C  
ATOM   1641  O   THR A 223      44.113  27.186  45.798  1.00  0.44           O  
ATOM   1642  CB  THR A 223      45.975  29.752  45.785  1.00  0.44           C  
ATOM   1643  OG1 THR A 223      44.758  30.470  45.647  1.00  0.44           O  
ATOM   1644  CG2 THR A 223      47.084  30.689  45.300  1.00  0.44           C  
ATOM   1645  N   THR A 224      46.139  26.670  46.659  1.00  0.50           N  
ATOM   1646  CA  THR A 224      45.838  26.217  48.026  1.00  0.50           C  
ATOM   1647  C   THR A 224      45.063  24.941  48.357  1.00  0.50           C  
ATOM   1648  O   THR A 224      43.848  24.815  48.267  1.00  0.50           O  
ATOM   1649  CB  THR A 224      45.642  27.265  49.131  1.00  0.50           C  
ATOM   1650  OG1 THR A 224      44.918  28.420  48.753  1.00  0.50           O  
ATOM   1651  CG2 THR A 224      47.022  27.774  49.551  1.00  0.50           C  
ATOM   1652  N   SER A 225      45.814  23.941  48.856  1.00  0.39           N  
ATOM   1653  CA  SER A 225      45.390  22.757  49.574  1.00  0.39           C  
ATOM   1654  C   SER A 225      44.709  22.992  50.923  1.00  0.39           C  
ATOM   1655  O   SER A 225      45.176  23.779  51.740  1.00  0.39           O  
ATOM   1656  CB  SER A 225      46.668  21.919  49.870  1.00  0.39           C  
ATOM   1657  OG  SER A 225      47.756  22.777  50.236  1.00  0.39           O  
ATOM   1658  N   ALA A 226      43.649  22.196  51.193  1.00  0.52           N  
ATOM   1659  CA  ALA A 226      43.160  21.816  52.512  1.00  0.52           C  
ATOM   1660  C   ALA A 226      41.914  20.946  52.345  1.00  0.52           C  
ATOM   1661  O   ALA A 226      40.877  21.389  51.862  1.00  0.52           O  
ATOM   1662  CB  ALA A 226      42.819  22.975  53.486  1.00  0.52           C  
ATOM   1663  N   GLN A 227      42.013  19.631  52.625  1.00  0.45           N  
ATOM   1664  CA  GLN A 227      41.502  18.980  53.823  1.00  0.45           C  
ATOM   1665  C   GLN A 227      40.015  19.129  54.188  1.00  0.45           C  
ATOM   1666  O   GLN A 227      39.593  20.176  54.662  1.00  0.45           O  
ATOM   1667  CB  GLN A 227      42.407  19.203  55.077  1.00  0.45           C  
ATOM   1668  CG  GLN A 227      43.591  18.205  55.147  1.00  0.45           C  
ATOM   1669  CD  GLN A 227      44.216  18.149  56.548  1.00  0.45           C  
ATOM   1670  OE1 GLN A 227      44.461  19.161  57.191  1.00  0.45           O  
ATOM   1671  NE2 GLN A 227      44.518  16.916  57.029  1.00  0.45           N  
ATOM   1672  N   GLN A 228      39.228  18.018  54.094  1.00  0.48           N  
ATOM   1673  CA  GLN A 228      38.552  17.416  55.254  1.00  0.48           C  
ATOM   1674  C   GLN A 228      37.083  17.875  55.382  1.00  0.48           C  
ATOM   1675  O   GLN A 228      36.788  19.052  55.227  1.00  0.48           O  
ATOM   1676  CB  GLN A 228      39.422  17.649  56.536  1.00  0.48           C  
ATOM   1677  CG  GLN A 228      39.148  16.801  57.788  1.00  0.48           C  
ATOM   1678  CD  GLN A 228      40.207  17.063  58.869  1.00  0.48           C  
ATOM   1679  OE1 GLN A 228      40.915  18.060  58.874  1.00  0.48           O  
ATOM   1680  NE2 GLN A 228      40.349  16.106  59.820  1.00  0.48           N  
ATOM   1681  N   GLN A 229      36.032  17.039  55.596  1.00  0.53           N  
ATOM   1682  CA  GLN A 229      35.818  15.652  55.985  1.00  0.53           C  
ATOM   1683  C   GLN A 229      34.521  15.255  55.244  1.00  0.53           C  
ATOM   1684  O   GLN A 229      33.735  16.125  54.889  1.00  0.53           O  
ATOM   1685  CB  GLN A 229      35.587  15.625  57.527  1.00  0.53           C  
ATOM   1686  CG  GLN A 229      36.496  14.682  58.359  1.00  0.53           C  
ATOM   1687  CD  GLN A 229      36.719  15.235  59.773  1.00  0.53           C  
ATOM   1688  OE1 GLN A 229      36.394  16.369  60.104  1.00  0.53           O  
ATOM   1689  NE2 GLN A 229      37.341  14.420  60.655  1.00  0.53           N  
ATOM   1690  N   GLN A 230      34.268  13.986  54.834  1.00  0.52           N  
ATOM   1691  CA  GLN A 230      33.458  12.980  55.537  1.00  0.52           C  
ATOM   1692  C   GLN A 230      32.170  13.489  56.265  1.00  0.52           C  
ATOM   1693  O   GLN A 230      32.240  14.416  57.063  1.00  0.52           O  
ATOM   1694  CB  GLN A 230      34.374  12.098  56.415  1.00  0.52           C  
ATOM   1695  CG  GLN A 230      35.551  11.458  55.634  1.00  0.52           C  
ATOM   1696  CD  GLN A 230      36.531  10.780  56.592  1.00  0.52           C  
ATOM   1697  OE1 GLN A 230      36.410  10.866  57.810  1.00  0.52           O  
ATOM   1698  NE2 GLN A 230      37.557  10.103  56.023  1.00  0.52           N  
ATOM   1699  N   GLN A 231      30.931  12.957  56.087  1.00  0.57           N  
ATOM   1700  CA  GLN A 231      30.538  11.580  55.860  1.00  0.57           C  
ATOM   1701  C   GLN A 231      29.207  11.450  55.124  1.00  0.57           C  
ATOM   1702  O   GLN A 231      28.333  12.309  55.174  1.00  0.57           O  
ATOM   1703  CB  GLN A 231      30.286  10.888  57.236  1.00  0.57           C  
ATOM   1704  CG  GLN A 231      31.554  10.673  58.097  1.00  0.57           C  
ATOM   1705  CD  GLN A 231      31.290  10.044  59.470  1.00  0.57           C  
ATOM   1706  OE1 GLN A 231      30.217   9.556  59.798  1.00  0.57           O  
ATOM   1707  NE2 GLN A 231      32.355  10.052  60.314  1.00  0.57           N  
ATOM   1708  N   LEU A 232      29.005  10.308  54.445  1.00  0.58           N  
ATOM   1709  CA  LEU A 232      27.702   9.855  54.006  1.00  0.58           C  
ATOM   1710  C   LEU A 232      26.794   9.430  55.151  1.00  0.58           C  
ATOM   1711  O   LEU A 232      27.155   8.539  55.911  1.00  0.58           O  
ATOM   1712  CB  LEU A 232      27.890   8.558  53.193  1.00  0.58           C  
ATOM   1713  CG  LEU A 232      28.487   8.763  51.798  1.00  0.58           C  
ATOM   1714  CD1 LEU A 232      29.425   7.601  51.436  1.00  0.58           C  
ATOM   1715  CD2 LEU A 232      27.364   8.905  50.761  1.00  0.58           C  
ATOM   1716  N   MET A 233      25.573   9.987  55.236  1.00  0.59           N  
ATOM   1717  CA  MET A 233      24.512   9.465  56.069  1.00  0.59           C  
ATOM   1718  C   MET A 233      23.212  10.018  55.510  1.00  0.59           C  
ATOM   1719  O   MET A 233      22.983  11.212  55.637  1.00  0.59           O  
ATOM   1720  CB  MET A 233      24.593   9.905  57.572  1.00  0.59           C  
ATOM   1721  CG  MET A 233      25.237   8.881  58.532  1.00  0.59           C  
ATOM   1722  SD  MET A 233      24.283   7.336  58.692  1.00  0.59           S  
ATOM   1723  CE  MET A 233      23.198   7.900  60.038  1.00  0.59           C  
ATOM   1724  N   TYR A 234      22.359   9.156  54.906  1.00  0.45           N  
ATOM   1725  CA  TYR A 234      20.898   9.239  54.881  1.00  0.45           C  
ATOM   1726  C   TYR A 234      20.310   8.203  53.920  1.00  0.45           C  
ATOM   1727  O   TYR A 234      20.065   8.504  52.755  1.00  0.45           O  
ATOM   1728  CB  TYR A 234      20.196  10.636  54.668  1.00  0.45           C  
ATOM   1729  CG  TYR A 234      19.606  11.141  55.957  1.00  0.45           C  
ATOM   1730  CD1 TYR A 234      18.347  10.679  56.368  1.00  0.45           C  
ATOM   1731  CD2 TYR A 234      20.279  12.062  56.772  1.00  0.45           C  
ATOM   1732  CE1 TYR A 234      17.820  11.037  57.613  1.00  0.45           C  
ATOM   1733  CE2 TYR A 234      19.777  12.401  58.035  1.00  0.45           C  
ATOM   1734  CZ  TYR A 234      18.558  11.863  58.461  1.00  0.45           C  
ATOM   1735  OH  TYR A 234      18.069  12.153  59.743  1.00  0.45           O  
ATOM   1736  N   TYR A 235      20.042   6.993  54.474  1.00  0.51           N  
ATOM   1737  CA  TYR A 235      19.329   5.848  53.903  1.00  0.51           C  
ATOM   1738  C   TYR A 235      19.887   5.154  52.630  1.00  0.51           C  
ATOM   1739  O   TYR A 235      20.976   5.540  52.133  1.00  0.51           O  
ATOM   1740  CB  TYR A 235      17.797   6.073  53.826  1.00  0.51           C  
ATOM   1741  CG  TYR A 235      17.215   6.042  55.212  1.00  0.51           C  
ATOM   1742  CD1 TYR A 235      16.688   4.858  55.749  1.00  0.51           C  
ATOM   1743  CD2 TYR A 235      17.218   7.195  55.998  1.00  0.51           C  
ATOM   1744  CE1 TYR A 235      16.166   4.834  57.050  1.00  0.51           C  
ATOM   1745  CE2 TYR A 235      16.679   7.191  57.291  1.00  0.51           C  
ATOM   1746  CZ  TYR A 235      16.156   6.002  57.817  1.00  0.51           C  
ATOM   1747  OH  TYR A 235      15.605   5.978  59.112  1.00  0.51           O  
ATOM   1748  OXT TYR A 235      19.245   4.149  52.205  1.00  0.51           O  
TER    1749      TYR A 235                                                      
END   
