# Supplementary material for: Integrative Analysis of lncRNA–RBP (RNA-Binding Protein) Regulatory Networks Reveals Molecular Targets for Enhancing Zea mays Resistance to Aspergillus flavus and Aflatoxin Contamination
Source: Int J Mol Sci. 2026 Mar 8;27(5):2493. doi: 10.3390/ijms27052493 (PMC12986324; doi:10.3390/ijms27052493)
Supplement: Supplementary file 1 [file ijms-27-02493-s001.zip › KHdomain.pdb]

TITLE     SWISS-MODEL SERVER (https://swissmodel.expasy.org)
TITLE    2 Untitled Project
EXPDTA    THEORETICAL MODEL (SWISS-MODEL SERVER)
AUTHOR    SWISS-MODEL SERVER (SEE REFERENCE IN JRNL Records)
REVDAT   1   13-SEP-24 1MOD    1       06:29
JRNL        AUTH   A.WATERHOUSE,M.BERTONI,S.BIENERT,G.STUDER,G.TAURIELLO,
JRNL        AUTH 2 R.GUMIENNY,F.T.HEER,T.A.P.DE BEER,C.REMPFER,L.BORDOLI,
JRNL        AUTH 3 R.LEPORE,T.SCHWEDE
JRNL        TITL   SWISS-MODEL: HOMOLOGY MODELLING OF PROTEIN STRUCTURES AND
JRNL        TITL 2 COMPLEXES
JRNL        REF    NUCLEIC.ACIDS.RES..           V.  46 W296  2018
JRNL        PMID   29788355
JRNL        DOI    10.1093/nar/gky427
REMARK   1
REMARK   1 REFERENCE 1
REMARK   1  AUTH   N.GUEX,M.C.PEITSCH,T.SCHWEDE
REMARK   1  TITL   AUTOMATED COMPARATIVE PROTEIN STRUCTURE MODELING WITH
REMARK   1  TITL 2 SWISS-MODEL AND SWISS-PDBVIEWER: A HISTORICAL PERSPECTIVE
REMARK   1  REF    ELECTROPHORESIS               V.  30       2009
REMARK   1  REFN                   ISSN 0173-0835
REMARK   1  PMID   19517507
REMARK   1  DOI    10.1002/elps.200900140
REMARK   1
REMARK   1 REFERENCE 2
REMARK   1  AUTH   G.STUDER,G.TAURIELLO,S.BIENERT,M.BIASINI,N.JOHNER,T.SCHWEDE
REMARK   1  TITL   PROMOD3 - A VERSATILE HOMOLOGY MODELLING TOOLBOX
REMARK   1  REF    PLOS COMP. BIOL.              V.  17       2021
REMARK   1  REFN                   ISSN 
REMARK   1  PMID   33507980
REMARK   1  DOI    10.1371/journal.pcbi.1008667
REMARK   1
REMARK   1 REFERENCE 3
REMARK   1  AUTH   M.Varadi,S.Anyango,M.Deshpande,S.Nair,C.Natassia,G.Yordanova,
REMARK   1  AUTH 2 D.Yuan,O.Stroe,G.Wood,A.Laydon,A.Zidek,T.Green,
REMARK   1  AUTH 3 K.Tunyasuvunakool,S.Petersen,J.Jumper,E.Clancy,R.Green,
REMARK   1  AUTH 4 A.Vora,M.Lutfi,M.Figurnov,A.Cowie,N.Hobbs,P.Kohli,G.Kleywegt,
REMARK   1  AUTH 5 E.Birney,D.Hassabis,S.Velankar
REMARK   1  TITL   AlphaFold Protein Structure Database: massively expanding
REMARK   1  TITL 2 the structural coverage of protein-sequence space with
REMARK   1  TITL 3 high-accuracy models
REMARK   1  REF    NUCLEIC.ACIDS.RES..           V.  50       2022
REMARK   1  REFN                   ISSN 0305-1048
REMARK   1  PMID   34791371
REMARK   1  DOI    10.1093/nar/gkab1061
REMARK   1
REMARK   1 DISCLAIMER
REMARK   1 The SWISS-MODEL SERVER produces theoretical models for proteins.
REMARK   1 The results of any theoretical modelling procedure is
REMARK   1 NON-EXPERIMENTAL and MUST be considered with care. These models may
REMARK   1 contain significant errors. This is especially true for automated
REMARK   1 modeling since there is no human intervention during model
REMARK   1 building. Please read the header section and the logfile carefully
REMARK   1 to know what templates and alignments were used during the model
REMARK   1 building process. All information by the SWISS-MODEL SERVER is
REMARK   1 provided "AS-IS", without any warranty, expressed or implied.
REMARK   2
REMARK   2 COPYRIGHT NOTICE
REMARK   2 This SWISS-MODEL protein model is copyright. It is produced by the
REMARK   2 SWISS-MODEL server, developed by the Computational Structural
REMARK   2 Biology Group at the SIB Swiss Institute of Bioinformatics at the
REMARK   2 Biozentrum, University of Basel (https://swissmodel.expasy.org). This
REMARK   2 model is licensed under the CC BY-SA 4.0 Creative Commons
REMARK   2 Attribution-ShareAlike 4.0 International License
REMARK   2 (https://creativecommons.org/licenses/by-sa/4.0/legalcode), i.e. you
REMARK   2 can copy and redistribute the model in any medium or format,
REMARK   2 transform and build upon the model for any purpose, even
REMARK   2 commercially, under the following terms:
REMARK   2 Attribution - You must give appropriate credit, provide a link to
REMARK   2 the license, and indicate if changes were made. You may do so in any
REMARK   2 reasonable manner, but not in any way that suggests the licensor
REMARK   2 endorses you or your use. When you publish, patent or distribute
REMARK   2 results that were fully or partially based on the model, please cite
REMARK   2 the corresponding papers mentioned under JRNL.
REMARK   2 ShareAlike - If you remix, transform, or build upon the material,
REMARK   2 you must distribute your contributions under the same license as the
REMARK   2 original.
REMARK   2 No additional restrictions - you may not apply legal terms or
REMARK   2 technological measures that legally restrict others from doing
REMARK   2 anything the license permits.
REMARK   2 Find a human-readable summary of (and not a substitute for) the
REMARK   2 CC BY-SA 4.0 license at this link:
REMARK   2 https://creativecommons.org/licenses/by-sa/4.0/
REMARK   3 
REMARK   3 MODEL INFORMATION
REMARK   3  SMVERSN 2024-09.1
REMARK   3  ENGIN   PROMOD3
REMARK   3  VERSN   3.4.1
REMARK   3  OSTAT   monomer
REMARK   3  OSRSN   MONOMER
REMARK   3  QSPRD   NA
REMARK   3  GMQE    0.65
REMARK   3  QMNDG   NA
REMARK   3  MODT    FALSE
REMARK   3 
REMARK   3 TEMPLATE 1
REMARK   3  AFDB    B7ZYR3
REMARK   3  CHAIN   A
REMARK   3  MMCIF   A
REMARK   3  AFDBV   v4
REMARK   3  AFDBE   B7ZYR3
REMARK   3  AFDBF   F1
REMARK   3  MTHD    AlphaFold v2
REMARK   3  FOUND   AFDB search
REMARK   3  GMQE    0.65
REMARK   3  SIM     0.62
REMARK   3  SID     100.00
REMARK   3  OSTAT   monomer
REMARK   3  ALN A TRG MEVVSTPAGAGAAASSSSSSSSSTPSPSTRRPTTTLRLLCPSSRVATLRPSRDLHVDH
REMARK   3  ALN A TRG PPVGDEAVLVISGPDTPAAAVRAWEHVVGHRVEGDEAMGGEEEEREVTGAVGCRMLAA
REMARK   3  ALN A TRG GWQVGCVLGKGGKTVERMRQECGAQIRVFRNREQLPPWAPPGDELIH-----------
REMARK   3  ALN A TRG ----------------------------------------------------------
REMARK   3  ALN A TRG ----------------------------------------------------------
REMARK   3  ALN A TRG -------------NSDMLHSPAQDAVVRVYSRISEASIDRSSHTPARLLVPSQHIGCL
REMARK   3  ALN A TRG LGKGGSIISEMRKITGANIRIFGNEQIPRCAQRNDEMVQVTGSFQSIQDALLHITGRI
REMARK   3  ALN A TRG RDVILPKPHPSGGMPPYPPVGNIPVHQSRQEQPPPHLHPSGGMPPYPMHPFRPDAPMG
REMARK   3  ALN A TRG HFEMGDHRPPPVHSMEYMGADRMPYLYGVEQGGPRPFLEQPSPRTCPPEAPRTNSEVP
REMARK   3  ALN A TRG RNMSDAVPATDFRKGPVAIENQVATPTGTTEVIIPCNYIGFVCGNNGSEIEEIEKMSG
REMARK   3  ALN A TRG ASITVHDPKAGDANSKVVICGDPEETKKAQSLIHAFIFCGLYQT
REMARK   3  ALN A TPL MEVVSTPAGAGAAASSSSSSSSSTPSPSTRRPTTTLRLLCPSSRVATLRPSRDLHVDH
REMARK   3  ALN A TPL PPVGDEAVLVISGPDTPAAAVRAWEHVVGHRVEGDEAMGGEEEEREVTGAVGCRMLAA
REMARK   3  ALN A TPL GWQVGCVLGKGGKTVERMRQECGAQIRVFRNREQLPPWAPPGDELIHISGSFSQVRKA
REMARK   3  ALN A TPL LLAVSTCLQDNPRPDTHNIPIGRPFGLPGSGTGCPPGMDPHSQRSYLPPHIPDYHTRN
REMARK   3  ALN A TPL YPSNAGPPGPRFFFEQEIVFRMIILNEMVGSIIGKGGSTIRALQSETGACIKILEPVA
REMARK   3  ALN A TPL DSDERVVAITARENSDMLHSPAQDAVVRVYSRISEASIDRSSHTPARLLVPSQHIGCL
REMARK   3  ALN A TPL LGKGGSIISEMRKITGANIRIFGNEQIPRCAQRNDEMVQVTGSFQSIQDALLHITGRI
REMARK   3  ALN A TPL RDVILPKPHPSGGMPPYPPVGNIPVHQSRQEQPPPHLHPSGGMPPYPMHPFRPDAPMG
REMARK   3  ALN A TPL HFEMGDHRPPPVHSMEYMGADRMPYLYGVEQGGPRPFLEQPSPRTCPPEAPRTNSEVP
REMARK   3  ALN A TPL RNMSDAVPATDFRKGPVAIENQVATPTGTTEVIIPCNYIGFVCGNNGSEIEEIEKMSG
REMARK   3  ALN A TPL ASITVHDPKAGDANSKVVICGDPEETKKAQSLIHAFIFCGLYQT
REMARK   3  ALN A OFF 0
ATOM      1  N   MET A   1      33.375  54.673   8.948  1.00  0.56           N  
ATOM      2  CA  MET A   1      34.763  54.122   8.832  1.00  0.56           C  
ATOM      3  C   MET A   1      34.887  53.077   7.747  1.00  0.56           C  
ATOM      4  O   MET A   1      34.718  51.894   7.994  1.00  0.56           O  
ATOM      5  CB  MET A   1      35.187  53.519  10.202  1.00  0.56           C  
ATOM      6  CG  MET A   1      35.598  54.547  11.278  1.00  0.56           C  
ATOM      7  SD  MET A   1      35.871  53.803  12.917  1.00  0.56           S  
ATOM      8  CE  MET A   1      36.733  55.229  13.645  1.00  0.56           C  
ATOM      9  N   GLU A   2      35.201  53.507   6.512  1.00  0.35           N  
ATOM     10  CA  GLU A   2      35.833  52.660   5.528  1.00  0.35           C  
ATOM     11  C   GLU A   2      37.320  52.698   5.844  1.00  0.35           C  
ATOM     12  O   GLU A   2      37.760  53.677   6.433  1.00  0.35           O  
ATOM     13  CB  GLU A   2      35.654  53.279   4.118  1.00  0.35           C  
ATOM     14  CG  GLU A   2      34.195  53.578   3.705  1.00  0.35           C  
ATOM     15  CD  GLU A   2      34.184  54.475   2.468  1.00  0.35           C  
ATOM     16  OE1 GLU A   2      34.499  53.965   1.366  1.00  0.35           O  
ATOM     17  OE2 GLU A   2      33.882  55.682   2.649  1.00  0.35           O  
ATOM     18  N   VAL A   3      38.094  51.651   5.460  1.00  0.48           N  
ATOM     19  CA  VAL A   3      39.085  51.794   4.391  1.00  0.48           C  
ATOM     20  C   VAL A   3      39.166  50.438   3.675  1.00  0.48           C  
ATOM     21  O   VAL A   3      39.056  49.396   4.314  1.00  0.48           O  
ATOM     22  CB  VAL A   3      40.520  52.190   4.790  1.00  0.48           C  
ATOM     23  CG1 VAL A   3      41.257  52.760   3.560  1.00  0.48           C  
ATOM     24  CG2 VAL A   3      40.580  53.253   5.900  1.00  0.48           C  
ATOM     25  N   VAL A   4      39.354  50.410   2.334  1.00  0.38           N  
ATOM     26  CA  VAL A   4      39.673  49.211   1.551  1.00  0.38           C  
ATOM     27  C   VAL A   4      41.175  49.181   1.269  1.00  0.38           C  
ATOM     28  O   VAL A   4      41.733  50.227   0.974  1.00  0.38           O  
ATOM     29  CB  VAL A   4      38.972  49.237   0.180  1.00  0.38           C  
ATOM     30  CG1 VAL A   4      39.516  48.202  -0.839  1.00  0.38           C  
ATOM     31  CG2 VAL A   4      37.465  49.012   0.381  1.00  0.38           C  
ATOM     32  N   SER A   5      41.839  47.988   1.301  1.00  0.51           N  
ATOM     33  CA  SER A   5      43.091  47.769   0.550  1.00  0.51           C  
ATOM     34  C   SER A   5      43.526  46.307   0.404  1.00  0.51           C  
ATOM     35  O   SER A   5      43.726  45.595   1.381  1.00  0.51           O  
ATOM     36  CB  SER A   5      44.365  48.512   1.057  1.00  0.51           C  
ATOM     37  OG  SER A   5      44.542  49.745   0.362  1.00  0.51           O  
ATOM     38  N   THR A   6      43.749  45.858  -0.853  1.00  0.41           N  
ATOM     39  CA  THR A   6      44.502  44.666  -1.273  1.00  0.41           C  
ATOM     40  C   THR A   6      45.466  45.183  -2.359  1.00  0.41           C  
ATOM     41  O   THR A   6      45.289  46.367  -2.648  1.00  0.41           O  
ATOM     42  CB  THR A   6      43.617  43.555  -1.849  1.00  0.41           C  
ATOM     43  OG1 THR A   6      42.764  44.040  -2.878  1.00  0.41           O  
ATOM     44  CG2 THR A   6      42.738  42.958  -0.747  1.00  0.41           C  
ATOM     45  N   PRO A   7      46.484  44.551  -3.007  1.00  0.54           N  
ATOM     46  CA  PRO A   7      46.771  43.113  -3.001  1.00  0.54           C  
ATOM     47  C   PRO A   7      48.282  42.813  -3.167  1.00  0.54           C  
ATOM     48  O   PRO A   7      49.105  43.716  -3.095  1.00  0.54           O  
ATOM     49  CB  PRO A   7      46.076  42.682  -4.314  1.00  0.54           C  
ATOM     50  CG  PRO A   7      46.255  43.876  -5.274  1.00  0.54           C  
ATOM     51  CD  PRO A   7      46.712  45.037  -4.380  1.00  0.54           C  
ATOM     52  N   ALA A   8      48.649  41.528  -3.432  1.00  0.42           N  
ATOM     53  CA  ALA A   8      49.648  41.145  -4.433  1.00  0.42           C  
ATOM     54  C   ALA A   8      51.072  40.652  -4.081  1.00  0.42           C  
ATOM     55  O   ALA A   8      51.911  41.355  -3.534  1.00  0.42           O  
ATOM     56  CB  ALA A   8      49.727  42.134  -5.618  1.00  0.42           C  
ATOM     57  N   GLY A   9      51.394  39.410  -4.548  1.00  0.43           N  
ATOM     58  CA  GLY A   9      52.766  38.964  -4.843  1.00  0.43           C  
ATOM     59  C   GLY A   9      53.476  38.062  -3.846  1.00  0.43           C  
ATOM     60  O   GLY A   9      53.201  38.097  -2.654  1.00  0.43           O  
ATOM     61  N   ALA A  10      54.460  37.214  -4.252  1.00  0.44           N  
ATOM     62  CA  ALA A  10      54.772  36.666  -5.570  1.00  0.44           C  
ATOM     63  C   ALA A  10      55.805  35.521  -5.463  1.00  0.44           C  
ATOM     64  O   ALA A  10      56.710  35.574  -4.639  1.00  0.44           O  
ATOM     65  CB  ALA A  10      55.379  37.711  -6.541  1.00  0.44           C  
ATOM     66  N   GLY A  11      55.722  34.487  -6.350  1.00  0.38           N  
ATOM     67  CA  GLY A  11      56.700  33.385  -6.473  1.00  0.38           C  
ATOM     68  C   GLY A  11      56.709  32.346  -5.361  1.00  0.38           C  
ATOM     69  O   GLY A  11      56.080  32.516  -4.324  1.00  0.38           O  
ATOM     70  N   ALA A  12      57.396  31.188  -5.499  1.00  0.42           N  
ATOM     71  CA  ALA A  12      58.168  30.650  -6.606  1.00  0.42           C  
ATOM     72  C   ALA A  12      58.031  29.120  -6.611  1.00  0.42           C  
ATOM     73  O   ALA A  12      57.369  28.545  -5.754  1.00  0.42           O  
ATOM     74  CB  ALA A  12      59.651  31.076  -6.533  1.00  0.42           C  
ATOM     75  N   ALA A  13      58.590  28.428  -7.630  1.00  0.36           N  
ATOM     76  CA  ALA A  13      58.271  27.040  -7.925  1.00  0.36           C  
ATOM     77  C   ALA A  13      59.163  25.975  -7.290  1.00  0.36           C  
ATOM     78  O   ALA A  13      60.339  26.184  -7.020  1.00  0.36           O  
ATOM     79  CB  ALA A  13      58.345  26.830  -9.451  1.00  0.36           C  
ATOM     80  N   ALA A  14      58.604  24.755  -7.122  1.00  0.43           N  
ATOM     81  CA  ALA A  14      59.378  23.557  -6.879  1.00  0.43           C  
ATOM     82  C   ALA A  14      58.687  22.405  -7.599  1.00  0.43           C  
ATOM     83  O   ALA A  14      57.462  22.323  -7.625  1.00  0.43           O  
ATOM     84  CB  ALA A  14      59.526  23.240  -5.373  1.00  0.43           C  
ATOM     85  N   SER A  15      59.457  21.506  -8.245  1.00  0.35           N  
ATOM     86  CA  SER A  15      58.921  20.417  -9.044  1.00  0.35           C  
ATOM     87  C   SER A  15      59.336  19.070  -8.480  1.00  0.35           C  
ATOM     88  O   SER A  15      60.512  18.781  -8.277  1.00  0.35           O  
ATOM     89  CB  SER A  15      59.395  20.510 -10.527  1.00  0.35           C  
ATOM     90  OG  SER A  15      60.810  20.697 -10.632  1.00  0.35           O  
ATOM     91  N   SER A  16      58.367  18.177  -8.206  1.00  0.45           N  
ATOM     92  CA  SER A  16      58.693  16.819  -7.814  1.00  0.45           C  
ATOM     93  C   SER A  16      57.619  15.870  -8.292  1.00  0.45           C  
ATOM     94  O   SER A  16      56.436  16.192  -8.337  1.00  0.45           O  
ATOM     95  CB  SER A  16      58.936  16.637  -6.287  1.00  0.45           C  
ATOM     96  OG  SER A  16      57.852  17.130  -5.496  1.00  0.45           O  
ATOM     97  N   SER A  17      58.031  14.664  -8.722  1.00  0.35           N  
ATOM     98  CA  SER A  17      57.142  13.648  -9.245  1.00  0.35           C  
ATOM     99  C   SER A  17      56.954  12.519  -8.247  1.00  0.35           C  
ATOM    100  O   SER A  17      57.901  11.941  -7.721  1.00  0.35           O  
ATOM    101  CB  SER A  17      57.687  13.051 -10.578  1.00  0.35           C  
ATOM    102  OG  SER A  17      59.072  12.700 -10.482  1.00  0.35           O  
ATOM    103  N   SER A  18      55.692  12.152  -7.963  1.00  0.43           N  
ATOM    104  CA  SER A  18      55.388  10.961  -7.191  1.00  0.43           C  
ATOM    105  C   SER A  18      54.073  10.415  -7.693  1.00  0.43           C  
ATOM    106  O   SER A  18      53.346  11.070  -8.434  1.00  0.43           O  
ATOM    107  CB  SER A  18      55.403  11.150  -5.645  1.00  0.43           C  
ATOM    108  OG  SER A  18      54.525  12.190  -5.213  1.00  0.43           O  
ATOM    109  N   SER A  19      53.791   9.138  -7.394  1.00  0.35           N  
ATOM    110  CA  SER A  19      52.795   8.354  -8.084  1.00  0.35           C  
ATOM    111  C   SER A  19      51.578   8.039  -7.225  1.00  0.35           C  
ATOM    112  O   SER A  19      51.527   8.312  -6.032  1.00  0.35           O  
ATOM    113  CB  SER A  19      53.433   7.025  -8.586  1.00  0.35           C  
ATOM    114  OG  SER A  19      54.126   6.335  -7.543  1.00  0.35           O  
ATOM    115  N   SER A  20      50.540   7.476  -7.878  1.00  0.35           N  
ATOM    116  CA  SER A  20      49.658   6.461  -7.306  1.00  0.35           C  
ATOM    117  C   SER A  20      48.671   6.749  -6.174  1.00  0.35           C  
ATOM    118  O   SER A  20      48.893   6.432  -5.017  1.00  0.35           O  
ATOM    119  CB  SER A  20      50.356   5.097  -6.999  1.00  0.35           C  
ATOM    120  OG  SER A  20      51.477   5.214  -6.127  1.00  0.35           O  
ATOM    121  N   SER A  21      47.436   7.171  -6.532  1.00  0.38           N  
ATOM    122  CA  SER A  21      46.265   6.488  -5.988  1.00  0.38           C  
ATOM    123  C   SER A  21      45.094   6.612  -6.939  1.00  0.38           C  
ATOM    124  O   SER A  21      44.764   7.685  -7.422  1.00  0.38           O  
ATOM    125  CB  SER A  21      45.860   6.875  -4.538  1.00  0.38           C  
ATOM    126  OG  SER A  21      45.888   8.284  -4.312  1.00  0.38           O  
ATOM    127  N   SER A  22      44.440   5.479  -7.283  1.00  0.32           N  
ATOM    128  CA  SER A  22      43.340   5.488  -8.233  1.00  0.32           C  
ATOM    129  C   SER A  22      42.028   5.122  -7.570  1.00  0.32           C  
ATOM    130  O   SER A  22      41.708   3.965  -7.317  1.00  0.32           O  
ATOM    131  CB  SER A  22      43.615   4.524  -9.422  1.00  0.32           C  
ATOM    132  OG  SER A  22      44.119   3.256  -8.989  1.00  0.32           O  
ATOM    133  N   SER A  23      41.190   6.135  -7.292  1.00  0.39           N  
ATOM    134  CA  SER A  23      39.856   5.949  -6.750  1.00  0.39           C  
ATOM    135  C   SER A  23      38.815   5.967  -7.851  1.00  0.39           C  
ATOM    136  O   SER A  23      38.292   7.000  -8.257  1.00  0.39           O  
ATOM    137  CB  SER A  23      39.522   7.029  -5.684  1.00  0.39           C  
ATOM    138  OG  SER A  23      40.076   8.302  -6.034  1.00  0.39           O  
ATOM    139  N   THR A  24      38.460   4.779  -8.373  1.00  0.36           N  
ATOM    140  CA  THR A  24      37.357   4.611  -9.306  1.00  0.36           C  
ATOM    141  C   THR A  24      36.016   4.894  -8.636  1.00  0.36           C  
ATOM    142  O   THR A  24      35.745   4.321  -7.582  1.00  0.36           O  
ATOM    143  CB  THR A  24      37.319   3.212  -9.916  1.00  0.36           C  
ATOM    144  OG1 THR A  24      37.623   2.208  -8.957  1.00  0.36           O  
ATOM    145  CG2 THR A  24      38.418   3.114 -10.980  1.00  0.36           C  
ATOM    146  N   PRO A  25      35.121   5.739  -9.142  1.00  0.39           N  
ATOM    147  CA  PRO A  25      33.785   5.853  -8.587  1.00  0.39           C  
ATOM    148  C   PRO A  25      32.962   4.648  -8.998  1.00  0.39           C  
ATOM    149  O   PRO A  25      33.043   4.194 -10.138  1.00  0.39           O  
ATOM    150  CB  PRO A  25      33.242   7.166  -9.181  1.00  0.39           C  
ATOM    151  CG  PRO A  25      33.992   7.323 -10.507  1.00  0.39           C  
ATOM    152  CD  PRO A  25      35.356   6.689 -10.225  1.00  0.39           C  
ATOM    153  N   SER A  26      32.167   4.098  -8.063  1.00  0.34           N  
ATOM    154  CA  SER A  26      31.248   3.001  -8.309  1.00  0.34           C  
ATOM    155  C   SER A  26      30.207   3.341  -9.365  1.00  0.34           C  
ATOM    156  O   SER A  26      29.815   4.506  -9.441  1.00  0.34           O  
ATOM    157  CB  SER A  26      30.488   2.606  -7.019  1.00  0.34           C  
ATOM    158  OG  SER A  26      31.413   2.368  -5.958  1.00  0.34           O  
ATOM    159  N   PRO A  27      29.704   2.427 -10.194  1.00  0.35           N  
ATOM    160  CA  PRO A  27      28.768   2.769 -11.253  1.00  0.35           C  
ATOM    161  C   PRO A  27      27.409   3.097 -10.683  1.00  0.35           C  
ATOM    162  O   PRO A  27      26.584   2.215 -10.454  1.00  0.35           O  
ATOM    163  CB  PRO A  27      28.731   1.520 -12.151  1.00  0.35           C  
ATOM    164  CG  PRO A  27      29.093   0.369 -11.209  1.00  0.35           C  
ATOM    165  CD  PRO A  27      30.066   1.012 -10.219  1.00  0.35           C  
ATOM    166  N   SER A  28      27.147   4.393 -10.442  1.00  0.35           N  
ATOM    167  CA  SER A  28      25.836   4.879 -10.096  1.00  0.35           C  
ATOM    168  C   SER A  28      24.843   4.586 -11.198  1.00  0.35           C  
ATOM    169  O   SER A  28      25.085   4.824 -12.380  1.00  0.35           O  
ATOM    170  CB  SER A  28      25.830   6.392  -9.739  1.00  0.35           C  
ATOM    171  OG  SER A  28      26.455   7.187 -10.751  1.00  0.35           O  
ATOM    172  N   THR A  29      23.688   4.007 -10.816  1.00  0.40           N  
ATOM    173  CA  THR A  29      22.617   3.646 -11.732  1.00  0.40           C  
ATOM    174  C   THR A  29      21.986   4.875 -12.323  1.00  0.40           C  
ATOM    175  O   THR A  29      21.027   5.439 -11.794  1.00  0.40           O  
ATOM    176  CB  THR A  29      21.525   2.809 -11.083  1.00  0.40           C  
ATOM    177  OG1 THR A  29      22.111   1.698 -10.426  1.00  0.40           O  
ATOM    178  CG2 THR A  29      20.536   2.245 -12.117  1.00  0.40           C  
ATOM    179  N   ARG A  30      22.553   5.342 -13.450  1.00  0.44           N  
ATOM    180  CA  ARG A  30      22.073   6.488 -14.179  1.00  0.44           C  
ATOM    181  C   ARG A  30      20.649   6.286 -14.661  1.00  0.44           C  
ATOM    182  O   ARG A  30      20.387   5.597 -15.644  1.00  0.44           O  
ATOM    183  CB  ARG A  30      22.962   6.826 -15.412  1.00  0.44           C  
ATOM    184  CG  ARG A  30      24.125   7.814 -15.172  1.00  0.44           C  
ATOM    185  CD  ARG A  30      24.784   8.205 -16.504  1.00  0.44           C  
ATOM    186  NE  ARG A  30      25.671   9.399 -16.279  1.00  0.44           N  
ATOM    187  CZ  ARG A  30      25.962  10.309 -17.221  1.00  0.44           C  
ATOM    188  NH1 ARG A  30      25.473  10.215 -18.454  1.00  0.44           N  
ATOM    189  NH2 ARG A  30      26.757  11.338 -16.934  1.00  0.44           N  
ATOM    190  N   ARG A  31      19.688   6.952 -13.990  1.00  0.45           N  
ATOM    191  CA  ARG A  31      18.370   7.152 -14.541  1.00  0.45           C  
ATOM    192  C   ARG A  31      18.474   7.907 -15.865  1.00  0.45           C  
ATOM    193  O   ARG A  31      19.245   8.867 -15.931  1.00  0.45           O  
ATOM    194  CB  ARG A  31      17.479   7.980 -13.585  1.00  0.45           C  
ATOM    195  CG  ARG A  31      17.019   7.231 -12.322  1.00  0.45           C  
ATOM    196  CD  ARG A  31      15.952   8.025 -11.562  1.00  0.45           C  
ATOM    197  NE  ARG A  31      15.529   7.209 -10.380  1.00  0.45           N  
ATOM    198  CZ  ARG A  31      14.389   7.413  -9.706  1.00  0.45           C  
ATOM    199  NH1 ARG A  31      13.512   8.338 -10.086  1.00  0.45           N  
ATOM    200  NH2 ARG A  31      14.124   6.690  -8.619  1.00  0.45           N  
ATOM    201  N   PRO A  32      17.796   7.512 -16.936  1.00  0.51           N  
ATOM    202  CA  PRO A  32      17.884   8.197 -18.212  1.00  0.51           C  
ATOM    203  C   PRO A  32      17.468   9.651 -18.113  1.00  0.51           C  
ATOM    204  O   PRO A  32      16.363   9.961 -17.665  1.00  0.51           O  
ATOM    205  CB  PRO A  32      17.018   7.357 -19.159  1.00  0.51           C  
ATOM    206  CG  PRO A  32      15.995   6.685 -18.240  1.00  0.51           C  
ATOM    207  CD  PRO A  32      16.770   6.472 -16.941  1.00  0.51           C  
ATOM    208  N   THR A  33      18.358  10.561 -18.530  1.00  0.59           N  
ATOM    209  CA  THR A  33      18.161  11.993 -18.503  1.00  0.59           C  
ATOM    210  C   THR A  33      17.284  12.461 -19.642  1.00  0.59           C  
ATOM    211  O   THR A  33      17.728  13.078 -20.605  1.00  0.59           O  
ATOM    212  CB  THR A  33      19.484  12.748 -18.504  1.00  0.59           C  
ATOM    213  OG1 THR A  33      20.431  12.201 -19.416  1.00  0.59           O  
ATOM    214  CG2 THR A  33      20.122  12.587 -17.120  1.00  0.59           C  
ATOM    215  N   THR A  34      15.970  12.175 -19.551  1.00  0.67           N  
ATOM    216  CA  THR A  34      14.975  12.679 -20.492  1.00  0.67           C  
ATOM    217  C   THR A  34      14.811  14.177 -20.381  1.00  0.67           C  
ATOM    218  O   THR A  34      14.502  14.714 -19.316  1.00  0.67           O  
ATOM    219  CB  THR A  34      13.594  12.046 -20.353  1.00  0.67           C  
ATOM    220  OG1 THR A  34      13.657  10.682 -20.740  1.00  0.67           O  
ATOM    221  CG2 THR A  34      12.540  12.687 -21.277  1.00  0.67           C  
ATOM    222  N   THR A  35      14.987  14.867 -21.521  1.00  0.76           N  
ATOM    223  CA  THR A  35      14.828  16.305 -21.654  1.00  0.76           C  
ATOM    224  C   THR A  35      13.427  16.654 -22.093  1.00  0.76           C  
ATOM    225  O   THR A  35      12.956  16.209 -23.140  1.00  0.76           O  
ATOM    226  CB  THR A  35      15.783  16.887 -22.683  1.00  0.76           C  
ATOM    227  OG1 THR A  35      17.120  16.684 -22.255  1.00  0.76           O  
ATOM    228  CG2 THR A  35      15.597  18.401 -22.857  1.00  0.76           C  
ATOM    229  N   LEU A  36      12.726  17.492 -21.308  1.00  0.84           N  
ATOM    230  CA  LEU A  36      11.396  17.982 -21.627  1.00  0.84           C  
ATOM    231  C   LEU A  36      11.482  19.421 -22.103  1.00  0.84           C  
ATOM    232  O   LEU A  36      12.387  20.162 -21.724  1.00  0.84           O  
ATOM    233  CB  LEU A  36      10.443  17.885 -20.407  1.00  0.84           C  
ATOM    234  CG  LEU A  36      10.234  16.445 -19.888  1.00  0.84           C  
ATOM    235  CD1 LEU A  36       9.371  16.421 -18.613  1.00  0.84           C  
ATOM    236  CD2 LEU A  36       9.620  15.531 -20.960  1.00  0.84           C  
ATOM    237  N   ARG A  37      10.559  19.845 -22.993  1.00  0.84           N  
ATOM    238  CA  ARG A  37      10.589  21.180 -23.565  1.00  0.84           C  
ATOM    239  C   ARG A  37       9.217  21.835 -23.535  1.00  0.84           C  
ATOM    240  O   ARG A  37       8.361  21.563 -24.375  1.00  0.84           O  
ATOM    241  CB  ARG A  37      11.100  21.124 -25.027  1.00  0.84           C  
ATOM    242  CG  ARG A  37      12.622  20.885 -25.111  1.00  0.84           C  
ATOM    243  CD  ARG A  37      13.184  20.774 -26.534  1.00  0.84           C  
ATOM    244  NE  ARG A  37      12.757  19.437 -27.060  1.00  0.84           N  
ATOM    245  CZ  ARG A  37      12.507  19.147 -28.344  1.00  0.84           C  
ATOM    246  NH1 ARG A  37      12.661  20.023 -29.325  1.00  0.84           N  
ATOM    247  NH2 ARG A  37      12.044  17.942 -28.669  1.00  0.84           N  
ATOM    248  N   LEU A  38       8.983  22.746 -22.570  1.00  0.86           N  
ATOM    249  CA  LEU A  38       7.702  23.414 -22.394  1.00  0.86           C  
ATOM    250  C   LEU A  38       7.643  24.737 -23.135  1.00  0.86           C  
ATOM    251  O   LEU A  38       8.638  25.454 -23.229  1.00  0.86           O  
ATOM    252  CB  LEU A  38       7.370  23.705 -20.911  1.00  0.86           C  
ATOM    253  CG  LEU A  38       7.441  22.492 -19.966  1.00  0.86           C  
ATOM    254  CD1 LEU A  38       7.059  22.936 -18.548  1.00  0.86           C  
ATOM    255  CD2 LEU A  38       6.534  21.345 -20.428  1.00  0.86           C  
ATOM    256  N   LEU A  39       6.457  25.096 -23.664  1.00  0.81           N  
ATOM    257  CA  LEU A  39       6.256  26.313 -24.431  1.00  0.81           C  
ATOM    258  C   LEU A  39       5.458  27.322 -23.642  1.00  0.81           C  
ATOM    259  O   LEU A  39       4.297  27.099 -23.293  1.00  0.81           O  
ATOM    260  CB  LEU A  39       5.490  26.064 -25.748  1.00  0.81           C  
ATOM    261  CG  LEU A  39       6.112  24.998 -26.660  1.00  0.81           C  
ATOM    262  CD1 LEU A  39       5.398  25.031 -28.018  1.00  0.81           C  
ATOM    263  CD2 LEU A  39       7.619  25.221 -26.838  1.00  0.81           C  
ATOM    264  N   CYS A  40       6.066  28.485 -23.352  1.00  0.77           N  
ATOM    265  CA  CYS A  40       5.505  29.434 -22.415  1.00  0.77           C  
ATOM    266  C   CYS A  40       5.619  30.842 -22.981  1.00  0.77           C  
ATOM    267  O   CYS A  40       6.627  31.118 -23.626  1.00  0.77           O  
ATOM    268  CB  CYS A  40       6.288  29.354 -21.085  1.00  0.77           C  
ATOM    269  SG  CYS A  40       5.968  27.782 -20.196  1.00  0.77           S  
ATOM    270  N   PRO A  41       4.666  31.771 -22.819  1.00  0.71           N  
ATOM    271  CA  PRO A  41       4.803  33.159 -23.266  1.00  0.71           C  
ATOM    272  C   PRO A  41       6.054  33.846 -22.756  1.00  0.71           C  
ATOM    273  O   PRO A  41       6.299  33.809 -21.548  1.00  0.71           O  
ATOM    274  CB  PRO A  41       3.535  33.875 -22.761  1.00  0.71           C  
ATOM    275  CG  PRO A  41       2.546  32.744 -22.471  1.00  0.71           C  
ATOM    276  CD  PRO A  41       3.448  31.590 -22.036  1.00  0.71           C  
ATOM    277  N   SER A  42       6.850  34.491 -23.633  1.00  0.69           N  
ATOM    278  CA  SER A  42       8.152  35.075 -23.305  1.00  0.69           C  
ATOM    279  C   SER A  42       8.080  36.090 -22.187  1.00  0.69           C  
ATOM    280  O   SER A  42       8.937  36.144 -21.307  1.00  0.69           O  
ATOM    281  CB  SER A  42       8.821  35.755 -24.524  1.00  0.69           C  
ATOM    282  OG  SER A  42       9.241  34.772 -25.470  1.00  0.69           O  
ATOM    283  N   SER A  43       6.975  36.855 -22.172  1.00  0.67           N  
ATOM    284  CA  SER A  43       6.569  37.802 -21.144  1.00  0.67           C  
ATOM    285  C   SER A  43       6.527  37.259 -19.724  1.00  0.67           C  
ATOM    286  O   SER A  43       6.712  38.005 -18.765  1.00  0.67           O  
ATOM    287  CB  SER A  43       5.168  38.391 -21.465  1.00  0.67           C  
ATOM    288  OG  SER A  43       4.159  37.379 -21.567  1.00  0.67           O  
ATOM    289  N   ARG A  44       6.289  35.945 -19.545  1.00  0.67           N  
ATOM    290  CA  ARG A  44       6.181  35.343 -18.237  1.00  0.67           C  
ATOM    291  C   ARG A  44       7.369  34.482 -17.843  1.00  0.67           C  
ATOM    292  O   ARG A  44       7.425  33.973 -16.729  1.00  0.67           O  
ATOM    293  CB  ARG A  44       4.948  34.432 -18.207  1.00  0.67           C  
ATOM    294  CG  ARG A  44       3.615  35.182 -18.368  1.00  0.67           C  
ATOM    295  CD  ARG A  44       2.534  34.344 -17.704  1.00  0.67           C  
ATOM    296  NE  ARG A  44       1.195  35.003 -17.771  1.00  0.67           N  
ATOM    297  CZ  ARG A  44       0.197  34.584 -16.979  1.00  0.67           C  
ATOM    298  NH1 ARG A  44       0.384  33.557 -16.153  1.00  0.67           N  
ATOM    299  NH2 ARG A  44      -0.984  35.192 -16.992  1.00  0.67           N  
ATOM    300  N   VAL A  45       8.365  34.292 -18.727  1.00  0.65           N  
ATOM    301  CA  VAL A  45       9.500  33.429 -18.419  1.00  0.65           C  
ATOM    302  C   VAL A  45      10.625  34.218 -17.761  1.00  0.65           C  
ATOM    303  O   VAL A  45      11.487  33.678 -17.078  1.00  0.65           O  
ATOM    304  CB  VAL A  45       9.970  32.706 -19.673  1.00  0.65           C  
ATOM    305  CG1 VAL A  45      11.165  31.780 -19.395  1.00  0.65           C  
ATOM    306  CG2 VAL A  45       8.808  31.837 -20.186  1.00  0.65           C  
ATOM    307  N   ALA A  46      10.575  35.563 -17.856  1.00  0.61           N  
ATOM    308  CA  ALA A  46      11.532  36.463 -17.238  1.00  0.61           C  
ATOM    309  C   ALA A  46      11.520  36.468 -15.705  1.00  0.61           C  
ATOM    310  O   ALA A  46      12.424  36.990 -15.060  1.00  0.61           O  
ATOM    311  CB  ALA A  46      11.275  37.890 -17.765  1.00  0.61           C  
ATOM    312  N   THR A  47      10.498  35.853 -15.081  1.00  0.62           N  
ATOM    313  CA  THR A  47      10.385  35.744 -13.636  1.00  0.62           C  
ATOM    314  C   THR A  47      10.978  34.451 -13.106  1.00  0.62           C  
ATOM    315  O   THR A  47      11.075  34.258 -11.894  1.00  0.62           O  
ATOM    316  CB  THR A  47       8.930  35.775 -13.178  1.00  0.62           C  
ATOM    317  OG1 THR A  47       8.167  34.730 -13.769  1.00  0.62           O  
ATOM    318  CG2 THR A  47       8.293  37.096 -13.624  1.00  0.62           C  
ATOM    319  N   LEU A  48      11.397  33.526 -13.991  1.00  0.65           N  
ATOM    320  CA  LEU A  48      12.027  32.283 -13.600  1.00  0.65           C  
ATOM    321  C   LEU A  48      13.509  32.467 -13.389  1.00  0.65           C  
ATOM    322  O   LEU A  48      14.222  33.027 -14.213  1.00  0.65           O  
ATOM    323  CB  LEU A  48      11.834  31.173 -14.662  1.00  0.65           C  
ATOM    324  CG  LEU A  48      10.456  30.495 -14.608  1.00  0.65           C  
ATOM    325  CD1 LEU A  48      10.222  29.666 -15.871  1.00  0.65           C  
ATOM    326  CD2 LEU A  48      10.315  29.583 -13.381  1.00  0.65           C  
ATOM    327  N   ARG A  49      14.024  31.953 -12.259  1.00  0.60           N  
ATOM    328  CA  ARG A  49      15.451  31.838 -12.066  1.00  0.60           C  
ATOM    329  C   ARG A  49      15.944  30.566 -12.760  1.00  0.60           C  
ATOM    330  O   ARG A  49      15.427  29.496 -12.434  1.00  0.60           O  
ATOM    331  CB  ARG A  49      15.805  31.781 -10.561  1.00  0.60           C  
ATOM    332  CG  ARG A  49      15.640  33.149  -9.870  1.00  0.60           C  
ATOM    333  CD  ARG A  49      16.045  33.135  -8.396  1.00  0.60           C  
ATOM    334  NE  ARG A  49      15.930  34.546  -7.895  1.00  0.60           N  
ATOM    335  CZ  ARG A  49      16.048  34.893  -6.606  1.00  0.60           C  
ATOM    336  NH1 ARG A  49      16.268  33.978  -5.667  1.00  0.60           N  
ATOM    337  NH2 ARG A  49      15.945  36.170  -6.244  1.00  0.60           N  
ATOM    338  N   PRO A  50      16.878  30.590 -13.716  1.00  0.63           N  
ATOM    339  CA  PRO A  50      17.587  29.408 -14.195  1.00  0.63           C  
ATOM    340  C   PRO A  50      18.199  28.562 -13.095  1.00  0.63           C  
ATOM    341  O   PRO A  50      18.783  29.105 -12.159  1.00  0.63           O  
ATOM    342  CB  PRO A  50      18.643  29.947 -15.175  1.00  0.63           C  
ATOM    343  CG  PRO A  50      18.074  31.290 -15.631  1.00  0.63           C  
ATOM    344  CD  PRO A  50      17.360  31.798 -14.380  1.00  0.63           C  
ATOM    345  N   SER A  51      18.094  27.233 -13.217  1.00  0.63           N  
ATOM    346  CA  SER A  51      18.527  26.294 -12.198  1.00  0.63           C  
ATOM    347  C   SER A  51      19.311  25.246 -12.928  1.00  0.63           C  
ATOM    348  O   SER A  51      19.290  25.188 -14.150  1.00  0.63           O  
ATOM    349  CB  SER A  51      17.356  25.607 -11.439  1.00  0.63           C  
ATOM    350  OG  SER A  51      16.722  26.537 -10.564  1.00  0.63           O  
ATOM    351  N   ARG A  52      20.032  24.362 -12.211  1.00  0.61           N  
ATOM    352  CA  ARG A  52      20.875  23.344 -12.828  1.00  0.61           C  
ATOM    353  C   ARG A  52      20.147  22.419 -13.798  1.00  0.61           C  
ATOM    354  O   ARG A  52      20.708  22.002 -14.807  1.00  0.61           O  
ATOM    355  CB  ARG A  52      21.573  22.488 -11.746  1.00  0.61           C  
ATOM    356  CG  ARG A  52      22.732  23.214 -11.035  1.00  0.61           C  
ATOM    357  CD  ARG A  52      23.438  22.313 -10.020  1.00  0.61           C  
ATOM    358  NE  ARG A  52      24.569  23.109  -9.435  1.00  0.61           N  
ATOM    359  CZ  ARG A  52      25.329  22.682  -8.418  1.00  0.61           C  
ATOM    360  NH1 ARG A  52      25.113  21.500  -7.850  1.00  0.61           N  
ATOM    361  NH2 ARG A  52      26.322  23.442  -7.958  1.00  0.61           N  
ATOM    362  N   ASP A  53      18.864  22.135 -13.510  1.00  0.68           N  
ATOM    363  CA  ASP A  53      18.042  21.250 -14.289  1.00  0.68           C  
ATOM    364  C   ASP A  53      17.075  22.034 -15.184  1.00  0.68           C  
ATOM    365  O   ASP A  53      16.196  21.453 -15.816  1.00  0.68           O  
ATOM    366  CB  ASP A  53      17.228  20.343 -13.328  1.00  0.68           C  
ATOM    367  CG  ASP A  53      18.094  19.786 -12.205  1.00  0.68           C  
ATOM    368  OD1 ASP A  53      19.197  19.253 -12.475  1.00  0.68           O  
ATOM    369  OD2 ASP A  53      17.647  19.927 -11.038  1.00  0.68           O  
ATOM    370  N   LEU A  54      17.185  23.387 -15.247  1.00  0.72           N  
ATOM    371  CA  LEU A  54      16.255  24.224 -15.994  1.00  0.72           C  
ATOM    372  C   LEU A  54      16.980  25.294 -16.793  1.00  0.72           C  
ATOM    373  O   LEU A  54      17.500  26.263 -16.244  1.00  0.72           O  
ATOM    374  CB  LEU A  54      15.251  24.929 -15.034  1.00  0.72           C  
ATOM    375  CG  LEU A  54      14.296  25.983 -15.653  1.00  0.72           C  
ATOM    376  CD1 LEU A  54      13.350  25.369 -16.692  1.00  0.72           C  
ATOM    377  CD2 LEU A  54      13.497  26.714 -14.560  1.00  0.72           C  
ATOM    378  N   HIS A  55      16.954  25.174 -18.135  1.00  0.73           N  
ATOM    379  CA  HIS A  55      17.530  26.144 -19.045  1.00  0.73           C  
ATOM    380  C   HIS A  55      16.408  26.778 -19.838  1.00  0.73           C  
ATOM    381  O   HIS A  55      15.379  26.157 -20.083  1.00  0.73           O  
ATOM    382  CB  HIS A  55      18.508  25.462 -20.026  1.00  0.73           C  
ATOM    383  CG  HIS A  55      19.209  26.386 -20.970  1.00  0.73           C  
ATOM    384  ND1 HIS A  55      20.212  27.187 -20.475  1.00  0.73           N  
ATOM    385  CD2 HIS A  55      19.058  26.586 -22.306  1.00  0.73           C  
ATOM    386  CE1 HIS A  55      20.662  27.855 -21.516  1.00  0.73           C  
ATOM    387  NE2 HIS A  55      19.996  27.533 -22.652  1.00  0.73           N  
ATOM    388  N   VAL A  56      16.570  28.042 -20.263  1.00  0.73           N  
ATOM    389  CA  VAL A  56      15.546  28.737 -21.029  1.00  0.73           C  
ATOM    390  C   VAL A  56      16.156  29.107 -22.363  1.00  0.73           C  
ATOM    391  O   VAL A  56      17.093  29.898 -22.428  1.00  0.73           O  
ATOM    392  CB  VAL A  56      15.027  29.990 -20.329  1.00  0.73           C  
ATOM    393  CG1 VAL A  56      13.937  30.671 -21.182  1.00  0.73           C  
ATOM    394  CG2 VAL A  56      14.457  29.604 -18.949  1.00  0.73           C  
ATOM    395  N   ASP A  57      15.635  28.514 -23.455  1.00  0.72           N  
ATOM    396  CA  ASP A  57      16.030  28.824 -24.807  1.00  0.72           C  
ATOM    397  C   ASP A  57      15.001  29.800 -25.368  1.00  0.72           C  
ATOM    398  O   ASP A  57      13.790  29.656 -25.176  1.00  0.72           O  
ATOM    399  CB  ASP A  57      16.138  27.518 -25.643  1.00  0.72           C  
ATOM    400  CG  ASP A  57      16.803  27.725 -26.996  1.00  0.72           C  
ATOM    401  OD1 ASP A  57      17.279  28.856 -27.262  1.00  0.72           O  
ATOM    402  OD2 ASP A  57      16.841  26.731 -27.765  1.00  0.72           O  
ATOM    403  N   HIS A  58      15.475  30.844 -26.062  1.00  0.67           N  
ATOM    404  CA  HIS A  58      14.638  31.885 -26.609  1.00  0.67           C  
ATOM    405  C   HIS A  58      14.755  31.813 -28.124  1.00  0.67           C  
ATOM    406  O   HIS A  58      15.761  32.271 -28.664  1.00  0.67           O  
ATOM    407  CB  HIS A  58      15.074  33.288 -26.126  1.00  0.67           C  
ATOM    408  CG  HIS A  58      14.638  33.582 -24.724  1.00  0.67           C  
ATOM    409  ND1 HIS A  58      15.421  33.197 -23.657  1.00  0.67           N  
ATOM    410  CD2 HIS A  58      13.502  34.179 -24.278  1.00  0.67           C  
ATOM    411  CE1 HIS A  58      14.754  33.562 -22.586  1.00  0.67           C  
ATOM    412  NE2 HIS A  58      13.581  34.165 -22.901  1.00  0.67           N  
ATOM    413  N   PRO A  59      13.785  31.280 -28.868  1.00  0.61           N  
ATOM    414  CA  PRO A  59      13.912  31.063 -30.302  1.00  0.61           C  
ATOM    415  C   PRO A  59      13.847  32.388 -31.036  1.00  0.61           C  
ATOM    416  O   PRO A  59      13.192  33.298 -30.529  1.00  0.61           O  
ATOM    417  CB  PRO A  59      12.717  30.161 -30.660  1.00  0.61           C  
ATOM    418  CG  PRO A  59      11.693  30.426 -29.561  1.00  0.61           C  
ATOM    419  CD  PRO A  59      12.554  30.711 -28.338  1.00  0.61           C  
ATOM    420  N   PRO A  60      14.480  32.576 -32.188  1.00  0.52           N  
ATOM    421  CA  PRO A  60      14.686  33.898 -32.763  1.00  0.52           C  
ATOM    422  C   PRO A  60      13.410  34.513 -33.324  1.00  0.52           C  
ATOM    423  O   PRO A  60      13.444  35.665 -33.740  1.00  0.52           O  
ATOM    424  CB  PRO A  60      15.757  33.655 -33.848  1.00  0.52           C  
ATOM    425  CG  PRO A  60      15.601  32.182 -34.233  1.00  0.52           C  
ATOM    426  CD  PRO A  60      15.206  31.532 -32.909  1.00  0.52           C  
ATOM    427  N   VAL A  61      12.286  33.764 -33.376  1.00  0.57           N  
ATOM    428  CA  VAL A  61      11.031  34.252 -33.925  1.00  0.57           C  
ATOM    429  C   VAL A  61       9.854  33.788 -33.060  1.00  0.57           C  
ATOM    430  O   VAL A  61       9.523  32.604 -33.020  1.00  0.57           O  
ATOM    431  CB  VAL A  61      10.811  33.789 -35.376  1.00  0.57           C  
ATOM    432  CG1 VAL A  61       9.512  34.390 -35.951  1.00  0.57           C  
ATOM    433  CG2 VAL A  61      11.999  34.212 -36.269  1.00  0.57           C  
ATOM    434  N   GLY A  62       9.149  34.723 -32.375  1.00  0.59           N  
ATOM    435  CA  GLY A  62       7.900  34.434 -31.662  1.00  0.59           C  
ATOM    436  C   GLY A  62       7.864  34.998 -30.263  1.00  0.59           C  
ATOM    437  O   GLY A  62       8.889  35.331 -29.683  1.00  0.59           O  
ATOM    438  N   ASP A  63       6.655  35.079 -29.660  1.00  0.64           N  
ATOM    439  CA  ASP A  63       6.460  35.493 -28.277  1.00  0.64           C  
ATOM    440  C   ASP A  63       6.429  34.262 -27.362  1.00  0.64           C  
ATOM    441  O   ASP A  63       5.799  34.232 -26.309  1.00  0.64           O  
ATOM    442  CB  ASP A  63       5.172  36.361 -28.159  1.00  0.64           C  
ATOM    443  CG  ASP A  63       5.036  37.026 -26.790  1.00  0.64           C  
ATOM    444  OD1 ASP A  63       6.089  37.362 -26.184  1.00  0.64           O  
ATOM    445  OD2 ASP A  63       3.877  37.205 -26.340  1.00  0.64           O  
ATOM    446  N   GLU A  64       7.126  33.178 -27.753  1.00  0.69           N  
ATOM    447  CA  GLU A  64       7.123  31.945 -26.996  1.00  0.69           C  
ATOM    448  C   GLU A  64       8.542  31.523 -26.694  1.00  0.69           C  
ATOM    449  O   GLU A  64       9.364  31.362 -27.592  1.00  0.69           O  
ATOM    450  CB  GLU A  64       6.364  30.815 -27.739  1.00  0.69           C  
ATOM    451  CG  GLU A  64       4.877  31.174 -27.997  1.00  0.69           C  
ATOM    452  CD  GLU A  64       3.978  30.021 -28.420  1.00  0.69           C  
ATOM    453  OE1 GLU A  64       2.742  30.273 -28.478  1.00  0.69           O  
ATOM    454  OE2 GLU A  64       4.432  28.870 -28.617  1.00  0.69           O  
ATOM    455  N   ALA A  65       8.862  31.336 -25.399  1.00  0.73           N  
ATOM    456  CA  ALA A  65      10.156  30.881 -24.945  1.00  0.73           C  
ATOM    457  C   ALA A  65      10.075  29.411 -24.564  1.00  0.73           C  
ATOM    458  O   ALA A  65       9.016  28.901 -24.190  1.00  0.73           O  
ATOM    459  CB  ALA A  65      10.647  31.727 -23.750  1.00  0.73           C  
ATOM    460  N   VAL A  66      11.207  28.684 -24.665  1.00  0.81           N  
ATOM    461  CA  VAL A  66      11.236  27.239 -24.519  1.00  0.81           C  
ATOM    462  C   VAL A  66      11.974  26.866 -23.258  1.00  0.81           C  
ATOM    463  O   VAL A  66      13.167  27.116 -23.090  1.00  0.81           O  
ATOM    464  CB  VAL A  66      11.921  26.527 -25.681  1.00  0.81           C  
ATOM    465  CG1 VAL A  66      11.764  24.995 -25.543  1.00  0.81           C  
ATOM    466  CG2 VAL A  66      11.312  27.004 -27.010  1.00  0.81           C  
ATOM    467  N   LEU A  67      11.274  26.216 -22.319  1.00  0.81           N  
ATOM    468  CA  LEU A  67      11.864  25.809 -21.064  1.00  0.81           C  
ATOM    469  C   LEU A  67      12.377  24.402 -21.233  1.00  0.81           C  
ATOM    470  O   LEU A  67      11.606  23.451 -21.339  1.00  0.81           O  
ATOM    471  CB  LEU A  67      10.860  25.842 -19.892  1.00  0.81           C  
ATOM    472  CG  LEU A  67      10.436  27.249 -19.427  1.00  0.81           C  
ATOM    473  CD1 LEU A  67       9.603  28.036 -20.445  1.00  0.81           C  
ATOM    474  CD2 LEU A  67       9.626  27.133 -18.133  1.00  0.81           C  
ATOM    475  N   VAL A  68      13.709  24.255 -21.271  1.00  0.83           N  
ATOM    476  CA  VAL A  68      14.394  23.008 -21.522  1.00  0.83           C  
ATOM    477  C   VAL A  68      14.764  22.438 -20.169  1.00  0.83           C  
ATOM    478  O   VAL A  68      15.574  23.007 -19.434  1.00  0.83           O  
ATOM    479  CB  VAL A  68      15.635  23.218 -22.386  1.00  0.83           C  
ATOM    480  CG1 VAL A  68      16.289  21.863 -22.717  1.00  0.83           C  
ATOM    481  CG2 VAL A  68      15.247  23.961 -23.682  1.00  0.83           C  
ATOM    482  N   ILE A  69      14.126  21.319 -19.784  1.00  0.84           N  
ATOM    483  CA  ILE A  69      14.167  20.806 -18.425  1.00  0.84           C  
ATOM    484  C   ILE A  69      14.759  19.418 -18.443  1.00  0.84           C  
ATOM    485  O   ILE A  69      14.261  18.528 -19.135  1.00  0.84           O  
ATOM    486  CB  ILE A  69      12.782  20.754 -17.785  1.00  0.84           C  
ATOM    487  CG1 ILE A  69      12.059  22.102 -18.014  1.00  0.84           C  
ATOM    488  CG2 ILE A  69      12.935  20.417 -16.283  1.00  0.84           C  
ATOM    489  CD1 ILE A  69      10.695  22.219 -17.341  1.00  0.84           C  
ATOM    490  N   SER A  70      15.849  19.208 -17.685  1.00  0.78           N  
ATOM    491  CA  SER A  70      16.660  18.011 -17.806  1.00  0.78           C  
ATOM    492  C   SER A  70      17.223  17.605 -16.463  1.00  0.78           C  
ATOM    493  O   SER A  70      18.039  18.321 -15.900  1.00  0.78           O  
ATOM    494  CB  SER A  70      17.890  18.271 -18.714  1.00  0.78           C  
ATOM    495  OG  SER A  70      17.491  18.738 -20.002  1.00  0.78           O  
ATOM    496  N   GLY A  71      16.850  16.435 -15.905  1.00  0.72           N  
ATOM    497  CA  GLY A  71      17.399  16.017 -14.620  1.00  0.72           C  
ATOM    498  C   GLY A  71      16.866  14.652 -14.261  1.00  0.72           C  
ATOM    499  O   GLY A  71      16.321  13.977 -15.130  1.00  0.72           O  
ATOM    500  N   PRO A  72      16.970  14.184 -13.018  1.00  0.68           N  
ATOM    501  CA  PRO A  72      16.366  12.923 -12.598  1.00  0.68           C  
ATOM    502  C   PRO A  72      14.923  13.140 -12.169  1.00  0.68           C  
ATOM    503  O   PRO A  72      14.186  12.161 -12.059  1.00  0.68           O  
ATOM    504  CB  PRO A  72      17.228  12.477 -11.404  1.00  0.68           C  
ATOM    505  CG  PRO A  72      17.765  13.785 -10.815  1.00  0.68           C  
ATOM    506  CD  PRO A  72      17.935  14.691 -12.040  1.00  0.68           C  
ATOM    507  N   ASP A  73      14.540  14.405 -11.890  1.00  0.79           N  
ATOM    508  CA  ASP A  73      13.278  14.831 -11.317  1.00  0.79           C  
ATOM    509  C   ASP A  73      12.468  15.626 -12.343  1.00  0.79           C  
ATOM    510  O   ASP A  73      11.666  16.500 -12.022  1.00  0.79           O  
ATOM    511  CB  ASP A  73      13.578  15.690 -10.056  1.00  0.79           C  
ATOM    512  CG  ASP A  73      12.372  15.842  -9.139  1.00  0.79           C  
ATOM    513  OD1 ASP A  73      11.727  14.809  -8.838  1.00  0.79           O  
ATOM    514  OD2 ASP A  73      12.070  16.996  -8.730  1.00  0.79           O  
ATOM    515  N   THR A  74      12.673  15.350 -13.647  1.00  0.82           N  
ATOM    516  CA  THR A  74      12.117  16.121 -14.763  1.00  0.82           C  
ATOM    517  C   THR A  74      10.612  16.367 -14.746  1.00  0.82           C  
ATOM    518  O   THR A  74      10.220  17.510 -14.985  1.00  0.82           O  
ATOM    519  CB  THR A  74      12.457  15.565 -16.150  1.00  0.82           C  
ATOM    520  OG1 THR A  74      13.591  14.719 -16.106  1.00  0.82           O  
ATOM    521  CG2 THR A  74      12.809  16.707 -17.099  1.00  0.82           C  
ATOM    522  N   PRO A  75       9.710  15.418 -14.459  1.00  0.84           N  
ATOM    523  CA  PRO A  75       8.283  15.693 -14.332  1.00  0.84           C  
ATOM    524  C   PRO A  75       7.940  16.681 -13.233  1.00  0.84           C  
ATOM    525  O   PRO A  75       7.126  17.569 -13.464  1.00  0.84           O  
ATOM    526  CB  PRO A  75       7.642  14.313 -14.084  1.00  0.84           C  
ATOM    527  CG  PRO A  75       8.643  13.319 -14.677  1.00  0.84           C  
ATOM    528  CD  PRO A  75       9.984  13.980 -14.380  1.00  0.84           C  
ATOM    529  N   ALA A  76       8.543  16.562 -12.033  1.00  0.85           N  
ATOM    530  CA  ALA A  76       8.303  17.466 -10.930  1.00  0.85           C  
ATOM    531  C   ALA A  76       8.881  18.853 -11.192  1.00  0.85           C  
ATOM    532  O   ALA A  76       8.258  19.871 -10.903  1.00  0.85           O  
ATOM    533  CB  ALA A  76       8.832  16.833  -9.633  1.00  0.85           C  
ATOM    534  N   ALA A  77      10.079  18.929 -11.811  1.00  0.85           N  
ATOM    535  CA  ALA A  77      10.671  20.166 -12.282  1.00  0.85           C  
ATOM    536  C   ALA A  77       9.834  20.877 -13.344  1.00  0.85           C  
ATOM    537  O   ALA A  77       9.655  22.094 -13.290  1.00  0.85           O  
ATOM    538  CB  ALA A  77      12.096  19.892 -12.803  1.00  0.85           C  
ATOM    539  N   ALA A  78       9.263  20.119 -14.303  1.00  0.86           N  
ATOM    540  CA  ALA A  78       8.326  20.602 -15.295  1.00  0.86           C  
ATOM    541  C   ALA A  78       7.035  21.157 -14.717  1.00  0.86           C  
ATOM    542  O   ALA A  78       6.590  22.231 -15.121  1.00  0.86           O  
ATOM    543  CB  ALA A  78       8.041  19.487 -16.322  1.00  0.86           C  
ATOM    544  N   VAL A  79       6.435  20.478 -13.715  1.00  0.88           N  
ATOM    545  CA  VAL A  79       5.299  21.019 -12.977  1.00  0.88           C  
ATOM    546  C   VAL A  79       5.652  22.320 -12.261  1.00  0.88           C  
ATOM    547  O   VAL A  79       5.014  23.343 -12.495  1.00  0.88           O  
ATOM    548  CB  VAL A  79       4.731  19.988 -11.999  1.00  0.88           C  
ATOM    549  CG1 VAL A  79       3.667  20.603 -11.068  1.00  0.88           C  
ATOM    550  CG2 VAL A  79       4.092  18.834 -12.798  1.00  0.88           C  
ATOM    551  N   ARG A  80       6.759  22.351 -11.478  1.00  0.84           N  
ATOM    552  CA  ARG A  80       7.169  23.525 -10.714  1.00  0.84           C  
ATOM    553  C   ARG A  80       7.414  24.755 -11.586  1.00  0.84           C  
ATOM    554  O   ARG A  80       6.999  25.871 -11.273  1.00  0.84           O  
ATOM    555  CB  ARG A  80       8.470  23.229  -9.905  1.00  0.84           C  
ATOM    556  CG  ARG A  80       8.261  22.297  -8.689  1.00  0.84           C  
ATOM    557  CD  ARG A  80       9.498  22.046  -7.797  1.00  0.84           C  
ATOM    558  NE  ARG A  80      10.583  21.333  -8.570  1.00  0.84           N  
ATOM    559  CZ  ARG A  80      10.962  20.053  -8.411  1.00  0.84           C  
ATOM    560  NH1 ARG A  80      10.343  19.194  -7.613  1.00  0.84           N  
ATOM    561  NH2 ARG A  80      11.995  19.549  -9.080  1.00  0.84           N  
ATOM    562  N   ALA A  81       8.086  24.562 -12.736  1.00  0.84           N  
ATOM    563  CA  ALA A  81       8.312  25.597 -13.717  1.00  0.84           C  
ATOM    564  C   ALA A  81       7.031  26.124 -14.368  1.00  0.84           C  
ATOM    565  O   ALA A  81       6.841  27.332 -14.494  1.00  0.84           O  
ATOM    566  CB  ALA A  81       9.297  25.058 -14.770  1.00  0.84           C  
ATOM    567  N   TRP A  82       6.093  25.229 -14.757  1.00  0.86           N  
ATOM    568  CA  TRP A  82       4.804  25.615 -15.306  1.00  0.86           C  
ATOM    569  C   TRP A  82       3.940  26.393 -14.314  1.00  0.86           C  
ATOM    570  O   TRP A  82       3.367  27.420 -14.667  1.00  0.86           O  
ATOM    571  CB  TRP A  82       4.049  24.379 -15.865  1.00  0.86           C  
ATOM    572  CG  TRP A  82       2.669  24.669 -16.444  1.00  0.86           C  
ATOM    573  CD1 TRP A  82       2.327  25.210 -17.653  1.00  0.86           C  
ATOM    574  CD2 TRP A  82       1.437  24.489 -15.722  1.00  0.86           C  
ATOM    575  NE1 TRP A  82       0.958  25.347 -17.741  1.00  0.86           N  
ATOM    576  CE2 TRP A  82       0.397  24.906 -16.573  1.00  0.86           C  
ATOM    577  CE3 TRP A  82       1.165  24.028 -14.438  1.00  0.86           C  
ATOM    578  CZ2 TRP A  82      -0.927  24.859 -16.165  1.00  0.86           C  
ATOM    579  CZ3 TRP A  82      -0.172  24.011 -14.013  1.00  0.86           C  
ATOM    580  CH2 TRP A  82      -1.207  24.416 -14.865  1.00  0.86           C  
ATOM    581  N   GLU A  83       3.870  25.964 -13.035  1.00  0.83           N  
ATOM    582  CA  GLU A  83       3.092  26.639 -12.008  1.00  0.83           C  
ATOM    583  C   GLU A  83       3.531  28.080 -11.781  1.00  0.83           C  
ATOM    584  O   GLU A  83       2.717  29.004 -11.722  1.00  0.83           O  
ATOM    585  CB  GLU A  83       3.134  25.837 -10.686  1.00  0.83           C  
ATOM    586  CG  GLU A  83       2.399  24.477 -10.788  1.00  0.83           C  
ATOM    587  CD  GLU A  83       2.325  23.741  -9.451  1.00  0.83           C  
ATOM    588  OE1 GLU A  83       1.185  23.587  -8.942  1.00  0.83           O  
ATOM    589  OE2 GLU A  83       3.393  23.301  -8.953  1.00  0.83           O  
ATOM    590  N   HIS A  84       4.859  28.308 -11.750  1.00  0.79           N  
ATOM    591  CA  HIS A  84       5.459  29.626 -11.682  1.00  0.79           C  
ATOM    592  C   HIS A  84       5.142  30.511 -12.891  1.00  0.79           C  
ATOM    593  O   HIS A  84       4.787  31.676 -12.740  1.00  0.79           O  
ATOM    594  CB  HIS A  84       6.982  29.466 -11.516  1.00  0.79           C  
ATOM    595  CG  HIS A  84       7.719  30.721 -11.168  1.00  0.79           C  
ATOM    596  ND1 HIS A  84       8.085  30.938  -9.856  1.00  0.79           N  
ATOM    597  CD2 HIS A  84       8.181  31.723 -11.958  1.00  0.79           C  
ATOM    598  CE1 HIS A  84       8.764  32.064  -9.874  1.00  0.79           C  
ATOM    599  NE2 HIS A  84       8.859  32.581 -11.121  1.00  0.79           N  
ATOM    600  N   VAL A  85       5.202  29.963 -14.128  1.00  0.76           N  
ATOM    601  CA  VAL A  85       4.783  30.652 -15.354  1.00  0.76           C  
ATOM    602  C   VAL A  85       3.298  30.994 -15.373  1.00  0.76           C  
ATOM    603  O   VAL A  85       2.880  32.079 -15.780  1.00  0.76           O  
ATOM    604  CB  VAL A  85       5.134  29.848 -16.605  1.00  0.76           C  
ATOM    605  CG1 VAL A  85       4.510  30.432 -17.893  1.00  0.76           C  
ATOM    606  CG2 VAL A  85       6.665  29.819 -16.753  1.00  0.76           C  
ATOM    607  N   VAL A  86       2.421  30.090 -14.899  1.00  0.75           N  
ATOM    608  CA  VAL A  86       0.990  30.353 -14.825  1.00  0.75           C  
ATOM    609  C   VAL A  86       0.665  31.402 -13.767  1.00  0.75           C  
ATOM    610  O   VAL A  86      -0.340  32.110 -13.858  1.00  0.75           O  
ATOM    611  CB  VAL A  86       0.216  29.052 -14.665  1.00  0.75           C  
ATOM    612  CG1 VAL A  86      -1.286  29.238 -14.364  1.00  0.75           C  
ATOM    613  CG2 VAL A  86       0.347  28.292 -15.995  1.00  0.75           C  
ATOM    614  N   GLY A  87       1.583  31.622 -12.804  1.00  0.62           N  
ATOM    615  CA  GLY A  87       1.457  32.667 -11.800  1.00  0.62           C  
ATOM    616  C   GLY A  87       0.735  32.202 -10.580  1.00  0.62           C  
ATOM    617  O   GLY A  87       0.283  32.998  -9.762  1.00  0.62           O  
ATOM    618  N   HIS A  88       0.630  30.874 -10.408  1.00  0.52           N  
ATOM    619  CA  HIS A  88       0.047  30.293  -9.219  1.00  0.52           C  
ATOM    620  C   HIS A  88       1.111  30.269  -8.140  1.00  0.52           C  
ATOM    621  O   HIS A  88       1.997  29.420  -8.094  1.00  0.52           O  
ATOM    622  CB  HIS A  88      -0.536  28.883  -9.478  1.00  0.52           C  
ATOM    623  CG  HIS A  88      -1.483  28.396  -8.421  1.00  0.52           C  
ATOM    624  ND1 HIS A  88      -1.030  28.208  -7.134  1.00  0.52           N  
ATOM    625  CD2 HIS A  88      -2.800  28.072  -8.503  1.00  0.52           C  
ATOM    626  CE1 HIS A  88      -2.067  27.768  -6.458  1.00  0.52           C  
ATOM    627  NE2 HIS A  88      -3.172  27.668  -7.238  1.00  0.52           N  
ATOM    628  N   ARG A  89       1.077  31.282  -7.256  1.00  0.43           N  
ATOM    629  CA  ARG A  89       1.995  31.370  -6.148  1.00  0.43           C  
ATOM    630  C   ARG A  89       1.649  30.388  -5.041  1.00  0.43           C  
ATOM    631  O   ARG A  89       0.906  30.695  -4.113  1.00  0.43           O  
ATOM    632  CB  ARG A  89       2.007  32.814  -5.591  1.00  0.43           C  
ATOM    633  CG  ARG A  89       3.180  33.176  -4.653  1.00  0.43           C  
ATOM    634  CD  ARG A  89       3.005  34.593  -4.092  1.00  0.43           C  
ATOM    635  NE  ARG A  89       4.276  35.018  -3.409  1.00  0.43           N  
ATOM    636  CZ  ARG A  89       4.340  36.142  -2.675  1.00  0.43           C  
ATOM    637  NH1 ARG A  89       3.259  36.890  -2.486  1.00  0.43           N  
ATOM    638  NH2 ARG A  89       5.472  36.494  -2.070  1.00  0.43           N  
ATOM    639  N   VAL A  90       2.229  29.174  -5.098  1.00  0.45           N  
ATOM    640  CA  VAL A  90       2.185  28.222  -4.003  1.00  0.45           C  
ATOM    641  C   VAL A  90       3.120  28.707  -2.904  1.00  0.45           C  
ATOM    642  O   VAL A  90       4.320  28.441  -2.900  1.00  0.45           O  
ATOM    643  CB  VAL A  90       2.556  26.807  -4.441  1.00  0.45           C  
ATOM    644  CG1 VAL A  90       2.427  25.817  -3.263  1.00  0.45           C  
ATOM    645  CG2 VAL A  90       1.637  26.367  -5.599  1.00  0.45           C  
ATOM    646  N   GLU A  91       2.595  29.509  -1.954  1.00  0.37           N  
ATOM    647  CA  GLU A  91       3.384  30.036  -0.860  1.00  0.37           C  
ATOM    648  C   GLU A  91       3.892  28.964   0.096  1.00  0.37           C  
ATOM    649  O   GLU A  91       3.163  28.123   0.607  1.00  0.37           O  
ATOM    650  CB  GLU A  91       2.672  31.191  -0.119  1.00  0.37           C  
ATOM    651  CG  GLU A  91       2.520  32.445  -1.018  1.00  0.37           C  
ATOM    652  CD  GLU A  91       2.145  33.728  -0.273  1.00  0.37           C  
ATOM    653  OE1 GLU A  91       2.155  34.792  -0.955  1.00  0.37           O  
ATOM    654  OE2 GLU A  91       1.909  33.672   0.954  1.00  0.37           O  
ATOM    655  N   GLY A  92       5.223  28.961   0.316  1.00  0.33           N  
ATOM    656  CA  GLY A  92       5.835  27.909   1.103  1.00  0.33           C  
ATOM    657  C   GLY A  92       7.190  28.279   1.603  1.00  0.33           C  
ATOM    658  O   GLY A  92       8.029  27.411   1.773  1.00  0.33           O  
ATOM    659  N   ASP A  93       7.403  29.577   1.883  1.00  0.40           N  
ATOM    660  CA  ASP A  93       8.623  30.045   2.498  1.00  0.40           C  
ATOM    661  C   ASP A  93       8.277  31.308   3.279  1.00  0.40           C  
ATOM    662  O   ASP A  93       7.874  32.315   2.723  1.00  0.40           O  
ATOM    663  CB  ASP A  93       9.727  30.370   1.445  1.00  0.40           C  
ATOM    664  CG  ASP A  93      10.946  29.464   1.567  1.00  0.40           C  
ATOM    665  OD1 ASP A  93      11.259  29.035   2.705  1.00  0.40           O  
ATOM    666  OD2 ASP A  93      11.611  29.258   0.518  1.00  0.40           O  
ATOM    667  N   GLU A  94       8.414  31.230   4.616  1.00  0.43           N  
ATOM    668  CA  GLU A  94       8.632  32.295   5.574  1.00  0.43           C  
ATOM    669  C   GLU A  94       8.438  33.781   5.237  1.00  0.43           C  
ATOM    670  O   GLU A  94       9.328  34.422   4.699  1.00  0.43           O  
ATOM    671  CB  GLU A  94      10.103  32.128   6.021  1.00  0.43           C  
ATOM    672  CG  GLU A  94      10.462  30.744   6.617  1.00  0.43           C  
ATOM    673  CD  GLU A  94       9.804  30.538   7.972  1.00  0.43           C  
ATOM    674  OE1 GLU A  94       8.721  29.898   8.002  1.00  0.43           O  
ATOM    675  OE2 GLU A  94      10.361  31.043   8.981  1.00  0.43           O  
ATOM    676  N   ALA A  95       7.281  34.356   5.671  1.00  0.42           N  
ATOM    677  CA  ALA A  95       7.264  35.575   6.483  1.00  0.42           C  
ATOM    678  C   ALA A  95       5.903  36.255   6.678  1.00  0.42           C  
ATOM    679  O   ALA A  95       5.299  36.812   5.776  1.00  0.42           O  
ATOM    680  CB  ALA A  95       8.250  36.696   6.076  1.00  0.42           C  
ATOM    681  N   MET A  96       5.456  36.275   7.954  1.00  0.41           N  
ATOM    682  CA  MET A  96       4.800  37.387   8.632  1.00  0.41           C  
ATOM    683  C   MET A  96       3.943  38.442   7.919  1.00  0.41           C  
ATOM    684  O   MET A  96       4.380  39.554   7.659  1.00  0.41           O  
ATOM    685  CB  MET A  96       5.902  38.120   9.437  1.00  0.41           C  
ATOM    686  CG  MET A  96       5.414  39.034  10.580  1.00  0.41           C  
ATOM    687  SD  MET A  96       4.662  38.140  11.974  1.00  0.41           S  
ATOM    688  CE  MET A  96       4.437  39.609  13.019  1.00  0.41           C  
ATOM    689  N   GLY A  97       2.637  38.151   7.720  1.00  0.33           N  
ATOM    690  CA  GLY A  97       1.622  39.197   7.901  1.00  0.33           C  
ATOM    691  C   GLY A  97       1.154  40.004   6.722  1.00  0.33           C  
ATOM    692  O   GLY A  97       1.558  41.140   6.510  1.00  0.33           O  
ATOM    693  N   GLY A  98       0.161  39.478   5.992  1.00  0.39           N  
ATOM    694  CA  GLY A  98      -0.557  40.277   5.020  1.00  0.39           C  
ATOM    695  C   GLY A  98      -1.852  39.596   4.678  1.00  0.39           C  
ATOM    696  O   GLY A  98      -1.867  38.426   4.313  1.00  0.39           O  
ATOM    697  N   GLU A  99      -2.992  40.303   4.789  1.00  0.41           N  
ATOM    698  CA  GLU A  99      -4.289  39.787   4.391  1.00  0.41           C  
ATOM    699  C   GLU A  99      -4.566  40.051   2.918  1.00  0.41           C  
ATOM    700  O   GLU A  99      -5.426  40.848   2.548  1.00  0.41           O  
ATOM    701  CB  GLU A  99      -5.418  40.363   5.274  1.00  0.41           C  
ATOM    702  CG  GLU A  99      -5.352  39.852   6.734  1.00  0.41           C  
ATOM    703  CD  GLU A  99      -6.476  40.401   7.613  1.00  0.41           C  
ATOM    704  OE1 GLU A  99      -6.878  39.664   8.549  1.00  0.41           O  
ATOM    705  OE2 GLU A  99      -6.916  41.554   7.375  1.00  0.41           O  
ATOM    706  N   GLU A 100      -3.825  39.377   2.019  1.00  0.45           N  
ATOM    707  CA  GLU A 100      -4.032  39.499   0.591  1.00  0.45           C  
ATOM    708  C   GLU A 100      -4.963  38.399   0.111  1.00  0.45           C  
ATOM    709  O   GLU A 100      -4.840  37.236   0.487  1.00  0.45           O  
ATOM    710  CB  GLU A 100      -2.693  39.507  -0.182  1.00  0.45           C  
ATOM    711  CG  GLU A 100      -1.853  40.764   0.156  1.00  0.45           C  
ATOM    712  CD  GLU A 100      -0.726  41.056  -0.836  1.00  0.45           C  
ATOM    713  OE1 GLU A 100      -0.322  42.247  -0.893  1.00  0.45           O  
ATOM    714  OE2 GLU A 100      -0.263  40.119  -1.534  1.00  0.45           O  
ATOM    715  N   GLU A 101      -5.978  38.757  -0.705  1.00  0.39           N  
ATOM    716  CA  GLU A 101      -6.960  37.812  -1.198  1.00  0.39           C  
ATOM    717  C   GLU A 101      -6.379  36.714  -2.078  1.00  0.39           C  
ATOM    718  O   GLU A 101      -5.747  36.974  -3.104  1.00  0.39           O  
ATOM    719  CB  GLU A 101      -8.068  38.492  -2.042  1.00  0.39           C  
ATOM    720  CG  GLU A 101      -8.969  39.512  -1.313  1.00  0.39           C  
ATOM    721  CD  GLU A 101     -10.015  40.041  -2.299  1.00  0.39           C  
ATOM    722  OE1 GLU A 101     -11.225  39.867  -2.011  1.00  0.39           O  
ATOM    723  OE2 GLU A 101      -9.614  40.582  -3.367  1.00  0.39           O  
ATOM    724  N   GLU A 102      -6.667  35.439  -1.740  1.00  0.41           N  
ATOM    725  CA  GLU A 102      -6.477  34.319  -2.638  1.00  0.41           C  
ATOM    726  C   GLU A 102      -7.438  34.383  -3.810  1.00  0.41           C  
ATOM    727  O   GLU A 102      -8.489  33.746  -3.849  1.00  0.41           O  
ATOM    728  CB  GLU A 102      -6.637  32.948  -1.952  1.00  0.41           C  
ATOM    729  CG  GLU A 102      -5.472  32.589  -1.008  1.00  0.41           C  
ATOM    730  CD  GLU A 102      -5.581  31.135  -0.558  1.00  0.41           C  
ATOM    731  OE1 GLU A 102      -4.636  30.360  -0.851  1.00  0.41           O  
ATOM    732  OE2 GLU A 102      -6.617  30.790   0.067  1.00  0.41           O  
ATOM    733  N   ARG A 103      -7.081  35.177  -4.834  1.00  0.42           N  
ATOM    734  CA  ARG A 103      -7.745  35.153  -6.110  1.00  0.42           C  
ATOM    735  C   ARG A 103      -7.429  33.877  -6.852  1.00  0.42           C  
ATOM    736  O   ARG A 103      -6.503  33.824  -7.659  1.00  0.42           O  
ATOM    737  CB  ARG A 103      -7.380  36.365  -6.993  1.00  0.42           C  
ATOM    738  CG  ARG A 103      -8.188  37.621  -6.633  1.00  0.42           C  
ATOM    739  CD  ARG A 103      -7.973  38.737  -7.649  1.00  0.42           C  
ATOM    740  NE  ARG A 103      -8.949  39.823  -7.330  1.00  0.42           N  
ATOM    741  CZ  ARG A 103      -9.226  40.830  -8.167  1.00  0.42           C  
ATOM    742  NH1 ARG A 103      -8.605  40.938  -9.341  1.00  0.42           N  
ATOM    743  NH2 ARG A 103     -10.125  41.746  -7.821  1.00  0.42           N  
ATOM    744  N   GLU A 104      -8.223  32.819  -6.586  1.00  0.43           N  
ATOM    745  CA  GLU A 104      -8.265  31.602  -7.364  1.00  0.43           C  
ATOM    746  C   GLU A 104      -8.376  31.885  -8.847  1.00  0.43           C  
ATOM    747  O   GLU A 104      -9.268  32.595  -9.309  1.00  0.43           O  
ATOM    748  CB  GLU A 104      -9.426  30.682  -6.925  1.00  0.43           C  
ATOM    749  CG  GLU A 104      -9.371  29.283  -7.590  1.00  0.43           C  
ATOM    750  CD  GLU A 104     -10.562  28.376  -7.273  1.00  0.43           C  
ATOM    751  OE1 GLU A 104     -10.498  27.201  -7.718  1.00  0.43           O  
ATOM    752  OE2 GLU A 104     -11.529  28.837  -6.618  1.00  0.43           O  
ATOM    753  N   VAL A 105      -7.419  31.364  -9.636  1.00  0.50           N  
ATOM    754  CA  VAL A 105      -7.409  31.568 -11.066  1.00  0.50           C  
ATOM    755  C   VAL A 105      -8.423  30.627 -11.697  1.00  0.50           C  
ATOM    756  O   VAL A 105      -8.106  29.548 -12.183  1.00  0.50           O  
ATOM    757  CB  VAL A 105      -6.015  31.416 -11.672  1.00  0.50           C  
ATOM    758  CG1 VAL A 105      -6.027  31.785 -13.171  1.00  0.50           C  
ATOM    759  CG2 VAL A 105      -5.023  32.333 -10.925  1.00  0.50           C  
ATOM    760  N   THR A 106      -9.700  31.056 -11.708  1.00  0.50           N  
ATOM    761  CA  THR A 106     -10.875  30.294 -12.114  1.00  0.50           C  
ATOM    762  C   THR A 106     -11.067  30.270 -13.620  1.00  0.50           C  
ATOM    763  O   THR A 106     -12.112  29.886 -14.143  1.00  0.50           O  
ATOM    764  CB  THR A 106     -12.142  30.887 -11.499  1.00  0.50           C  
ATOM    765  OG1 THR A 106     -12.124  32.311 -11.552  1.00  0.50           O  
ATOM    766  CG2 THR A 106     -12.222  30.493 -10.020  1.00  0.50           C  
ATOM    767  N   GLY A 107     -10.019  30.654 -14.368  1.00  0.60           N  
ATOM    768  CA  GLY A 107      -9.942  30.509 -15.810  1.00  0.60           C  
ATOM    769  C   GLY A 107      -9.355  29.183 -16.195  1.00  0.60           C  
ATOM    770  O   GLY A 107      -8.495  28.643 -15.510  1.00  0.60           O  
ATOM    771  N   ALA A 108      -9.772  28.641 -17.354  1.00  0.69           N  
ATOM    772  CA  ALA A 108      -9.122  27.497 -17.959  1.00  0.69           C  
ATOM    773  C   ALA A 108      -7.693  27.827 -18.402  1.00  0.69           C  
ATOM    774  O   ALA A 108      -7.454  28.812 -19.100  1.00  0.69           O  
ATOM    775  CB  ALA A 108      -9.960  27.001 -19.154  1.00  0.69           C  
ATOM    776  N   VAL A 109      -6.705  27.017 -17.978  1.00  0.82           N  
ATOM    777  CA  VAL A 109      -5.293  27.244 -18.234  1.00  0.82           C  
ATOM    778  C   VAL A 109      -4.814  26.332 -19.354  1.00  0.82           C  
ATOM    779  O   VAL A 109      -5.544  25.509 -19.873  1.00  0.82           O  
ATOM    780  CB  VAL A 109      -4.440  27.145 -16.964  1.00  0.82           C  
ATOM    781  CG1 VAL A 109      -4.753  28.376 -16.087  1.00  0.82           C  
ATOM    782  CG2 VAL A 109      -4.702  25.840 -16.181  1.00  0.82           C  
ATOM    783  N   GLY A 110      -3.567  26.537 -19.845  1.00  0.83           N  
ATOM    784  CA  GLY A 110      -2.983  25.639 -20.832  1.00  0.83           C  
ATOM    785  C   GLY A 110      -1.543  25.321 -20.541  1.00  0.83           C  
ATOM    786  O   GLY A 110      -0.797  26.150 -20.028  1.00  0.83           O  
ATOM    787  N   CYS A 111      -1.095  24.109 -20.913  1.00  0.86           N  
ATOM    788  CA  CYS A 111       0.306  23.745 -20.989  1.00  0.86           C  
ATOM    789  C   CYS A 111       0.601  23.172 -22.361  1.00  0.86           C  
ATOM    790  O   CYS A 111      -0.150  22.364 -22.900  1.00  0.86           O  
ATOM    791  CB  CYS A 111       0.733  22.707 -19.916  1.00  0.86           C  
ATOM    792  SG  CYS A 111       2.548  22.457 -19.819  1.00  0.86           S  
ATOM    793  N   ARG A 112       1.726  23.592 -22.964  1.00  0.85           N  
ATOM    794  CA  ARG A 112       2.155  23.131 -24.267  1.00  0.85           C  
ATOM    795  C   ARG A 112       3.555  22.570 -24.156  1.00  0.85           C  
ATOM    796  O   ARG A 112       4.411  23.151 -23.492  1.00  0.85           O  
ATOM    797  CB  ARG A 112       2.134  24.289 -25.287  1.00  0.85           C  
ATOM    798  CG  ARG A 112       0.713  24.569 -25.802  1.00  0.85           C  
ATOM    799  CD  ARG A 112       0.591  25.652 -26.875  1.00  0.85           C  
ATOM    800  NE  ARG A 112       1.004  26.932 -26.232  1.00  0.85           N  
ATOM    801  CZ  ARG A 112       1.271  28.051 -26.905  1.00  0.85           C  
ATOM    802  NH1 ARG A 112       1.203  28.140 -28.229  1.00  0.85           N  
ATOM    803  NH2 ARG A 112       1.750  29.134 -26.296  1.00  0.85           N  
ATOM    804  N   MET A 113       3.824  21.418 -24.799  1.00  0.87           N  
ATOM    805  CA  MET A 113       5.106  20.757 -24.683  1.00  0.87           C  
ATOM    806  C   MET A 113       5.526  20.106 -25.985  1.00  0.87           C  
ATOM    807  O   MET A 113       4.749  19.413 -26.639  1.00  0.87           O  
ATOM    808  CB  MET A 113       5.033  19.686 -23.571  1.00  0.87           C  
ATOM    809  CG  MET A 113       6.290  18.807 -23.414  1.00  0.87           C  
ATOM    810  SD  MET A 113       6.461  18.000 -21.789  1.00  0.87           S  
ATOM    811  CE  MET A 113       4.872  17.124 -21.738  1.00  0.87           C  
ATOM    812  N   LEU A 114       6.796  20.311 -26.386  1.00  0.84           N  
ATOM    813  CA  LEU A 114       7.390  19.660 -27.536  1.00  0.84           C  
ATOM    814  C   LEU A 114       8.119  18.402 -27.117  1.00  0.84           C  
ATOM    815  O   LEU A 114       8.939  18.397 -26.198  1.00  0.84           O  
ATOM    816  CB  LEU A 114       8.402  20.580 -28.268  1.00  0.84           C  
ATOM    817  CG  LEU A 114       7.776  21.806 -28.960  1.00  0.84           C  
ATOM    818  CD1 LEU A 114       8.868  22.710 -29.554  1.00  0.84           C  
ATOM    819  CD2 LEU A 114       6.781  21.403 -30.060  1.00  0.84           C  
ATOM    820  N   ALA A 115       7.845  17.295 -27.820  1.00  0.84           N  
ATOM    821  CA  ALA A 115       8.519  16.047 -27.585  1.00  0.84           C  
ATOM    822  C   ALA A 115       8.661  15.360 -28.922  1.00  0.84           C  
ATOM    823  O   ALA A 115       7.846  15.560 -29.820  1.00  0.84           O  
ATOM    824  CB  ALA A 115       7.717  15.167 -26.607  1.00  0.84           C  
ATOM    825  N   ALA A 116       9.724  14.553 -29.107  1.00  0.79           N  
ATOM    826  CA  ALA A 116       9.957  13.855 -30.354  1.00  0.79           C  
ATOM    827  C   ALA A 116       8.859  12.841 -30.640  1.00  0.79           C  
ATOM    828  O   ALA A 116       8.419  12.143 -29.730  1.00  0.79           O  
ATOM    829  CB  ALA A 116      11.330  13.163 -30.325  1.00  0.79           C  
ATOM    830  N   GLY A 117       8.386  12.697 -31.899  1.00  0.76           N  
ATOM    831  CA  GLY A 117       7.191  11.895 -32.212  1.00  0.76           C  
ATOM    832  C   GLY A 117       7.243  10.435 -31.804  1.00  0.76           C  
ATOM    833  O   GLY A 117       6.237   9.805 -31.496  1.00  0.76           O  
ATOM    834  N   TRP A 118       8.465   9.871 -31.729  1.00  0.76           N  
ATOM    835  CA  TRP A 118       8.732   8.556 -31.172  1.00  0.76           C  
ATOM    836  C   TRP A 118       8.392   8.449 -29.675  1.00  0.76           C  
ATOM    837  O   TRP A 118       7.861   7.448 -29.218  1.00  0.76           O  
ATOM    838  CB  TRP A 118      10.182   8.087 -31.508  1.00  0.76           C  
ATOM    839  CG  TRP A 118      11.329   8.876 -30.906  1.00  0.76           C  
ATOM    840  CD1 TRP A 118      12.068   9.873 -31.478  1.00  0.76           C  
ATOM    841  CD2 TRP A 118      11.892   8.662 -29.595  1.00  0.76           C  
ATOM    842  NE1 TRP A 118      13.033  10.310 -30.602  1.00  0.76           N  
ATOM    843  CE2 TRP A 118      12.946   9.582 -29.447  1.00  0.76           C  
ATOM    844  CE3 TRP A 118      11.573   7.777 -28.569  1.00  0.76           C  
ATOM    845  CZ2 TRP A 118      13.694   9.640 -28.282  1.00  0.76           C  
ATOM    846  CZ3 TRP A 118      12.327   7.836 -27.388  1.00  0.76           C  
ATOM    847  CH2 TRP A 118      13.376   8.754 -27.244  1.00  0.76           C  
ATOM    848  N   GLN A 119       8.661   9.510 -28.873  1.00  0.79           N  
ATOM    849  CA  GLN A 119       8.277   9.603 -27.475  1.00  0.79           C  
ATOM    850  C   GLN A 119       6.777   9.777 -27.322  1.00  0.79           C  
ATOM    851  O   GLN A 119       6.136   9.184 -26.456  1.00  0.79           O  
ATOM    852  CB  GLN A 119       8.966  10.802 -26.769  1.00  0.79           C  
ATOM    853  CG  GLN A 119      10.504  10.811 -26.878  1.00  0.79           C  
ATOM    854  CD  GLN A 119      11.094  12.084 -26.272  1.00  0.79           C  
ATOM    855  OE1 GLN A 119      11.059  13.163 -26.864  1.00  0.79           O  
ATOM    856  NE2 GLN A 119      11.655  11.966 -25.045  1.00  0.79           N  
ATOM    857  N   VAL A 120       6.170  10.603 -28.197  1.00  0.81           N  
ATOM    858  CA  VAL A 120       4.746  10.906 -28.185  1.00  0.81           C  
ATOM    859  C   VAL A 120       3.894   9.687 -28.512  1.00  0.81           C  
ATOM    860  O   VAL A 120       2.782   9.524 -28.012  1.00  0.81           O  
ATOM    861  CB  VAL A 120       4.413  12.088 -29.080  1.00  0.81           C  
ATOM    862  CG1 VAL A 120       2.957  12.542 -28.879  1.00  0.81           C  
ATOM    863  CG2 VAL A 120       5.339  13.259 -28.707  1.00  0.81           C  
ATOM    864  N   GLY A 121       4.449   8.725 -29.281  1.00  0.80           N  
ATOM    865  CA  GLY A 121       3.859   7.403 -29.476  1.00  0.80           C  
ATOM    866  C   GLY A 121       3.581   6.633 -28.206  1.00  0.80           C  
ATOM    867  O   GLY A 121       2.625   5.869 -28.131  1.00  0.80           O  
ATOM    868  N   CYS A 122       4.397   6.842 -27.156  1.00  0.80           N  
ATOM    869  CA  CYS A 122       4.209   6.247 -25.844  1.00  0.80           C  
ATOM    870  C   CYS A 122       3.107   6.926 -25.038  1.00  0.80           C  
ATOM    871  O   CYS A 122       2.308   6.260 -24.382  1.00  0.80           O  
ATOM    872  CB  CYS A 122       5.542   6.217 -25.059  1.00  0.80           C  
ATOM    873  SG  CYS A 122       6.832   5.312 -25.987  1.00  0.80           S  
ATOM    874  N   VAL A 123       3.011   8.277 -25.104  1.00  0.83           N  
ATOM    875  CA  VAL A 123       1.931   9.066 -24.511  1.00  0.83           C  
ATOM    876  C   VAL A 123       0.588   8.717 -25.122  1.00  0.83           C  
ATOM    877  O   VAL A 123      -0.415   8.565 -24.433  1.00  0.83           O  
ATOM    878  CB  VAL A 123       2.174  10.570 -24.672  1.00  0.83           C  
ATOM    879  CG1 VAL A 123       1.040  11.411 -24.039  1.00  0.83           C  
ATOM    880  CG2 VAL A 123       3.517  10.943 -24.016  1.00  0.83           C  
ATOM    881  N   LEU A 124       0.536   8.558 -26.456  1.00  0.82           N  
ATOM    882  CA  LEU A 124      -0.648   8.085 -27.140  1.00  0.82           C  
ATOM    883  C   LEU A 124      -0.975   6.622 -26.884  1.00  0.82           C  
ATOM    884  O   LEU A 124      -2.111   6.268 -26.564  1.00  0.82           O  
ATOM    885  CB  LEU A 124      -0.485   8.329 -28.654  1.00  0.82           C  
ATOM    886  CG  LEU A 124      -0.452   9.826 -29.021  1.00  0.82           C  
ATOM    887  CD1 LEU A 124      -0.020  10.027 -30.473  1.00  0.82           C  
ATOM    888  CD2 LEU A 124      -1.801  10.512 -28.776  1.00  0.82           C  
ATOM    889  N   GLY A 125       0.035   5.738 -26.966  1.00  0.78           N  
ATOM    890  CA  GLY A 125      -0.119   4.298 -26.843  1.00  0.78           C  
ATOM    891  C   GLY A 125      -0.816   3.628 -27.996  1.00  0.78           C  
ATOM    892  O   GLY A 125      -1.301   4.247 -28.941  1.00  0.78           O  
ATOM    893  N   LYS A 126      -0.878   2.284 -27.943  1.00  0.79           N  
ATOM    894  CA  LYS A 126      -1.515   1.483 -28.969  1.00  0.79           C  
ATOM    895  C   LYS A 126      -3.008   1.753 -29.099  1.00  0.79           C  
ATOM    896  O   LYS A 126      -3.809   1.401 -28.234  1.00  0.79           O  
ATOM    897  CB  LYS A 126      -1.274  -0.028 -28.724  1.00  0.79           C  
ATOM    898  CG  LYS A 126       0.203  -0.441 -28.858  1.00  0.79           C  
ATOM    899  CD  LYS A 126       0.446  -1.938 -28.583  1.00  0.79           C  
ATOM    900  CE  LYS A 126       1.927  -2.329 -28.698  1.00  0.79           C  
ATOM    901  NZ  LYS A 126       2.133  -3.743 -28.306  1.00  0.79           N  
ATOM    902  N   GLY A 127      -3.406   2.418 -30.206  1.00  0.75           N  
ATOM    903  CA  GLY A 127      -4.793   2.791 -30.451  1.00  0.75           C  
ATOM    904  C   GLY A 127      -5.296   3.958 -29.642  1.00  0.75           C  
ATOM    905  O   GLY A 127      -6.498   4.127 -29.490  1.00  0.75           O  
ATOM    906  N   GLY A 128      -4.397   4.789 -29.071  1.00  0.80           N  
ATOM    907  CA  GLY A 128      -4.810   5.965 -28.304  1.00  0.80           C  
ATOM    908  C   GLY A 128      -5.222   5.683 -26.881  1.00  0.80           C  
ATOM    909  O   GLY A 128      -5.678   6.566 -26.161  1.00  0.80           O  
ATOM    910  N   LYS A 129      -5.070   4.431 -26.420  1.00  0.83           N  
ATOM    911  CA  LYS A 129      -5.537   4.000 -25.117  1.00  0.83           C  
ATOM    912  C   LYS A 129      -4.825   4.631 -23.931  1.00  0.83           C  
ATOM    913  O   LYS A 129      -5.394   4.767 -22.849  1.00  0.83           O  
ATOM    914  CB  LYS A 129      -5.464   2.461 -24.997  1.00  0.83           C  
ATOM    915  CG  LYS A 129      -6.457   1.754 -25.931  1.00  0.83           C  
ATOM    916  CD  LYS A 129      -6.553   0.250 -25.636  1.00  0.83           C  
ATOM    917  CE  LYS A 129      -7.613  -0.448 -26.492  1.00  0.83           C  
ATOM    918  NZ  LYS A 129      -7.821  -1.841 -26.033  1.00  0.83           N  
ATOM    919  N   THR A 130      -3.549   5.023 -24.096  1.00  0.85           N  
ATOM    920  CA  THR A 130      -2.777   5.651 -23.028  1.00  0.85           C  
ATOM    921  C   THR A 130      -3.204   7.087 -22.805  1.00  0.85           C  
ATOM    922  O   THR A 130      -3.499   7.483 -21.681  1.00  0.85           O  
ATOM    923  CB  THR A 130      -1.279   5.589 -23.272  1.00  0.85           C  
ATOM    924  OG1 THR A 130      -0.852   4.239 -23.376  1.00  0.85           O  
ATOM    925  CG2 THR A 130      -0.473   6.201 -22.122  1.00  0.85           C  
ATOM    926  N   VAL A 131      -3.336   7.891 -23.886  1.00  0.87           N  
ATOM    927  CA  VAL A 131      -3.789   9.278 -23.812  1.00  0.87           C  
ATOM    928  C   VAL A 131      -5.216   9.380 -23.313  1.00  0.87           C  
ATOM    929  O   VAL A 131      -5.547  10.242 -22.504  1.00  0.87           O  
ATOM    930  CB  VAL A 131      -3.591  10.058 -25.121  1.00  0.87           C  
ATOM    931  CG1 VAL A 131      -4.369   9.447 -26.302  1.00  0.87           C  
ATOM    932  CG2 VAL A 131      -3.927  11.554 -24.941  1.00  0.87           C  
ATOM    933  N   GLU A 132      -6.092   8.458 -23.758  1.00  0.87           N  
ATOM    934  CA  GLU A 132      -7.473   8.386 -23.332  1.00  0.87           C  
ATOM    935  C   GLU A 132      -7.626   8.064 -21.853  1.00  0.87           C  
ATOM    936  O   GLU A 132      -8.384   8.705 -21.130  1.00  0.87           O  
ATOM    937  CB  GLU A 132      -8.264   7.437 -24.260  1.00  0.87           C  
ATOM    938  CG  GLU A 132      -9.801   7.547 -24.127  1.00  0.87           C  
ATOM    939  CD  GLU A 132     -10.310   8.986 -24.178  1.00  0.87           C  
ATOM    940  OE1 GLU A 132     -11.214   9.300 -23.363  1.00  0.87           O  
ATOM    941  OE2 GLU A 132      -9.785   9.794 -24.993  1.00  0.87           O  
ATOM    942  N   ARG A 133      -6.809   7.123 -21.330  1.00  0.88           N  
ATOM    943  CA  ARG A 133      -6.699   6.887 -19.902  1.00  0.88           C  
ATOM    944  C   ARG A 133      -6.227   8.127 -19.139  1.00  0.88           C  
ATOM    945  O   ARG A 133      -6.844   8.528 -18.157  1.00  0.88           O  
ATOM    946  CB  ARG A 133      -5.706   5.728 -19.641  1.00  0.88           C  
ATOM    947  CG  ARG A 133      -5.599   5.321 -18.159  1.00  0.88           C  
ATOM    948  CD  ARG A 133      -4.284   4.646 -17.761  1.00  0.88           C  
ATOM    949  NE  ARG A 133      -4.194   3.347 -18.508  1.00  0.88           N  
ATOM    950  CZ  ARG A 133      -4.042   2.148 -17.930  1.00  0.88           C  
ATOM    951  NH1 ARG A 133      -4.003   2.016 -16.609  1.00  0.88           N  
ATOM    952  NH2 ARG A 133      -3.926   1.062 -18.694  1.00  0.88           N  
ATOM    953  N   MET A 134      -5.165   8.811 -19.623  1.00  0.87           N  
ATOM    954  CA  MET A 134      -4.636  10.020 -19.015  1.00  0.87           C  
ATOM    955  C   MET A 134      -5.644  11.158 -18.968  1.00  0.87           C  
ATOM    956  O   MET A 134      -5.757  11.853 -17.972  1.00  0.87           O  
ATOM    957  CB  MET A 134      -3.374  10.521 -19.758  1.00  0.87           C  
ATOM    958  CG  MET A 134      -2.125   9.641 -19.592  1.00  0.87           C  
ATOM    959  SD  MET A 134      -0.774  10.177 -20.689  1.00  0.87           S  
ATOM    960  CE  MET A 134       0.501   9.112 -19.962  1.00  0.87           C  
ATOM    961  N   ARG A 135      -6.446  11.362 -20.029  1.00  0.89           N  
ATOM    962  CA  ARG A 135      -7.553  12.302 -20.023  1.00  0.89           C  
ATOM    963  C   ARG A 135      -8.609  11.980 -18.980  1.00  0.89           C  
ATOM    964  O   ARG A 135      -9.140  12.864 -18.328  1.00  0.89           O  
ATOM    965  CB  ARG A 135      -8.300  12.264 -21.367  1.00  0.89           C  
ATOM    966  CG  ARG A 135      -7.563  12.863 -22.575  1.00  0.89           C  
ATOM    967  CD  ARG A 135      -8.261  12.408 -23.851  1.00  0.89           C  
ATOM    968  NE  ARG A 135      -7.563  12.993 -25.027  1.00  0.89           N  
ATOM    969  CZ  ARG A 135      -7.823  12.579 -26.271  1.00  0.89           C  
ATOM    970  NH1 ARG A 135      -8.678  11.601 -26.542  1.00  0.89           N  
ATOM    971  NH2 ARG A 135      -7.185  13.182 -27.270  1.00  0.89           N  
ATOM    972  N   GLN A 136      -8.977  10.704 -18.806  1.00  0.89           N  
ATOM    973  CA  GLN A 136      -9.950  10.294 -17.811  1.00  0.89           C  
ATOM    974  C   GLN A 136      -9.456  10.363 -16.375  1.00  0.89           C  
ATOM    975  O   GLN A 136     -10.151  10.863 -15.493  1.00  0.89           O  
ATOM    976  CB  GLN A 136     -10.430   8.878 -18.166  1.00  0.89           C  
ATOM    977  CG  GLN A 136     -11.223   8.894 -19.493  1.00  0.89           C  
ATOM    978  CD  GLN A 136     -11.519   7.494 -20.025  1.00  0.89           C  
ATOM    979  OE1 GLN A 136     -11.425   6.480 -19.338  1.00  0.89           O  
ATOM    980  NE2 GLN A 136     -11.905   7.434 -21.323  1.00  0.89           N  
ATOM    981  N   GLU A 137      -8.213   9.911 -16.114  1.00  0.88           N  
ATOM    982  CA  GLU A 137      -7.539  10.030 -14.830  1.00  0.88           C  
ATOM    983  C   GLU A 137      -7.312  11.475 -14.451  1.00  0.88           C  
ATOM    984  O   GLU A 137      -7.486  11.882 -13.304  1.00  0.88           O  
ATOM    985  CB  GLU A 137      -6.168   9.316 -14.857  1.00  0.88           C  
ATOM    986  CG  GLU A 137      -6.312   7.778 -14.936  1.00  0.88           C  
ATOM    987  CD  GLU A 137      -4.992   7.016 -15.049  1.00  0.88           C  
ATOM    988  OE1 GLU A 137      -5.043   5.765 -14.890  1.00  0.88           O  
ATOM    989  OE2 GLU A 137      -3.940   7.636 -15.339  1.00  0.88           O  
ATOM    990  N   CYS A 138      -6.945  12.281 -15.464  1.00  0.90           N  
ATOM    991  CA  CYS A 138      -6.607  13.660 -15.304  1.00  0.90           C  
ATOM    992  C   CYS A 138      -7.617  14.645 -15.823  1.00  0.90           C  
ATOM    993  O   CYS A 138      -7.266  15.778 -15.951  1.00  0.90           O  
ATOM    994  CB  CYS A 138      -5.243  14.088 -15.924  1.00  0.90           C  
ATOM    995  SG  CYS A 138      -3.839  13.077 -15.398  1.00  0.90           S  
ATOM    996  N   GLY A 139      -8.915  14.290 -16.043  1.00  0.87           N  
ATOM    997  CA  GLY A 139     -10.039  15.218 -16.255  1.00  0.87           C  
ATOM    998  C   GLY A 139      -9.876  16.237 -17.352  1.00  0.87           C  
ATOM    999  O   GLY A 139     -10.614  17.207 -17.459  1.00  0.87           O  
ATOM   1000  N   ALA A 140      -8.838  15.995 -18.162  1.00  0.88           N  
ATOM   1001  CA  ALA A 140      -8.242  16.969 -19.006  1.00  0.88           C  
ATOM   1002  C   ALA A 140      -8.202  16.697 -20.462  1.00  0.88           C  
ATOM   1003  O   ALA A 140      -8.059  15.576 -20.929  1.00  0.88           O  
ATOM   1004  CB  ALA A 140      -6.775  17.106 -18.627  1.00  0.88           C  
ATOM   1005  N   GLN A 141      -8.244  17.784 -21.240  1.00  0.87           N  
ATOM   1006  CA  GLN A 141      -8.092  17.676 -22.667  1.00  0.87           C  
ATOM   1007  C   GLN A 141      -6.640  17.653 -23.080  1.00  0.87           C  
ATOM   1008  O   GLN A 141      -5.988  18.671 -23.295  1.00  0.87           O  
ATOM   1009  CB  GLN A 141      -8.849  18.770 -23.422  1.00  0.87           C  
ATOM   1010  CG  GLN A 141     -10.355  18.748 -23.104  1.00  0.87           C  
ATOM   1011  CD  GLN A 141     -11.101  19.631 -24.094  1.00  0.87           C  
ATOM   1012  OE1 GLN A 141     -10.728  19.767 -25.265  1.00  0.87           O  
ATOM   1013  NE2 GLN A 141     -12.218  20.229 -23.625  1.00  0.87           N  
ATOM   1014  N   ILE A 142      -6.129  16.424 -23.247  1.00  0.90           N  
ATOM   1015  CA  ILE A 142      -4.817  16.170 -23.802  1.00  0.90           C  
ATOM   1016  C   ILE A 142      -4.954  15.970 -25.301  1.00  0.90           C  
ATOM   1017  O   ILE A 142      -5.635  15.053 -25.777  1.00  0.90           O  
ATOM   1018  CB  ILE A 142      -4.143  14.955 -23.176  1.00  0.90           C  
ATOM   1019  CG1 ILE A 142      -4.078  15.125 -21.644  1.00  0.90           C  
ATOM   1020  CG2 ILE A 142      -2.725  14.791 -23.771  1.00  0.90           C  
ATOM   1021  CD1 ILE A 142      -3.584  13.890 -20.890  1.00  0.90           C  
ATOM   1022  N   ARG A 143      -4.315  16.845 -26.093  1.00  0.85           N  
ATOM   1023  CA  ARG A 143      -4.325  16.802 -27.539  1.00  0.85           C  
ATOM   1024  C   ARG A 143      -2.905  16.719 -28.072  1.00  0.85           C  
ATOM   1025  O   ARG A 143      -1.976  17.261 -27.482  1.00  0.85           O  
ATOM   1026  CB  ARG A 143      -4.992  18.062 -28.139  1.00  0.85           C  
ATOM   1027  CG  ARG A 143      -6.456  18.264 -27.702  1.00  0.85           C  
ATOM   1028  CD  ARG A 143      -7.120  19.437 -28.428  1.00  0.85           C  
ATOM   1029  NE  ARG A 143      -8.506  19.600 -27.878  1.00  0.85           N  
ATOM   1030  CZ  ARG A 143      -9.507  20.218 -28.520  1.00  0.85           C  
ATOM   1031  NH1 ARG A 143      -9.373  20.653 -29.768  1.00  0.85           N  
ATOM   1032  NH2 ARG A 143     -10.662  20.413 -27.892  1.00  0.85           N  
ATOM   1033  N   VAL A 144      -2.706  16.030 -29.213  1.00  0.85           N  
ATOM   1034  CA  VAL A 144      -1.402  15.906 -29.845  1.00  0.85           C  
ATOM   1035  C   VAL A 144      -1.529  16.415 -31.262  1.00  0.85           C  
ATOM   1036  O   VAL A 144      -2.407  15.991 -32.012  1.00  0.85           O  
ATOM   1037  CB  VAL A 144      -0.890  14.469 -29.851  1.00  0.85           C  
ATOM   1038  CG1 VAL A 144       0.407  14.333 -30.674  1.00  0.85           C  
ATOM   1039  CG2 VAL A 144      -0.631  14.053 -28.390  1.00  0.85           C  
ATOM   1040  N   PHE A 145      -0.652  17.355 -31.652  1.00  0.80           N  
ATOM   1041  CA  PHE A 145      -0.650  17.962 -32.962  1.00  0.80           C  
ATOM   1042  C   PHE A 145       0.585  17.518 -33.723  1.00  0.80           C  
ATOM   1043  O   PHE A 145       1.719  17.826 -33.358  1.00  0.80           O  
ATOM   1044  CB  PHE A 145      -0.656  19.506 -32.872  1.00  0.80           C  
ATOM   1045  CG  PHE A 145      -1.868  19.979 -32.124  1.00  0.80           C  
ATOM   1046  CD1 PHE A 145      -3.151  19.777 -32.651  1.00  0.80           C  
ATOM   1047  CD2 PHE A 145      -1.742  20.643 -30.896  1.00  0.80           C  
ATOM   1048  CE1 PHE A 145      -4.289  20.217 -31.967  1.00  0.80           C  
ATOM   1049  CE2 PHE A 145      -2.878  21.106 -30.223  1.00  0.80           C  
ATOM   1050  CZ  PHE A 145      -4.154  20.885 -30.748  1.00  0.80           C  
ATOM   1051  N   ARG A 146       0.355  16.769 -34.823  1.00  0.73           N  
ATOM   1052  CA  ARG A 146       1.396  16.226 -35.673  1.00  0.73           C  
ATOM   1053  C   ARG A 146       1.587  17.041 -36.932  1.00  0.73           C  
ATOM   1054  O   ARG A 146       2.575  16.916 -37.652  1.00  0.73           O  
ATOM   1055  CB  ARG A 146       0.975  14.819 -36.145  1.00  0.73           C  
ATOM   1056  CG  ARG A 146       0.767  13.844 -34.980  1.00  0.73           C  
ATOM   1057  CD  ARG A 146       0.718  12.395 -35.452  1.00  0.73           C  
ATOM   1058  NE  ARG A 146       1.011  11.556 -34.267  1.00  0.73           N  
ATOM   1059  CZ  ARG A 146       0.716  10.258 -34.183  1.00  0.73           C  
ATOM   1060  NH1 ARG A 146      -0.206   9.703 -34.964  1.00  0.73           N  
ATOM   1061  NH2 ARG A 146       1.369   9.520 -33.296  1.00  0.73           N  
ATOM   1062  N   ASN A 147       0.622  17.927 -37.233  1.00  0.65           N  
ATOM   1063  CA  ASN A 147       0.667  18.752 -38.415  1.00  0.65           C  
ATOM   1064  C   ASN A 147       1.691  19.852 -38.224  1.00  0.65           C  
ATOM   1065  O   ASN A 147       1.625  20.626 -37.276  1.00  0.65           O  
ATOM   1066  CB  ASN A 147      -0.704  19.393 -38.745  1.00  0.65           C  
ATOM   1067  CG  ASN A 147      -1.682  18.328 -39.227  1.00  0.65           C  
ATOM   1068  OD1 ASN A 147      -1.437  17.126 -39.171  1.00  0.65           O  
ATOM   1069  ND2 ASN A 147      -2.846  18.787 -39.743  1.00  0.65           N  
ATOM   1070  N   ARG A 148       2.662  19.963 -39.152  1.00  0.60           N  
ATOM   1071  CA  ARG A 148       3.773  20.896 -39.054  1.00  0.60           C  
ATOM   1072  C   ARG A 148       3.361  22.368 -39.055  1.00  0.60           C  
ATOM   1073  O   ARG A 148       4.049  23.224 -38.512  1.00  0.60           O  
ATOM   1074  CB  ARG A 148       4.766  20.605 -40.200  1.00  0.60           C  
ATOM   1075  CG  ARG A 148       6.173  21.206 -40.009  1.00  0.60           C  
ATOM   1076  CD  ARG A 148       7.142  20.742 -41.097  1.00  0.60           C  
ATOM   1077  NE  ARG A 148       8.481  21.331 -40.786  1.00  0.60           N  
ATOM   1078  CZ  ARG A 148       9.541  21.225 -41.597  1.00  0.60           C  
ATOM   1079  NH1 ARG A 148       9.453  20.592 -42.764  1.00  0.60           N  
ATOM   1080  NH2 ARG A 148      10.705  21.764 -41.242  1.00  0.60           N  
ATOM   1081  N   GLU A 149       2.172  22.662 -39.616  1.00  0.57           N  
ATOM   1082  CA  GLU A 149       1.499  23.944 -39.604  1.00  0.57           C  
ATOM   1083  C   GLU A 149       1.022  24.374 -38.214  1.00  0.57           C  
ATOM   1084  O   GLU A 149       0.730  25.541 -37.971  1.00  0.57           O  
ATOM   1085  CB  GLU A 149       0.259  23.827 -40.514  1.00  0.57           C  
ATOM   1086  CG  GLU A 149       0.573  23.474 -41.989  1.00  0.57           C  
ATOM   1087  CD  GLU A 149      -0.690  23.098 -42.767  1.00  0.57           C  
ATOM   1088  OE1 GLU A 149      -0.562  22.915 -44.002  1.00  0.57           O  
ATOM   1089  OE2 GLU A 149      -1.764  22.944 -42.128  1.00  0.57           O  
ATOM   1090  N   GLN A 150       0.935  23.427 -37.253  1.00  0.60           N  
ATOM   1091  CA  GLN A 150       0.484  23.685 -35.900  1.00  0.60           C  
ATOM   1092  C   GLN A 150       1.640  23.624 -34.915  1.00  0.60           C  
ATOM   1093  O   GLN A 150       1.460  23.741 -33.706  1.00  0.60           O  
ATOM   1094  CB  GLN A 150      -0.620  22.669 -35.524  1.00  0.60           C  
ATOM   1095  CG  GLN A 150      -1.888  22.889 -36.381  1.00  0.60           C  
ATOM   1096  CD  GLN A 150      -2.909  21.768 -36.213  1.00  0.60           C  
ATOM   1097  OE1 GLN A 150      -2.647  20.688 -35.693  1.00  0.60           O  
ATOM   1098  NE2 GLN A 150      -4.133  22.024 -36.736  1.00  0.60           N  
ATOM   1099  N   LEU A 151       2.880  23.478 -35.420  1.00  0.61           N  
ATOM   1100  CA  LEU A 151       4.079  23.562 -34.616  1.00  0.61           C  
ATOM   1101  C   LEU A 151       4.638  24.974 -34.715  1.00  0.61           C  
ATOM   1102  O   LEU A 151       4.434  25.623 -35.741  1.00  0.61           O  
ATOM   1103  CB  LEU A 151       5.157  22.569 -35.102  1.00  0.61           C  
ATOM   1104  CG  LEU A 151       4.706  21.098 -35.118  1.00  0.61           C  
ATOM   1105  CD1 LEU A 151       5.852  20.208 -35.613  1.00  0.61           C  
ATOM   1106  CD2 LEU A 151       4.212  20.613 -33.749  1.00  0.61           C  
ATOM   1107  N   PRO A 152       5.333  25.537 -33.732  1.00  0.61           N  
ATOM   1108  CA  PRO A 152       6.151  26.733 -33.916  1.00  0.61           C  
ATOM   1109  C   PRO A 152       7.128  26.664 -35.100  1.00  0.61           C  
ATOM   1110  O   PRO A 152       7.689  25.581 -35.266  1.00  0.61           O  
ATOM   1111  CB  PRO A 152       6.896  26.879 -32.587  1.00  0.61           C  
ATOM   1112  CG  PRO A 152       5.997  26.184 -31.564  1.00  0.61           C  
ATOM   1113  CD  PRO A 152       5.407  25.026 -32.365  1.00  0.61           C  
ATOM   1114  N   PRO A 153       7.420  27.695 -35.905  1.00  0.60           N  
ATOM   1115  CA  PRO A 153       8.234  27.584 -37.124  1.00  0.60           C  
ATOM   1116  C   PRO A 153       9.650  27.071 -36.930  1.00  0.60           C  
ATOM   1117  O   PRO A 153      10.272  26.612 -37.883  1.00  0.60           O  
ATOM   1118  CB  PRO A 153       8.244  29.012 -37.692  1.00  0.60           C  
ATOM   1119  CG  PRO A 153       6.909  29.595 -37.232  1.00  0.60           C  
ATOM   1120  CD  PRO A 153       6.725  28.980 -35.845  1.00  0.60           C  
ATOM   1121  N   TRP A 154      10.181  27.194 -35.705  1.00  0.64           N  
ATOM   1122  CA  TRP A 154      11.521  26.822 -35.319  1.00  0.64           C  
ATOM   1123  C   TRP A 154      11.574  25.442 -34.670  1.00  0.64           C  
ATOM   1124  O   TRP A 154      12.640  24.996 -34.252  1.00  0.64           O  
ATOM   1125  CB  TRP A 154      12.064  27.895 -34.327  1.00  0.64           C  
ATOM   1126  CG  TRP A 154      11.059  28.352 -33.274  1.00  0.64           C  
ATOM   1127  CD1 TRP A 154      10.284  29.475 -33.308  1.00  0.64           C  
ATOM   1128  CD2 TRP A 154      10.673  27.626 -32.100  1.00  0.64           C  
ATOM   1129  NE1 TRP A 154       9.437  29.503 -32.226  1.00  0.64           N  
ATOM   1130  CE2 TRP A 154       9.650  28.369 -31.472  1.00  0.64           C  
ATOM   1131  CE3 TRP A 154      11.105  26.420 -31.552  1.00  0.64           C  
ATOM   1132  CZ2 TRP A 154       9.033  27.914 -30.318  1.00  0.64           C  
ATOM   1133  CZ3 TRP A 154      10.453  25.935 -30.419  1.00  0.64           C  
ATOM   1134  CH2 TRP A 154       9.418  26.662 -29.819  1.00  0.64           C  
ATOM   1135  N   ALA A 155      10.436  24.720 -34.542  1.00  0.64           N  
ATOM   1136  CA  ALA A 155      10.416  23.396 -33.953  1.00  0.64           C  
ATOM   1137  C   ALA A 155      11.224  22.364 -34.766  1.00  0.64           C  
ATOM   1138  O   ALA A 155      11.051  22.311 -35.987  1.00  0.64           O  
ATOM   1139  CB  ALA A 155       8.959  22.931 -33.769  1.00  0.64           C  
ATOM   1140  N   PRO A 156      12.121  21.555 -34.187  1.00  0.67           N  
ATOM   1141  CA  PRO A 156      12.890  20.546 -34.906  1.00  0.67           C  
ATOM   1142  C   PRO A 156      12.098  19.593 -35.805  1.00  0.67           C  
ATOM   1143  O   PRO A 156      10.953  19.279 -35.472  1.00  0.67           O  
ATOM   1144  CB  PRO A 156      13.630  19.794 -33.791  1.00  0.67           C  
ATOM   1145  CG  PRO A 156      13.897  20.877 -32.747  1.00  0.67           C  
ATOM   1146  CD  PRO A 156      12.630  21.735 -32.824  1.00  0.67           C  
ATOM   1147  N   PRO A 157      12.633  19.072 -36.905  1.00  0.64           N  
ATOM   1148  CA  PRO A 157      11.864  18.230 -37.808  1.00  0.64           C  
ATOM   1149  C   PRO A 157      11.790  16.820 -37.242  1.00  0.64           C  
ATOM   1150  O   PRO A 157      12.734  16.044 -37.354  1.00  0.64           O  
ATOM   1151  CB  PRO A 157      12.648  18.290 -39.138  1.00  0.64           C  
ATOM   1152  CG  PRO A 157      14.080  18.651 -38.730  1.00  0.64           C  
ATOM   1153  CD  PRO A 157      13.884  19.526 -37.496  1.00  0.64           C  
ATOM   1154  N   GLY A 158      10.634  16.482 -36.632  1.00  0.69           N  
ATOM   1155  CA  GLY A 158      10.394  15.202 -35.978  1.00  0.69           C  
ATOM   1156  C   GLY A 158       9.796  15.346 -34.602  1.00  0.69           C  
ATOM   1157  O   GLY A 158       9.457  14.347 -33.970  1.00  0.69           O  
ATOM   1158  N   ASP A 159       9.611  16.589 -34.113  1.00  0.76           N  
ATOM   1159  CA  ASP A 159       8.866  16.858 -32.896  1.00  0.76           C  
ATOM   1160  C   ASP A 159       7.352  16.910 -33.147  1.00  0.76           C  
ATOM   1161  O   ASP A 159       6.894  17.339 -34.203  1.00  0.76           O  
ATOM   1162  CB  ASP A 159       9.315  18.190 -32.237  1.00  0.76           C  
ATOM   1163  CG  ASP A 159      10.624  18.090 -31.489  1.00  0.76           C  
ATOM   1164  OD1 ASP A 159      10.957  17.026 -30.911  1.00  0.76           O  
ATOM   1165  OD2 ASP A 159      11.285  19.149 -31.345  1.00  0.76           O  
ATOM   1166  N   GLU A 160       6.542  16.488 -32.149  1.00  0.82           N  
ATOM   1167  CA  GLU A 160       5.091  16.618 -32.137  1.00  0.82           C  
ATOM   1168  C   GLU A 160       4.731  17.498 -30.947  1.00  0.82           C  
ATOM   1169  O   GLU A 160       5.411  17.508 -29.919  1.00  0.82           O  
ATOM   1170  CB  GLU A 160       4.328  15.258 -32.022  1.00  0.82           C  
ATOM   1171  CG  GLU A 160       4.470  14.331 -33.261  1.00  0.82           C  
ATOM   1172  CD  GLU A 160       3.699  13.004 -33.216  1.00  0.82           C  
ATOM   1173  OE1 GLU A 160       3.911  12.170 -34.133  1.00  0.82           O  
ATOM   1174  OE2 GLU A 160       2.823  12.788 -32.341  1.00  0.82           O  
ATOM   1175  N   LEU A 161       3.658  18.307 -31.069  1.00  0.84           N  
ATOM   1176  CA  LEU A 161       3.249  19.228 -30.018  1.00  0.84           C  
ATOM   1177  C   LEU A 161       2.136  18.634 -29.180  1.00  0.84           C  
ATOM   1178  O   LEU A 161       1.036  18.368 -29.662  1.00  0.84           O  
ATOM   1179  CB  LEU A 161       2.788  20.592 -30.601  1.00  0.84           C  
ATOM   1180  CG  LEU A 161       2.184  21.619 -29.614  1.00  0.84           C  
ATOM   1181  CD1 LEU A 161       3.185  22.027 -28.525  1.00  0.84           C  
ATOM   1182  CD2 LEU A 161       1.681  22.864 -30.364  1.00  0.84           C  
ATOM   1183  N   ILE A 162       2.395  18.438 -27.875  1.00  0.89           N  
ATOM   1184  CA  ILE A 162       1.399  18.016 -26.911  1.00  0.89           C  
ATOM   1185  C   ILE A 162       0.797  19.263 -26.290  1.00  0.89           C  
ATOM   1186  O   ILE A 162       1.504  20.137 -25.793  1.00  0.89           O  
ATOM   1187  CB  ILE A 162       1.975  17.114 -25.815  1.00  0.89           C  
ATOM   1188  CG1 ILE A 162       2.783  15.942 -26.432  1.00  0.89           C  
ATOM   1189  CG2 ILE A 162       0.822  16.606 -24.913  1.00  0.89           C  
ATOM   1190  CD1 ILE A 162       3.430  15.005 -25.401  1.00  0.89           C  
ATOM   1191  N   HIS A 163      -0.542  19.376 -26.310  1.00  0.88           N  
ATOM   1192  CA  HIS A 163      -1.262  20.473 -25.700  1.00  0.88           C  
ATOM   1193  C   HIS A 163      -2.192  19.897 -24.675  1.00  0.88           C  
ATOM   1194  O   HIS A 163      -3.042  19.066 -24.984  1.00  0.88           O  
ATOM   1195  CB  HIS A 163      -2.105  21.250 -26.730  1.00  0.88           C  
ATOM   1196  CG  HIS A 163      -2.944  22.363 -26.176  1.00  0.88           C  
ATOM   1197  ND1 HIS A 163      -2.326  23.525 -25.767  1.00  0.88           N  
ATOM   1198  CD2 HIS A 163      -4.285  22.449 -25.975  1.00  0.88           C  
ATOM   1199  CE1 HIS A 163      -3.296  24.294 -25.323  1.00  0.88           C  
ATOM   1200  NE2 HIS A 163      -4.506  23.695 -25.427  1.00  0.88           N  
ATOM   1201  N   ASN A 164      -2.032  20.329 -23.419  1.00  0.77           N  
ATOM   1202  CA  ASN A 164      -2.855  19.878 -22.333  1.00  0.77           C  
ATOM   1203  C   ASN A 164      -3.422  21.107 -21.644  1.00  0.77           C  
ATOM   1204  O   ASN A 164      -2.687  21.933 -21.115  1.00  0.77           O  
ATOM   1205  CB  ASN A 164      -2.019  18.977 -21.391  1.00  0.77           C  
ATOM   1206  CG  ASN A 164      -2.976  18.266 -20.435  1.00  0.77           C  
ATOM   1207  OD1 ASN A 164      -4.165  18.381 -20.505  1.00  0.77           O  
ATOM   1208  ND2 ASN A 164      -2.415  17.387 -19.563  1.00  0.77           N  
ATOM   1209  N   SER A 165      -4.754  21.279 -21.674  1.00  0.66           N  
ATOM   1210  CA  SER A 165      -5.442  22.365 -20.999  1.00  0.66           C  
ATOM   1211  C   SER A 165      -5.588  22.171 -19.503  1.00  0.66           C  
ATOM   1212  O   SER A 165      -5.358  23.068 -18.707  1.00  0.66           O  
ATOM   1213  CB  SER A 165      -6.781  22.731 -21.689  1.00  0.66           C  
ATOM   1214  OG  SER A 165      -7.598  21.611 -22.045  1.00  0.66           O  
ATOM   1215  N   ASP A 166      -5.890  20.954 -19.048  1.00  0.55           N  
ATOM   1216  CA  ASP A 166      -6.342  20.773 -17.689  1.00  0.55           C  
ATOM   1217  C   ASP A 166      -5.435  19.693 -17.067  1.00  0.55           C  
ATOM   1218  O   ASP A 166      -4.682  19.054 -17.747  1.00  0.55           O  
ATOM   1219  CB  ASP A 166      -7.808  20.318 -17.808  1.00  0.55           C  
ATOM   1220  CG  ASP A 166      -8.742  21.336 -18.448  1.00  0.55           C  
ATOM   1221  OD1 ASP A 166      -8.939  22.386 -17.796  1.00  0.55           O  
ATOM   1222  OD2 ASP A 166      -9.271  21.067 -19.570  1.00  0.55           O  
ATOM   1223  N   MET A 167      -5.381  19.525 -15.722  1.00  0.44           N  
ATOM   1224  CA  MET A 167      -4.779  18.330 -15.139  1.00  0.44           C  
ATOM   1225  C   MET A 167      -5.559  18.115 -13.837  1.00  0.44           C  
ATOM   1226  O   MET A 167      -5.702  19.013 -13.034  1.00  0.44           O  
ATOM   1227  CB  MET A 167      -3.243  18.437 -14.824  1.00  0.44           C  
ATOM   1228  CG  MET A 167      -2.277  18.528 -16.036  1.00  0.44           C  
ATOM   1229  SD  MET A 167      -0.562  18.981 -15.628  1.00  0.44           S  
ATOM   1230  CE  MET A 167      -0.997  20.723 -15.361  1.00  0.44           C  
ATOM   1231  N   LEU A 168      -6.097  16.894 -13.617  1.00  0.44           N  
ATOM   1232  CA  LEU A 168      -6.907  16.579 -12.452  1.00  0.44           C  
ATOM   1233  C   LEU A 168      -6.185  15.511 -11.699  1.00  0.44           C  
ATOM   1234  O   LEU A 168      -6.040  14.385 -12.145  1.00  0.44           O  
ATOM   1235  CB  LEU A 168      -8.295  16.022 -12.854  1.00  0.44           C  
ATOM   1236  CG  LEU A 168      -9.321  15.683 -11.756  1.00  0.44           C  
ATOM   1237  CD1 LEU A 168      -9.690  16.910 -10.912  1.00  0.44           C  
ATOM   1238  CD2 LEU A 168     -10.562  15.014 -12.393  1.00  0.44           C  
ATOM   1239  N   HIS A 169      -5.693  15.827 -10.503  1.00  0.44           N  
ATOM   1240  CA  HIS A 169      -5.021  14.835  -9.712  1.00  0.44           C  
ATOM   1241  C   HIS A 169      -6.054  14.045  -8.930  1.00  0.44           C  
ATOM   1242  O   HIS A 169      -6.370  14.366  -7.787  1.00  0.44           O  
ATOM   1243  CB  HIS A 169      -3.991  15.525  -8.811  1.00  0.44           C  
ATOM   1244  CG  HIS A 169      -2.949  16.228  -9.625  1.00  0.44           C  
ATOM   1245  ND1 HIS A 169      -2.039  15.487 -10.352  1.00  0.44           N  
ATOM   1246  CD2 HIS A 169      -2.705  17.555  -9.783  1.00  0.44           C  
ATOM   1247  CE1 HIS A 169      -1.257  16.374 -10.931  1.00  0.44           C  
ATOM   1248  NE2 HIS A 169      -1.613  17.645 -10.619  1.00  0.44           N  
ATOM   1249  N   SER A 170      -6.618  13.007  -9.583  1.00  0.44           N  
ATOM   1250  CA  SER A 170      -7.601  12.092  -9.008  1.00  0.44           C  
ATOM   1251  C   SER A 170      -7.052  10.786  -8.446  1.00  0.44           C  
ATOM   1252  O   SER A 170      -7.690  10.294  -7.515  1.00  0.44           O  
ATOM   1253  CB  SER A 170      -8.676  11.608 -10.022  1.00  0.44           C  
ATOM   1254  OG  SER A 170      -9.554  12.646 -10.439  1.00  0.44           O  
ATOM   1255  N   PRO A 171      -5.971  10.120  -8.901  1.00  0.44           N  
ATOM   1256  CA  PRO A 171      -5.487   8.897  -8.274  1.00  0.44           C  
ATOM   1257  C   PRO A 171      -5.256   8.943  -6.780  1.00  0.44           C  
ATOM   1258  O   PRO A 171      -4.679   9.902  -6.274  1.00  0.44           O  
ATOM   1259  CB  PRO A 171      -4.184   8.555  -9.001  1.00  0.44           C  
ATOM   1260  CG  PRO A 171      -4.331   9.168 -10.394  1.00  0.44           C  
ATOM   1261  CD  PRO A 171      -5.319  10.326 -10.203  1.00  0.44           C  
ATOM   1262  N   ALA A 172      -5.656   7.885  -6.066  1.00  0.44           N  
ATOM   1263  CA  ALA A 172      -5.469   7.823  -4.651  1.00  0.44           C  
ATOM   1264  C   ALA A 172      -5.499   6.361  -4.294  1.00  0.44           C  
ATOM   1265  O   ALA A 172      -5.830   5.516  -5.121  1.00  0.44           O  
ATOM   1266  CB  ALA A 172      -6.561   8.622  -3.913  1.00  0.44           C  
ATOM   1267  N   GLN A 173      -5.079   6.052  -3.059  1.00  0.57           N  
ATOM   1268  CA  GLN A 173      -5.056   4.719  -2.513  1.00  0.57           C  
ATOM   1269  C   GLN A 173      -5.551   4.850  -1.098  1.00  0.57           C  
ATOM   1270  O   GLN A 173      -5.527   5.941  -0.538  1.00  0.57           O  
ATOM   1271  CB  GLN A 173      -3.617   4.143  -2.431  1.00  0.57           C  
ATOM   1272  CG  GLN A 173      -2.888   4.042  -3.787  1.00  0.57           C  
ATOM   1273  CD  GLN A 173      -3.553   3.007  -4.690  1.00  0.57           C  
ATOM   1274  OE1 GLN A 173      -4.105   2.004  -4.243  1.00  0.57           O  
ATOM   1275  NE2 GLN A 173      -3.474   3.236  -6.022  1.00  0.57           N  
ATOM   1276  N   ASP A 174      -5.954   3.716  -0.499  1.00  0.69           N  
ATOM   1277  CA  ASP A 174      -6.512   3.672   0.827  1.00  0.69           C  
ATOM   1278  C   ASP A 174      -5.753   2.651   1.646  1.00  0.69           C  
ATOM   1279  O   ASP A 174      -5.212   1.668   1.139  1.00  0.69           O  
ATOM   1280  CB  ASP A 174      -8.007   3.281   0.801  1.00  0.69           C  
ATOM   1281  CG  ASP A 174      -8.798   4.391   0.138  1.00  0.69           C  
ATOM   1282  OD1 ASP A 174      -8.894   5.475   0.766  1.00  0.69           O  
ATOM   1283  OD2 ASP A 174      -9.327   4.154  -0.976  1.00  0.69           O  
ATOM   1284  N   ALA A 175      -5.701   2.867   2.971  1.00  0.82           N  
ATOM   1285  CA  ALA A 175      -5.107   1.944   3.905  1.00  0.82           C  
ATOM   1286  C   ALA A 175      -6.230   1.443   4.785  1.00  0.82           C  
ATOM   1287  O   ALA A 175      -6.959   2.220   5.382  1.00  0.82           O  
ATOM   1288  CB  ALA A 175      -4.020   2.637   4.760  1.00  0.82           C  
ATOM   1289  N   VAL A 176      -6.433   0.119   4.882  1.00  0.95           N  
ATOM   1290  CA  VAL A 176      -7.602  -0.404   5.575  1.00  0.95           C  
ATOM   1291  C   VAL A 176      -7.307  -0.711   7.034  1.00  0.95           C  
ATOM   1292  O   VAL A 176      -7.928  -0.184   7.951  1.00  0.95           O  
ATOM   1293  CB  VAL A 176      -8.115  -1.632   4.838  1.00  0.95           C  
ATOM   1294  CG1 VAL A 176      -9.305  -2.278   5.576  1.00  0.95           C  
ATOM   1295  CG2 VAL A 176      -8.544  -1.179   3.426  1.00  0.95           C  
ATOM   1296  N   VAL A 177      -6.297  -1.567   7.291  1.00  0.94           N  
ATOM   1297  CA  VAL A 177      -5.976  -2.076   8.617  1.00  0.94           C  
ATOM   1298  C   VAL A 177      -5.515  -0.991   9.582  1.00  0.94           C  
ATOM   1299  O   VAL A 177      -5.947  -0.920  10.731  1.00  0.94           O  
ATOM   1300  CB  VAL A 177      -4.946  -3.197   8.505  1.00  0.94           C  
ATOM   1301  CG1 VAL A 177      -4.539  -3.731   9.891  1.00  0.94           C  
ATOM   1302  CG2 VAL A 177      -5.557  -4.353   7.688  1.00  0.94           C  
ATOM   1303  N   ARG A 178      -4.640  -0.078   9.112  1.00  0.93           N  
ATOM   1304  CA  ARG A 178      -4.181   1.061   9.887  1.00  0.93           C  
ATOM   1305  C   ARG A 178      -5.261   2.090  10.186  1.00  0.93           C  
ATOM   1306  O   ARG A 178      -5.332   2.602  11.298  1.00  0.93           O  
ATOM   1307  CB  ARG A 178      -2.978   1.767   9.230  1.00  0.93           C  
ATOM   1308  CG  ARG A 178      -1.722   0.882   9.117  1.00  0.93           C  
ATOM   1309  CD  ARG A 178      -0.490   1.698   8.707  1.00  0.93           C  
ATOM   1310  NE  ARG A 178       0.544   0.747   8.181  1.00  0.93           N  
ATOM   1311  CZ  ARG A 178       1.868   0.951   8.230  1.00  0.93           C  
ATOM   1312  NH1 ARG A 178       2.404   1.902   8.985  1.00  0.93           N  
ATOM   1313  NH2 ARG A 178       2.678   0.184   7.501  1.00  0.93           N  
ATOM   1314  N   VAL A 179      -6.146   2.406   9.210  1.00  0.94           N  
ATOM   1315  CA  VAL A 179      -7.301   3.267   9.440  1.00  0.94           C  
ATOM   1316  C   VAL A 179      -8.257   2.651  10.454  1.00  0.94           C  
ATOM   1317  O   VAL A 179      -8.721   3.332  11.363  1.00  0.94           O  
ATOM   1318  CB  VAL A 179      -8.013   3.643   8.143  1.00  0.94           C  
ATOM   1319  CG1 VAL A 179      -9.287   4.477   8.395  1.00  0.94           C  
ATOM   1320  CG2 VAL A 179      -7.054   4.471   7.262  1.00  0.94           C  
ATOM   1321  N   TYR A 180      -8.510   1.322  10.390  1.00  0.94           N  
ATOM   1322  CA  TYR A 180      -9.282   0.617  11.405  1.00  0.94           C  
ATOM   1323  C   TYR A 180      -8.668   0.705  12.806  1.00  0.94           C  
ATOM   1324  O   TYR A 180      -9.381   0.922  13.785  1.00  0.94           O  
ATOM   1325  CB  TYR A 180      -9.536  -0.865  10.990  1.00  0.94           C  
ATOM   1326  CG  TYR A 180     -10.364  -1.578  12.032  1.00  0.94           C  
ATOM   1327  CD1 TYR A 180      -9.778  -2.511  12.903  1.00  0.94           C  
ATOM   1328  CD2 TYR A 180     -11.689  -1.182  12.259  1.00  0.94           C  
ATOM   1329  CE1 TYR A 180     -10.492  -2.987  14.011  1.00  0.94           C  
ATOM   1330  CE2 TYR A 180     -12.406  -1.663  13.362  1.00  0.94           C  
ATOM   1331  CZ  TYR A 180     -11.796  -2.545  14.258  1.00  0.94           C  
ATOM   1332  OH  TYR A 180     -12.467  -2.965  15.423  1.00  0.94           O  
ATOM   1333  N   SER A 181      -7.328   0.588  12.922  1.00  0.92           N  
ATOM   1334  CA  SER A 181      -6.614   0.744  14.188  1.00  0.92           C  
ATOM   1335  C   SER A 181      -6.878   2.110  14.807  1.00  0.92           C  
ATOM   1336  O   SER A 181      -7.343   2.214  15.934  1.00  0.92           O  
ATOM   1337  CB  SER A 181      -5.089   0.510  13.982  1.00  0.92           C  
ATOM   1338  OG  SER A 181      -4.396  -0.023  15.115  1.00  0.92           O  
ATOM   1339  N   ARG A 182      -6.767   3.189  14.001  1.00  0.91           N  
ATOM   1340  CA  ARG A 182      -7.076   4.547  14.419  1.00  0.91           C  
ATOM   1341  C   ARG A 182      -8.532   4.796  14.804  1.00  0.91           C  
ATOM   1342  O   ARG A 182      -8.819   5.669  15.618  1.00  0.91           O  
ATOM   1343  CB  ARG A 182      -6.616   5.565  13.343  1.00  0.91           C  
ATOM   1344  CG  ARG A 182      -5.087   5.608  13.117  1.00  0.91           C  
ATOM   1345  CD  ARG A 182      -4.273   5.745  14.409  1.00  0.91           C  
ATOM   1346  NE  ARG A 182      -2.863   6.018  14.007  1.00  0.91           N  
ATOM   1347  CZ  ARG A 182      -1.860   6.064  14.891  1.00  0.91           C  
ATOM   1348  NH1 ARG A 182      -2.026   5.828  16.184  1.00  0.91           N  
ATOM   1349  NH2 ARG A 182      -0.636   6.371  14.464  1.00  0.91           N  
ATOM   1350  N   ILE A 183      -9.499   4.040  14.248  1.00  0.90           N  
ATOM   1351  CA  ILE A 183     -10.882   4.061  14.715  1.00  0.90           C  
ATOM   1352  C   ILE A 183     -11.042   3.418  16.091  1.00  0.90           C  
ATOM   1353  O   ILE A 183     -11.707   3.961  16.970  1.00  0.90           O  
ATOM   1354  CB  ILE A 183     -11.821   3.387  13.712  1.00  0.90           C  
ATOM   1355  CG1 ILE A 183     -11.808   4.133  12.357  1.00  0.90           C  
ATOM   1356  CG2 ILE A 183     -13.265   3.322  14.263  1.00  0.90           C  
ATOM   1357  CD1 ILE A 183     -12.419   3.325  11.204  1.00  0.90           C  
ATOM   1358  N   SER A 184     -10.412   2.245  16.318  1.00  0.89           N  
ATOM   1359  CA  SER A 184     -10.512   1.507  17.578  1.00  0.89           C  
ATOM   1360  C   SER A 184      -9.669   2.115  18.702  1.00  0.89           C  
ATOM   1361  O   SER A 184      -9.942   1.951  19.884  1.00  0.89           O  
ATOM   1362  CB  SER A 184     -10.141   0.014  17.381  1.00  0.89           C  
ATOM   1363  OG  SER A 184     -10.623  -0.796  18.456  1.00  0.89           O  
ATOM   1364  N   GLU A 185      -8.632   2.905  18.361  1.00  0.87           N  
ATOM   1365  CA  GLU A 185      -7.905   3.738  19.303  1.00  0.87           C  
ATOM   1366  C   GLU A 185      -8.704   4.965  19.750  1.00  0.87           C  
ATOM   1367  O   GLU A 185      -8.512   5.492  20.846  1.00  0.87           O  
ATOM   1368  CB  GLU A 185      -6.597   4.235  18.631  1.00  0.87           C  
ATOM   1369  CG  GLU A 185      -5.497   3.160  18.405  1.00  0.87           C  
ATOM   1370  CD  GLU A 185      -4.443   3.630  17.403  1.00  0.87           C  
ATOM   1371  OE1 GLU A 185      -4.064   2.862  16.479  1.00  0.87           O  
ATOM   1372  OE2 GLU A 185      -3.996   4.803  17.521  1.00  0.87           O  
ATOM   1373  N   ALA A 186      -9.626   5.455  18.895  1.00  0.84           N  
ATOM   1374  CA  ALA A 186     -10.364   6.677  19.126  1.00  0.84           C  
ATOM   1375  C   ALA A 186     -11.697   6.466  19.825  1.00  0.84           C  
ATOM   1376  O   ALA A 186     -12.308   7.406  20.333  1.00  0.84           O  
ATOM   1377  CB  ALA A 186     -10.655   7.322  17.758  1.00  0.84           C  
ATOM   1378  N   SER A 187     -12.190   5.217  19.882  1.00  0.79           N  
ATOM   1379  CA  SER A 187     -13.399   4.873  20.604  1.00  0.79           C  
ATOM   1380  C   SER A 187     -13.268   5.097  22.106  1.00  0.79           C  
ATOM   1381  O   SER A 187     -12.334   4.662  22.771  1.00  0.79           O  
ATOM   1382  CB  SER A 187     -13.903   3.440  20.273  1.00  0.79           C  
ATOM   1383  OG  SER A 187     -12.864   2.472  20.379  1.00  0.79           O  
ATOM   1384  N   ILE A 188     -14.238   5.845  22.682  1.00  0.68           N  
ATOM   1385  CA  ILE A 188     -14.280   6.207  24.095  1.00  0.68           C  
ATOM   1386  C   ILE A 188     -14.354   4.974  24.987  1.00  0.68           C  
ATOM   1387  O   ILE A 188     -13.612   4.832  25.962  1.00  0.68           O  
ATOM   1388  CB  ILE A 188     -15.466   7.142  24.343  1.00  0.68           C  
ATOM   1389  CG1 ILE A 188     -15.288   8.467  23.556  1.00  0.68           C  
ATOM   1390  CG2 ILE A 188     -15.669   7.422  25.852  1.00  0.68           C  
ATOM   1391  CD1 ILE A 188     -16.585   9.276  23.415  1.00  0.68           C  
ATOM   1392  N   ASP A 189     -15.217   4.014  24.604  1.00  0.70           N  
ATOM   1393  CA  ASP A 189     -15.301   2.708  25.203  1.00  0.70           C  
ATOM   1394  C   ASP A 189     -14.159   1.819  24.741  1.00  0.70           C  
ATOM   1395  O   ASP A 189     -14.306   0.974  23.864  1.00  0.70           O  
ATOM   1396  CB  ASP A 189     -16.647   2.030  24.866  1.00  0.70           C  
ATOM   1397  CG  ASP A 189     -17.788   2.811  25.484  1.00  0.70           C  
ATOM   1398  OD1 ASP A 189     -17.671   3.166  26.684  1.00  0.70           O  
ATOM   1399  OD2 ASP A 189     -18.783   3.053  24.756  1.00  0.70           O  
ATOM   1400  N   ARG A 190     -12.979   1.962  25.376  1.00  0.66           N  
ATOM   1401  CA  ARG A 190     -11.781   1.179  25.097  1.00  0.66           C  
ATOM   1402  C   ARG A 190     -11.905  -0.328  25.356  1.00  0.66           C  
ATOM   1403  O   ARG A 190     -11.028  -1.117  25.016  1.00  0.66           O  
ATOM   1404  CB  ARG A 190     -10.606   1.697  25.961  1.00  0.66           C  
ATOM   1405  CG  ARG A 190     -10.114   3.109  25.595  1.00  0.66           C  
ATOM   1406  CD  ARG A 190      -8.909   3.510  26.447  1.00  0.66           C  
ATOM   1407  NE  ARG A 190      -8.393   4.811  25.921  1.00  0.66           N  
ATOM   1408  CZ  ARG A 190      -7.214   5.340  26.276  1.00  0.66           C  
ATOM   1409  NH1 ARG A 190      -6.438   4.747  27.180  1.00  0.66           N  
ATOM   1410  NH2 ARG A 190      -6.796   6.470  25.712  1.00  0.66           N  
ATOM   1411  N   SER A 191     -13.015  -0.757  25.976  1.00  0.62           N  
ATOM   1412  CA  SER A 191     -13.379  -2.133  26.224  1.00  0.62           C  
ATOM   1413  C   SER A 191     -14.332  -2.671  25.165  1.00  0.62           C  
ATOM   1414  O   SER A 191     -14.655  -3.858  25.174  1.00  0.62           O  
ATOM   1415  CB  SER A 191     -14.122  -2.214  27.586  1.00  0.62           C  
ATOM   1416  OG  SER A 191     -15.113  -1.182  27.671  1.00  0.62           O  
ATOM   1417  N   SER A 192     -14.796  -1.835  24.211  1.00  0.69           N  
ATOM   1418  CA  SER A 192     -15.769  -2.244  23.213  1.00  0.69           C  
ATOM   1419  C   SER A 192     -15.191  -2.030  21.833  1.00  0.69           C  
ATOM   1420  O   SER A 192     -14.969  -0.906  21.386  1.00  0.69           O  
ATOM   1421  CB  SER A 192     -17.099  -1.454  23.337  1.00  0.69           C  
ATOM   1422  OG  SER A 192     -18.139  -2.014  22.530  1.00  0.69           O  
ATOM   1423  N   HIS A 193     -14.910  -3.128  21.100  1.00  0.77           N  
ATOM   1424  CA  HIS A 193     -14.337  -3.028  19.768  1.00  0.77           C  
ATOM   1425  C   HIS A 193     -15.332  -2.477  18.757  1.00  0.77           C  
ATOM   1426  O   HIS A 193     -16.351  -3.102  18.469  1.00  0.77           O  
ATOM   1427  CB  HIS A 193     -13.818  -4.386  19.230  1.00  0.77           C  
ATOM   1428  CG  HIS A 193     -12.753  -5.010  20.071  1.00  0.77           C  
ATOM   1429  ND1 HIS A 193     -11.594  -4.309  20.326  1.00  0.77           N  
ATOM   1430  CD2 HIS A 193     -12.733  -6.201  20.721  1.00  0.77           C  
ATOM   1431  CE1 HIS A 193     -10.898  -5.072  21.137  1.00  0.77           C  
ATOM   1432  NE2 HIS A 193     -11.535  -6.240  21.406  1.00  0.77           N  
ATOM   1433  N   THR A 194     -15.056  -1.284  18.181  1.00  0.85           N  
ATOM   1434  CA  THR A 194     -15.908  -0.641  17.176  1.00  0.85           C  
ATOM   1435  C   THR A 194     -16.075  -1.506  15.933  1.00  0.85           C  
ATOM   1436  O   THR A 194     -15.063  -1.914  15.357  1.00  0.85           O  
ATOM   1437  CB  THR A 194     -15.366   0.718  16.744  1.00  0.85           C  
ATOM   1438  OG1 THR A 194     -15.448   1.626  17.828  1.00  0.85           O  
ATOM   1439  CG2 THR A 194     -16.149   1.386  15.601  1.00  0.85           C  
ATOM   1440  N   PRO A 195     -17.284  -1.856  15.480  1.00  0.91           N  
ATOM   1441  CA  PRO A 195     -17.469  -2.687  14.298  1.00  0.91           C  
ATOM   1442  C   PRO A 195     -16.919  -2.079  13.014  1.00  0.91           C  
ATOM   1443  O   PRO A 195     -17.293  -0.962  12.656  1.00  0.91           O  
ATOM   1444  CB  PRO A 195     -18.989  -2.902  14.247  1.00  0.91           C  
ATOM   1445  CG  PRO A 195     -19.580  -1.638  14.868  1.00  0.91           C  
ATOM   1446  CD  PRO A 195     -18.558  -1.293  15.952  1.00  0.91           C  
ATOM   1447  N   ALA A 196     -16.058  -2.805  12.272  1.00  0.94           N  
ATOM   1448  CA  ALA A 196     -15.626  -2.381  10.957  1.00  0.94           C  
ATOM   1449  C   ALA A 196     -16.758  -2.518   9.951  1.00  0.94           C  
ATOM   1450  O   ALA A 196     -17.496  -3.501   9.954  1.00  0.94           O  
ATOM   1451  CB  ALA A 196     -14.380  -3.167  10.510  1.00  0.94           C  
ATOM   1452  N   ARG A 197     -16.953  -1.504   9.089  1.00  0.94           N  
ATOM   1453  CA  ARG A 197     -18.038  -1.494   8.128  1.00  0.94           C  
ATOM   1454  C   ARG A 197     -17.518  -1.069   6.770  1.00  0.94           C  
ATOM   1455  O   ARG A 197     -17.209   0.096   6.537  1.00  0.94           O  
ATOM   1456  CB  ARG A 197     -19.167  -0.542   8.607  1.00  0.94           C  
ATOM   1457  CG  ARG A 197     -19.977  -1.152   9.772  1.00  0.94           C  
ATOM   1458  CD  ARG A 197     -20.819  -0.173  10.589  1.00  0.94           C  
ATOM   1459  NE  ARG A 197     -21.867   0.363   9.679  1.00  0.94           N  
ATOM   1460  CZ  ARG A 197     -22.576   1.468   9.925  1.00  0.94           C  
ATOM   1461  NH1 ARG A 197     -22.433   2.163  11.048  1.00  0.94           N  
ATOM   1462  NH2 ARG A 197     -23.449   1.890   9.019  1.00  0.94           N  
ATOM   1463  N   LEU A 198     -17.425  -2.025   5.831  1.00  0.94           N  
ATOM   1464  CA  LEU A 198     -16.820  -1.818   4.532  1.00  0.94           C  
ATOM   1465  C   LEU A 198     -17.891  -1.776   3.450  1.00  0.94           C  
ATOM   1466  O   LEU A 198     -18.756  -2.647   3.376  1.00  0.94           O  
ATOM   1467  CB  LEU A 198     -15.848  -2.988   4.231  1.00  0.94           C  
ATOM   1468  CG  LEU A 198     -14.935  -2.814   3.001  1.00  0.94           C  
ATOM   1469  CD1 LEU A 198     -13.792  -1.825   3.276  1.00  0.94           C  
ATOM   1470  CD2 LEU A 198     -14.362  -4.176   2.580  1.00  0.94           C  
ATOM   1471  N   LEU A 199     -17.860  -0.758   2.568  1.00  0.92           N  
ATOM   1472  CA  LEU A 199     -18.714  -0.708   1.397  1.00  0.92           C  
ATOM   1473  C   LEU A 199     -18.028  -1.408   0.242  1.00  0.92           C  
ATOM   1474  O   LEU A 199     -16.904  -1.089  -0.132  1.00  0.92           O  
ATOM   1475  CB  LEU A 199     -19.064   0.745   1.008  1.00  0.92           C  
ATOM   1476  CG  LEU A 199     -20.043   1.422   1.986  1.00  0.92           C  
ATOM   1477  CD1 LEU A 199     -20.188   2.907   1.628  1.00  0.92           C  
ATOM   1478  CD2 LEU A 199     -21.420   0.735   1.970  1.00  0.92           C  
ATOM   1479  N   VAL A 200     -18.698  -2.429  -0.316  1.00  0.92           N  
ATOM   1480  CA  VAL A 200     -18.168  -3.255  -1.380  1.00  0.92           C  
ATOM   1481  C   VAL A 200     -19.179  -3.189  -2.513  1.00  0.92           C  
ATOM   1482  O   VAL A 200     -20.357  -3.415  -2.233  1.00  0.92           O  
ATOM   1483  CB  VAL A 200     -18.019  -4.701  -0.911  1.00  0.92           C  
ATOM   1484  CG1 VAL A 200     -17.504  -5.624  -2.034  1.00  0.92           C  
ATOM   1485  CG2 VAL A 200     -17.058  -4.750   0.290  1.00  0.92           C  
ATOM   1486  N   PRO A 201     -18.861  -2.880  -3.772  1.00  0.88           N  
ATOM   1487  CA  PRO A 201     -19.795  -2.994  -4.889  1.00  0.88           C  
ATOM   1488  C   PRO A 201     -20.478  -4.351  -4.985  1.00  0.88           C  
ATOM   1489  O   PRO A 201     -19.804  -5.372  -4.844  1.00  0.88           O  
ATOM   1490  CB  PRO A 201     -18.952  -2.675  -6.137  1.00  0.88           C  
ATOM   1491  CG  PRO A 201     -17.800  -1.822  -5.602  1.00  0.88           C  
ATOM   1492  CD  PRO A 201     -17.552  -2.402  -4.209  1.00  0.88           C  
ATOM   1493  N   SER A 202     -21.793  -4.403  -5.275  1.00  0.87           N  
ATOM   1494  CA  SER A 202     -22.602  -5.626  -5.310  1.00  0.87           C  
ATOM   1495  C   SER A 202     -22.055  -6.716  -6.225  1.00  0.87           C  
ATOM   1496  O   SER A 202     -22.055  -7.903  -5.907  1.00  0.87           O  
ATOM   1497  CB  SER A 202     -24.066  -5.313  -5.710  1.00  0.87           C  
ATOM   1498  OG  SER A 202     -24.147  -4.709  -7.009  1.00  0.87           O  
ATOM   1499  N   GLN A 203     -21.464  -6.302  -7.363  1.00  0.85           N  
ATOM   1500  CA  GLN A 203     -20.729  -7.133  -8.297  1.00  0.85           C  
ATOM   1501  C   GLN A 203     -19.578  -7.945  -7.682  1.00  0.85           C  
ATOM   1502  O   GLN A 203     -19.203  -8.992  -8.201  1.00  0.85           O  
ATOM   1503  CB  GLN A 203     -20.197  -6.267  -9.473  1.00  0.85           C  
ATOM   1504  CG  GLN A 203     -19.287  -5.096  -9.037  1.00  0.85           C  
ATOM   1505  CD  GLN A 203     -18.677  -4.364 -10.234  1.00  0.85           C  
ATOM   1506  OE1 GLN A 203     -19.333  -4.063 -11.226  1.00  0.85           O  
ATOM   1507  NE2 GLN A 203     -17.368  -4.036 -10.125  1.00  0.85           N  
ATOM   1508  N   HIS A 204     -18.980  -7.493  -6.554  1.00  0.89           N  
ATOM   1509  CA  HIS A 204     -17.886  -8.195  -5.907  1.00  0.89           C  
ATOM   1510  C   HIS A 204     -18.325  -8.998  -4.692  1.00  0.89           C  
ATOM   1511  O   HIS A 204     -17.582  -9.845  -4.211  1.00  0.89           O  
ATOM   1512  CB  HIS A 204     -16.788  -7.205  -5.477  1.00  0.89           C  
ATOM   1513  CG  HIS A 204     -16.208  -6.461  -6.635  1.00  0.89           C  
ATOM   1514  ND1 HIS A 204     -15.493  -5.310  -6.381  1.00  0.89           N  
ATOM   1515  CD2 HIS A 204     -16.165  -6.758  -7.960  1.00  0.89           C  
ATOM   1516  CE1 HIS A 204     -15.027  -4.929  -7.548  1.00  0.89           C  
ATOM   1517  NE2 HIS A 204     -15.404  -5.769  -8.543  1.00  0.89           N  
ATOM   1518  N   ILE A 205     -19.569  -8.833  -4.193  1.00  0.90           N  
ATOM   1519  CA  ILE A 205     -20.080  -9.556  -3.023  1.00  0.90           C  
ATOM   1520  C   ILE A 205     -20.106 -11.061  -3.209  1.00  0.90           C  
ATOM   1521  O   ILE A 205     -19.857 -11.832  -2.280  1.00  0.90           O  
ATOM   1522  CB  ILE A 205     -21.448  -9.044  -2.601  1.00  0.90           C  
ATOM   1523  CG1 ILE A 205     -21.346  -7.592  -2.089  1.00  0.90           C  
ATOM   1524  CG2 ILE A 205     -22.152  -9.932  -1.546  1.00  0.90           C  
ATOM   1525  CD1 ILE A 205     -20.646  -7.423  -0.733  1.00  0.90           C  
ATOM   1526  N   GLY A 206     -20.339 -11.527  -4.454  1.00  0.87           N  
ATOM   1527  CA  GLY A 206     -20.325 -12.944  -4.806  1.00  0.87           C  
ATOM   1528  C   GLY A 206     -19.043 -13.686  -4.481  1.00  0.87           C  
ATOM   1529  O   GLY A 206     -19.076 -14.884  -4.218  1.00  0.87           O  
ATOM   1530  N   CYS A 207     -17.880 -12.989  -4.460  1.00  0.89           N  
ATOM   1531  CA  CYS A 207     -16.603 -13.576  -4.080  1.00  0.89           C  
ATOM   1532  C   CYS A 207     -16.455 -13.761  -2.581  1.00  0.89           C  
ATOM   1533  O   CYS A 207     -15.746 -14.648  -2.116  1.00  0.89           O  
ATOM   1534  CB  CYS A 207     -15.385 -12.783  -4.661  1.00  0.89           C  
ATOM   1535  SG  CYS A 207     -14.851 -11.251  -3.802  1.00  0.89           S  
ATOM   1536  N   LEU A 208     -17.143 -12.906  -1.798  1.00  0.91           N  
ATOM   1537  CA  LEU A 208     -17.129 -12.947  -0.352  1.00  0.91           C  
ATOM   1538  C   LEU A 208     -18.085 -13.979   0.184  1.00  0.91           C  
ATOM   1539  O   LEU A 208     -17.768 -14.725   1.103  1.00  0.91           O  
ATOM   1540  CB  LEU A 208     -17.487 -11.566   0.249  1.00  0.91           C  
ATOM   1541  CG  LEU A 208     -16.519 -10.436  -0.150  1.00  0.91           C  
ATOM   1542  CD1 LEU A 208     -16.940  -9.110   0.501  1.00  0.91           C  
ATOM   1543  CD2 LEU A 208     -15.065 -10.767   0.215  1.00  0.91           C  
ATOM   1544  N   LEU A 209     -19.299 -14.054  -0.386  1.00  0.90           N  
ATOM   1545  CA  LEU A 209     -20.241 -15.096  -0.040  1.00  0.90           C  
ATOM   1546  C   LEU A 209     -19.815 -16.477  -0.503  1.00  0.90           C  
ATOM   1547  O   LEU A 209     -19.796 -17.431   0.272  1.00  0.90           O  
ATOM   1548  CB  LEU A 209     -21.625 -14.774  -0.648  1.00  0.90           C  
ATOM   1549  CG  LEU A 209     -22.334 -13.564  -0.010  1.00  0.90           C  
ATOM   1550  CD1 LEU A 209     -23.639 -13.254  -0.757  1.00  0.90           C  
ATOM   1551  CD2 LEU A 209     -22.628 -13.789   1.481  1.00  0.90           C  
ATOM   1552  N   GLY A 210     -19.415 -16.610  -1.782  1.00  0.86           N  
ATOM   1553  CA  GLY A 210     -19.206 -17.902  -2.414  1.00  0.86           C  
ATOM   1554  C   GLY A 210     -20.472 -18.682  -2.670  1.00  0.86           C  
ATOM   1555  O   GLY A 210     -21.580 -18.308  -2.286  1.00  0.86           O  
ATOM   1556  N   LYS A 211     -20.333 -19.830  -3.356  1.00  0.88           N  
ATOM   1557  CA  LYS A 211     -21.446 -20.706  -3.679  1.00  0.88           C  
ATOM   1558  C   LYS A 211     -22.102 -21.304  -2.442  1.00  0.88           C  
ATOM   1559  O   LYS A 211     -21.499 -22.090  -1.717  1.00  0.88           O  
ATOM   1560  CB  LYS A 211     -21.011 -21.855  -4.619  1.00  0.88           C  
ATOM   1561  CG  LYS A 211     -20.501 -21.360  -5.979  1.00  0.88           C  
ATOM   1562  CD  LYS A 211     -20.037 -22.512  -6.885  1.00  0.88           C  
ATOM   1563  CE  LYS A 211     -19.522 -22.015  -8.240  1.00  0.88           C  
ATOM   1564  NZ  LYS A 211     -19.023 -23.141  -9.061  1.00  0.88           N  
ATOM   1565  N   GLY A 212     -23.362 -20.912  -2.152  1.00  0.86           N  
ATOM   1566  CA  GLY A 212     -24.065 -21.400  -0.970  1.00  0.86           C  
ATOM   1567  C   GLY A 212     -23.619 -20.775   0.325  1.00  0.86           C  
ATOM   1568  O   GLY A 212     -23.960 -21.257   1.397  1.00  0.86           O  
ATOM   1569  N   GLY A 213     -22.822 -19.686   0.271  1.00  0.88           N  
ATOM   1570  CA  GLY A 213     -22.304 -19.057   1.480  1.00  0.88           C  
ATOM   1571  C   GLY A 213     -21.062 -19.699   2.041  1.00  0.88           C  
ATOM   1572  O   GLY A 213     -20.669 -19.439   3.174  1.00  0.88           O  
ATOM   1573  N   SER A 214     -20.402 -20.583   1.276  1.00  0.92           N  
ATOM   1574  CA  SER A 214     -19.242 -21.326   1.742  1.00  0.92           C  
ATOM   1575  C   SER A 214     -18.040 -20.490   2.151  1.00  0.92           C  
ATOM   1576  O   SER A 214     -17.449 -20.721   3.202  1.00  0.92           O  
ATOM   1577  CB  SER A 214     -18.780 -22.353   0.676  1.00  0.92           C  
ATOM   1578  OG  SER A 214     -18.474 -21.737  -0.580  1.00  0.92           O  
ATOM   1579  N   ILE A 215     -17.678 -19.478   1.340  1.00  0.92           N  
ATOM   1580  CA  ILE A 215     -16.525 -18.609   1.553  1.00  0.92           C  
ATOM   1581  C   ILE A 215     -16.714 -17.700   2.755  1.00  0.92           C  
ATOM   1582  O   ILE A 215     -15.817 -17.551   3.581  1.00  0.92           O  
ATOM   1583  CB  ILE A 215     -16.150 -17.839   0.287  1.00  0.92           C  
ATOM   1584  CG1 ILE A 215     -15.854 -18.814  -0.884  1.00  0.92           C  
ATOM   1585  CG2 ILE A 215     -14.955 -16.884   0.520  1.00  0.92           C  
ATOM   1586  CD1 ILE A 215     -14.647 -19.739  -0.672  1.00  0.92           C  
ATOM   1587  N   ILE A 216     -17.915 -17.110   2.944  1.00  0.93           N  
ATOM   1588  CA  ILE A 216     -18.221 -16.319   4.132  1.00  0.93           C  
ATOM   1589  C   ILE A 216     -18.183 -17.156   5.401  1.00  0.93           C  
ATOM   1590  O   ILE A 216     -17.644 -16.740   6.425  1.00  0.93           O  
ATOM   1591  CB  ILE A 216     -19.503 -15.482   4.021  1.00  0.93           C  
ATOM   1592  CG1 ILE A 216     -19.636 -14.493   5.207  1.00  0.93           C  
ATOM   1593  CG2 ILE A 216     -20.754 -16.367   3.837  1.00  0.93           C  
ATOM   1594  CD1 ILE A 216     -20.732 -13.439   5.011  1.00  0.93           C  
ATOM   1595  N   SER A 217     -18.707 -18.399   5.345  1.00  0.93           N  
ATOM   1596  CA  SER A 217     -18.635 -19.357   6.439  1.00  0.93           C  
ATOM   1597  C   SER A 217     -17.214 -19.773   6.778  1.00  0.93           C  
ATOM   1598  O   SER A 217     -16.846 -19.845   7.949  1.00  0.93           O  
ATOM   1599  CB  SER A 217     -19.500 -20.611   6.185  1.00  0.93           C  
ATOM   1600  OG  SER A 217     -20.889 -20.266   6.174  1.00  0.93           O  
ATOM   1601  N   GLU A 218     -16.363 -20.012   5.757  1.00  0.94           N  
ATOM   1602  CA  GLU A 218     -14.938 -20.247   5.907  1.00  0.94           C  
ATOM   1603  C   GLU A 218     -14.192 -19.061   6.508  1.00  0.94           C  
ATOM   1604  O   GLU A 218     -13.442 -19.214   7.471  1.00  0.94           O  
ATOM   1605  CB  GLU A 218     -14.330 -20.612   4.529  1.00  0.94           C  
ATOM   1606  CG  GLU A 218     -12.801 -20.860   4.516  1.00  0.94           C  
ATOM   1607  CD  GLU A 218     -12.266 -21.244   3.133  1.00  0.94           C  
ATOM   1608  OE1 GLU A 218     -11.785 -22.397   3.006  1.00  0.94           O  
ATOM   1609  OE2 GLU A 218     -12.288 -20.377   2.212  1.00  0.94           O  
ATOM   1610  N   MET A 219     -14.435 -17.824   6.019  1.00  0.93           N  
ATOM   1611  CA  MET A 219     -13.827 -16.619   6.562  1.00  0.93           C  
ATOM   1612  C   MET A 219     -14.178 -16.360   8.020  1.00  0.93           C  
ATOM   1613  O   MET A 219     -13.292 -16.090   8.819  1.00  0.93           O  
ATOM   1614  CB  MET A 219     -14.161 -15.366   5.717  1.00  0.93           C  
ATOM   1615  CG  MET A 219     -13.439 -15.347   4.356  1.00  0.93           C  
ATOM   1616  SD  MET A 219     -13.591 -13.776   3.441  1.00  0.93           S  
ATOM   1617  CE  MET A 219     -15.398 -13.762   3.263  1.00  0.93           C  
ATOM   1618  N   ARG A 220     -15.462 -16.509   8.419  1.00  0.94           N  
ATOM   1619  CA  ARG A 220     -15.892 -16.420   9.810  1.00  0.94           C  
ATOM   1620  C   ARG A 220     -15.208 -17.453  10.701  1.00  0.94           C  
ATOM   1621  O   ARG A 220     -14.803 -17.169  11.822  1.00  0.94           O  
ATOM   1622  CB  ARG A 220     -17.419 -16.664   9.932  1.00  0.94           C  
ATOM   1623  CG  ARG A 220     -18.346 -15.553   9.396  1.00  0.94           C  
ATOM   1624  CD  ARG A 220     -19.776 -16.095   9.311  1.00  0.94           C  
ATOM   1625  NE  ARG A 220     -20.716 -15.039   8.828  1.00  0.94           N  
ATOM   1626  CZ  ARG A 220     -21.959 -15.303   8.402  1.00  0.94           C  
ATOM   1627  NH1 ARG A 220     -22.435 -16.542   8.343  1.00  0.94           N  
ATOM   1628  NH2 ARG A 220     -22.730 -14.284   8.035  1.00  0.94           N  
ATOM   1629  N   LYS A 221     -15.055 -18.698  10.205  1.00  0.95           N  
ATOM   1630  CA  LYS A 221     -14.374 -19.753  10.923  1.00  0.95           C  
ATOM   1631  C   LYS A 221     -12.874 -19.527  11.107  1.00  0.95           C  
ATOM   1632  O   LYS A 221     -12.324 -19.799  12.170  1.00  0.95           O  
ATOM   1633  CB  LYS A 221     -14.610 -21.108  10.215  1.00  0.95           C  
ATOM   1634  CG  LYS A 221     -14.057 -22.311  10.997  1.00  0.95           C  
ATOM   1635  CD  LYS A 221     -14.192 -23.645  10.250  1.00  0.95           C  
ATOM   1636  CE  LYS A 221     -13.496 -24.777  11.013  1.00  0.95           C  
ATOM   1637  NZ  LYS A 221     -13.487 -26.023  10.217  1.00  0.95           N  
ATOM   1638  N   ILE A 222     -12.167 -19.049  10.062  1.00  0.95           N  
ATOM   1639  CA  ILE A 222     -10.740 -18.748  10.114  1.00  0.95           C  
ATOM   1640  C   ILE A 222     -10.412 -17.558  11.000  1.00  0.95           C  
ATOM   1641  O   ILE A 222      -9.454 -17.586  11.765  1.00  0.95           O  
ATOM   1642  CB  ILE A 222     -10.172 -18.562   8.702  1.00  0.95           C  
ATOM   1643  CG1 ILE A 222     -10.222 -19.917   7.954  1.00  0.95           C  
ATOM   1644  CG2 ILE A 222      -8.727 -18.001   8.714  1.00  0.95           C  
ATOM   1645  CD1 ILE A 222      -9.876 -19.828   6.463  1.00  0.95           C  
ATOM   1646  N   THR A 223     -11.198 -16.469  10.924  1.00  0.94           N  
ATOM   1647  CA  THR A 223     -10.874 -15.243  11.643  1.00  0.94           C  
ATOM   1648  C   THR A 223     -11.452 -15.179  13.034  1.00  0.94           C  
ATOM   1649  O   THR A 223     -11.045 -14.377  13.864  1.00  0.94           O  
ATOM   1650  CB  THR A 223     -11.417 -14.017  10.920  1.00  0.94           C  
ATOM   1651  OG1 THR A 223     -12.838 -14.028  10.808  1.00  0.94           O  
ATOM   1652  CG2 THR A 223     -10.870 -14.008   9.490  1.00  0.94           C  
ATOM   1653  N   GLY A 224     -12.497 -15.986  13.303  1.00  0.93           N  
ATOM   1654  CA  GLY A 224     -13.270 -15.899  14.530  1.00  0.93           C  
ATOM   1655  C   GLY A 224     -14.223 -14.724  14.565  1.00  0.93           C  
ATOM   1656  O   GLY A 224     -14.865 -14.471  15.581  1.00  0.93           O  
ATOM   1657  N   ALA A 225     -14.322 -13.949  13.467  1.00  0.94           N  
ATOM   1658  CA  ALA A 225     -15.135 -12.756  13.395  1.00  0.94           C  
ATOM   1659  C   ALA A 225     -16.530 -13.004  12.852  1.00  0.94           C  
ATOM   1660  O   ALA A 225     -16.764 -13.788  11.935  1.00  0.94           O  
ATOM   1661  CB  ALA A 225     -14.463 -11.673  12.529  1.00  0.94           C  
ATOM   1662  N   ASN A 226     -17.517 -12.268  13.392  1.00  0.95           N  
ATOM   1663  CA  ASN A 226     -18.883 -12.322  12.928  1.00  0.95           C  
ATOM   1664  C   ASN A 226     -19.027 -11.335  11.774  1.00  0.95           C  
ATOM   1665  O   ASN A 226     -19.187 -10.132  11.956  1.00  0.95           O  
ATOM   1666  CB  ASN A 226     -19.835 -12.026  14.113  1.00  0.95           C  
ATOM   1667  CG  ASN A 226     -21.302 -12.306  13.802  1.00  0.95           C  
ATOM   1668  OD1 ASN A 226     -21.776 -12.299  12.667  1.00  0.95           O  
ATOM   1669  ND2 ASN A 226     -22.075 -12.576  14.883  1.00  0.95           N  
ATOM   1670  N   ILE A 227     -18.914 -11.858  10.538  1.00  0.95           N  
ATOM   1671  CA  ILE A 227     -19.039 -11.098   9.306  1.00  0.95           C  
ATOM   1672  C   ILE A 227     -20.487 -11.126   8.837  1.00  0.95           C  
ATOM   1673  O   ILE A 227     -21.047 -12.189   8.565  1.00  0.95           O  
ATOM   1674  CB  ILE A 227     -18.125 -11.669   8.215  1.00  0.95           C  
ATOM   1675  CG1 ILE A 227     -16.650 -11.750   8.694  1.00  0.95           C  
ATOM   1676  CG2 ILE A 227     -18.241 -10.821   6.928  1.00  0.95           C  
ATOM   1677  CD1 ILE A 227     -15.742 -12.582   7.775  1.00  0.95           C  
ATOM   1678  N   ARG A 228     -21.140  -9.955   8.720  1.00  0.93           N  
ATOM   1679  CA  ARG A 228     -22.520  -9.833   8.287  1.00  0.93           C  
ATOM   1680  C   ARG A 228     -22.570  -8.966   7.045  1.00  0.93           C  
ATOM   1681  O   ARG A 228     -21.867  -7.967   6.954  1.00  0.93           O  
ATOM   1682  CB  ARG A 228     -23.423  -9.181   9.372  1.00  0.93           C  
ATOM   1683  CG  ARG A 228     -23.352  -9.865  10.755  1.00  0.93           C  
ATOM   1684  CD  ARG A 228     -24.229  -9.214  11.836  1.00  0.93           C  
ATOM   1685  NE  ARG A 228     -25.562  -9.905  11.829  1.00  0.93           N  
ATOM   1686  CZ  ARG A 228     -26.606  -9.546  12.589  1.00  0.93           C  
ATOM   1687  NH1 ARG A 228     -26.590  -8.426  13.303  1.00  0.93           N  
ATOM   1688  NH2 ARG A 228     -27.689 -10.320  12.644  1.00  0.93           N  
ATOM   1689  N   ILE A 229     -23.399  -9.321   6.044  1.00  0.92           N  
ATOM   1690  CA  ILE A 229     -23.510  -8.545   4.817  1.00  0.92           C  
ATOM   1691  C   ILE A 229     -24.925  -8.016   4.730  1.00  0.92           C  
ATOM   1692  O   ILE A 229     -25.895  -8.740   4.957  1.00  0.92           O  
ATOM   1693  CB  ILE A 229     -23.136  -9.333   3.557  1.00  0.92           C  
ATOM   1694  CG1 ILE A 229     -21.686  -9.861   3.714  1.00  0.92           C  
ATOM   1695  CG2 ILE A 229     -23.298  -8.445   2.297  1.00  0.92           C  
ATOM   1696  CD1 ILE A 229     -21.075 -10.472   2.448  1.00  0.92           C  
ATOM   1697  N   PHE A 230     -25.057  -6.715   4.429  1.00  0.88           N  
ATOM   1698  CA  PHE A 230     -26.312  -6.017   4.331  1.00  0.88           C  
ATOM   1699  C   PHE A 230     -26.486  -5.511   2.915  1.00  0.88           C  
ATOM   1700  O   PHE A 230     -25.704  -4.691   2.428  1.00  0.88           O  
ATOM   1701  CB  PHE A 230     -26.330  -4.782   5.260  1.00  0.88           C  
ATOM   1702  CG  PHE A 230     -26.282  -5.198   6.697  1.00  0.88           C  
ATOM   1703  CD1 PHE A 230     -27.472  -5.495   7.372  1.00  0.88           C  
ATOM   1704  CD2 PHE A 230     -25.068  -5.272   7.398  1.00  0.88           C  
ATOM   1705  CE1 PHE A 230     -27.462  -5.843   8.726  1.00  0.88           C  
ATOM   1706  CE2 PHE A 230     -25.053  -5.619   8.755  1.00  0.88           C  
ATOM   1707  CZ  PHE A 230     -26.250  -5.902   9.421  1.00  0.88           C  
ATOM   1708  N   GLY A 231     -27.544  -5.996   2.227  1.00  0.81           N  
ATOM   1709  CA  GLY A 231     -27.970  -5.483   0.931  1.00  0.81           C  
ATOM   1710  C   GLY A 231     -28.408  -4.037   0.959  1.00  0.81           C  
ATOM   1711  O   GLY A 231     -28.631  -3.454   2.019  1.00  0.81           O  
ATOM   1712  N   ASN A 232     -28.620  -3.446  -0.232  1.00  0.73           N  
ATOM   1713  CA  ASN A 232     -28.874  -2.026  -0.466  1.00  0.73           C  
ATOM   1714  C   ASN A 232     -29.970  -1.345   0.364  1.00  0.73           C  
ATOM   1715  O   ASN A 232     -29.863  -0.169   0.699  1.00  0.73           O  
ATOM   1716  CB  ASN A 232     -29.028  -1.720  -1.984  1.00  0.73           C  
ATOM   1717  CG  ASN A 232     -30.177  -2.478  -2.640  1.00  0.73           C  
ATOM   1718  OD1 ASN A 232     -30.823  -3.345  -2.059  1.00  0.73           O  
ATOM   1719  ND2 ASN A 232     -30.439  -2.149  -3.927  1.00  0.73           N  
ATOM   1720  N   GLU A 233     -31.025  -2.080   0.753  1.00  0.67           N  
ATOM   1721  CA  GLU A 233     -32.110  -1.600   1.587  1.00  0.67           C  
ATOM   1722  C   GLU A 233     -31.731  -1.255   3.028  1.00  0.67           C  
ATOM   1723  O   GLU A 233     -32.423  -0.496   3.703  1.00  0.67           O  
ATOM   1724  CB  GLU A 233     -33.213  -2.675   1.636  1.00  0.67           C  
ATOM   1725  CG  GLU A 233     -33.804  -3.021   0.251  1.00  0.67           C  
ATOM   1726  CD  GLU A 233     -34.954  -4.019   0.369  1.00  0.67           C  
ATOM   1727  OE1 GLU A 233     -35.767  -4.077  -0.588  1.00  0.67           O  
ATOM   1728  OE2 GLU A 233     -35.020  -4.729   1.407  1.00  0.67           O  
ATOM   1729  N   GLN A 234     -30.620  -1.810   3.553  1.00  0.66           N  
ATOM   1730  CA  GLN A 234     -30.250  -1.676   4.953  1.00  0.66           C  
ATOM   1731  C   GLN A 234     -28.959  -0.896   5.126  1.00  0.66           C  
ATOM   1732  O   GLN A 234     -28.281  -0.980   6.148  1.00  0.66           O  
ATOM   1733  CB  GLN A 234     -30.175  -3.079   5.608  1.00  0.66           C  
ATOM   1734  CG  GLN A 234     -31.578  -3.732   5.695  1.00  0.66           C  
ATOM   1735  CD  GLN A 234     -31.559  -5.133   6.307  1.00  0.66           C  
ATOM   1736  OE1 GLN A 234     -30.878  -5.418   7.289  1.00  0.66           O  
ATOM   1737  NE2 GLN A 234     -32.372  -6.051   5.729  1.00  0.66           N  
ATOM   1738  N   ILE A 235     -28.583  -0.086   4.122  1.00  0.68           N  
ATOM   1739  CA  ILE A 235     -27.336   0.660   4.133  1.00  0.68           C  
ATOM   1740  C   ILE A 235     -27.623   2.126   4.446  1.00  0.68           C  
ATOM   1741  O   ILE A 235     -28.622   2.659   3.962  1.00  0.68           O  
ATOM   1742  CB  ILE A 235     -26.592   0.529   2.813  1.00  0.68           C  
ATOM   1743  CG1 ILE A 235     -26.505  -0.959   2.436  1.00  0.68           C  
ATOM   1744  CG2 ILE A 235     -25.176   1.122   2.924  1.00  0.68           C  
ATOM   1745  CD1 ILE A 235     -25.745  -1.229   1.144  1.00  0.68           C  
ATOM   1746  N   PRO A 236     -26.842   2.846   5.260  1.00  0.67           N  
ATOM   1747  CA  PRO A 236     -26.948   4.295   5.393  1.00  0.67           C  
ATOM   1748  C   PRO A 236     -26.926   5.084   4.094  1.00  0.67           C  
ATOM   1749  O   PRO A 236     -26.327   4.651   3.115  1.00  0.67           O  
ATOM   1750  CB  PRO A 236     -25.750   4.703   6.260  1.00  0.67           C  
ATOM   1751  CG  PRO A 236     -25.320   3.433   6.988  1.00  0.67           C  
ATOM   1752  CD  PRO A 236     -25.764   2.295   6.075  1.00  0.67           C  
ATOM   1753  N   ARG A 237     -27.508   6.301   4.104  1.00  0.64           N  
ATOM   1754  CA  ARG A 237     -27.617   7.190   2.958  1.00  0.64           C  
ATOM   1755  C   ARG A 237     -26.303   7.709   2.357  1.00  0.64           C  
ATOM   1756  O   ARG A 237     -26.315   8.440   1.376  1.00  0.64           O  
ATOM   1757  CB  ARG A 237     -28.446   8.434   3.357  1.00  0.64           C  
ATOM   1758  CG  ARG A 237     -29.918   8.174   3.738  1.00  0.64           C  
ATOM   1759  CD  ARG A 237     -30.587   9.491   4.145  1.00  0.64           C  
ATOM   1760  NE  ARG A 237     -32.033   9.242   4.450  1.00  0.64           N  
ATOM   1761  CZ  ARG A 237     -32.853  10.202   4.901  1.00  0.64           C  
ATOM   1762  NH1 ARG A 237     -32.409  11.437   5.119  1.00  0.64           N  
ATOM   1763  NH2 ARG A 237     -34.136   9.940   5.140  1.00  0.64           N  
ATOM   1764  N   CYS A 238     -25.144   7.349   2.945  1.00  0.58           N  
ATOM   1765  CA  CYS A 238     -23.827   7.747   2.494  1.00  0.58           C  
ATOM   1766  C   CYS A 238     -23.222   6.745   1.513  1.00  0.58           C  
ATOM   1767  O   CYS A 238     -22.134   6.971   0.994  1.00  0.58           O  
ATOM   1768  CB  CYS A 238     -22.877   7.915   3.720  1.00  0.58           C  
ATOM   1769  SG  CYS A 238     -22.682   6.412   4.748  1.00  0.58           S  
ATOM   1770  N   ALA A 239     -23.920   5.625   1.232  1.00  0.66           N  
ATOM   1771  CA  ALA A 239     -23.509   4.645   0.250  1.00  0.66           C  
ATOM   1772  C   ALA A 239     -24.218   4.847  -1.076  1.00  0.66           C  
ATOM   1773  O   ALA A 239     -25.258   5.499  -1.161  1.00  0.66           O  
ATOM   1774  CB  ALA A 239     -23.841   3.240   0.765  1.00  0.66           C  
ATOM   1775  N   GLN A 240     -23.673   4.289  -2.174  1.00  0.69           N  
ATOM   1776  CA  GLN A 240     -24.314   4.368  -3.463  1.00  0.69           C  
ATOM   1777  C   GLN A 240     -25.279   3.202  -3.631  1.00  0.69           C  
ATOM   1778  O   GLN A 240     -25.247   2.206  -2.917  1.00  0.69           O  
ATOM   1779  CB  GLN A 240     -23.257   4.435  -4.596  1.00  0.69           C  
ATOM   1780  CG  GLN A 240     -22.224   5.573  -4.381  1.00  0.69           C  
ATOM   1781  CD  GLN A 240     -21.237   5.706  -5.542  1.00  0.69           C  
ATOM   1782  OE1 GLN A 240     -20.295   4.943  -5.723  1.00  0.69           O  
ATOM   1783  NE2 GLN A 240     -21.433   6.753  -6.380  1.00  0.69           N  
ATOM   1784  N   ARG A 241     -26.209   3.290  -4.608  1.00  0.68           N  
ATOM   1785  CA  ARG A 241     -27.274   2.305  -4.763  1.00  0.68           C  
ATOM   1786  C   ARG A 241     -26.804   0.917  -5.200  1.00  0.68           C  
ATOM   1787  O   ARG A 241     -27.543  -0.061  -5.089  1.00  0.68           O  
ATOM   1788  CB  ARG A 241     -28.313   2.781  -5.811  1.00  0.68           C  
ATOM   1789  CG  ARG A 241     -29.232   3.934  -5.359  1.00  0.68           C  
ATOM   1790  CD  ARG A 241     -30.281   4.251  -6.432  1.00  0.68           C  
ATOM   1791  NE  ARG A 241     -31.174   5.342  -5.923  1.00  0.68           N  
ATOM   1792  CZ  ARG A 241     -32.167   5.879  -6.646  1.00  0.68           C  
ATOM   1793  NH1 ARG A 241     -32.410   5.482  -7.891  1.00  0.68           N  
ATOM   1794  NH2 ARG A 241     -32.937   6.831  -6.121  1.00  0.68           N  
ATOM   1795  N   ASN A 242     -25.556   0.826  -5.700  1.00  0.78           N  
ATOM   1796  CA  ASN A 242     -24.967  -0.385  -6.220  1.00  0.78           C  
ATOM   1797  C   ASN A 242     -23.966  -0.971  -5.224  1.00  0.78           C  
ATOM   1798  O   ASN A 242     -23.286  -1.948  -5.535  1.00  0.78           O  
ATOM   1799  CB  ASN A 242     -24.241  -0.100  -7.564  1.00  0.78           C  
ATOM   1800  CG  ASN A 242     -25.225   0.286  -8.666  1.00  0.78           C  
ATOM   1801  OD1 ASN A 242     -26.391   0.617  -8.465  1.00  0.78           O  
ATOM   1802  ND2 ASN A 242     -24.730   0.256  -9.927  1.00  0.78           N  
ATOM   1803  N   ASP A 243     -23.865  -0.401  -4.005  1.00  0.87           N  
ATOM   1804  CA  ASP A 243     -22.982  -0.890  -2.965  1.00  0.87           C  
ATOM   1805  C   ASP A 243     -23.707  -1.841  -2.025  1.00  0.87           C  
ATOM   1806  O   ASP A 243     -24.924  -1.780  -1.856  1.00  0.87           O  
ATOM   1807  CB  ASP A 243     -22.423   0.262  -2.094  1.00  0.87           C  
ATOM   1808  CG  ASP A 243     -21.597   1.226  -2.919  1.00  0.87           C  
ATOM   1809  OD1 ASP A 243     -20.915   0.766  -3.868  1.00  0.87           O  
ATOM   1810  OD2 ASP A 243     -21.636   2.439  -2.580  1.00  0.87           O  
ATOM   1811  N   GLU A 244     -22.945  -2.732  -1.361  1.00  0.88           N  
ATOM   1812  CA  GLU A 244     -23.413  -3.529  -0.245  1.00  0.88           C  
ATOM   1813  C   GLU A 244     -22.500  -3.325   0.949  1.00  0.88           C  
ATOM   1814  O   GLU A 244     -21.306  -3.052   0.815  1.00  0.88           O  
ATOM   1815  CB  GLU A 244     -23.577  -5.021  -0.574  1.00  0.88           C  
ATOM   1816  CG  GLU A 244     -24.745  -5.255  -1.559  1.00  0.88           C  
ATOM   1817  CD  GLU A 244     -25.077  -6.725  -1.780  1.00  0.88           C  
ATOM   1818  OE1 GLU A 244     -25.585  -7.028  -2.890  1.00  0.88           O  
ATOM   1819  OE2 GLU A 244     -24.853  -7.541  -0.851  1.00  0.88           O  
ATOM   1820  N   MET A 245     -23.046  -3.413   2.178  1.00  0.91           N  
ATOM   1821  CA  MET A 245     -22.285  -3.117   3.377  1.00  0.91           C  
ATOM   1822  C   MET A 245     -21.889  -4.378   4.109  1.00  0.91           C  
ATOM   1823  O   MET A 245     -22.723  -5.138   4.595  1.00  0.91           O  
ATOM   1824  CB  MET A 245     -23.059  -2.178   4.330  1.00  0.91           C  
ATOM   1825  CG  MET A 245     -22.285  -1.790   5.606  1.00  0.91           C  
ATOM   1826  SD  MET A 245     -23.141  -0.559   6.637  1.00  0.91           S  
ATOM   1827  CE  MET A 245     -24.451  -1.646   7.277  1.00  0.91           C  
ATOM   1828  N   VAL A 246     -20.572  -4.611   4.229  1.00  0.94           N  
ATOM   1829  CA  VAL A 246     -20.016  -5.746   4.938  1.00  0.94           C  
ATOM   1830  C   VAL A 246     -19.586  -5.281   6.315  1.00  0.94           C  
ATOM   1831  O   VAL A 246     -18.639  -4.510   6.467  1.00  0.94           O  
ATOM   1832  CB  VAL A 246     -18.816  -6.340   4.207  1.00  0.94           C  
ATOM   1833  CG1 VAL A 246     -18.291  -7.596   4.934  1.00  0.94           C  
ATOM   1834  CG2 VAL A 246     -19.224  -6.691   2.762  1.00  0.94           C  
ATOM   1835  N   GLN A 247     -20.288  -5.733   7.368  1.00  0.94           N  
ATOM   1836  CA  GLN A 247     -19.986  -5.391   8.743  1.00  0.94           C  
ATOM   1837  C   GLN A 247     -19.238  -6.531   9.410  1.00  0.94           C  
ATOM   1838  O   GLN A 247     -19.609  -7.695   9.281  1.00  0.94           O  
ATOM   1839  CB  GLN A 247     -21.272  -5.080   9.548  1.00  0.94           C  
ATOM   1840  CG  GLN A 247     -21.009  -4.705  11.028  1.00  0.94           C  
ATOM   1841  CD  GLN A 247     -22.278  -4.262  11.754  1.00  0.94           C  
ATOM   1842  OE1 GLN A 247     -23.290  -3.896  11.164  1.00  0.94           O  
ATOM   1843  NE2 GLN A 247     -22.217  -4.272  13.108  1.00  0.94           N  
ATOM   1844  N   VAL A 248     -18.157  -6.221  10.149  1.00  0.96           N  
ATOM   1845  CA  VAL A 248     -17.322  -7.209  10.810  1.00  0.96           C  
ATOM   1846  C   VAL A 248     -17.249  -6.908  12.296  1.00  0.96           C  
ATOM   1847  O   VAL A 248     -16.909  -5.797  12.702  1.00  0.96           O  
ATOM   1848  CB  VAL A 248     -15.904  -7.193  10.253  1.00  0.96           C  
ATOM   1849  CG1 VAL A 248     -15.079  -8.340  10.859  1.00  0.96           C  
ATOM   1850  CG2 VAL A 248     -15.923  -7.319   8.716  1.00  0.96           C  
ATOM   1851  N   THR A 249     -17.576  -7.897  13.161  1.00  0.93           N  
ATOM   1852  CA  THR A 249     -17.539  -7.720  14.612  1.00  0.93           C  
ATOM   1853  C   THR A 249     -16.751  -8.847  15.261  1.00  0.93           C  
ATOM   1854  O   THR A 249     -16.679  -9.957  14.741  1.00  0.93           O  
ATOM   1855  CB  THR A 249     -18.916  -7.548  15.275  1.00  0.93           C  
ATOM   1856  OG1 THR A 249     -19.657  -8.746  15.440  1.00  0.93           O  
ATOM   1857  CG2 THR A 249     -19.802  -6.645  14.406  1.00  0.93           C  
ATOM   1858  N   GLY A 250     -16.082  -8.601  16.410  1.00  0.91           N  
ATOM   1859  CA  GLY A 250     -15.234  -9.616  17.023  1.00  0.91           C  
ATOM   1860  C   GLY A 250     -14.213  -8.957  17.908  1.00  0.91           C  
ATOM   1861  O   GLY A 250     -14.384  -7.816  18.322  1.00  0.91           O  
ATOM   1862  N   SER A 251     -13.099  -9.667  18.206  1.00  0.93           N  
ATOM   1863  CA  SER A 251     -11.896  -9.078  18.796  1.00  0.93           C  
ATOM   1864  C   SER A 251     -11.217  -8.128  17.824  1.00  0.93           C  
ATOM   1865  O   SER A 251     -11.441  -8.208  16.621  1.00  0.93           O  
ATOM   1866  CB  SER A 251     -10.857 -10.116  19.353  1.00  0.93           C  
ATOM   1867  OG  SER A 251      -9.893 -10.564  18.393  1.00  0.93           O  
ATOM   1868  N   PHE A 252     -10.345  -7.221  18.312  1.00  0.91           N  
ATOM   1869  CA  PHE A 252      -9.541  -6.346  17.469  1.00  0.91           C  
ATOM   1870  C   PHE A 252      -8.728  -7.099  16.409  1.00  0.91           C  
ATOM   1871  O   PHE A 252      -8.760  -6.754  15.230  1.00  0.91           O  
ATOM   1872  CB  PHE A 252      -8.598  -5.539  18.408  1.00  0.91           C  
ATOM   1873  CG  PHE A 252      -7.693  -4.587  17.679  1.00  0.91           C  
ATOM   1874  CD1 PHE A 252      -6.342  -4.909  17.462  1.00  0.91           C  
ATOM   1875  CD2 PHE A 252      -8.195  -3.380  17.177  1.00  0.91           C  
ATOM   1876  CE1 PHE A 252      -5.507  -4.032  16.764  1.00  0.91           C  
ATOM   1877  CE2 PHE A 252      -7.364  -2.501  16.476  1.00  0.91           C  
ATOM   1878  CZ  PHE A 252      -6.020  -2.829  16.276  1.00  0.91           C  
ATOM   1879  N   GLN A 253      -8.037  -8.187  16.812  1.00  0.93           N  
ATOM   1880  CA  GLN A 253      -7.290  -9.054  15.918  1.00  0.93           C  
ATOM   1881  C   GLN A 253      -8.179  -9.742  14.895  1.00  0.93           C  
ATOM   1882  O   GLN A 253      -7.946  -9.640  13.697  1.00  0.93           O  
ATOM   1883  CB  GLN A 253      -6.516 -10.099  16.755  1.00  0.93           C  
ATOM   1884  CG  GLN A 253      -5.393  -9.440  17.589  1.00  0.93           C  
ATOM   1885  CD  GLN A 253      -4.731 -10.411  18.568  1.00  0.93           C  
ATOM   1886  OE1 GLN A 253      -5.167 -11.530  18.815  1.00  0.93           O  
ATOM   1887  NE2 GLN A 253      -3.634  -9.929  19.204  1.00  0.93           N  
ATOM   1888  N   SER A 254      -9.308 -10.333  15.347  1.00  0.94           N  
ATOM   1889  CA  SER A 254     -10.275 -11.024  14.504  1.00  0.94           C  
ATOM   1890  C   SER A 254     -10.855 -10.127  13.422  1.00  0.94           C  
ATOM   1891  O   SER A 254     -11.057 -10.533  12.278  1.00  0.94           O  
ATOM   1892  CB  SER A 254     -11.475 -11.568  15.329  1.00  0.94           C  
ATOM   1893  OG  SER A 254     -11.063 -12.400  16.419  1.00  0.94           O  
ATOM   1894  N   ILE A 255     -11.136  -8.851  13.765  1.00  0.95           N  
ATOM   1895  CA  ILE A 255     -11.558  -7.828  12.821  1.00  0.95           C  
ATOM   1896  C   ILE A 255     -10.467  -7.474  11.813  1.00  0.95           C  
ATOM   1897  O   ILE A 255     -10.736  -7.409  10.615  1.00  0.95           O  
ATOM   1898  CB  ILE A 255     -12.118  -6.595  13.528  1.00  0.95           C  
ATOM   1899  CG1 ILE A 255     -13.380  -6.986  14.337  1.00  0.95           C  
ATOM   1900  CG2 ILE A 255     -12.465  -5.486  12.506  1.00  0.95           C  
ATOM   1901  CD1 ILE A 255     -13.821  -5.918  15.344  1.00  0.95           C  
ATOM   1902  N   GLN A 256      -9.195  -7.292  12.239  1.00  0.94           N  
ATOM   1903  CA  GLN A 256      -8.073  -7.067  11.334  1.00  0.94           C  
ATOM   1904  C   GLN A 256      -7.815  -8.225  10.378  1.00  0.94           C  
ATOM   1905  O   GLN A 256      -7.678  -8.012   9.173  1.00  0.94           O  
ATOM   1906  CB  GLN A 256      -6.772  -6.731  12.102  1.00  0.94           C  
ATOM   1907  CG  GLN A 256      -6.836  -5.362  12.811  1.00  0.94           C  
ATOM   1908  CD  GLN A 256      -5.502  -5.035  13.478  1.00  0.94           C  
ATOM   1909  OE1 GLN A 256      -4.915  -5.831  14.206  1.00  0.94           O  
ATOM   1910  NE2 GLN A 256      -4.992  -3.803  13.232  1.00  0.94           N  
ATOM   1911  N   ASP A 257      -7.829  -9.476  10.882  1.00  0.94           N  
ATOM   1912  CA  ASP A 257      -7.700 -10.683  10.085  1.00  0.94           C  
ATOM   1913  C   ASP A 257      -8.815 -10.809   9.053  1.00  0.94           C  
ATOM   1914  O   ASP A 257      -8.600 -11.097   7.875  1.00  0.94           O  
ATOM   1915  CB  ASP A 257      -7.737 -11.934  10.999  1.00  0.94           C  
ATOM   1916  CG  ASP A 257      -6.514 -11.995  11.901  1.00  0.94           C  
ATOM   1917  OD1 ASP A 257      -5.415 -11.619  11.423  1.00  0.94           O  
ATOM   1918  OD2 ASP A 257      -6.670 -12.464  13.056  1.00  0.94           O  
ATOM   1919  N   ALA A 258     -10.064 -10.536   9.473  1.00  0.95           N  
ATOM   1920  CA  ALA A 258     -11.214 -10.502   8.602  1.00  0.95           C  
ATOM   1921  C   ALA A 258     -11.154  -9.419   7.553  1.00  0.95           C  
ATOM   1922  O   ALA A 258     -11.460  -9.676   6.393  1.00  0.95           O  
ATOM   1923  CB  ALA A 258     -12.497 -10.412   9.439  1.00  0.95           C  
ATOM   1924  N   LEU A 259     -10.700  -8.201   7.901  1.00  0.95           N  
ATOM   1925  CA  LEU A 259     -10.474  -7.156   6.922  1.00  0.95           C  
ATOM   1926  C   LEU A 259      -9.457  -7.562   5.867  1.00  0.95           C  
ATOM   1927  O   LEU A 259      -9.716  -7.409   4.682  1.00  0.95           O  
ATOM   1928  CB  LEU A 259     -10.043  -5.834   7.604  1.00  0.95           C  
ATOM   1929  CG  LEU A 259     -11.206  -5.089   8.289  1.00  0.95           C  
ATOM   1930  CD1 LEU A 259     -10.671  -3.977   9.203  1.00  0.95           C  
ATOM   1931  CD2 LEU A 259     -12.203  -4.519   7.265  1.00  0.95           C  
ATOM   1932  N   LEU A 260      -8.323  -8.169   6.265  1.00  0.93           N  
ATOM   1933  CA  LEU A 260      -7.343  -8.716   5.338  1.00  0.93           C  
ATOM   1934  C   LEU A 260      -7.870  -9.825   4.436  1.00  0.93           C  
ATOM   1935  O   LEU A 260      -7.631  -9.828   3.231  1.00  0.93           O  
ATOM   1936  CB  LEU A 260      -6.124  -9.260   6.114  1.00  0.93           C  
ATOM   1937  CG  LEU A 260      -5.240  -8.176   6.756  1.00  0.93           C  
ATOM   1938  CD1 LEU A 260      -4.220  -8.827   7.702  1.00  0.93           C  
ATOM   1939  CD2 LEU A 260      -4.525  -7.325   5.692  1.00  0.93           C  
ATOM   1940  N   HIS A 261      -8.635 -10.789   4.982  1.00  0.93           N  
ATOM   1941  CA  HIS A 261      -9.284 -11.817   4.182  1.00  0.93           C  
ATOM   1942  C   HIS A 261     -10.331 -11.283   3.206  1.00  0.93           C  
ATOM   1943  O   HIS A 261     -10.362 -11.674   2.040  1.00  0.93           O  
ATOM   1944  CB  HIS A 261      -9.916 -12.899   5.086  1.00  0.93           C  
ATOM   1945  CG  HIS A 261      -8.930 -13.906   5.586  1.00  0.93           C  
ATOM   1946  ND1 HIS A 261      -8.440 -14.838   4.693  1.00  0.93           N  
ATOM   1947  CD2 HIS A 261      -8.387 -14.102   6.814  1.00  0.93           C  
ATOM   1948  CE1 HIS A 261      -7.606 -15.578   5.394  1.00  0.93           C  
ATOM   1949  NE2 HIS A 261      -7.536 -15.178   6.687  1.00  0.93           N  
ATOM   1950  N   ILE A 262     -11.203 -10.346   3.638  1.00  0.93           N  
ATOM   1951  CA  ILE A 262     -12.201  -9.717   2.776  1.00  0.93           C  
ATOM   1952  C   ILE A 262     -11.569  -8.893   1.661  1.00  0.93           C  
ATOM   1953  O   ILE A 262     -11.902  -9.047   0.486  1.00  0.93           O  
ATOM   1954  CB  ILE A 262     -13.158  -8.852   3.609  1.00  0.93           C  
ATOM   1955  CG1 ILE A 262     -14.077  -9.752   4.472  1.00  0.93           C  
ATOM   1956  CG2 ILE A 262     -14.013  -7.896   2.740  1.00  0.93           C  
ATOM   1957  CD1 ILE A 262     -14.722  -9.012   5.652  1.00  0.93           C  
ATOM   1958  N   THR A 263     -10.587  -8.027   1.989  1.00  0.92           N  
ATOM   1959  CA  THR A 263      -9.899  -7.184   1.015  1.00  0.92           C  
ATOM   1960  C   THR A 263      -9.017  -7.982   0.080  1.00  0.92           C  
ATOM   1961  O   THR A 263      -8.872  -7.640  -1.093  1.00  0.92           O  
ATOM   1962  CB  THR A 263      -9.116  -6.027   1.619  1.00  0.92           C  
ATOM   1963  OG1 THR A 263      -8.088  -6.476   2.489  1.00  0.92           O  
ATOM   1964  CG2 THR A 263     -10.086  -5.144   2.423  1.00  0.92           C  
ATOM   1965  N   GLY A 264      -8.435  -9.098   0.572  1.00  0.90           N  
ATOM   1966  CA  GLY A 264      -7.768 -10.122  -0.222  1.00  0.90           C  
ATOM   1967  C   GLY A 264      -8.614 -10.693  -1.323  1.00  0.90           C  
ATOM   1968  O   GLY A 264      -8.254 -10.628  -2.496  1.00  0.90           O  
ATOM   1969  N   ARG A 265      -9.800 -11.226  -0.972  1.00  0.89           N  
ATOM   1970  CA  ARG A 265     -10.743 -11.787  -1.922  1.00  0.89           C  
ATOM   1971  C   ARG A 265     -11.257 -10.777  -2.946  1.00  0.89           C  
ATOM   1972  O   ARG A 265     -11.446 -11.109  -4.113  1.00  0.89           O  
ATOM   1973  CB  ARG A 265     -11.937 -12.441  -1.182  1.00  0.89           C  
ATOM   1974  CG  ARG A 265     -11.597 -13.686  -0.326  1.00  0.89           C  
ATOM   1975  CD  ARG A 265     -11.203 -14.936  -1.125  1.00  0.89           C  
ATOM   1976  NE  ARG A 265     -11.157 -16.083  -0.144  1.00  0.89           N  
ATOM   1977  CZ  ARG A 265     -11.062 -17.382  -0.470  1.00  0.89           C  
ATOM   1978  NH1 ARG A 265     -10.874 -17.760  -1.730  1.00  0.89           N  
ATOM   1979  NH2 ARG A 265     -11.152 -18.320   0.476  1.00  0.89           N  
ATOM   1980  N   ILE A 266     -11.487  -9.510  -2.543  1.00  0.89           N  
ATOM   1981  CA  ILE A 266     -11.804  -8.423  -3.469  1.00  0.89           C  
ATOM   1982  C   ILE A 266     -10.643  -8.094  -4.411  1.00  0.89           C  
ATOM   1983  O   ILE A 266     -10.825  -7.961  -5.620  1.00  0.89           O  
ATOM   1984  CB  ILE A 266     -12.271  -7.177  -2.715  1.00  0.89           C  
ATOM   1985  CG1 ILE A 266     -13.583  -7.483  -1.954  1.00  0.89           C  
ATOM   1986  CG2 ILE A 266     -12.478  -5.972  -3.667  1.00  0.89           C  
ATOM   1987  CD1 ILE A 266     -13.918  -6.446  -0.876  1.00  0.89           C  
ATOM   1988  N   ARG A 267      -9.397  -8.001  -3.892  1.00  0.86           N  
ATOM   1989  CA  ARG A 267      -8.203  -7.726  -4.680  1.00  0.86           C  
ATOM   1990  C   ARG A 267      -7.918  -8.778  -5.740  1.00  0.86           C  
ATOM   1991  O   ARG A 267      -7.611  -8.433  -6.875  1.00  0.86           O  
ATOM   1992  CB  ARG A 267      -6.962  -7.559  -3.765  1.00  0.86           C  
ATOM   1993  CG  ARG A 267      -5.661  -7.135  -4.481  1.00  0.86           C  
ATOM   1994  CD  ARG A 267      -4.474  -7.037  -3.520  1.00  0.86           C  
ATOM   1995  NE  ARG A 267      -3.288  -6.613  -4.341  1.00  0.86           N  
ATOM   1996  CZ  ARG A 267      -2.043  -7.088  -4.199  1.00  0.86           C  
ATOM   1997  NH1 ARG A 267      -1.693  -7.816  -3.144  1.00  0.86           N  
ATOM   1998  NH2 ARG A 267      -1.122  -6.816  -5.121  1.00  0.86           N  
ATOM   1999  N   ASP A 268      -8.066 -10.077  -5.415  1.00  0.84           N  
ATOM   2000  CA  ASP A 268      -7.880 -11.180  -6.344  1.00  0.84           C  
ATOM   2001  C   ASP A 268      -8.887 -11.206  -7.499  1.00  0.84           C  
ATOM   2002  O   ASP A 268      -8.609 -11.733  -8.573  1.00  0.84           O  
ATOM   2003  CB  ASP A 268      -7.907 -12.517  -5.553  1.00  0.84           C  
ATOM   2004  CG  ASP A 268      -6.587 -12.756  -4.838  1.00  0.84           C  
ATOM   2005  OD1 ASP A 268      -5.547 -12.190  -5.280  1.00  0.84           O  
ATOM   2006  OD2 ASP A 268      -6.555 -13.558  -3.873  1.00  0.84           O  
ATOM   2007  N   VAL A 269     -10.090 -10.626  -7.311  1.00  0.80           N  
ATOM   2008  CA  VAL A 269     -11.075 -10.450  -8.372  1.00  0.80           C  
ATOM   2009  C   VAL A 269     -10.736  -9.300  -9.318  1.00  0.80           C  
ATOM   2010  O   VAL A 269     -10.906  -9.399 -10.531  1.00  0.80           O  
ATOM   2011  CB  VAL A 269     -12.475 -10.298  -7.781  1.00  0.80           C  
ATOM   2012  CG1 VAL A 269     -13.548  -9.926  -8.828  1.00  0.80           C  
ATOM   2013  CG2 VAL A 269     -12.848 -11.644  -7.132  1.00  0.80           C  
ATOM   2014  N   ILE A 270     -10.252  -8.161  -8.776  1.00  0.75           N  
ATOM   2015  CA  ILE A 270      -9.885  -6.976  -9.547  1.00  0.75           C  
ATOM   2016  C   ILE A 270      -8.549  -7.161 -10.246  1.00  0.75           C  
ATOM   2017  O   ILE A 270      -8.352  -6.755 -11.388  1.00  0.75           O  
ATOM   2018  CB  ILE A 270      -9.889  -5.717  -8.677  1.00  0.75           C  
ATOM   2019  CG1 ILE A 270     -11.281  -5.524  -8.027  1.00  0.75           C  
ATOM   2020  CG2 ILE A 270      -9.505  -4.470  -9.512  1.00  0.75           C  
ATOM   2021  CD1 ILE A 270     -11.276  -4.482  -6.903  1.00  0.75           C  
ATOM   2022  N   LEU A 271      -7.595  -7.811  -9.564  1.00  0.67           N  
ATOM   2023  CA  LEU A 271      -6.295  -8.161 -10.089  1.00  0.67           C  
ATOM   2024  C   LEU A 271      -6.174  -9.672 -10.199  1.00  0.67           C  
ATOM   2025  O   LEU A 271      -5.484 -10.266  -9.368  1.00  0.67           O  
ATOM   2026  CB  LEU A 271      -5.177  -7.608  -9.169  1.00  0.67           C  
ATOM   2027  CG  LEU A 271      -4.914  -6.105  -9.373  1.00  0.67           C  
ATOM   2028  CD1 LEU A 271      -4.105  -5.517  -8.206  1.00  0.67           C  
ATOM   2029  CD2 LEU A 271      -4.199  -5.842 -10.709  1.00  0.67           C  
ATOM   2030  N   PRO A 272      -6.809 -10.361 -11.159  1.00  0.61           N  
ATOM   2031  CA  PRO A 272      -6.573 -11.784 -11.370  1.00  0.61           C  
ATOM   2032  C   PRO A 272      -5.098 -12.091 -11.582  1.00  0.61           C  
ATOM   2033  O   PRO A 272      -4.504 -11.672 -12.572  1.00  0.61           O  
ATOM   2034  CB  PRO A 272      -7.451 -12.126 -12.589  1.00  0.61           C  
ATOM   2035  CG  PRO A 272      -7.535 -10.821 -13.383  1.00  0.61           C  
ATOM   2036  CD  PRO A 272      -7.501  -9.749 -12.297  1.00  0.61           C  
ATOM   2037  N   LYS A 273      -4.487 -12.853 -10.654  1.00  0.55           N  
ATOM   2038  CA  LYS A 273      -3.100 -13.241 -10.750  1.00  0.55           C  
ATOM   2039  C   LYS A 273      -2.847 -14.160 -11.940  1.00  0.55           C  
ATOM   2040  O   LYS A 273      -3.594 -15.130 -12.081  1.00  0.55           O  
ATOM   2041  CB  LYS A 273      -2.652 -13.955  -9.455  1.00  0.55           C  
ATOM   2042  CG  LYS A 273      -2.679 -13.045  -8.217  1.00  0.55           C  
ATOM   2043  CD  LYS A 273      -2.016 -13.727  -7.011  1.00  0.55           C  
ATOM   2044  CE  LYS A 273      -1.881 -12.828  -5.777  1.00  0.55           C  
ATOM   2045  NZ  LYS A 273      -3.104 -12.826  -4.956  1.00  0.55           N  
ATOM   2046  N   PRO A 274      -1.871 -13.938 -12.830  1.00  0.47           N  
ATOM   2047  CA  PRO A 274      -1.598 -14.878 -13.907  1.00  0.47           C  
ATOM   2048  C   PRO A 274      -1.258 -16.258 -13.356  1.00  0.47           C  
ATOM   2049  O   PRO A 274      -0.303 -16.418 -12.609  1.00  0.47           O  
ATOM   2050  CB  PRO A 274      -0.459 -14.212 -14.697  1.00  0.47           C  
ATOM   2051  CG  PRO A 274       0.288 -13.361 -13.662  1.00  0.47           C  
ATOM   2052  CD  PRO A 274      -0.811 -12.935 -12.685  1.00  0.47           C  
ATOM   2053  N   HIS A 275      -2.072 -17.273 -13.708  1.00  0.40           N  
ATOM   2054  CA  HIS A 275      -1.901 -18.613 -13.201  1.00  0.40           C  
ATOM   2055  C   HIS A 275      -0.613 -19.276 -13.698  1.00  0.40           C  
ATOM   2056  O   HIS A 275      -0.290 -19.134 -14.875  1.00  0.40           O  
ATOM   2057  CB  HIS A 275      -3.122 -19.502 -13.536  1.00  0.40           C  
ATOM   2058  CG  HIS A 275      -4.414 -18.746 -13.605  1.00  0.40           C  
ATOM   2059  ND1 HIS A 275      -4.850 -18.338 -14.847  1.00  0.40           N  
ATOM   2060  CD2 HIS A 275      -5.324 -18.409 -12.655  1.00  0.40           C  
ATOM   2061  CE1 HIS A 275      -6.015 -17.773 -14.638  1.00  0.40           C  
ATOM   2062  NE2 HIS A 275      -6.354 -17.783 -13.326  1.00  0.40           N  
ATOM   2063  N   PRO A 276       0.151 -20.041 -12.917  1.00  0.45           N  
ATOM   2064  CA  PRO A 276       1.424 -20.594 -13.380  1.00  0.45           C  
ATOM   2065  C   PRO A 276       1.211 -21.811 -14.274  1.00  0.45           C  
ATOM   2066  O   PRO A 276       2.183 -22.429 -14.695  1.00  0.45           O  
ATOM   2067  CB  PRO A 276       2.210 -20.889 -12.088  1.00  0.45           C  
ATOM   2068  CG  PRO A 276       1.148 -21.023 -10.995  1.00  0.45           C  
ATOM   2069  CD  PRO A 276       0.047 -20.070 -11.459  1.00  0.45           C  
ATOM   2070  N   SER A 277      -0.049 -22.174 -14.580  1.00  0.42           N  
ATOM   2071  CA  SER A 277      -0.389 -23.287 -15.446  1.00  0.42           C  
ATOM   2072  C   SER A 277      -0.935 -22.760 -16.753  1.00  0.42           C  
ATOM   2073  O   SER A 277      -1.861 -21.957 -16.770  1.00  0.42           O  
ATOM   2074  CB  SER A 277      -1.488 -24.200 -14.852  1.00  0.42           C  
ATOM   2075  OG  SER A 277      -0.990 -24.881 -13.700  1.00  0.42           O  
ATOM   2076  N   GLY A 278      -0.400 -23.237 -17.901  1.00  0.34           N  
ATOM   2077  CA  GLY A 278      -0.709 -22.728 -19.242  1.00  0.34           C  
ATOM   2078  C   GLY A 278      -2.034 -23.108 -19.848  1.00  0.34           C  
ATOM   2079  O   GLY A 278      -2.151 -23.290 -21.053  1.00  0.34           O  
ATOM   2080  N   GLY A 279      -3.084 -23.223 -19.024  1.00  0.34           N  
ATOM   2081  CA  GLY A 279      -4.447 -23.347 -19.506  1.00  0.34           C  
ATOM   2082  C   GLY A 279      -4.979 -21.970 -19.767  1.00  0.34           C  
ATOM   2083  O   GLY A 279      -4.898 -21.100 -18.909  1.00  0.34           O  
ATOM   2084  N   MET A 280      -5.565 -21.743 -20.959  1.00  0.39           N  
ATOM   2085  CA  MET A 280      -6.257 -20.512 -21.292  1.00  0.39           C  
ATOM   2086  C   MET A 280      -7.354 -20.199 -20.278  1.00  0.39           C  
ATOM   2087  O   MET A 280      -8.085 -21.124 -19.912  1.00  0.39           O  
ATOM   2088  CB  MET A 280      -6.953 -20.649 -22.675  1.00  0.39           C  
ATOM   2089  CG  MET A 280      -5.994 -20.621 -23.878  1.00  0.39           C  
ATOM   2090  SD  MET A 280      -5.398 -18.954 -24.299  1.00  0.39           S  
ATOM   2091  CE  MET A 280      -6.937 -18.364 -25.067  1.00  0.39           C  
ATOM   2092  N   PRO A 281      -7.567 -18.971 -19.792  1.00  0.45           N  
ATOM   2093  CA  PRO A 281      -8.820 -18.621 -19.149  1.00  0.45           C  
ATOM   2094  C   PRO A 281      -9.958 -18.883 -20.122  1.00  0.45           C  
ATOM   2095  O   PRO A 281      -9.831 -18.414 -21.258  1.00  0.45           O  
ATOM   2096  CB  PRO A 281      -8.671 -17.137 -18.773  1.00  0.45           C  
ATOM   2097  CG  PRO A 281      -7.684 -16.581 -19.803  1.00  0.45           C  
ATOM   2098  CD  PRO A 281      -6.791 -17.781 -20.142  1.00  0.45           C  
ATOM   2099  N   PRO A 282     -11.030 -19.616 -19.831  1.00  0.51           N  
ATOM   2100  CA  PRO A 282     -12.176 -19.624 -20.713  1.00  0.51           C  
ATOM   2101  C   PRO A 282     -12.675 -18.208 -20.901  1.00  0.51           C  
ATOM   2102  O   PRO A 282     -13.032 -17.545 -19.931  1.00  0.51           O  
ATOM   2103  CB  PRO A 282     -13.191 -20.550 -20.023  1.00  0.51           C  
ATOM   2104  CG  PRO A 282     -12.861 -20.427 -18.532  1.00  0.51           C  
ATOM   2105  CD  PRO A 282     -11.354 -20.147 -18.509  1.00  0.51           C  
ATOM   2106  N   TYR A 283     -12.711 -17.726 -22.162  1.00  0.39           N  
ATOM   2107  CA  TYR A 283     -13.388 -16.497 -22.494  1.00  0.39           C  
ATOM   2108  C   TYR A 283     -14.833 -16.644 -22.049  1.00  0.39           C  
ATOM   2109  O   TYR A 283     -15.405 -17.708 -22.310  1.00  0.39           O  
ATOM   2110  CB  TYR A 283     -13.386 -16.232 -24.027  1.00  0.39           C  
ATOM   2111  CG  TYR A 283     -12.016 -15.902 -24.548  1.00  0.39           C  
ATOM   2112  CD1 TYR A 283     -11.505 -14.607 -24.385  1.00  0.39           C  
ATOM   2113  CD2 TYR A 283     -11.251 -16.847 -25.251  1.00  0.39           C  
ATOM   2114  CE1 TYR A 283     -10.251 -14.261 -24.905  1.00  0.39           C  
ATOM   2115  CE2 TYR A 283      -9.996 -16.501 -25.775  1.00  0.39           C  
ATOM   2116  CZ  TYR A 283      -9.495 -15.207 -25.597  1.00  0.39           C  
ATOM   2117  OH  TYR A 283      -8.247 -14.837 -26.133  1.00  0.39           O  
ATOM   2118  N   PRO A 284     -15.499 -15.695 -21.391  1.00  0.47           N  
ATOM   2119  CA  PRO A 284     -16.947 -15.720 -21.299  1.00  0.47           C  
ATOM   2120  C   PRO A 284     -17.486 -15.795 -22.714  1.00  0.47           C  
ATOM   2121  O   PRO A 284     -16.991 -14.996 -23.516  1.00  0.47           O  
ATOM   2122  CB  PRO A 284     -17.323 -14.417 -20.574  1.00  0.47           C  
ATOM   2123  CG  PRO A 284     -16.150 -13.475 -20.859  1.00  0.47           C  
ATOM   2124  CD  PRO A 284     -14.945 -14.412 -20.965  1.00  0.47           C  
ATOM   2125  N   PRO A 285     -18.354 -16.721 -23.117  1.00  0.39           N  
ATOM   2126  CA  PRO A 285     -18.737 -16.864 -24.510  1.00  0.39           C  
ATOM   2127  C   PRO A 285     -19.259 -15.546 -25.003  1.00  0.39           C  
ATOM   2128  O   PRO A 285     -20.144 -15.001 -24.351  1.00  0.39           O  
ATOM   2129  CB  PRO A 285     -19.804 -17.972 -24.520  1.00  0.39           C  
ATOM   2130  CG  PRO A 285     -20.344 -17.996 -23.085  1.00  0.39           C  
ATOM   2131  CD  PRO A 285     -19.137 -17.585 -22.240  1.00  0.39           C  
ATOM   2132  N   VAL A 286     -18.685 -14.994 -26.105  1.00  0.45           N  
ATOM   2133  CA  VAL A 286     -19.124 -13.726 -26.667  1.00  0.45           C  
ATOM   2134  C   VAL A 286     -20.605 -13.835 -26.911  1.00  0.45           C  
ATOM   2135  O   VAL A 286     -21.039 -14.592 -27.777  1.00  0.45           O  
ATOM   2136  CB  VAL A 286     -18.406 -13.361 -27.967  1.00  0.45           C  
ATOM   2137  CG1 VAL A 286     -19.044 -12.118 -28.632  1.00  0.45           C  
ATOM   2138  CG2 VAL A 286     -16.914 -13.102 -27.681  1.00  0.45           C  
ATOM   2139  N   GLY A 287     -21.406 -13.156 -26.050  1.00  0.37           N  
ATOM   2140  CA  GLY A 287     -22.840 -13.375 -25.943  1.00  0.37           C  
ATOM   2141  C   GLY A 287     -23.461 -13.161 -27.274  1.00  0.37           C  
ATOM   2142  O   GLY A 287     -23.424 -12.045 -27.779  1.00  0.37           O  
ATOM   2143  N   ASN A 288     -23.944 -14.271 -27.887  1.00  0.38           N  
ATOM   2144  CA  ASN A 288     -24.072 -14.384 -29.329  1.00  0.38           C  
ATOM   2145  C   ASN A 288     -24.756 -13.188 -29.938  1.00  0.38           C  
ATOM   2146  O   ASN A 288     -25.969 -13.030 -29.809  1.00  0.38           O  
ATOM   2147  CB  ASN A 288     -24.884 -15.638 -29.781  1.00  0.38           C  
ATOM   2148  CG  ASN A 288     -24.039 -16.900 -29.903  1.00  0.38           C  
ATOM   2149  OD1 ASN A 288     -22.814 -16.889 -29.938  1.00  0.38           O  
ATOM   2150  ND2 ASN A 288     -24.740 -18.054 -30.039  1.00  0.38           N  
ATOM   2151  N   ILE A 289     -23.967 -12.337 -30.647  1.00  0.44           N  
ATOM   2152  CA  ILE A 289     -24.474 -11.260 -31.478  1.00  0.44           C  
ATOM   2153  C   ILE A 289     -25.477 -11.905 -32.406  1.00  0.44           C  
ATOM   2154  O   ILE A 289     -25.053 -12.837 -33.096  1.00  0.44           O  
ATOM   2155  CB  ILE A 289     -23.403 -10.590 -32.345  1.00  0.44           C  
ATOM   2156  CG1 ILE A 289     -22.233 -10.037 -31.497  1.00  0.44           C  
ATOM   2157  CG2 ILE A 289     -24.059  -9.479 -33.205  1.00  0.44           C  
ATOM   2158  CD1 ILE A 289     -21.032  -9.604 -32.350  1.00  0.44           C  
ATOM   2159  N   PRO A 290     -26.772 -11.575 -32.445  1.00  0.35           N  
ATOM   2160  CA  PRO A 290     -27.719 -12.305 -33.264  1.00  0.35           C  
ATOM   2161  C   PRO A 290     -27.240 -12.307 -34.684  1.00  0.35           C  
ATOM   2162  O   PRO A 290     -27.043 -11.229 -35.244  1.00  0.35           O  
ATOM   2163  CB  PRO A 290     -29.052 -11.572 -33.054  1.00  0.35           C  
ATOM   2164  CG  PRO A 290     -28.926 -11.018 -31.632  1.00  0.35           C  
ATOM   2165  CD  PRO A 290     -27.440 -10.668 -31.518  1.00  0.35           C  
ATOM   2166  N   VAL A 291     -26.982 -13.499 -35.259  1.00  0.39           N  
ATOM   2167  CA  VAL A 291     -26.356 -13.594 -36.557  1.00  0.39           C  
ATOM   2168  C   VAL A 291     -27.395 -13.229 -37.587  1.00  0.39           C  
ATOM   2169  O   VAL A 291     -28.090 -14.062 -38.163  1.00  0.39           O  
ATOM   2170  CB  VAL A 291     -25.688 -14.945 -36.817  1.00  0.39           C  
ATOM   2171  CG1 VAL A 291     -25.186 -15.087 -38.268  1.00  0.39           C  
ATOM   2172  CG2 VAL A 291     -24.479 -15.097 -35.874  1.00  0.39           C  
ATOM   2173  N   HIS A 292     -27.509 -11.908 -37.825  1.00  0.40           N  
ATOM   2174  CA  HIS A 292     -28.401 -11.274 -38.765  1.00  0.40           C  
ATOM   2175  C   HIS A 292     -27.799 -11.359 -40.153  1.00  0.40           C  
ATOM   2176  O   HIS A 292     -27.666 -10.401 -40.909  1.00  0.40           O  
ATOM   2177  CB  HIS A 292     -28.750  -9.824 -38.338  1.00  0.40           C  
ATOM   2178  CG  HIS A 292     -30.206  -9.484 -38.417  1.00  0.40           C  
ATOM   2179  ND1 HIS A 292     -30.904  -9.699 -39.585  1.00  0.40           N  
ATOM   2180  CD2 HIS A 292     -31.024  -8.949 -37.474  1.00  0.40           C  
ATOM   2181  CE1 HIS A 292     -32.129  -9.295 -39.335  1.00  0.40           C  
ATOM   2182  NE2 HIS A 292     -32.262  -8.829 -38.069  1.00  0.40           N  
ATOM   2183  N   GLN A 293     -27.449 -12.609 -40.525  1.00  0.39           N  
ATOM   2184  CA  GLN A 293     -27.444 -13.099 -41.877  1.00  0.39           C  
ATOM   2185  C   GLN A 293     -28.805 -12.838 -42.451  1.00  0.39           C  
ATOM   2186  O   GLN A 293     -29.821 -13.154 -41.833  1.00  0.39           O  
ATOM   2187  CB  GLN A 293     -27.209 -14.628 -41.913  1.00  0.39           C  
ATOM   2188  CG  GLN A 293     -25.718 -15.002 -41.852  1.00  0.39           C  
ATOM   2189  CD  GLN A 293     -25.521 -16.514 -41.741  1.00  0.39           C  
ATOM   2190  OE1 GLN A 293     -26.408 -17.329 -41.987  1.00  0.39           O  
ATOM   2191  NE2 GLN A 293     -24.280 -16.906 -41.363  1.00  0.39           N  
ATOM   2192  N   SER A 294     -28.836 -12.243 -43.649  1.00  0.35           N  
ATOM   2193  CA  SER A 294     -30.049 -11.874 -44.345  1.00  0.35           C  
ATOM   2194  C   SER A 294     -30.782 -13.082 -44.871  1.00  0.35           C  
ATOM   2195  O   SER A 294     -30.915 -13.302 -46.071  1.00  0.35           O  
ATOM   2196  CB  SER A 294     -29.749 -10.908 -45.510  1.00  0.35           C  
ATOM   2197  OG  SER A 294     -29.001  -9.800 -45.009  1.00  0.35           O  
ATOM   2198  N   ARG A 295     -31.283 -13.907 -43.941  1.00  0.37           N  
ATOM   2199  CA  ARG A 295     -31.976 -15.132 -44.207  1.00  0.37           C  
ATOM   2200  C   ARG A 295     -33.416 -14.993 -43.802  1.00  0.37           C  
ATOM   2201  O   ARG A 295     -33.856 -15.467 -42.760  1.00  0.37           O  
ATOM   2202  CB  ARG A 295     -31.314 -16.352 -43.529  1.00  0.37           C  
ATOM   2203  CG  ARG A 295     -31.893 -17.698 -44.016  1.00  0.37           C  
ATOM   2204  CD  ARG A 295     -31.077 -18.905 -43.557  1.00  0.37           C  
ATOM   2205  NE  ARG A 295     -31.718 -20.115 -44.180  1.00  0.37           N  
ATOM   2206  CZ  ARG A 295     -31.087 -21.270 -44.426  1.00  0.37           C  
ATOM   2207  NH1 ARG A 295     -29.806 -21.440 -44.111  1.00  0.37           N  
ATOM   2208  NH2 ARG A 295     -31.756 -22.275 -44.990  1.00  0.37           N  
ATOM   2209  N   GLN A 296     -34.160 -14.319 -44.696  1.00  0.38           N  
ATOM   2210  CA  GLN A 296     -35.577 -14.467 -44.975  1.00  0.38           C  
ATOM   2211  C   GLN A 296     -36.394 -15.407 -44.095  1.00  0.38           C  
ATOM   2212  O   GLN A 296     -36.208 -16.621 -44.129  1.00  0.38           O  
ATOM   2213  CB  GLN A 296     -35.652 -14.978 -46.431  1.00  0.38           C  
ATOM   2214  CG  GLN A 296     -37.070 -15.129 -47.017  1.00  0.38           C  
ATOM   2215  CD  GLN A 296     -36.995 -15.529 -48.491  1.00  0.38           C  
ATOM   2216  OE1 GLN A 296     -35.933 -15.772 -49.058  1.00  0.38           O  
ATOM   2217  NE2 GLN A 296     -38.176 -15.591 -49.150  1.00  0.38           N  
ATOM   2218  N   GLU A 297     -37.322 -14.839 -43.293  1.00  0.33           N  
ATOM   2219  CA  GLU A 297     -38.135 -15.541 -42.322  1.00  0.33           C  
ATOM   2220  C   GLU A 297     -38.817 -16.800 -42.820  1.00  0.33           C  
ATOM   2221  O   GLU A 297     -39.780 -16.778 -43.584  1.00  0.33           O  
ATOM   2222  CB  GLU A 297     -39.227 -14.598 -41.770  1.00  0.33           C  
ATOM   2223  CG  GLU A 297     -38.682 -13.419 -40.935  1.00  0.33           C  
ATOM   2224  CD  GLU A 297     -39.771 -12.374 -40.714  1.00  0.33           C  
ATOM   2225  OE1 GLU A 297     -40.725 -12.666 -39.950  1.00  0.33           O  
ATOM   2226  OE2 GLU A 297     -39.643 -11.279 -41.319  1.00  0.33           O  
ATOM   2227  N   GLN A 298     -38.338 -17.956 -42.332  1.00  0.40           N  
ATOM   2228  CA  GLN A 298     -39.093 -19.179 -42.405  1.00  0.40           C  
ATOM   2229  C   GLN A 298     -39.889 -19.298 -41.104  1.00  0.40           C  
ATOM   2230  O   GLN A 298     -39.281 -19.220 -40.036  1.00  0.40           O  
ATOM   2231  CB  GLN A 298     -38.192 -20.410 -42.651  1.00  0.40           C  
ATOM   2232  CG  GLN A 298     -37.617 -20.387 -44.087  1.00  0.40           C  
ATOM   2233  CD  GLN A 298     -37.000 -21.717 -44.518  1.00  0.40           C  
ATOM   2234  OE1 GLN A 298     -35.785 -21.923 -44.505  1.00  0.40           O  
ATOM   2235  NE2 GLN A 298     -37.880 -22.647 -44.965  1.00  0.40           N  
ATOM   2236  N   PRO A 299     -41.220 -19.432 -41.117  1.00  0.51           N  
ATOM   2237  CA  PRO A 299     -42.041 -19.640 -39.924  1.00  0.51           C  
ATOM   2238  C   PRO A 299     -41.642 -20.840 -39.059  1.00  0.51           C  
ATOM   2239  O   PRO A 299     -40.885 -21.679 -39.554  1.00  0.51           O  
ATOM   2240  CB  PRO A 299     -43.464 -19.811 -40.502  1.00  0.51           C  
ATOM   2241  CG  PRO A 299     -43.459 -18.994 -41.788  1.00  0.51           C  
ATOM   2242  CD  PRO A 299     -42.042 -19.202 -42.306  1.00  0.51           C  
ATOM   2243  N   PRO A 300     -42.108 -20.991 -37.809  1.00  0.54           N  
ATOM   2244  CA  PRO A 300     -42.005 -22.237 -37.040  1.00  0.54           C  
ATOM   2245  C   PRO A 300     -42.513 -23.469 -37.794  1.00  0.54           C  
ATOM   2246  O   PRO A 300     -43.233 -23.284 -38.776  1.00  0.54           O  
ATOM   2247  CB  PRO A 300     -42.792 -21.946 -35.742  1.00  0.54           C  
ATOM   2248  CG  PRO A 300     -43.746 -20.812 -36.106  1.00  0.54           C  
ATOM   2249  CD  PRO A 300     -42.950 -20.007 -37.127  1.00  0.54           C  
ATOM   2250  N   PRO A 301     -42.157 -24.701 -37.422  1.00  0.41           N  
ATOM   2251  CA  PRO A 301     -42.278 -25.861 -38.292  1.00  0.41           C  
ATOM   2252  C   PRO A 301     -43.709 -26.308 -38.484  1.00  0.41           C  
ATOM   2253  O   PRO A 301     -44.183 -27.237 -37.832  1.00  0.41           O  
ATOM   2254  CB  PRO A 301     -41.424 -26.948 -37.613  1.00  0.41           C  
ATOM   2255  CG  PRO A 301     -41.367 -26.528 -36.144  1.00  0.41           C  
ATOM   2256  CD  PRO A 301     -41.387 -25.004 -36.221  1.00  0.41           C  
ATOM   2257  N   HIS A 302     -44.400 -25.675 -39.439  1.00  0.43           N  
ATOM   2258  CA  HIS A 302     -45.692 -26.101 -39.896  1.00  0.43           C  
ATOM   2259  C   HIS A 302     -45.536 -27.285 -40.810  1.00  0.43           C  
ATOM   2260  O   HIS A 302     -45.029 -27.184 -41.925  1.00  0.43           O  
ATOM   2261  CB  HIS A 302     -46.431 -24.979 -40.653  1.00  0.43           C  
ATOM   2262  CG  HIS A 302     -46.691 -23.796 -39.785  1.00  0.43           C  
ATOM   2263  ND1 HIS A 302     -47.424 -23.986 -38.635  1.00  0.43           N  
ATOM   2264  CD2 HIS A 302     -46.285 -22.503 -39.881  1.00  0.43           C  
ATOM   2265  CE1 HIS A 302     -47.447 -22.812 -38.047  1.00  0.43           C  
ATOM   2266  NE2 HIS A 302     -46.775 -21.872 -38.758  1.00  0.43           N  
ATOM   2267  N   LEU A 303     -45.996 -28.457 -40.338  1.00  0.45           N  
ATOM   2268  CA  LEU A 303     -46.197 -29.644 -41.134  1.00  0.45           C  
ATOM   2269  C   LEU A 303     -47.105 -29.347 -42.313  1.00  0.45           C  
ATOM   2270  O   LEU A 303     -48.234 -28.901 -42.139  1.00  0.45           O  
ATOM   2271  CB  LEU A 303     -46.862 -30.735 -40.255  1.00  0.45           C  
ATOM   2272  CG  LEU A 303     -45.940 -31.340 -39.177  1.00  0.45           C  
ATOM   2273  CD1 LEU A 303     -46.755 -31.909 -38.002  1.00  0.45           C  
ATOM   2274  CD2 LEU A 303     -45.035 -32.427 -39.777  1.00  0.45           C  
ATOM   2275  N   HIS A 304     -46.618 -29.585 -43.544  1.00  0.40           N  
ATOM   2276  CA  HIS A 304     -47.419 -29.444 -44.743  1.00  0.40           C  
ATOM   2277  C   HIS A 304     -47.999 -30.800 -45.137  1.00  0.40           C  
ATOM   2278  O   HIS A 304     -47.270 -31.608 -45.714  1.00  0.40           O  
ATOM   2279  CB  HIS A 304     -46.571 -28.900 -45.916  1.00  0.40           C  
ATOM   2280  CG  HIS A 304     -46.457 -27.409 -45.911  1.00  0.40           C  
ATOM   2281  ND1 HIS A 304     -47.257 -26.691 -46.775  1.00  0.40           N  
ATOM   2282  CD2 HIS A 304     -45.669 -26.569 -45.192  1.00  0.40           C  
ATOM   2283  CE1 HIS A 304     -46.942 -25.432 -46.571  1.00  0.40           C  
ATOM   2284  NE2 HIS A 304     -45.985 -25.297 -45.620  1.00  0.40           N  
ATOM   2285  N   PRO A 305     -49.270 -31.126 -44.892  1.00  0.47           N  
ATOM   2286  CA  PRO A 305     -49.885 -32.333 -45.418  1.00  0.47           C  
ATOM   2287  C   PRO A 305     -50.268 -32.087 -46.865  1.00  0.47           C  
ATOM   2288  O   PRO A 305     -51.331 -31.544 -47.157  1.00  0.47           O  
ATOM   2289  CB  PRO A 305     -51.126 -32.549 -44.524  1.00  0.47           C  
ATOM   2290  CG  PRO A 305     -51.483 -31.152 -44.007  1.00  0.47           C  
ATOM   2291  CD  PRO A 305     -50.132 -30.449 -43.929  1.00  0.47           C  
ATOM   2292  N   SER A 306     -49.401 -32.501 -47.805  1.00  0.45           N  
ATOM   2293  CA  SER A 306     -49.628 -32.271 -49.221  1.00  0.45           C  
ATOM   2294  C   SER A 306     -50.340 -33.450 -49.858  1.00  0.45           C  
ATOM   2295  O   SER A 306     -49.769 -34.525 -50.016  1.00  0.45           O  
ATOM   2296  CB  SER A 306     -48.313 -32.002 -49.992  1.00  0.45           C  
ATOM   2297  OG  SER A 306     -48.576 -31.489 -51.302  1.00  0.45           O  
ATOM   2298  N   GLY A 307     -51.622 -33.247 -50.241  1.00  0.40           N  
ATOM   2299  CA  GLY A 307     -52.454 -34.233 -50.932  1.00  0.40           C  
ATOM   2300  C   GLY A 307     -53.175 -35.211 -50.025  1.00  0.40           C  
ATOM   2301  O   GLY A 307     -52.567 -36.053 -49.376  1.00  0.40           O  
ATOM   2302  N   GLY A 308     -54.531 -35.174 -49.989  1.00  0.43           N  
ATOM   2303  CA  GLY A 308     -55.227 -36.006 -49.003  1.00  0.43           C  
ATOM   2304  C   GLY A 308     -56.742 -36.129 -49.038  1.00  0.43           C  
ATOM   2305  O   GLY A 308     -57.283 -36.956 -48.318  1.00  0.43           O  
ATOM   2306  N   MET A 309     -57.459 -35.350 -49.881  1.00  0.53           N  
ATOM   2307  CA  MET A 309     -58.900 -35.484 -50.129  1.00  0.53           C  
ATOM   2308  C   MET A 309     -59.939 -35.083 -49.025  1.00  0.53           C  
ATOM   2309  O   MET A 309     -59.571 -34.876 -47.870  1.00  0.53           O  
ATOM   2310  CB  MET A 309     -59.204 -36.849 -50.820  1.00  0.53           C  
ATOM   2311  CG  MET A 309     -58.764 -36.933 -52.300  1.00  0.53           C  
ATOM   2312  SD  MET A 309     -59.628 -35.758 -53.394  1.00  0.53           S  
ATOM   2313  CE  MET A 309     -58.954 -36.379 -54.955  1.00  0.53           C  
ATOM   2314  N   PRO A 310     -61.246 -34.869 -49.367  1.00  0.55           N  
ATOM   2315  CA  PRO A 310     -62.276 -34.342 -48.449  1.00  0.55           C  
ATOM   2316  C   PRO A 310     -63.274 -35.474 -48.103  1.00  0.55           C  
ATOM   2317  O   PRO A 310     -62.797 -36.572 -48.377  1.00  0.55           O  
ATOM   2318  CB  PRO A 310     -62.852 -33.231 -49.340  1.00  0.55           C  
ATOM   2319  CG  PRO A 310     -62.966 -33.894 -50.710  1.00  0.55           C  
ATOM   2320  CD  PRO A 310     -61.691 -34.725 -50.761  1.00  0.55           C  
ATOM   2321  N   PRO A 311     -64.537 -35.471 -47.556  1.00  0.56           N  
ATOM   2322  CA  PRO A 311     -65.409 -34.290 -47.443  1.00  0.56           C  
ATOM   2323  C   PRO A 311     -66.512 -34.232 -46.336  1.00  0.56           C  
ATOM   2324  O   PRO A 311     -67.167 -35.225 -46.044  1.00  0.56           O  
ATOM   2325  CB  PRO A 311     -66.164 -34.386 -48.778  1.00  0.56           C  
ATOM   2326  CG  PRO A 311     -66.384 -35.895 -48.999  1.00  0.56           C  
ATOM   2327  CD  PRO A 311     -65.376 -36.578 -48.059  1.00  0.56           C  
ATOM   2328  N   TYR A 312     -66.800 -33.001 -45.809  1.00  0.54           N  
ATOM   2329  CA  TYR A 312     -68.110 -32.547 -45.282  1.00  0.54           C  
ATOM   2330  C   TYR A 312     -68.760 -33.265 -44.055  1.00  0.54           C  
ATOM   2331  O   TYR A 312     -68.140 -34.211 -43.574  1.00  0.54           O  
ATOM   2332  CB  TYR A 312     -69.071 -32.445 -46.511  1.00  0.54           C  
ATOM   2333  CG  TYR A 312     -68.571 -31.534 -47.602  1.00  0.54           C  
ATOM   2334  CD1 TYR A 312     -67.996 -30.285 -47.321  1.00  0.54           C  
ATOM   2335  CD2 TYR A 312     -68.725 -31.918 -48.945  1.00  0.54           C  
ATOM   2336  CE1 TYR A 312     -67.515 -29.473 -48.355  1.00  0.54           C  
ATOM   2337  CE2 TYR A 312     -68.236 -31.114 -49.983  1.00  0.54           C  
ATOM   2338  CZ  TYR A 312     -67.620 -29.894 -49.681  1.00  0.54           C  
ATOM   2339  OH  TYR A 312     -67.100 -29.073 -50.695  1.00  0.54           O  
ATOM   2340  N   PRO A 313     -69.924 -32.921 -43.405  1.00  0.53           N  
ATOM   2341  CA  PRO A 313     -70.884 -31.856 -43.749  1.00  0.53           C  
ATOM   2342  C   PRO A 313     -71.485 -31.027 -42.576  1.00  0.53           C  
ATOM   2343  O   PRO A 313     -71.636 -31.500 -41.462  1.00  0.53           O  
ATOM   2344  CB  PRO A 313     -72.045 -32.681 -44.327  1.00  0.53           C  
ATOM   2345  CG  PRO A 313     -72.101 -33.933 -43.431  1.00  0.53           C  
ATOM   2346  CD  PRO A 313     -70.680 -34.060 -42.852  1.00  0.53           C  
ATOM   2347  N   MET A 314     -71.811 -29.740 -42.850  1.00  0.44           N  
ATOM   2348  CA  MET A 314     -72.957 -28.932 -42.406  1.00  0.44           C  
ATOM   2349  C   MET A 314     -73.625 -28.938 -41.008  1.00  0.44           C  
ATOM   2350  O   MET A 314     -73.897 -29.950 -40.380  1.00  0.44           O  
ATOM   2351  CB  MET A 314     -74.053 -28.917 -43.499  1.00  0.44           C  
ATOM   2352  CG  MET A 314     -73.622 -28.288 -44.842  1.00  0.44           C  
ATOM   2353  SD  MET A 314     -73.130 -26.540 -44.692  1.00  0.44           S  
ATOM   2354  CE  MET A 314     -72.812 -26.277 -46.457  1.00  0.44           C  
ATOM   2355  N   HIS A 315     -74.019 -27.707 -40.568  1.00  0.45           N  
ATOM   2356  CA  HIS A 315     -74.872 -27.407 -39.412  1.00  0.45           C  
ATOM   2357  C   HIS A 315     -76.353 -27.195 -39.772  1.00  0.45           C  
ATOM   2358  O   HIS A 315     -76.676 -26.980 -40.939  1.00  0.45           O  
ATOM   2359  CB  HIS A 315     -74.514 -26.040 -38.773  1.00  0.45           C  
ATOM   2360  CG  HIS A 315     -73.135 -25.884 -38.232  1.00  0.45           C  
ATOM   2361  ND1 HIS A 315     -72.958 -25.961 -36.868  1.00  0.45           N  
ATOM   2362  CD2 HIS A 315     -71.998 -25.450 -38.831  1.00  0.45           C  
ATOM   2363  CE1 HIS A 315     -71.721 -25.572 -36.658  1.00  0.45           C  
ATOM   2364  NE2 HIS A 315     -71.091 -25.249 -37.814  1.00  0.45           N  
ATOM   2365  N   PRO A 316     -77.253 -27.138 -38.772  1.00  0.54           N  
ATOM   2366  CA  PRO A 316     -78.550 -26.473 -38.939  1.00  0.54           C  
ATOM   2367  C   PRO A 316     -78.851 -25.372 -37.894  1.00  0.54           C  
ATOM   2368  O   PRO A 316     -78.658 -25.614 -36.716  1.00  0.54           O  
ATOM   2369  CB  PRO A 316     -79.570 -27.619 -38.755  1.00  0.54           C  
ATOM   2370  CG  PRO A 316     -78.793 -28.811 -38.164  1.00  0.54           C  
ATOM   2371  CD  PRO A 316     -77.396 -28.263 -37.846  1.00  0.54           C  
ATOM   2372  N   PHE A 317     -79.368 -24.187 -38.340  1.00  0.42           N  
ATOM   2373  CA  PHE A 317     -80.265 -23.218 -37.661  1.00  0.42           C  
ATOM   2374  C   PHE A 317     -79.997 -22.720 -36.203  1.00  0.42           C  
ATOM   2375  O   PHE A 317     -79.752 -23.502 -35.294  1.00  0.42           O  
ATOM   2376  CB  PHE A 317     -81.740 -23.684 -37.864  1.00  0.42           C  
ATOM   2377  CG  PHE A 317     -82.096 -23.742 -39.341  1.00  0.42           C  
ATOM   2378  CD1 PHE A 317     -82.642 -22.629 -40.004  1.00  0.42           C  
ATOM   2379  CD2 PHE A 317     -81.870 -24.910 -40.091  1.00  0.42           C  
ATOM   2380  CE1 PHE A 317     -82.890 -22.668 -41.383  1.00  0.42           C  
ATOM   2381  CE2 PHE A 317     -82.105 -24.953 -41.471  1.00  0.42           C  
ATOM   2382  CZ  PHE A 317     -82.609 -23.824 -42.121  1.00  0.42           C  
ATOM   2383  N   ARG A 318     -79.952 -21.399 -35.831  1.00  0.43           N  
ATOM   2384  CA  ARG A 318     -80.864 -20.235 -35.955  1.00  0.43           C  
ATOM   2385  C   ARG A 318     -81.895 -20.113 -34.812  1.00  0.43           C  
ATOM   2386  O   ARG A 318     -82.298 -21.168 -34.329  1.00  0.43           O  
ATOM   2387  CB  ARG A 318     -81.593 -20.046 -37.305  1.00  0.43           C  
ATOM   2388  CG  ARG A 318     -80.979 -18.983 -38.224  1.00  0.43           C  
ATOM   2389  CD  ARG A 318     -81.998 -18.577 -39.285  1.00  0.43           C  
ATOM   2390  NE  ARG A 318     -81.372 -17.513 -40.122  1.00  0.43           N  
ATOM   2391  CZ  ARG A 318     -82.078 -16.618 -40.825  1.00  0.43           C  
ATOM   2392  NH1 ARG A 318     -83.407 -16.589 -40.777  1.00  0.43           N  
ATOM   2393  NH2 ARG A 318     -81.449 -15.723 -41.581  1.00  0.43           N  
ATOM   2394  N   PRO A 319     -82.395 -18.947 -34.309  1.00  0.50           N  
ATOM   2395  CA  PRO A 319     -82.251 -17.579 -34.844  1.00  0.50           C  
ATOM   2396  C   PRO A 319     -81.790 -16.628 -33.695  1.00  0.50           C  
ATOM   2397  O   PRO A 319     -81.203 -17.153 -32.753  1.00  0.50           O  
ATOM   2398  CB  PRO A 319     -83.688 -17.385 -35.329  1.00  0.50           C  
ATOM   2399  CG  PRO A 319     -84.542 -17.925 -34.177  1.00  0.50           C  
ATOM   2400  CD  PRO A 319     -83.667 -19.029 -33.573  1.00  0.50           C  
ATOM   2401  N   ASP A 320     -81.948 -15.265 -33.623  1.00  0.43           N  
ATOM   2402  CA  ASP A 320     -82.470 -14.199 -34.483  1.00  0.43           C  
ATOM   2403  C   ASP A 320     -81.723 -12.844 -34.234  1.00  0.43           C  
ATOM   2404  O   ASP A 320     -80.531 -12.836 -33.928  1.00  0.43           O  
ATOM   2405  CB  ASP A 320     -84.008 -14.022 -34.310  1.00  0.43           C  
ATOM   2406  CG  ASP A 320     -84.634 -13.636 -35.643  1.00  0.43           C  
ATOM   2407  OD1 ASP A 320     -84.456 -12.460 -36.047  1.00  0.43           O  
ATOM   2408  OD2 ASP A 320     -85.242 -14.524 -36.292  1.00  0.43           O  
ATOM   2409  N   ALA A 321     -82.402 -11.673 -34.382  1.00  0.51           N  
ATOM   2410  CA  ALA A 321     -81.865 -10.312 -34.337  1.00  0.51           C  
ATOM   2411  C   ALA A 321     -82.874  -9.322 -33.659  1.00  0.51           C  
ATOM   2412  O   ALA A 321     -83.787  -9.878 -33.047  1.00  0.51           O  
ATOM   2413  CB  ALA A 321     -81.537  -9.978 -35.806  1.00  0.51           C  
ATOM   2414  N   PRO A 322     -82.882  -7.943 -33.587  1.00  0.53           N  
ATOM   2415  CA  PRO A 322     -82.031  -7.021 -34.351  1.00  0.53           C  
ATOM   2416  C   PRO A 322     -81.697  -5.675 -33.654  1.00  0.53           C  
ATOM   2417  O   PRO A 322     -82.045  -5.481 -32.489  1.00  0.53           O  
ATOM   2418  CB  PRO A 322     -82.965  -6.721 -35.541  1.00  0.53           C  
ATOM   2419  CG  PRO A 322     -84.371  -6.636 -34.917  1.00  0.53           C  
ATOM   2420  CD  PRO A 322     -84.235  -7.353 -33.563  1.00  0.53           C  
ATOM   2421  N   MET A 323     -81.045  -4.723 -34.394  1.00  0.51           N  
ATOM   2422  CA  MET A 323     -80.720  -3.324 -34.028  1.00  0.51           C  
ATOM   2423  C   MET A 323     -79.559  -3.170 -33.009  1.00  0.51           C  
ATOM   2424  O   MET A 323     -79.411  -3.983 -32.109  1.00  0.51           O  
ATOM   2425  CB  MET A 323     -81.969  -2.487 -33.585  1.00  0.51           C  
ATOM   2426  CG  MET A 323     -83.286  -2.744 -34.359  1.00  0.51           C  
ATOM   2427  SD  MET A 323     -83.241  -2.395 -36.143  1.00  0.51           S  
ATOM   2428  CE  MET A 323     -83.849  -0.690 -36.002  1.00  0.51           C  
ATOM   2429  N   GLY A 324     -78.630  -2.168 -33.038  1.00  0.44           N  
ATOM   2430  CA  GLY A 324     -78.365  -1.006 -33.897  1.00  0.44           C  
ATOM   2431  C   GLY A 324     -77.524  -0.012 -33.092  1.00  0.44           C  
ATOM   2432  O   GLY A 324     -77.547  -0.088 -31.872  1.00  0.44           O  
ATOM   2433  N   HIS A 325     -76.719   0.940 -33.641  1.00  0.46           N  
ATOM   2434  CA  HIS A 325     -76.428   1.349 -35.017  1.00  0.46           C  
ATOM   2435  C   HIS A 325     -75.405   2.519 -35.007  1.00  0.46           C  
ATOM   2436  O   HIS A 325     -75.696   3.563 -34.435  1.00  0.46           O  
ATOM   2437  CB  HIS A 325     -77.713   1.800 -35.773  1.00  0.46           C  
ATOM   2438  CG  HIS A 325     -77.567   2.126 -37.225  1.00  0.46           C  
ATOM   2439  ND1 HIS A 325     -77.204   3.401 -37.583  1.00  0.46           N  
ATOM   2440  CD2 HIS A 325     -77.787   1.372 -38.332  1.00  0.46           C  
ATOM   2441  CE1 HIS A 325     -77.204   3.410 -38.896  1.00  0.46           C  
ATOM   2442  NE2 HIS A 325     -77.552   2.203 -39.407  1.00  0.46           N  
ATOM   2443  N   PHE A 326     -74.187   2.341 -35.613  1.00  0.40           N  
ATOM   2444  CA  PHE A 326     -73.153   3.380 -35.853  1.00  0.40           C  
ATOM   2445  C   PHE A 326     -72.392   3.897 -34.594  1.00  0.40           C  
ATOM   2446  O   PHE A 326     -72.890   3.815 -33.477  1.00  0.40           O  
ATOM   2447  CB  PHE A 326     -73.665   4.532 -36.779  1.00  0.40           C  
ATOM   2448  CG  PHE A 326     -73.652   4.212 -38.265  1.00  0.40           C  
ATOM   2449  CD1 PHE A 326     -73.182   5.184 -39.164  1.00  0.40           C  
ATOM   2450  CD2 PHE A 326     -74.149   3.012 -38.806  1.00  0.40           C  
ATOM   2451  CE1 PHE A 326     -73.183   4.966 -40.547  1.00  0.40           C  
ATOM   2452  CE2 PHE A 326     -74.167   2.793 -40.190  1.00  0.40           C  
ATOM   2453  CZ  PHE A 326     -73.679   3.768 -41.064  1.00  0.40           C  
ATOM   2454  N   GLU A 327     -71.119   4.395 -34.626  1.00  0.39           N  
ATOM   2455  CA  GLU A 327     -70.145   4.629 -35.692  1.00  0.39           C  
ATOM   2456  C   GLU A 327     -68.716   4.351 -35.176  1.00  0.39           C  
ATOM   2457  O   GLU A 327     -68.518   4.097 -33.991  1.00  0.39           O  
ATOM   2458  CB  GLU A 327     -70.218   6.077 -36.243  1.00  0.39           C  
ATOM   2459  CG  GLU A 327     -69.893   6.184 -37.757  1.00  0.39           C  
ATOM   2460  CD  GLU A 327     -70.303   7.523 -38.373  1.00  0.39           C  
ATOM   2461  OE1 GLU A 327     -69.547   8.010 -39.251  1.00  0.39           O  
ATOM   2462  OE2 GLU A 327     -71.393   8.032 -38.009  1.00  0.39           O  
ATOM   2463  N   MET A 328     -67.675   4.351 -36.050  1.00  0.44           N  
ATOM   2464  CA  MET A 328     -66.291   4.037 -35.673  1.00  0.44           C  
ATOM   2465  C   MET A 328     -65.425   5.264 -35.358  1.00  0.44           C  
ATOM   2466  O   MET A 328     -65.707   6.378 -35.786  1.00  0.44           O  
ATOM   2467  CB  MET A 328     -65.575   3.203 -36.770  1.00  0.44           C  
ATOM   2468  CG  MET A 328     -65.875   1.692 -36.703  1.00  0.44           C  
ATOM   2469  SD  MET A 328     -64.946   0.718 -37.932  1.00  0.44           S  
ATOM   2470  CE  MET A 328     -65.320  -0.911 -37.220  1.00  0.44           C  
ATOM   2471  N   GLY A 329     -64.324   5.073 -34.581  1.00  0.43           N  
ATOM   2472  CA  GLY A 329     -63.450   6.156 -34.120  1.00  0.43           C  
ATOM   2473  C   GLY A 329     -62.063   6.198 -34.721  1.00  0.43           C  
ATOM   2474  O   GLY A 329     -61.544   5.194 -35.189  1.00  0.43           O  
ATOM   2475  N   ASP A 330     -61.457   7.402 -34.650  1.00  0.38           N  
ATOM   2476  CA  ASP A 330     -60.034   7.714 -34.596  1.00  0.38           C  
ATOM   2477  C   ASP A 330     -59.012   7.235 -35.624  1.00  0.38           C  
ATOM   2478  O   ASP A 330     -58.450   6.152 -35.506  1.00  0.38           O  
ATOM   2479  CB  ASP A 330     -59.467   7.415 -33.193  1.00  0.38           C  
ATOM   2480  CG  ASP A 330     -60.084   8.349 -32.175  1.00  0.38           C  
ATOM   2481  OD1 ASP A 330     -60.270   9.545 -32.523  1.00  0.38           O  
ATOM   2482  OD2 ASP A 330     -60.378   7.884 -31.047  1.00  0.38           O  
ATOM   2483  N   HIS A 331     -58.610   8.136 -36.557  1.00  0.44           N  
ATOM   2484  CA  HIS A 331     -57.422   7.943 -37.379  1.00  0.44           C  
ATOM   2485  C   HIS A 331     -56.576   9.222 -37.412  1.00  0.44           C  
ATOM   2486  O   HIS A 331     -57.076  10.277 -37.788  1.00  0.44           O  
ATOM   2487  CB  HIS A 331     -57.761   7.633 -38.871  1.00  0.44           C  
ATOM   2488  CG  HIS A 331     -57.955   6.198 -39.261  1.00  0.44           C  
ATOM   2489  ND1 HIS A 331     -58.062   5.229 -38.299  1.00  0.44           N  
ATOM   2490  CD2 HIS A 331     -58.102   5.643 -40.493  1.00  0.44           C  
ATOM   2491  CE1 HIS A 331     -58.284   4.110 -38.939  1.00  0.44           C  
ATOM   2492  NE2 HIS A 331     -58.314   4.297 -40.280  1.00  0.44           N  
ATOM   2493  N   ARG A 332     -55.259   9.115 -37.087  1.00  0.38           N  
ATOM   2494  CA  ARG A 332     -54.161   9.984 -37.553  1.00  0.38           C  
ATOM   2495  C   ARG A 332     -53.688  11.189 -36.688  1.00  0.38           C  
ATOM   2496  O   ARG A 332     -54.520  11.972 -36.239  1.00  0.38           O  
ATOM   2497  CB  ARG A 332     -54.349  10.426 -39.025  1.00  0.38           C  
ATOM   2498  CG  ARG A 332     -53.085  10.890 -39.772  1.00  0.38           C  
ATOM   2499  CD  ARG A 332     -53.427  11.237 -41.219  1.00  0.38           C  
ATOM   2500  NE  ARG A 332     -52.149  11.528 -41.941  1.00  0.38           N  
ATOM   2501  CZ  ARG A 332     -52.094  11.754 -43.261  1.00  0.38           C  
ATOM   2502  NH1 ARG A 332     -53.193  11.715 -44.008  1.00  0.38           N  
ATOM   2503  NH2 ARG A 332     -50.929  12.028 -43.842  1.00  0.38           N  
ATOM   2504  N   PRO A 333     -52.378  11.422 -36.432  1.00  0.48           N  
ATOM   2505  CA  PRO A 333     -51.919  12.536 -35.589  1.00  0.48           C  
ATOM   2506  C   PRO A 333     -51.371  13.736 -36.386  1.00  0.48           C  
ATOM   2507  O   PRO A 333     -51.059  13.556 -37.566  1.00  0.48           O  
ATOM   2508  CB  PRO A 333     -50.773  11.898 -34.792  1.00  0.48           C  
ATOM   2509  CG  PRO A 333     -50.136  10.916 -35.777  1.00  0.48           C  
ATOM   2510  CD  PRO A 333     -51.330  10.411 -36.590  1.00  0.48           C  
ATOM   2511  N   PRO A 334     -51.236  14.941 -35.803  1.00  0.57           N  
ATOM   2512  CA  PRO A 334     -50.574  16.088 -36.436  1.00  0.57           C  
ATOM   2513  C   PRO A 334     -49.213  16.417 -35.785  1.00  0.57           C  
ATOM   2514  O   PRO A 334     -48.861  15.728 -34.826  1.00  0.57           O  
ATOM   2515  CB  PRO A 334     -51.595  17.208 -36.178  1.00  0.57           C  
ATOM   2516  CG  PRO A 334     -52.169  16.896 -34.794  1.00  0.57           C  
ATOM   2517  CD  PRO A 334     -52.110  15.369 -34.707  1.00  0.57           C  
ATOM   2518  N   PRO A 335     -48.412  17.403 -36.247  1.00  0.46           N  
ATOM   2519  CA  PRO A 335     -47.001  17.494 -35.874  1.00  0.46           C  
ATOM   2520  C   PRO A 335     -46.639  18.798 -35.162  1.00  0.46           C  
ATOM   2521  O   PRO A 335     -47.507  19.545 -34.722  1.00  0.46           O  
ATOM   2522  CB  PRO A 335     -46.349  17.447 -37.263  1.00  0.46           C  
ATOM   2523  CG  PRO A 335     -47.256  18.334 -38.122  1.00  0.46           C  
ATOM   2524  CD  PRO A 335     -48.645  18.120 -37.508  1.00  0.46           C  
ATOM   2525  N   VAL A 336     -45.318  19.065 -35.045  1.00  0.39           N  
ATOM   2526  CA  VAL A 336     -44.680  20.268 -34.531  1.00  0.39           C  
ATOM   2527  C   VAL A 336     -45.056  21.579 -35.235  1.00  0.39           C  
ATOM   2528  O   VAL A 336     -45.339  21.595 -36.424  1.00  0.39           O  
ATOM   2529  CB  VAL A 336     -43.148  20.109 -34.596  1.00  0.39           C  
ATOM   2530  CG1 VAL A 336     -42.668  19.051 -33.580  1.00  0.39           C  
ATOM   2531  CG2 VAL A 336     -42.666  19.736 -36.020  1.00  0.39           C  
ATOM   2532  N   HIS A 337     -45.040  22.702 -34.460  1.00  0.41           N  
ATOM   2533  CA  HIS A 337     -44.341  23.952 -34.779  1.00  0.41           C  
ATOM   2534  C   HIS A 337     -44.634  25.064 -33.765  1.00  0.41           C  
ATOM   2535  O   HIS A 337     -45.740  25.211 -33.269  1.00  0.41           O  
ATOM   2536  CB  HIS A 337     -44.581  24.556 -36.194  1.00  0.41           C  
ATOM   2537  CG  HIS A 337     -43.403  24.448 -37.119  1.00  0.41           C  
ATOM   2538  ND1 HIS A 337     -42.997  23.212 -37.569  1.00  0.41           N  
ATOM   2539  CD2 HIS A 337     -42.618  25.417 -37.661  1.00  0.41           C  
ATOM   2540  CE1 HIS A 337     -41.991  23.443 -38.378  1.00  0.41           C  
ATOM   2541  NE2 HIS A 337     -41.712  24.765 -38.469  1.00  0.41           N  
ATOM   2542  N   SER A 338     -43.593  25.863 -33.437  1.00  0.39           N  
ATOM   2543  CA  SER A 338     -43.628  27.297 -33.117  1.00  0.39           C  
ATOM   2544  C   SER A 338     -44.490  27.953 -32.031  1.00  0.39           C  
ATOM   2545  O   SER A 338     -45.643  28.273 -32.271  1.00  0.39           O  
ATOM   2546  CB  SER A 338     -43.822  28.148 -34.387  1.00  0.39           C  
ATOM   2547  OG  SER A 338     -42.812  27.834 -35.346  1.00  0.39           O  
ATOM   2548  N   MET A 339     -43.862  28.313 -30.876  1.00  0.41           N  
ATOM   2549  CA  MET A 339     -43.573  29.701 -30.454  1.00  0.41           C  
ATOM   2550  C   MET A 339     -44.646  30.667 -29.894  1.00  0.41           C  
ATOM   2551  O   MET A 339     -45.800  30.687 -30.293  1.00  0.41           O  
ATOM   2552  CB  MET A 339     -42.745  30.445 -31.541  1.00  0.41           C  
ATOM   2553  CG  MET A 339     -41.454  31.151 -31.074  1.00  0.41           C  
ATOM   2554  SD  MET A 339     -40.483  31.789 -32.479  1.00  0.41           S  
ATOM   2555  CE  MET A 339     -39.379  32.877 -31.534  1.00  0.41           C  
ATOM   2556  N   GLU A 340     -44.199  31.530 -28.942  1.00  0.38           N  
ATOM   2557  CA  GLU A 340     -44.684  32.891 -28.687  1.00  0.38           C  
ATOM   2558  C   GLU A 340     -45.567  33.275 -27.481  1.00  0.38           C  
ATOM   2559  O   GLU A 340     -46.704  32.862 -27.313  1.00  0.38           O  
ATOM   2560  CB  GLU A 340     -44.984  33.739 -29.942  1.00  0.38           C  
ATOM   2561  CG  GLU A 340     -43.679  34.204 -30.644  1.00  0.38           C  
ATOM   2562  CD  GLU A 340     -43.884  35.301 -31.685  1.00  0.38           C  
ATOM   2563  OE1 GLU A 340     -42.997  36.193 -31.741  1.00  0.38           O  
ATOM   2564  OE2 GLU A 340     -44.899  35.257 -32.418  1.00  0.38           O  
ATOM   2565  N   TYR A 341     -44.976  34.144 -26.617  1.00  0.43           N  
ATOM   2566  CA  TYR A 341     -45.568  35.140 -25.718  1.00  0.43           C  
ATOM   2567  C   TYR A 341     -46.537  34.827 -24.568  1.00  0.43           C  
ATOM   2568  O   TYR A 341     -47.735  34.668 -24.741  1.00  0.43           O  
ATOM   2569  CB  TYR A 341     -46.056  36.394 -26.491  1.00  0.43           C  
ATOM   2570  CG  TYR A 341     -44.875  37.186 -26.988  1.00  0.43           C  
ATOM   2571  CD1 TYR A 341     -44.128  37.976 -26.098  1.00  0.43           C  
ATOM   2572  CD2 TYR A 341     -44.485  37.138 -28.333  1.00  0.43           C  
ATOM   2573  CE1 TYR A 341     -42.984  38.657 -26.535  1.00  0.43           C  
ATOM   2574  CE2 TYR A 341     -43.346  37.823 -28.776  1.00  0.43           C  
ATOM   2575  CZ  TYR A 341     -42.588  38.567 -27.871  1.00  0.43           C  
ATOM   2576  OH  TYR A 341     -41.423  39.215 -28.310  1.00  0.43           O  
ATOM   2577  N   MET A 342     -45.989  34.883 -23.323  1.00  0.41           N  
ATOM   2578  CA  MET A 342     -46.393  35.764 -22.217  1.00  0.41           C  
ATOM   2579  C   MET A 342     -47.869  35.990 -21.846  1.00  0.41           C  
ATOM   2580  O   MET A 342     -48.613  36.673 -22.541  1.00  0.41           O  
ATOM   2581  CB  MET A 342     -45.735  37.159 -22.397  1.00  0.41           C  
ATOM   2582  CG  MET A 342     -44.209  37.220 -22.161  1.00  0.41           C  
ATOM   2583  SD  MET A 342     -43.734  37.279 -20.403  1.00  0.41           S  
ATOM   2584  CE  MET A 342     -42.049  37.910 -20.673  1.00  0.41           C  
ATOM   2585  N   GLY A 343     -48.286  35.539 -20.640  1.00  0.39           N  
ATOM   2586  CA  GLY A 343     -49.527  35.984 -20.012  1.00  0.39           C  
ATOM   2587  C   GLY A 343     -49.502  35.523 -18.578  1.00  0.39           C  
ATOM   2588  O   GLY A 343     -48.708  34.654 -18.239  1.00  0.39           O  
ATOM   2589  N   ALA A 344     -50.338  36.108 -17.691  1.00  0.42           N  
ATOM   2590  CA  ALA A 344     -50.228  35.910 -16.252  1.00  0.42           C  
ATOM   2591  C   ALA A 344     -51.577  35.699 -15.557  1.00  0.42           C  
ATOM   2592  O   ALA A 344     -52.627  35.847 -16.178  1.00  0.42           O  
ATOM   2593  CB  ALA A 344     -49.542  37.145 -15.626  1.00  0.42           C  
ATOM   2594  N   ASP A 345     -51.520  35.332 -14.251  1.00  0.41           N  
ATOM   2595  CA  ASP A 345     -52.584  35.411 -13.248  1.00  0.41           C  
ATOM   2596  C   ASP A 345     -53.402  34.171 -12.840  1.00  0.41           C  
ATOM   2597  O   ASP A 345     -53.948  33.430 -13.644  1.00  0.41           O  
ATOM   2598  CB  ASP A 345     -53.493  36.679 -13.316  1.00  0.41           C  
ATOM   2599  CG  ASP A 345     -53.054  37.684 -12.268  1.00  0.41           C  
ATOM   2600  OD1 ASP A 345     -53.146  37.304 -11.067  1.00  0.41           O  
ATOM   2601  OD2 ASP A 345     -52.625  38.800 -12.637  1.00  0.41           O  
ATOM   2602  N   ARG A 346     -53.504  33.984 -11.499  1.00  0.40           N  
ATOM   2603  CA  ARG A 346     -54.572  33.304 -10.760  1.00  0.40           C  
ATOM   2604  C   ARG A 346     -54.739  31.768 -10.636  1.00  0.40           C  
ATOM   2605  O   ARG A 346     -55.257  31.065 -11.486  1.00  0.40           O  
ATOM   2606  CB  ARG A 346     -55.945  33.992 -10.944  1.00  0.40           C  
ATOM   2607  CG  ARG A 346     -55.999  35.392 -10.297  1.00  0.40           C  
ATOM   2608  CD  ARG A 346     -57.339  36.094 -10.507  1.00  0.40           C  
ATOM   2609  NE  ARG A 346     -57.307  37.344  -9.678  1.00  0.40           N  
ATOM   2610  CZ  ARG A 346     -58.326  38.207  -9.575  1.00  0.40           C  
ATOM   2611  NH1 ARG A 346     -59.444  38.043 -10.277  1.00  0.40           N  
ATOM   2612  NH2 ARG A 346     -58.224  39.259  -8.765  1.00  0.40           N  
ATOM   2613  N   MET A 347     -54.374  31.272  -9.426  1.00  0.41           N  
ATOM   2614  CA  MET A 347     -55.079  30.372  -8.502  1.00  0.41           C  
ATOM   2615  C   MET A 347     -56.558  29.985  -8.740  1.00  0.41           C  
ATOM   2616  O   MET A 347     -57.317  30.796  -9.274  1.00  0.41           O  
ATOM   2617  CB  MET A 347     -54.931  31.094  -7.135  1.00  0.41           C  
ATOM   2618  CG  MET A 347     -53.640  30.745  -6.371  1.00  0.41           C  
ATOM   2619  SD  MET A 347     -53.588  29.009  -5.828  1.00  0.41           S  
ATOM   2620  CE  MET A 347     -51.848  29.022  -5.327  1.00  0.41           C  
ATOM   2621  N   PRO A 348     -56.997  28.755  -8.350  1.00  0.43           N  
ATOM   2622  CA  PRO A 348     -57.088  28.454  -6.915  1.00  0.43           C  
ATOM   2623  C   PRO A 348     -56.942  26.992  -6.476  1.00  0.43           C  
ATOM   2624  O   PRO A 348     -56.713  26.087  -7.270  1.00  0.43           O  
ATOM   2625  CB  PRO A 348     -58.512  28.934  -6.605  1.00  0.43           C  
ATOM   2626  CG  PRO A 348     -59.322  28.475  -7.826  1.00  0.43           C  
ATOM   2627  CD  PRO A 348     -58.271  28.329  -8.942  1.00  0.43           C  
ATOM   2628  N   TYR A 349     -57.016  26.813  -5.135  1.00  0.37           N  
ATOM   2629  CA  TYR A 349     -57.005  25.610  -4.314  1.00  0.37           C  
ATOM   2630  C   TYR A 349     -57.931  24.453  -4.672  1.00  0.37           C  
ATOM   2631  O   TYR A 349     -58.998  24.622  -5.254  1.00  0.37           O  
ATOM   2632  CB  TYR A 349     -57.437  25.961  -2.857  1.00  0.37           C  
ATOM   2633  CG  TYR A 349     -56.643  27.071  -2.235  1.00  0.37           C  
ATOM   2634  CD1 TYR A 349     -55.571  26.768  -1.384  1.00  0.37           C  
ATOM   2635  CD2 TYR A 349     -57.007  28.417  -2.417  1.00  0.37           C  
ATOM   2636  CE1 TYR A 349     -54.868  27.790  -0.734  1.00  0.37           C  
ATOM   2637  CE2 TYR A 349     -56.292  29.443  -1.784  1.00  0.37           C  
ATOM   2638  CZ  TYR A 349     -55.222  29.125  -0.941  1.00  0.37           C  
ATOM   2639  OH  TYR A 349     -54.522  30.139  -0.266  1.00  0.37           O  
ATOM   2640  N   LEU A 350     -57.584  23.250  -4.160  1.00  0.41           N  
ATOM   2641  CA  LEU A 350     -58.552  22.194  -3.937  1.00  0.41           C  
ATOM   2642  C   LEU A 350     -58.301  21.568  -2.564  1.00  0.41           C  
ATOM   2643  O   LEU A 350     -57.177  21.201  -2.236  1.00  0.41           O  
ATOM   2644  CB  LEU A 350     -58.501  21.149  -5.074  1.00  0.41           C  
ATOM   2645  CG  LEU A 350     -59.879  20.823  -5.676  1.00  0.41           C  
ATOM   2646  CD1 LEU A 350     -59.711  20.452  -7.156  1.00  0.41           C  
ATOM   2647  CD2 LEU A 350     -60.611  19.710  -4.910  1.00  0.41           C  
ATOM   2648  N   TYR A 351     -59.344  21.475  -1.708  1.00  0.40           N  
ATOM   2649  CA  TYR A 351     -59.277  20.934  -0.358  1.00  0.40           C  
ATOM   2650  C   TYR A 351     -60.288  19.792  -0.299  1.00  0.40           C  
ATOM   2651  O   TYR A 351     -61.373  19.918  -0.863  1.00  0.40           O  
ATOM   2652  CB  TYR A 351     -59.672  22.042   0.664  1.00  0.40           C  
ATOM   2653  CG  TYR A 351     -58.921  22.002   1.971  1.00  0.40           C  
ATOM   2654  CD1 TYR A 351     -59.346  21.208   3.052  1.00  0.40           C  
ATOM   2655  CD2 TYR A 351     -57.832  22.870   2.161  1.00  0.40           C  
ATOM   2656  CE1 TYR A 351     -58.693  21.295   4.293  1.00  0.40           C  
ATOM   2657  CE2 TYR A 351     -57.180  22.955   3.399  1.00  0.40           C  
ATOM   2658  CZ  TYR A 351     -57.615  22.168   4.467  1.00  0.40           C  
ATOM   2659  OH  TYR A 351     -56.993  22.273   5.728  1.00  0.40           O  
ATOM   2660  N   GLY A 352     -59.983  18.642   0.349  1.00  0.49           N  
ATOM   2661  CA  GLY A 352     -60.903  17.502   0.334  1.00  0.49           C  
ATOM   2662  C   GLY A 352     -60.916  16.753   1.633  1.00  0.49           C  
ATOM   2663  O   GLY A 352     -59.888  16.274   2.096  1.00  0.49           O  
ATOM   2664  N   VAL A 353     -62.105  16.620   2.252  1.00  0.38           N  
ATOM   2665  CA  VAL A 353     -62.264  15.925   3.518  1.00  0.38           C  
ATOM   2666  C   VAL A 353     -63.537  15.104   3.462  1.00  0.38           C  
ATOM   2667  O   VAL A 353     -64.611  15.673   3.342  1.00  0.38           O  
ATOM   2668  CB  VAL A 353     -62.392  16.909   4.690  1.00  0.38           C  
ATOM   2669  CG1 VAL A 353     -62.722  16.199   6.023  1.00  0.38           C  
ATOM   2670  CG2 VAL A 353     -61.090  17.719   4.844  1.00  0.38           C  
ATOM   2671  N   GLU A 354     -63.419  13.762   3.580  1.00  0.40           N  
ATOM   2672  CA  GLU A 354     -64.471  12.863   4.027  1.00  0.40           C  
ATOM   2673  C   GLU A 354     -63.738  11.649   4.598  1.00  0.40           C  
ATOM   2674  O   GLU A 354     -62.973  10.996   3.898  1.00  0.40           O  
ATOM   2675  CB  GLU A 354     -65.454  12.391   2.914  1.00  0.40           C  
ATOM   2676  CG  GLU A 354     -66.710  13.283   2.718  1.00  0.40           C  
ATOM   2677  CD  GLU A 354     -67.640  13.279   3.927  1.00  0.40           C  
ATOM   2678  OE1 GLU A 354     -67.348  14.007   4.912  1.00  0.40           O  
ATOM   2679  OE2 GLU A 354     -68.658  12.544   3.891  1.00  0.40           O  
ATOM   2680  N   GLN A 355     -63.813  11.408   5.925  1.00  0.40           N  
ATOM   2681  CA  GLN A 355     -64.628  10.408   6.606  1.00  0.40           C  
ATOM   2682  C   GLN A 355     -64.381   8.908   6.366  1.00  0.40           C  
ATOM   2683  O   GLN A 355     -64.588   8.373   5.283  1.00  0.40           O  
ATOM   2684  CB  GLN A 355     -66.133  10.763   6.601  1.00  0.40           C  
ATOM   2685  CG  GLN A 355     -66.428  12.041   7.420  1.00  0.40           C  
ATOM   2686  CD  GLN A 355     -67.916  12.171   7.764  1.00  0.40           C  
ATOM   2687  OE1 GLN A 355     -68.429  11.443   8.613  1.00  0.40           O  
ATOM   2688  NE2 GLN A 355     -68.614  13.140   7.137  1.00  0.40           N  
ATOM   2689  N   GLY A 356     -63.971   8.171   7.440  1.00  0.39           N  
ATOM   2690  CA  GLY A 356     -63.835   6.708   7.418  1.00  0.39           C  
ATOM   2691  C   GLY A 356     -62.765   6.152   8.351  1.00  0.39           C  
ATOM   2692  O   GLY A 356     -61.573   6.316   8.120  1.00  0.39           O  
ATOM   2693  N   GLY A 357     -63.171   5.477   9.456  1.00  0.42           N  
ATOM   2694  CA  GLY A 357     -62.265   4.818  10.409  1.00  0.42           C  
ATOM   2695  C   GLY A 357     -62.180   3.307  10.223  1.00  0.42           C  
ATOM   2696  O   GLY A 357     -62.704   2.830   9.217  1.00  0.42           O  
ATOM   2697  N   PRO A 358     -61.585   2.485  11.117  1.00  0.42           N  
ATOM   2698  CA  PRO A 358     -61.185   2.863  12.477  1.00  0.42           C  
ATOM   2699  C   PRO A 358     -59.826   2.278  12.889  1.00  0.42           C  
ATOM   2700  O   PRO A 358     -59.204   1.527  12.147  1.00  0.42           O  
ATOM   2701  CB  PRO A 358     -62.281   2.187  13.309  1.00  0.42           C  
ATOM   2702  CG  PRO A 358     -62.479   0.833  12.609  1.00  0.42           C  
ATOM   2703  CD  PRO A 358     -62.080   1.096  11.146  1.00  0.42           C  
ATOM   2704  N   ARG A 359     -59.339   2.631  14.104  1.00  0.39           N  
ATOM   2705  CA  ARG A 359     -58.219   1.969  14.766  1.00  0.39           C  
ATOM   2706  C   ARG A 359     -58.748   0.892  15.733  1.00  0.39           C  
ATOM   2707  O   ARG A 359     -59.933   0.946  16.068  1.00  0.39           O  
ATOM   2708  CB  ARG A 359     -57.381   3.001  15.556  1.00  0.39           C  
ATOM   2709  CG  ARG A 359     -56.570   4.012  14.722  1.00  0.39           C  
ATOM   2710  CD  ARG A 359     -55.619   4.778  15.648  1.00  0.39           C  
ATOM   2711  NE  ARG A 359     -54.663   5.599  14.838  1.00  0.39           N  
ATOM   2712  CZ  ARG A 359     -53.492   6.040  15.322  1.00  0.39           C  
ATOM   2713  NH1 ARG A 359     -53.080   5.707  16.542  1.00  0.39           N  
ATOM   2714  NH2 ARG A 359     -52.710   6.828  14.587  1.00  0.39           N  
ATOM   2715  N   PRO A 360     -57.964  -0.119  16.158  1.00  0.41           N  
ATOM   2716  CA  PRO A 360     -57.094   0.030  17.340  1.00  0.41           C  
ATOM   2717  C   PRO A 360     -55.699  -0.521  16.999  1.00  0.41           C  
ATOM   2718  O   PRO A 360     -55.464  -0.823  15.835  1.00  0.41           O  
ATOM   2719  CB  PRO A 360     -57.878  -0.720  18.422  1.00  0.41           C  
ATOM   2720  CG  PRO A 360     -58.503  -1.911  17.704  1.00  0.41           C  
ATOM   2721  CD  PRO A 360     -58.638  -1.430  16.255  1.00  0.41           C  
ATOM   2722  N   PHE A 361     -54.674  -0.615  17.886  1.00  0.35           N  
ATOM   2723  CA  PHE A 361     -54.615  -0.641  19.339  1.00  0.35           C  
ATOM   2724  C   PHE A 361     -53.336   0.059  19.816  1.00  0.35           C  
ATOM   2725  O   PHE A 361     -52.524   0.517  19.017  1.00  0.35           O  
ATOM   2726  CB  PHE A 361     -54.665  -2.128  19.823  1.00  0.35           C  
ATOM   2727  CG  PHE A 361     -55.078  -2.337  21.263  1.00  0.35           C  
ATOM   2728  CD1 PHE A 361     -54.114  -2.544  22.265  1.00  0.35           C  
ATOM   2729  CD2 PHE A 361     -56.435  -2.423  21.620  1.00  0.35           C  
ATOM   2730  CE1 PHE A 361     -54.489  -2.763  23.596  1.00  0.35           C  
ATOM   2731  CE2 PHE A 361     -56.815  -2.650  22.949  1.00  0.35           C  
ATOM   2732  CZ  PHE A 361     -55.842  -2.826  23.939  1.00  0.35           C  
ATOM   2733  N   LEU A 362     -53.166   0.215  21.143  1.00  0.39           N  
ATOM   2734  CA  LEU A 362     -52.100   0.987  21.754  1.00  0.39           C  
ATOM   2735  C   LEU A 362     -51.406   0.176  22.834  1.00  0.39           C  
ATOM   2736  O   LEU A 362     -52.069  -0.258  23.767  1.00  0.39           O  
ATOM   2737  CB  LEU A 362     -52.763   2.214  22.439  1.00  0.39           C  
ATOM   2738  CG  LEU A 362     -51.927   3.034  23.447  1.00  0.39           C  
ATOM   2739  CD1 LEU A 362     -50.876   3.911  22.756  1.00  0.39           C  
ATOM   2740  CD2 LEU A 362     -52.859   3.882  24.328  1.00  0.39           C  
ATOM   2741  N   GLU A 363     -50.057   0.008  22.774  1.00  0.37           N  
ATOM   2742  CA  GLU A 363     -49.332  -0.452  23.955  1.00  0.37           C  
ATOM   2743  C   GLU A 363     -47.871  -0.007  24.067  1.00  0.37           C  
ATOM   2744  O   GLU A 363     -46.993  -0.396  23.308  1.00  0.37           O  
ATOM   2745  CB  GLU A 363     -49.452  -1.979  24.219  1.00  0.37           C  
ATOM   2746  CG  GLU A 363     -49.961  -2.265  25.657  1.00  0.37           C  
ATOM   2747  CD  GLU A 363     -50.359  -3.724  25.884  1.00  0.37           C  
ATOM   2748  OE1 GLU A 363     -49.789  -4.355  26.811  1.00  0.37           O  
ATOM   2749  OE2 GLU A 363     -51.260  -4.206  25.149  1.00  0.37           O  
ATOM   2750  N   GLN A 364     -47.596   0.817  25.103  1.00  0.36           N  
ATOM   2751  CA  GLN A 364     -46.312   0.979  25.768  1.00  0.36           C  
ATOM   2752  C   GLN A 364     -46.649   0.682  27.238  1.00  0.36           C  
ATOM   2753  O   GLN A 364     -47.857   0.709  27.483  1.00  0.36           O  
ATOM   2754  CB  GLN A 364     -45.777   2.431  25.653  1.00  0.36           C  
ATOM   2755  CG  GLN A 364     -45.321   2.852  24.244  1.00  0.36           C  
ATOM   2756  CD  GLN A 364     -44.640   4.220  24.323  1.00  0.36           C  
ATOM   2757  OE1 GLN A 364     -45.240   5.217  24.714  1.00  0.36           O  
ATOM   2758  NE2 GLN A 364     -43.333   4.279  23.971  1.00  0.36           N  
ATOM   2759  N   PRO A 365     -45.802   0.390  28.257  1.00  0.37           N  
ATOM   2760  CA  PRO A 365     -44.383   0.749  28.263  1.00  0.37           C  
ATOM   2761  C   PRO A 365     -43.448  -0.152  29.105  1.00  0.37           C  
ATOM   2762  O   PRO A 365     -43.876  -0.912  29.962  1.00  0.37           O  
ATOM   2763  CB  PRO A 365     -44.455   2.091  29.011  1.00  0.37           C  
ATOM   2764  CG  PRO A 365     -45.458   1.818  30.146  1.00  0.37           C  
ATOM   2765  CD  PRO A 365     -46.348   0.690  29.595  1.00  0.37           C  
ATOM   2766  N   SER A 366     -42.119   0.003  28.905  1.00  0.34           N  
ATOM   2767  CA  SER A 366     -41.140  -0.032  30.000  1.00  0.34           C  
ATOM   2768  C   SER A 366     -40.714  -1.356  30.675  1.00  0.34           C  
ATOM   2769  O   SER A 366     -41.431  -2.352  30.624  1.00  0.34           O  
ATOM   2770  CB  SER A 366     -41.447   1.061  31.054  1.00  0.34           C  
ATOM   2771  OG  SER A 366     -41.128   2.344  30.507  1.00  0.34           O  
ATOM   2772  N   PRO A 367     -39.512  -1.456  31.289  1.00  0.40           N  
ATOM   2773  CA  PRO A 367     -38.923  -2.759  31.597  1.00  0.40           C  
ATOM   2774  C   PRO A 367     -38.917  -3.104  33.078  1.00  0.40           C  
ATOM   2775  O   PRO A 367     -39.160  -2.252  33.929  1.00  0.40           O  
ATOM   2776  CB  PRO A 367     -37.467  -2.560  31.154  1.00  0.40           C  
ATOM   2777  CG  PRO A 367     -37.153  -1.116  31.557  1.00  0.40           C  
ATOM   2778  CD  PRO A 367     -38.488  -0.397  31.339  1.00  0.40           C  
ATOM   2779  N   ARG A 368     -38.581  -4.373  33.408  1.00  0.38           N  
ATOM   2780  CA  ARG A 368     -38.189  -4.749  34.753  1.00  0.38           C  
ATOM   2781  C   ARG A 368     -37.088  -5.804  34.733  1.00  0.38           C  
ATOM   2782  O   ARG A 368     -37.097  -6.732  33.931  1.00  0.38           O  
ATOM   2783  CB  ARG A 368     -39.356  -5.294  35.620  1.00  0.38           C  
ATOM   2784  CG  ARG A 368     -40.014  -4.201  36.479  1.00  0.38           C  
ATOM   2785  CD  ARG A 368     -40.979  -4.763  37.522  1.00  0.38           C  
ATOM   2786  NE  ARG A 368     -41.295  -3.637  38.466  1.00  0.38           N  
ATOM   2787  CZ  ARG A 368     -42.518  -3.280  38.879  1.00  0.38           C  
ATOM   2788  NH1 ARG A 368     -43.611  -3.879  38.420  1.00  0.38           N  
ATOM   2789  NH2 ARG A 368     -42.652  -2.300  39.772  1.00  0.38           N  
ATOM   2790  N   THR A 369     -36.113  -5.659  35.651  1.00  0.34           N  
ATOM   2791  CA  THR A 369     -35.031  -6.584  35.965  1.00  0.34           C  
ATOM   2792  C   THR A 369     -35.428  -7.583  37.043  1.00  0.34           C  
ATOM   2793  O   THR A 369     -36.175  -7.240  37.947  1.00  0.34           O  
ATOM   2794  CB  THR A 369     -33.830  -5.832  36.565  1.00  0.34           C  
ATOM   2795  OG1 THR A 369     -34.244  -4.686  37.305  1.00  0.34           O  
ATOM   2796  CG2 THR A 369     -32.932  -5.313  35.441  1.00  0.34           C  
ATOM   2797  N   CYS A 370     -34.880  -8.832  36.991  1.00  0.30           N  
ATOM   2798  CA  CYS A 370     -34.573  -9.635  38.180  1.00  0.30           C  
ATOM   2799  C   CYS A 370     -33.623 -10.801  37.802  1.00  0.30           C  
ATOM   2800  O   CYS A 370     -33.445 -10.988  36.599  1.00  0.30           O  
ATOM   2801  CB  CYS A 370     -35.803  -9.999  39.081  1.00  0.30           C  
ATOM   2802  SG  CYS A 370     -35.815  -9.006  40.628  1.00  0.30           S  
ATOM   2803  N   PRO A 371     -32.925 -11.557  38.688  1.00  0.39           N  
ATOM   2804  CA  PRO A 371     -31.558 -12.011  38.379  1.00  0.39           C  
ATOM   2805  C   PRO A 371     -31.414 -13.553  38.412  1.00  0.39           C  
ATOM   2806  O   PRO A 371     -32.451 -14.206  38.518  1.00  0.39           O  
ATOM   2807  CB  PRO A 371     -30.821 -11.276  39.514  1.00  0.39           C  
ATOM   2808  CG  PRO A 371     -31.689 -11.556  40.735  1.00  0.39           C  
ATOM   2809  CD  PRO A 371     -33.095 -11.468  40.147  1.00  0.39           C  
ATOM   2810  N   PRO A 372     -30.231 -14.198  38.287  1.00  0.39           N  
ATOM   2811  CA  PRO A 372     -30.131 -15.632  38.008  1.00  0.39           C  
ATOM   2812  C   PRO A 372     -29.900 -16.510  39.231  1.00  0.39           C  
ATOM   2813  O   PRO A 372     -29.545 -16.018  40.299  1.00  0.39           O  
ATOM   2814  CB  PRO A 372     -28.860 -15.703  37.138  1.00  0.39           C  
ATOM   2815  CG  PRO A 372     -27.943 -14.624  37.718  1.00  0.39           C  
ATOM   2816  CD  PRO A 372     -28.922 -13.544  38.176  1.00  0.39           C  
ATOM   2817  N   GLU A 373     -30.046 -17.843  39.045  1.00  0.38           N  
ATOM   2818  CA  GLU A 373     -29.686 -18.862  40.016  1.00  0.38           C  
ATOM   2819  C   GLU A 373     -28.731 -19.872  39.390  1.00  0.38           C  
ATOM   2820  O   GLU A 373     -28.570 -19.932  38.172  1.00  0.38           O  
ATOM   2821  CB  GLU A 373     -30.925 -19.583  40.589  1.00  0.38           C  
ATOM   2822  CG  GLU A 373     -31.629 -18.737  41.674  1.00  0.38           C  
ATOM   2823  CD  GLU A 373     -32.607 -19.574  42.491  1.00  0.38           C  
ATOM   2824  OE1 GLU A 373     -32.190 -20.036  43.585  1.00  0.38           O  
ATOM   2825  OE2 GLU A 373     -33.761 -19.760  42.031  1.00  0.38           O  
ATOM   2826  N   ALA A 374     -28.030 -20.667  40.234  1.00  0.38           N  
ATOM   2827  CA  ALA A 374     -26.915 -21.511  39.833  1.00  0.38           C  
ATOM   2828  C   ALA A 374     -26.853 -22.777  40.724  1.00  0.38           C  
ATOM   2829  O   ALA A 374     -27.829 -22.987  41.437  1.00  0.38           O  
ATOM   2830  CB  ALA A 374     -25.649 -20.636  39.740  1.00  0.38           C  
ATOM   2831  N   PRO A 375     -25.920 -23.745  40.736  1.00  0.40           N  
ATOM   2832  CA  PRO A 375     -26.268 -25.056  40.205  1.00  0.40           C  
ATOM   2833  C   PRO A 375     -26.027 -26.220  41.164  1.00  0.40           C  
ATOM   2834  O   PRO A 375     -25.060 -26.221  41.919  1.00  0.40           O  
ATOM   2835  CB  PRO A 375     -25.284 -25.177  39.031  1.00  0.40           C  
ATOM   2836  CG  PRO A 375     -24.011 -24.440  39.485  1.00  0.40           C  
ATOM   2837  CD  PRO A 375     -24.474 -23.562  40.651  1.00  0.40           C  
ATOM   2838  N   ARG A 376     -26.881 -27.273  41.138  1.00  0.37           N  
ATOM   2839  CA  ARG A 376     -26.585 -28.482  41.886  1.00  0.37           C  
ATOM   2840  C   ARG A 376     -26.988 -29.745  41.146  1.00  0.37           C  
ATOM   2841  O   ARG A 376     -28.154 -29.974  40.864  1.00  0.37           O  
ATOM   2842  CB  ARG A 376     -27.240 -28.486  43.295  1.00  0.37           C  
ATOM   2843  CG  ARG A 376     -26.479 -27.571  44.272  1.00  0.37           C  
ATOM   2844  CD  ARG A 376     -26.737 -27.823  45.752  1.00  0.37           C  
ATOM   2845  NE  ARG A 376     -25.821 -26.862  46.455  1.00  0.37           N  
ATOM   2846  CZ  ARG A 376     -25.404 -26.977  47.721  1.00  0.37           C  
ATOM   2847  NH1 ARG A 376     -25.858 -27.941  48.513  1.00  0.37           N  
ATOM   2848  NH2 ARG A 376     -24.514 -26.110  48.202  1.00  0.37           N  
ATOM   2849  N   THR A 377     -25.974 -30.581  40.828  1.00  0.37           N  
ATOM   2850  CA  THR A 377     -25.912 -32.014  41.134  1.00  0.37           C  
ATOM   2851  C   THR A 377     -27.102 -32.943  40.869  1.00  0.37           C  
ATOM   2852  O   THR A 377     -28.161 -32.859  41.474  1.00  0.37           O  
ATOM   2853  CB  THR A 377     -25.361 -32.302  42.539  1.00  0.37           C  
ATOM   2854  OG1 THR A 377     -26.107 -31.721  43.596  1.00  0.37           O  
ATOM   2855  CG2 THR A 377     -23.946 -31.734  42.708  1.00  0.37           C  
ATOM   2856  N   ASN A 378     -26.915 -33.955  39.987  1.00  0.38           N  
ATOM   2857  CA  ASN A 378     -26.631 -35.325  40.387  1.00  0.38           C  
ATOM   2858  C   ASN A 378     -26.130 -36.146  39.208  1.00  0.38           C  
ATOM   2859  O   ASN A 378     -26.287 -35.777  38.050  1.00  0.38           O  
ATOM   2860  CB  ASN A 378     -27.841 -36.031  41.055  1.00  0.38           C  
ATOM   2861  CG  ASN A 378     -27.772 -35.870  42.570  1.00  0.38           C  
ATOM   2862  OD1 ASN A 378     -26.742 -35.528  43.151  1.00  0.38           O  
ATOM   2863  ND2 ASN A 378     -28.902 -36.185  43.245  1.00  0.38           N  
ATOM   2864  N   SER A 379     -25.489 -37.288  39.526  1.00  0.36           N  
ATOM   2865  CA  SER A 379     -24.838 -38.183  38.580  1.00  0.36           C  
ATOM   2866  C   SER A 379     -25.508 -39.543  38.571  1.00  0.36           C  
ATOM   2867  O   SER A 379     -25.861 -40.031  39.630  1.00  0.36           O  
ATOM   2868  CB  SER A 379     -23.392 -38.538  39.035  1.00  0.36           C  
ATOM   2869  OG  SER A 379     -22.637 -37.369  39.352  1.00  0.36           O  
ATOM   2870  N   GLU A 380     -25.621 -40.216  37.396  1.00  0.39           N  
ATOM   2871  CA  GLU A 380     -25.814 -41.664  37.382  1.00  0.39           C  
ATOM   2872  C   GLU A 380     -25.277 -42.294  36.096  1.00  0.39           C  
ATOM   2873  O   GLU A 380     -25.314 -41.677  35.034  1.00  0.39           O  
ATOM   2874  CB  GLU A 380     -27.263 -42.118  37.687  1.00  0.39           C  
ATOM   2875  CG  GLU A 380     -27.312 -43.016  38.950  1.00  0.39           C  
ATOM   2876  CD  GLU A 380     -28.722 -43.245  39.496  1.00  0.39           C  
ATOM   2877  OE1 GLU A 380     -28.854 -44.159  40.351  1.00  0.39           O  
ATOM   2878  OE2 GLU A 380     -29.660 -42.519  39.081  1.00  0.39           O  
ATOM   2879  N   VAL A 381     -24.707 -43.525  36.177  1.00  0.40           N  
ATOM   2880  CA  VAL A 381     -24.036 -44.197  35.057  1.00  0.40           C  
ATOM   2881  C   VAL A 381     -24.173 -45.722  35.164  1.00  0.40           C  
ATOM   2882  O   VAL A 381     -23.800 -46.275  36.200  1.00  0.40           O  
ATOM   2883  CB  VAL A 381     -22.517 -43.924  35.036  1.00  0.40           C  
ATOM   2884  CG1 VAL A 381     -21.794 -44.673  33.891  1.00  0.40           C  
ATOM   2885  CG2 VAL A 381     -22.220 -42.419  34.891  1.00  0.40           C  
ATOM   2886  N   PRO A 382     -24.623 -46.450  34.133  1.00  0.42           N  
ATOM   2887  CA  PRO A 382     -24.318 -47.886  34.031  1.00  0.42           C  
ATOM   2888  C   PRO A 382     -23.344 -48.175  32.894  1.00  0.42           C  
ATOM   2889  O   PRO A 382     -23.048 -47.296  32.092  1.00  0.42           O  
ATOM   2890  CB  PRO A 382     -25.680 -48.563  33.772  1.00  0.42           C  
ATOM   2891  CG  PRO A 382     -26.723 -47.464  34.004  1.00  0.42           C  
ATOM   2892  CD  PRO A 382     -25.971 -46.186  33.627  1.00  0.42           C  
ATOM   2893  N   ARG A 383     -22.810 -49.416  32.829  1.00  0.39           N  
ATOM   2894  CA  ARG A 383     -21.755 -49.817  31.908  1.00  0.39           C  
ATOM   2895  C   ARG A 383     -22.163 -50.975  30.997  1.00  0.39           C  
ATOM   2896  O   ARG A 383     -22.996 -51.786  31.376  1.00  0.39           O  
ATOM   2897  CB  ARG A 383     -20.567 -50.437  32.693  1.00  0.39           C  
ATOM   2898  CG  ARG A 383     -19.861 -49.554  33.737  1.00  0.39           C  
ATOM   2899  CD  ARG A 383     -18.967 -50.439  34.615  1.00  0.39           C  
ATOM   2900  NE  ARG A 383     -18.155 -49.587  35.545  1.00  0.39           N  
ATOM   2901  CZ  ARG A 383     -17.935 -49.879  36.835  1.00  0.39           C  
ATOM   2902  NH1 ARG A 383     -18.689 -50.758  37.487  1.00  0.39           N  
ATOM   2903  NH2 ARG A 383     -16.937 -49.290  37.491  1.00  0.39           N  
ATOM   2904  N   ASN A 384     -21.478 -51.103  29.829  1.00  0.40           N  
ATOM   2905  CA  ASN A 384     -21.095 -52.376  29.221  1.00  0.40           C  
ATOM   2906  C   ASN A 384     -20.098 -52.099  28.090  1.00  0.40           C  
ATOM   2907  O   ASN A 384     -20.276 -51.163  27.323  1.00  0.40           O  
ATOM   2908  CB  ASN A 384     -22.280 -53.259  28.730  1.00  0.40           C  
ATOM   2909  CG  ASN A 384     -22.572 -54.367  29.744  1.00  0.40           C  
ATOM   2910  OD1 ASN A 384     -21.829 -54.609  30.694  1.00  0.40           O  
ATOM   2911  ND2 ASN A 384     -23.683 -55.109  29.517  1.00  0.40           N  
ATOM   2912  N   MET A 385     -18.917 -52.772  28.105  1.00  0.44           N  
ATOM   2913  CA  MET A 385     -18.535 -53.964  27.338  1.00  0.44           C  
ATOM   2914  C   MET A 385     -18.704 -53.907  25.800  1.00  0.44           C  
ATOM   2915  O   MET A 385     -19.709 -53.428  25.288  1.00  0.44           O  
ATOM   2916  CB  MET A 385     -19.143 -55.225  27.996  1.00  0.44           C  
ATOM   2917  CG  MET A 385     -18.571 -55.493  29.404  1.00  0.44           C  
ATOM   2918  SD  MET A 385     -19.272 -56.968  30.203  1.00  0.44           S  
ATOM   2919  CE  MET A 385     -18.098 -56.992  31.587  1.00  0.44           C  
ATOM   2920  N   SER A 386     -17.741 -54.360  24.948  1.00  0.46           N  
ATOM   2921  CA  SER A 386     -16.758 -55.424  25.161  1.00  0.46           C  
ATOM   2922  C   SER A 386     -15.489 -55.344  24.287  1.00  0.46           C  
ATOM   2923  O   SER A 386     -15.546 -54.911  23.144  1.00  0.46           O  
ATOM   2924  CB  SER A 386     -17.442 -56.758  24.758  1.00  0.46           C  
ATOM   2925  OG  SER A 386     -17.826 -57.567  25.870  1.00  0.46           O  
ATOM   2926  N   ASP A 387     -14.347 -55.832  24.840  1.00  0.41           N  
ATOM   2927  CA  ASP A 387     -13.233 -56.583  24.226  1.00  0.41           C  
ATOM   2928  C   ASP A 387     -12.378 -56.153  22.995  1.00  0.41           C  
ATOM   2929  O   ASP A 387     -12.816 -55.390  22.148  1.00  0.41           O  
ATOM   2930  CB  ASP A 387     -13.801 -57.991  23.943  1.00  0.41           C  
ATOM   2931  CG  ASP A 387     -14.339 -58.602  25.228  1.00  0.41           C  
ATOM   2932  OD1 ASP A 387     -13.720 -58.354  26.295  1.00  0.41           O  
ATOM   2933  OD2 ASP A 387     -15.400 -59.274  25.159  1.00  0.41           O  
ATOM   2934  N   ALA A 388     -11.098 -56.618  22.755  1.00  0.40           N  
ATOM   2935  CA  ALA A 388     -10.053 -57.174  23.628  1.00  0.40           C  
ATOM   2936  C   ALA A 388      -8.691 -57.600  22.981  1.00  0.40           C  
ATOM   2937  O   ALA A 388      -8.609 -58.632  22.329  1.00  0.40           O  
ATOM   2938  CB  ALA A 388     -10.472 -58.449  24.401  1.00  0.40           C  
ATOM   2939  N   VAL A 389      -7.575 -56.863  23.294  1.00  0.44           N  
ATOM   2940  CA  VAL A 389      -6.229 -57.410  23.625  1.00  0.44           C  
ATOM   2941  C   VAL A 389      -5.362 -57.994  22.423  1.00  0.44           C  
ATOM   2942  O   VAL A 389      -5.887 -57.920  21.316  1.00  0.44           O  
ATOM   2943  CB  VAL A 389      -6.403 -58.202  24.949  1.00  0.44           C  
ATOM   2944  CG1 VAL A 389      -5.147 -58.432  25.789  1.00  0.44           C  
ATOM   2945  CG2 VAL A 389      -7.279 -57.422  25.967  1.00  0.44           C  
ATOM   2946  N   PRO A 390      -4.070 -58.481  22.368  1.00  0.40           N  
ATOM   2947  CA  PRO A 390      -2.908 -57.600  22.230  1.00  0.40           C  
ATOM   2948  C   PRO A 390      -1.887 -58.097  21.176  1.00  0.40           C  
ATOM   2949  O   PRO A 390      -2.241 -58.806  20.240  1.00  0.40           O  
ATOM   2950  CB  PRO A 390      -2.300 -57.771  23.627  1.00  0.40           C  
ATOM   2951  CG  PRO A 390      -2.379 -59.292  23.846  1.00  0.40           C  
ATOM   2952  CD  PRO A 390      -3.606 -59.712  23.010  1.00  0.40           C  
ATOM   2953  N   ALA A 391      -0.587 -57.737  21.341  1.00  0.31           N  
ATOM   2954  CA  ALA A 391       0.533 -58.077  20.474  1.00  0.31           C  
ATOM   2955  C   ALA A 391       1.414 -59.244  20.963  1.00  0.31           C  
ATOM   2956  O   ALA A 391       1.377 -59.613  22.130  1.00  0.31           O  
ATOM   2957  CB  ALA A 391       1.463 -56.849  20.405  1.00  0.31           C  
ATOM   2958  N   THR A 392       2.265 -59.810  20.057  1.00  0.43           N  
ATOM   2959  CA  THR A 392       3.290 -60.813  20.387  1.00  0.43           C  
ATOM   2960  C   THR A 392       4.469 -60.743  19.411  1.00  0.43           C  
ATOM   2961  O   THR A 392       4.273 -60.531  18.218  1.00  0.43           O  
ATOM   2962  CB  THR A 392       2.816 -62.281  20.429  1.00  0.43           C  
ATOM   2963  OG1 THR A 392       1.424 -62.420  20.178  1.00  0.43           O  
ATOM   2964  CG2 THR A 392       3.061 -62.832  21.840  1.00  0.43           C  
ATOM   2965  N   ASP A 393       5.722 -60.947  19.895  1.00  0.33           N  
ATOM   2966  CA  ASP A 393       6.950 -61.057  19.109  1.00  0.33           C  
ATOM   2967  C   ASP A 393       7.262 -62.481  18.653  1.00  0.33           C  
ATOM   2968  O   ASP A 393       6.947 -63.425  19.362  1.00  0.33           O  
ATOM   2969  CB  ASP A 393       8.172 -60.715  19.999  1.00  0.33           C  
ATOM   2970  CG  ASP A 393       8.300 -59.220  20.161  1.00  0.33           C  
ATOM   2971  OD1 ASP A 393       8.882 -58.607  19.230  1.00  0.33           O  
ATOM   2972  OD2 ASP A 393       7.840 -58.697  21.204  1.00  0.33           O  
ATOM   2973  N   PHE A 394       7.990 -62.641  17.508  1.00  0.40           N  
ATOM   2974  CA  PHE A 394       8.757 -63.859  17.218  1.00  0.40           C  
ATOM   2975  C   PHE A 394       9.846 -63.713  16.133  1.00  0.40           C  
ATOM   2976  O   PHE A 394       9.677 -64.117  14.992  1.00  0.40           O  
ATOM   2977  CB  PHE A 394       7.900 -65.134  16.912  1.00  0.40           C  
ATOM   2978  CG  PHE A 394       7.819 -66.072  18.093  1.00  0.40           C  
ATOM   2979  CD1 PHE A 394       8.950 -66.775  18.542  1.00  0.40           C  
ATOM   2980  CD2 PHE A 394       6.602 -66.283  18.756  1.00  0.40           C  
ATOM   2981  CE1 PHE A 394       8.875 -67.638  19.645  1.00  0.40           C  
ATOM   2982  CE2 PHE A 394       6.525 -67.132  19.865  1.00  0.40           C  
ATOM   2983  CZ  PHE A 394       7.660 -67.813  20.313  1.00  0.40           C  
ATOM   2984  N   ARG A 395      11.022 -63.133  16.492  1.00  0.37           N  
ATOM   2985  CA  ARG A 395      12.356 -63.742  16.350  1.00  0.37           C  
ATOM   2986  C   ARG A 395      12.743 -64.644  15.159  1.00  0.37           C  
ATOM   2987  O   ARG A 395      12.185 -65.731  15.045  1.00  0.37           O  
ATOM   2988  CB  ARG A 395      12.553 -64.577  17.648  1.00  0.37           C  
ATOM   2989  CG  ARG A 395      13.951 -65.123  18.027  1.00  0.37           C  
ATOM   2990  CD  ARG A 395      13.824 -66.110  19.203  1.00  0.37           C  
ATOM   2991  NE  ARG A 395      15.133 -66.231  19.933  1.00  0.37           N  
ATOM   2992  CZ  ARG A 395      15.244 -66.837  21.127  1.00  0.37           C  
ATOM   2993  NH1 ARG A 395      14.235 -67.528  21.647  1.00  0.37           N  
ATOM   2994  NH2 ARG A 395      16.371 -66.744  21.830  1.00  0.37           N  
ATOM   2995  N   LYS A 396      13.790 -64.266  14.351  1.00  0.39           N  
ATOM   2996  CA  LYS A 396      15.015 -65.086  14.155  1.00  0.39           C  
ATOM   2997  C   LYS A 396      15.886 -64.868  12.894  1.00  0.39           C  
ATOM   2998  O   LYS A 396      15.608 -65.412  11.832  1.00  0.39           O  
ATOM   2999  CB  LYS A 396      14.781 -66.626  14.254  1.00  0.39           C  
ATOM   3000  CG  LYS A 396      16.004 -67.556  14.259  1.00  0.39           C  
ATOM   3001  CD  LYS A 396      15.517 -69.015  14.276  1.00  0.39           C  
ATOM   3002  CE  LYS A 396      16.649 -70.033  14.390  1.00  0.39           C  
ATOM   3003  NZ  LYS A 396      16.105 -71.406  14.293  1.00  0.39           N  
ATOM   3004  N   GLY A 397      17.059 -64.188  13.043  1.00  0.33           N  
ATOM   3005  CA  GLY A 397      18.282 -64.487  12.266  1.00  0.33           C  
ATOM   3006  C   GLY A 397      18.628 -63.705  10.992  1.00  0.33           C  
ATOM   3007  O   GLY A 397      17.718 -63.331  10.259  1.00  0.33           O  
ATOM   3008  N   PRO A 398      19.916 -63.464  10.640  1.00  0.42           N  
ATOM   3009  CA  PRO A 398      20.233 -62.611   9.489  1.00  0.42           C  
ATOM   3010  C   PRO A 398      21.152 -63.240   8.437  1.00  0.42           C  
ATOM   3011  O   PRO A 398      22.060 -63.996   8.768  1.00  0.42           O  
ATOM   3012  CB  PRO A 398      21.007 -61.466  10.154  1.00  0.42           C  
ATOM   3013  CG  PRO A 398      21.864 -62.175  11.212  1.00  0.42           C  
ATOM   3014  CD  PRO A 398      21.011 -63.387  11.625  1.00  0.42           C  
ATOM   3015  N   VAL A 399      20.978 -62.858   7.147  1.00  0.39           N  
ATOM   3016  CA  VAL A 399      22.030 -62.940   6.132  1.00  0.39           C  
ATOM   3017  C   VAL A 399      21.795 -61.713   5.257  1.00  0.39           C  
ATOM   3018  O   VAL A 399      20.655 -61.293   5.080  1.00  0.39           O  
ATOM   3019  CB  VAL A 399      22.045 -64.195   5.239  1.00  0.39           C  
ATOM   3020  CG1 VAL A 399      23.282 -64.215   4.307  1.00  0.39           C  
ATOM   3021  CG2 VAL A 399      22.064 -65.475   6.093  1.00  0.39           C  
ATOM   3022  N   ALA A 400      22.858 -61.072   4.726  1.00  0.32           N  
ATOM   3023  CA  ALA A 400      22.753 -59.888   3.891  1.00  0.32           C  
ATOM   3024  C   ALA A 400      22.687 -60.193   2.394  1.00  0.32           C  
ATOM   3025  O   ALA A 400      23.229 -61.192   1.946  1.00  0.32           O  
ATOM   3026  CB  ALA A 400      24.015 -59.023   4.083  1.00  0.32           C  
ATOM   3027  N   ILE A 401      22.067 -59.280   1.600  1.00  0.37           N  
ATOM   3028  CA  ILE A 401      22.396 -59.024   0.196  1.00  0.37           C  
ATOM   3029  C   ILE A 401      21.896 -57.614  -0.130  1.00  0.37           C  
ATOM   3030  O   ILE A 401      20.915 -57.150   0.442  1.00  0.37           O  
ATOM   3031  CB  ILE A 401      21.910 -60.108  -0.793  1.00  0.37           C  
ATOM   3032  CG1 ILE A 401      23.104 -60.997  -1.220  1.00  0.37           C  
ATOM   3033  CG2 ILE A 401      21.166 -59.580  -2.047  1.00  0.37           C  
ATOM   3034  CD1 ILE A 401      22.687 -62.439  -1.530  1.00  0.37           C  
ATOM   3035  N   GLU A 402      22.594 -56.876  -1.022  1.00  0.32           N  
ATOM   3036  CA  GLU A 402      22.179 -55.590  -1.559  1.00  0.32           C  
ATOM   3037  C   GLU A 402      20.968 -55.629  -2.488  1.00  0.32           C  
ATOM   3038  O   GLU A 402      20.831 -56.517  -3.321  1.00  0.32           O  
ATOM   3039  CB  GLU A 402      23.348 -54.991  -2.374  1.00  0.32           C  
ATOM   3040  CG  GLU A 402      24.521 -54.505  -1.498  1.00  0.32           C  
ATOM   3041  CD  GLU A 402      25.809 -54.424  -2.311  1.00  0.32           C  
ATOM   3042  OE1 GLU A 402      25.891 -53.529  -3.190  1.00  0.32           O  
ATOM   3043  OE2 GLU A 402      26.706 -55.264  -2.050  1.00  0.32           O  
ATOM   3044  N   ASN A 403      20.096 -54.590  -2.413  1.00  0.35           N  
ATOM   3045  CA  ASN A 403      19.968 -53.646  -3.515  1.00  0.35           C  
ATOM   3046  C   ASN A 403      19.245 -52.360  -3.102  1.00  0.35           C  
ATOM   3047  O   ASN A 403      18.615 -52.292  -2.054  1.00  0.35           O  
ATOM   3048  CB  ASN A 403      19.396 -54.258  -4.822  1.00  0.35           C  
ATOM   3049  CG  ASN A 403      20.553 -54.434  -5.801  1.00  0.35           C  
ATOM   3050  OD1 ASN A 403      21.196 -53.448  -6.162  1.00  0.35           O  
ATOM   3051  ND2 ASN A 403      20.842 -55.681  -6.226  1.00  0.35           N  
ATOM   3052  N   GLN A 404      19.385 -51.287  -3.920  1.00  0.33           N  
ATOM   3053  CA  GLN A 404      18.985 -49.925  -3.585  1.00  0.33           C  
ATOM   3054  C   GLN A 404      17.752 -49.439  -4.343  1.00  0.33           C  
ATOM   3055  O   GLN A 404      17.659 -49.591  -5.552  1.00  0.33           O  
ATOM   3056  CB  GLN A 404      20.094 -48.922  -4.012  1.00  0.33           C  
ATOM   3057  CG  GLN A 404      21.491 -49.198  -3.413  1.00  0.33           C  
ATOM   3058  CD  GLN A 404      22.577 -48.464  -4.205  1.00  0.33           C  
ATOM   3059  OE1 GLN A 404      22.364 -47.387  -4.757  1.00  0.33           O  
ATOM   3060  NE2 GLN A 404      23.788 -49.068  -4.273  1.00  0.33           N  
ATOM   3061  N   VAL A 405      16.811 -48.759  -3.644  1.00  0.35           N  
ATOM   3062  CA  VAL A 405      15.811 -47.897  -4.277  1.00  0.35           C  
ATOM   3063  C   VAL A 405      15.674 -46.694  -3.347  1.00  0.35           C  
ATOM   3064  O   VAL A 405      15.651 -46.850  -2.129  1.00  0.35           O  
ATOM   3065  CB  VAL A 405      14.429 -48.528  -4.519  1.00  0.35           C  
ATOM   3066  CG1 VAL A 405      13.493 -47.542  -5.257  1.00  0.35           C  
ATOM   3067  CG2 VAL A 405      14.568 -49.808  -5.366  1.00  0.35           C  
ATOM   3068  N   ALA A 406      15.644 -45.455  -3.889  1.00  0.33           N  
ATOM   3069  CA  ALA A 406      15.683 -44.230  -3.107  1.00  0.33           C  
ATOM   3070  C   ALA A 406      14.319 -43.638  -2.734  1.00  0.33           C  
ATOM   3071  O   ALA A 406      13.325 -43.774  -3.444  1.00  0.33           O  
ATOM   3072  CB  ALA A 406      16.474 -43.159  -3.887  1.00  0.33           C  
ATOM   3073  N   THR A 407      14.257 -42.925  -1.586  1.00  0.35           N  
ATOM   3074  CA  THR A 407      13.181 -42.017  -1.203  1.00  0.35           C  
ATOM   3075  C   THR A 407      13.210 -40.751  -2.055  1.00  0.35           C  
ATOM   3076  O   THR A 407      14.269 -40.394  -2.571  1.00  0.35           O  
ATOM   3077  CB  THR A 407      13.242 -41.618   0.274  1.00  0.35           C  
ATOM   3078  OG1 THR A 407      14.585 -41.484   0.722  1.00  0.35           O  
ATOM   3079  CG2 THR A 407      12.614 -42.733   1.117  1.00  0.35           C  
ATOM   3080  N   PRO A 408      12.112 -40.021  -2.261  1.00  0.44           N  
ATOM   3081  CA  PRO A 408      12.141 -38.904  -3.191  1.00  0.44           C  
ATOM   3082  C   PRO A 408      12.498 -37.619  -2.469  1.00  0.44           C  
ATOM   3083  O   PRO A 408      11.663 -37.016  -1.797  1.00  0.44           O  
ATOM   3084  CB  PRO A 408      10.703 -38.830  -3.737  1.00  0.44           C  
ATOM   3085  CG  PRO A 408       9.836 -39.425  -2.621  1.00  0.44           C  
ATOM   3086  CD  PRO A 408      10.750 -40.472  -1.984  1.00  0.44           C  
ATOM   3087  N   THR A 409      13.740 -37.143  -2.659  1.00  0.55           N  
ATOM   3088  CA  THR A 409      14.205 -35.834  -2.209  1.00  0.55           C  
ATOM   3089  C   THR A 409      13.437 -34.701  -2.863  1.00  0.55           C  
ATOM   3090  O   THR A 409      13.394 -34.587  -4.086  1.00  0.55           O  
ATOM   3091  CB  THR A 409      15.679 -35.607  -2.518  1.00  0.55           C  
ATOM   3092  OG1 THR A 409      16.446 -36.719  -2.082  1.00  0.55           O  
ATOM   3093  CG2 THR A 409      16.227 -34.378  -1.777  1.00  0.55           C  
ATOM   3094  N   GLY A 410      12.805 -33.815  -2.067  1.00  0.67           N  
ATOM   3095  CA  GLY A 410      11.998 -32.725  -2.597  1.00  0.67           C  
ATOM   3096  C   GLY A 410      12.815 -31.583  -3.141  1.00  0.67           C  
ATOM   3097  O   GLY A 410      13.655 -31.011  -2.452  1.00  0.67           O  
ATOM   3098  N   THR A 411      12.551 -31.185  -4.396  1.00  0.81           N  
ATOM   3099  CA  THR A 411      13.204 -30.051  -5.029  1.00  0.81           C  
ATOM   3100  C   THR A 411      12.173 -28.985  -5.339  1.00  0.81           C  
ATOM   3101  O   THR A 411      11.153 -29.227  -5.976  1.00  0.81           O  
ATOM   3102  CB  THR A 411      13.981 -30.403  -6.297  1.00  0.81           C  
ATOM   3103  OG1 THR A 411      13.195 -31.073  -7.272  1.00  0.81           O  
ATOM   3104  CG2 THR A 411      15.108 -31.371  -5.924  1.00  0.81           C  
ATOM   3105  N   THR A 412      12.409 -27.752  -4.853  1.00  0.83           N  
ATOM   3106  CA  THR A 412      11.484 -26.635  -5.012  1.00  0.83           C  
ATOM   3107  C   THR A 412      12.234 -25.478  -5.625  1.00  0.83           C  
ATOM   3108  O   THR A 412      13.298 -25.092  -5.146  1.00  0.83           O  
ATOM   3109  CB  THR A 412      10.886 -26.166  -3.687  1.00  0.83           C  
ATOM   3110  OG1 THR A 412      10.076 -27.184  -3.117  1.00  0.83           O  
ATOM   3111  CG2 THR A 412       9.975 -24.938  -3.846  1.00  0.83           C  
ATOM   3112  N   GLU A 413      11.704 -24.877  -6.710  1.00  0.84           N  
ATOM   3113  CA  GLU A 413      12.317 -23.730  -7.351  1.00  0.84           C  
ATOM   3114  C   GLU A 413      11.627 -22.434  -6.948  1.00  0.84           C  
ATOM   3115  O   GLU A 413      10.404 -22.312  -6.994  1.00  0.84           O  
ATOM   3116  CB  GLU A 413      12.287 -23.840  -8.894  1.00  0.84           C  
ATOM   3117  CG  GLU A 413      12.959 -25.120  -9.445  1.00  0.84           C  
ATOM   3118  CD  GLU A 413      13.257 -25.002 -10.925  1.00  0.84           C  
ATOM   3119  OE1 GLU A 413      14.389 -25.375 -11.338  1.00  0.84           O  
ATOM   3120  OE2 GLU A 413      12.444 -24.430 -11.695  1.00  0.84           O  
ATOM   3121  N   VAL A 414      12.412 -21.419  -6.539  1.00  0.85           N  
ATOM   3122  CA  VAL A 414      11.920 -20.093  -6.203  1.00  0.85           C  
ATOM   3123  C   VAL A 414      12.584 -19.100  -7.144  1.00  0.85           C  
ATOM   3124  O   VAL A 414      13.794 -19.122  -7.357  1.00  0.85           O  
ATOM   3125  CB  VAL A 414      12.209 -19.700  -4.751  1.00  0.85           C  
ATOM   3126  CG1 VAL A 414      11.636 -18.302  -4.427  1.00  0.85           C  
ATOM   3127  CG2 VAL A 414      11.593 -20.745  -3.799  1.00  0.85           C  
ATOM   3128  N   ILE A 415      11.796 -18.197  -7.756  1.00  0.85           N  
ATOM   3129  CA  ILE A 415      12.294 -17.193  -8.684  1.00  0.85           C  
ATOM   3130  C   ILE A 415      12.354 -15.866  -7.951  1.00  0.85           C  
ATOM   3131  O   ILE A 415      11.363 -15.406  -7.388  1.00  0.85           O  
ATOM   3132  CB  ILE A 415      11.416 -17.109  -9.933  1.00  0.85           C  
ATOM   3133  CG1 ILE A 415      11.417 -18.481 -10.657  1.00  0.85           C  
ATOM   3134  CG2 ILE A 415      11.919 -15.982 -10.863  1.00  0.85           C  
ATOM   3135  CD1 ILE A 415      10.532 -18.542 -11.909  1.00  0.85           C  
ATOM   3136  N   ILE A 416      13.545 -15.235  -7.900  1.00  0.83           N  
ATOM   3137  CA  ILE A 416      13.770 -14.038  -7.104  1.00  0.83           C  
ATOM   3138  C   ILE A 416      14.316 -12.946  -8.015  1.00  0.83           C  
ATOM   3139  O   ILE A 416      15.394 -13.134  -8.584  1.00  0.83           O  
ATOM   3140  CB  ILE A 416      14.744 -14.284  -5.955  1.00  0.83           C  
ATOM   3141  CG1 ILE A 416      14.222 -15.445  -5.077  1.00  0.83           C  
ATOM   3142  CG2 ILE A 416      14.933 -12.991  -5.125  1.00  0.83           C  
ATOM   3143  CD1 ILE A 416      15.081 -15.715  -3.844  1.00  0.83           C  
ATOM   3144  N   PRO A 417      13.655 -11.802  -8.212  1.00  0.81           N  
ATOM   3145  CA  PRO A 417      14.213 -10.635  -8.890  1.00  0.81           C  
ATOM   3146  C   PRO A 417      15.622 -10.246  -8.475  1.00  0.81           C  
ATOM   3147  O   PRO A 417      15.961 -10.301  -7.290  1.00  0.81           O  
ATOM   3148  CB  PRO A 417      13.186  -9.525  -8.635  1.00  0.81           C  
ATOM   3149  CG  PRO A 417      11.862 -10.285  -8.543  1.00  0.81           C  
ATOM   3150  CD  PRO A 417      12.260 -11.580  -7.834  1.00  0.81           C  
ATOM   3151  N   CYS A 418      16.471  -9.822  -9.427  1.00  0.76           N  
ATOM   3152  CA  CYS A 418      17.894  -9.594  -9.196  1.00  0.76           C  
ATOM   3153  C   CYS A 418      18.212  -8.405  -8.307  1.00  0.76           C  
ATOM   3154  O   CYS A 418      19.315  -8.260  -7.790  1.00  0.76           O  
ATOM   3155  CB  CYS A 418      18.650  -9.456 -10.529  1.00  0.76           C  
ATOM   3156  SG  CYS A 418      18.547 -11.022 -11.426  1.00  0.76           S  
ATOM   3157  N   ASN A 419      17.220  -7.544  -8.055  1.00  0.79           N  
ATOM   3158  CA  ASN A 419      17.299  -6.469  -7.099  1.00  0.79           C  
ATOM   3159  C   ASN A 419      16.996  -6.925  -5.664  1.00  0.79           C  
ATOM   3160  O   ASN A 419      17.233  -6.178  -4.721  1.00  0.79           O  
ATOM   3161  CB  ASN A 419      16.372  -5.307  -7.548  1.00  0.79           C  
ATOM   3162  CG  ASN A 419      14.927  -5.770  -7.692  1.00  0.79           C  
ATOM   3163  OD1 ASN A 419      14.610  -6.644  -8.496  1.00  0.79           O  
ATOM   3164  ND2 ASN A 419      14.023  -5.190  -6.874  1.00  0.79           N  
ATOM   3165  N   TYR A 420      16.482  -8.163  -5.454  1.00  0.83           N  
ATOM   3166  CA  TYR A 420      16.219  -8.676  -4.115  1.00  0.83           C  
ATOM   3167  C   TYR A 420      17.139  -9.824  -3.738  1.00  0.83           C  
ATOM   3168  O   TYR A 420      17.267 -10.173  -2.566  1.00  0.83           O  
ATOM   3169  CB  TYR A 420      14.768  -9.207  -3.979  1.00  0.83           C  
ATOM   3170  CG  TYR A 420      13.724  -8.166  -4.281  1.00  0.83           C  
ATOM   3171  CD1 TYR A 420      13.791  -6.863  -3.759  1.00  0.83           C  
ATOM   3172  CD2 TYR A 420      12.632  -8.505  -5.096  1.00  0.83           C  
ATOM   3173  CE1 TYR A 420      12.803  -5.919  -4.074  1.00  0.83           C  
ATOM   3174  CE2 TYR A 420      11.645  -7.562  -5.413  1.00  0.83           C  
ATOM   3175  CZ  TYR A 420      11.737  -6.265  -4.902  1.00  0.83           C  
ATOM   3176  OH  TYR A 420      10.794  -5.283  -5.251  1.00  0.83           O  
ATOM   3177  N   ILE A 421      17.860 -10.416  -4.715  1.00  0.81           N  
ATOM   3178  CA  ILE A 421      18.758 -11.546  -4.495  1.00  0.81           C  
ATOM   3179  C   ILE A 421      19.904 -11.239  -3.535  1.00  0.81           C  
ATOM   3180  O   ILE A 421      20.355 -12.092  -2.772  1.00  0.81           O  
ATOM   3181  CB  ILE A 421      19.250 -12.163  -5.810  1.00  0.81           C  
ATOM   3182  CG1 ILE A 421      19.812 -13.597  -5.647  1.00  0.81           C  
ATOM   3183  CG2 ILE A 421      20.288 -11.256  -6.508  1.00  0.81           C  
ATOM   3184  CD1 ILE A 421      18.793 -14.638  -5.166  1.00  0.81           C  
ATOM   3185  N   GLY A 422      20.362  -9.966  -3.493  1.00  0.76           N  
ATOM   3186  CA  GLY A 422      21.382  -9.493  -2.560  1.00  0.76           C  
ATOM   3187  C   GLY A 422      21.005  -9.595  -1.103  1.00  0.76           C  
ATOM   3188  O   GLY A 422      21.867  -9.724  -0.247  1.00  0.76           O  
ATOM   3189  N   PHE A 423      19.696  -9.601  -0.779  1.00  0.78           N  
ATOM   3190  CA  PHE A 423      19.229  -9.774   0.587  1.00  0.78           C  
ATOM   3191  C   PHE A 423      19.157 -11.243   0.996  1.00  0.78           C  
ATOM   3192  O   PHE A 423      18.954 -11.567   2.163  1.00  0.78           O  
ATOM   3193  CB  PHE A 423      17.812  -9.178   0.782  1.00  0.78           C  
ATOM   3194  CG  PHE A 423      17.753  -7.709   0.472  1.00  0.78           C  
ATOM   3195  CD1 PHE A 423      18.557  -6.789   1.164  1.00  0.78           C  
ATOM   3196  CD2 PHE A 423      16.845  -7.226  -0.483  1.00  0.78           C  
ATOM   3197  CE1 PHE A 423      18.453  -5.415   0.912  1.00  0.78           C  
ATOM   3198  CE2 PHE A 423      16.751  -5.855  -0.752  1.00  0.78           C  
ATOM   3199  CZ  PHE A 423      17.551  -4.948  -0.049  1.00  0.78           C  
ATOM   3200  N   VAL A 424      19.318 -12.176   0.031  1.00  0.77           N  
ATOM   3201  CA  VAL A 424      19.300 -13.607   0.289  1.00  0.77           C  
ATOM   3202  C   VAL A 424      20.716 -14.153   0.269  1.00  0.77           C  
ATOM   3203  O   VAL A 424      21.079 -15.039   1.037  1.00  0.77           O  
ATOM   3204  CB  VAL A 424      18.465 -14.342  -0.761  1.00  0.77           C  
ATOM   3205  CG1 VAL A 424      18.337 -15.842  -0.417  1.00  0.77           C  
ATOM   3206  CG2 VAL A 424      17.063 -13.707  -0.835  1.00  0.77           C  
ATOM   3207  N   CYS A 425      21.585 -13.599  -0.601  1.00  0.72           N  
ATOM   3208  CA  CYS A 425      22.973 -14.009  -0.665  1.00  0.72           C  
ATOM   3209  C   CYS A 425      23.851 -13.243   0.301  1.00  0.72           C  
ATOM   3210  O   CYS A 425      24.930 -13.703   0.669  1.00  0.72           O  
ATOM   3211  CB  CYS A 425      23.532 -13.806  -2.093  1.00  0.72           C  
ATOM   3212  SG  CYS A 425      22.644 -14.818  -3.318  1.00  0.72           S  
ATOM   3213  N   GLY A 426      23.391 -12.071   0.775  1.00  0.66           N  
ATOM   3214  CA  GLY A 426      24.166 -11.215   1.654  1.00  0.66           C  
ATOM   3215  C   GLY A 426      25.409 -10.627   1.051  1.00  0.66           C  
ATOM   3216  O   GLY A 426      25.698 -10.766  -0.135  1.00  0.66           O  
ATOM   3217  N   ASN A 427      26.214  -9.957   1.895  1.00  0.65           N  
ATOM   3218  CA  ASN A 427      27.483  -9.392   1.469  1.00  0.65           C  
ATOM   3219  C   ASN A 427      28.586 -10.437   1.307  1.00  0.65           C  
ATOM   3220  O   ASN A 427      29.581 -10.173   0.644  1.00  0.65           O  
ATOM   3221  CB  ASN A 427      27.980  -8.316   2.470  1.00  0.65           C  
ATOM   3222  CG  ASN A 427      27.283  -6.979   2.236  1.00  0.65           C  
ATOM   3223  OD1 ASN A 427      26.531  -6.763   1.292  1.00  0.65           O  
ATOM   3224  ND2 ASN A 427      27.579  -6.000   3.127  1.00  0.65           N  
ATOM   3225  N   ASN A 428      28.434 -11.646   1.896  1.00  0.60           N  
ATOM   3226  CA  ASN A 428      29.488 -12.649   1.886  1.00  0.60           C  
ATOM   3227  C   ASN A 428      28.967 -14.086   1.881  1.00  0.60           C  
ATOM   3228  O   ASN A 428      29.744 -15.018   2.044  1.00  0.60           O  
ATOM   3229  CB  ASN A 428      30.349 -12.539   3.176  1.00  0.60           C  
ATOM   3230  CG  ASN A 428      31.333 -11.380   3.116  1.00  0.60           C  
ATOM   3231  OD1 ASN A 428      32.125 -11.241   2.189  1.00  0.60           O  
ATOM   3232  ND2 ASN A 428      31.366 -10.560   4.193  1.00  0.60           N  
ATOM   3233  N   GLY A 429      27.651 -14.336   1.693  1.00  0.66           N  
ATOM   3234  CA  GLY A 429      27.100 -15.688   1.828  1.00  0.66           C  
ATOM   3235  C   GLY A 429      26.616 -16.041   3.211  1.00  0.66           C  
ATOM   3236  O   GLY A 429      26.088 -17.124   3.438  1.00  0.66           O  
ATOM   3237  N   SER A 430      26.731 -15.121   4.185  1.00  0.77           N  
ATOM   3238  CA  SER A 430      26.352 -15.341   5.569  1.00  0.77           C  
ATOM   3239  C   SER A 430      24.867 -15.639   5.739  1.00  0.77           C  
ATOM   3240  O   SER A 430      24.469 -16.568   6.436  1.00  0.77           O  
ATOM   3241  CB  SER A 430      26.802 -14.158   6.487  1.00  0.77           C  
ATOM   3242  OG  SER A 430      27.281 -12.997   5.786  1.00  0.77           O  
ATOM   3243  N   GLU A 431      24.005 -14.885   5.037  1.00  0.81           N  
ATOM   3244  CA  GLU A 431      22.568 -15.054   5.000  1.00  0.81           C  
ATOM   3245  C   GLU A 431      22.090 -16.386   4.428  1.00  0.81           C  
ATOM   3246  O   GLU A 431      21.192 -17.015   4.979  1.00  0.81           O  
ATOM   3247  CB  GLU A 431      21.918 -13.836   4.290  1.00  0.81           C  
ATOM   3248  CG  GLU A 431      22.088 -12.514   5.099  1.00  0.81           C  
ATOM   3249  CD  GLU A 431      23.354 -11.694   4.822  1.00  0.81           C  
ATOM   3250  OE1 GLU A 431      23.224 -10.458   4.641  1.00  0.81           O  
ATOM   3251  OE2 GLU A 431      24.478 -12.268   4.782  1.00  0.81           O  
ATOM   3252  N   ILE A 432      22.697 -16.900   3.333  1.00  0.85           N  
ATOM   3253  CA  ILE A 432      22.328 -18.198   2.774  1.00  0.85           C  
ATOM   3254  C   ILE A 432      22.676 -19.348   3.708  1.00  0.85           C  
ATOM   3255  O   ILE A 432      21.853 -20.228   3.938  1.00  0.85           O  
ATOM   3256  CB  ILE A 432      22.799 -18.416   1.333  1.00  0.85           C  
ATOM   3257  CG1 ILE A 432      21.891 -19.446   0.623  1.00  0.85           C  
ATOM   3258  CG2 ILE A 432      24.291 -18.799   1.229  1.00  0.85           C  
ATOM   3259  CD1 ILE A 432      22.198 -19.558  -0.871  1.00  0.85           C  
ATOM   3260  N   GLU A 433      23.870 -19.298   4.355  1.00  0.84           N  
ATOM   3261  CA  GLU A 433      24.292 -20.254   5.365  1.00  0.84           C  
ATOM   3262  C   GLU A 433      23.355 -20.270   6.556  1.00  0.84           C  
ATOM   3263  O   GLU A 433      22.978 -21.325   7.062  1.00  0.84           O  
ATOM   3264  CB  GLU A 433      25.715 -19.945   5.888  1.00  0.84           C  
ATOM   3265  CG  GLU A 433      26.842 -20.272   4.882  1.00  0.84           C  
ATOM   3266  CD  GLU A 433      28.236 -20.098   5.491  1.00  0.84           C  
ATOM   3267  OE1 GLU A 433      29.223 -20.280   4.732  1.00  0.84           O  
ATOM   3268  OE2 GLU A 433      28.330 -19.794   6.710  1.00  0.84           O  
ATOM   3269  N   GLU A 434      22.912 -19.081   7.020  1.00  0.85           N  
ATOM   3270  CA  GLU A 434      21.895 -18.980   8.046  1.00  0.85           C  
ATOM   3271  C   GLU A 434      20.555 -19.559   7.626  1.00  0.85           C  
ATOM   3272  O   GLU A 434      19.971 -20.352   8.356  1.00  0.85           O  
ATOM   3273  CB  GLU A 434      21.731 -17.536   8.562  1.00  0.85           C  
ATOM   3274  CG  GLU A 434      20.735 -17.439   9.742  1.00  0.85           C  
ATOM   3275  CD  GLU A 434      20.982 -16.229  10.638  1.00  0.85           C  
ATOM   3276  OE1 GLU A 434      21.123 -16.455  11.869  1.00  0.85           O  
ATOM   3277  OE2 GLU A 434      21.040 -15.092  10.108  1.00  0.85           O  
ATOM   3278  N   ILE A 435      20.063 -19.260   6.405  1.00  0.87           N  
ATOM   3279  CA  ILE A 435      18.827 -19.847   5.899  1.00  0.87           C  
ATOM   3280  C   ILE A 435      18.894 -21.374   5.773  1.00  0.87           C  
ATOM   3281  O   ILE A 435      17.971 -22.055   6.215  1.00  0.87           O  
ATOM   3282  CB  ILE A 435      18.353 -19.193   4.602  1.00  0.87           C  
ATOM   3283  CG1 ILE A 435      18.029 -17.699   4.820  1.00  0.87           C  
ATOM   3284  CG2 ILE A 435      17.085 -19.894   4.063  1.00  0.87           C  
ATOM   3285  CD1 ILE A 435      17.992 -16.895   3.515  1.00  0.87           C  
ATOM   3286  N   GLU A 436      19.991 -21.960   5.233  1.00  0.88           N  
ATOM   3287  CA  GLU A 436      20.197 -23.405   5.173  1.00  0.88           C  
ATOM   3288  C   GLU A 436      20.221 -24.056   6.547  1.00  0.88           C  
ATOM   3289  O   GLU A 436      19.509 -25.014   6.834  1.00  0.88           O  
ATOM   3290  CB  GLU A 436      21.544 -23.743   4.480  1.00  0.88           C  
ATOM   3291  CG  GLU A 436      21.544 -23.536   2.948  1.00  0.88           C  
ATOM   3292  CD  GLU A 436      22.791 -24.133   2.299  1.00  0.88           C  
ATOM   3293  OE1 GLU A 436      22.617 -24.827   1.264  1.00  0.88           O  
ATOM   3294  OE2 GLU A 436      23.911 -23.911   2.823  1.00  0.88           O  
ATOM   3295  N   LYS A 437      21.002 -23.475   7.473  1.00  0.89           N  
ATOM   3296  CA  LYS A 437      21.111 -23.912   8.850  1.00  0.89           C  
ATOM   3297  C   LYS A 437      19.807 -23.827   9.641  1.00  0.89           C  
ATOM   3298  O   LYS A 437      19.483 -24.698  10.444  1.00  0.89           O  
ATOM   3299  CB  LYS A 437      22.197 -23.040   9.511  1.00  0.89           C  
ATOM   3300  CG  LYS A 437      22.485 -23.292  10.995  1.00  0.89           C  
ATOM   3301  CD  LYS A 437      23.497 -22.257  11.508  1.00  0.89           C  
ATOM   3302  CE  LYS A 437      23.759 -22.352  13.009  1.00  0.89           C  
ATOM   3303  NZ  LYS A 437      24.585 -21.202  13.437  1.00  0.89           N  
ATOM   3304  N   MET A 438      19.015 -22.757   9.442  1.00  0.89           N  
ATOM   3305  CA  MET A 438      17.696 -22.632  10.021  1.00  0.89           C  
ATOM   3306  C   MET A 438      16.661 -23.575   9.410  1.00  0.89           C  
ATOM   3307  O   MET A 438      15.778 -24.079  10.107  1.00  0.89           O  
ATOM   3308  CB  MET A 438      17.196 -21.170   9.955  1.00  0.89           C  
ATOM   3309  CG  MET A 438      17.923 -20.223  10.930  1.00  0.89           C  
ATOM   3310  SD  MET A 438      17.312 -18.509  10.875  1.00  0.89           S  
ATOM   3311  CE  MET A 438      15.772 -18.794  11.794  1.00  0.89           C  
ATOM   3312  N   SER A 439      16.704 -23.822   8.087  1.00  0.89           N  
ATOM   3313  CA  SER A 439      15.705 -24.613   7.389  1.00  0.89           C  
ATOM   3314  C   SER A 439      15.878 -26.122   7.451  1.00  0.89           C  
ATOM   3315  O   SER A 439      14.898 -26.835   7.647  1.00  0.89           O  
ATOM   3316  CB  SER A 439      15.538 -24.191   5.911  1.00  0.89           C  
ATOM   3317  OG  SER A 439      16.650 -24.571   5.101  1.00  0.89           O  
ATOM   3318  N   GLY A 440      17.127 -26.611   7.279  1.00  0.88           N  
ATOM   3319  CA  GLY A 440      17.496 -28.012   7.080  1.00  0.88           C  
ATOM   3320  C   GLY A 440      17.759 -28.316   5.629  1.00  0.88           C  
ATOM   3321  O   GLY A 440      18.547 -29.191   5.288  1.00  0.88           O  
ATOM   3322  N   ALA A 441      17.149 -27.531   4.723  1.00  0.88           N  
ATOM   3323  CA  ALA A 441      17.272 -27.717   3.294  1.00  0.88           C  
ATOM   3324  C   ALA A 441      18.520 -27.052   2.722  1.00  0.88           C  
ATOM   3325  O   ALA A 441      18.935 -25.993   3.172  1.00  0.88           O  
ATOM   3326  CB  ALA A 441      16.051 -27.125   2.559  1.00  0.88           C  
ATOM   3327  N   SER A 442      19.106 -27.647   1.657  1.00  0.87           N  
ATOM   3328  CA  SER A 442      20.236 -27.065   0.925  1.00  0.87           C  
ATOM   3329  C   SER A 442      19.710 -26.139  -0.154  1.00  0.87           C  
ATOM   3330  O   SER A 442      18.669 -26.403  -0.765  1.00  0.87           O  
ATOM   3331  CB  SER A 442      21.178 -28.137   0.296  1.00  0.87           C  
ATOM   3332  OG  SER A 442      22.216 -27.601  -0.535  1.00  0.87           O  
ATOM   3333  N   ILE A 443      20.390 -24.996  -0.364  1.00  0.88           N  
ATOM   3334  CA  ILE A 443      19.894 -23.897  -1.173  1.00  0.88           C  
ATOM   3335  C   ILE A 443      20.927 -23.437  -2.187  1.00  0.88           C  
ATOM   3336  O   ILE A 443      21.939 -22.812  -1.878  1.00  0.88           O  
ATOM   3337  CB  ILE A 443      19.449 -22.719  -0.312  1.00  0.88           C  
ATOM   3338  CG1 ILE A 443      18.367 -23.184   0.687  1.00  0.88           C  
ATOM   3339  CG2 ILE A 443      18.904 -21.577  -1.198  1.00  0.88           C  
ATOM   3340  CD1 ILE A 443      17.996 -22.118   1.708  1.00  0.88           C  
ATOM   3341  N   THR A 444      20.646 -23.671  -3.481  1.00  0.84           N  
ATOM   3342  CA  THR A 444      21.566 -23.336  -4.562  1.00  0.84           C  
ATOM   3343  C   THR A 444      21.023 -22.162  -5.336  1.00  0.84           C  
ATOM   3344  O   THR A 444      19.998 -22.252  -6.008  1.00  0.84           O  
ATOM   3345  CB  THR A 444      21.780 -24.476  -5.550  1.00  0.84           C  
ATOM   3346  OG1 THR A 444      22.354 -25.589  -4.886  1.00  0.84           O  
ATOM   3347  CG2 THR A 444      22.764 -24.110  -6.674  1.00  0.84           C  
ATOM   3348  N   VAL A 445      21.718 -21.010  -5.274  1.00  0.83           N  
ATOM   3349  CA  VAL A 445      21.400 -19.834  -6.071  1.00  0.83           C  
ATOM   3350  C   VAL A 445      22.078 -19.953  -7.421  1.00  0.83           C  
ATOM   3351  O   VAL A 445      23.285 -20.165  -7.499  1.00  0.83           O  
ATOM   3352  CB  VAL A 445      21.858 -18.534  -5.407  1.00  0.83           C  
ATOM   3353  CG1 VAL A 445      21.570 -17.302  -6.293  1.00  0.83           C  
ATOM   3354  CG2 VAL A 445      21.125 -18.385  -4.063  1.00  0.83           C  
ATOM   3355  N   HIS A 446      21.312 -19.814  -8.516  1.00  0.79           N  
ATOM   3356  CA  HIS A 446      21.851 -19.744  -9.859  1.00  0.79           C  
ATOM   3357  C   HIS A 446      21.796 -18.312 -10.327  1.00  0.79           C  
ATOM   3358  O   HIS A 446      20.715 -17.731 -10.397  1.00  0.79           O  
ATOM   3359  CB  HIS A 446      20.995 -20.549 -10.858  1.00  0.79           C  
ATOM   3360  CG  HIS A 446      21.045 -22.013 -10.612  1.00  0.79           C  
ATOM   3361  ND1 HIS A 446      22.196 -22.700 -10.927  1.00  0.79           N  
ATOM   3362  CD2 HIS A 446      20.122 -22.853 -10.084  1.00  0.79           C  
ATOM   3363  CE1 HIS A 446      21.957 -23.944 -10.581  1.00  0.79           C  
ATOM   3364  NE2 HIS A 446      20.713 -24.098 -10.064  1.00  0.79           N  
ATOM   3365  N   ASP A 447      22.957 -17.717 -10.673  1.00  0.66           N  
ATOM   3366  CA  ASP A 447      23.066 -16.358 -11.162  1.00  0.66           C  
ATOM   3367  C   ASP A 447      22.185 -16.060 -12.377  1.00  0.66           C  
ATOM   3368  O   ASP A 447      21.989 -16.943 -13.218  1.00  0.66           O  
ATOM   3369  CB  ASP A 447      24.532 -16.069 -11.558  1.00  0.66           C  
ATOM   3370  CG  ASP A 447      25.351 -15.887 -10.300  1.00  0.66           C  
ATOM   3371  OD1 ASP A 447      25.030 -14.928  -9.550  1.00  0.66           O  
ATOM   3372  OD2 ASP A 447      26.284 -16.695 -10.080  1.00  0.66           O  
ATOM   3373  N   PRO A 448      21.609 -14.865 -12.536  1.00  0.66           N  
ATOM   3374  CA  PRO A 448      20.943 -14.489 -13.772  1.00  0.66           C  
ATOM   3375  C   PRO A 448      21.857 -14.576 -14.969  1.00  0.66           C  
ATOM   3376  O   PRO A 448      22.917 -13.948 -15.003  1.00  0.66           O  
ATOM   3377  CB  PRO A 448      20.464 -13.056 -13.529  1.00  0.66           C  
ATOM   3378  CG  PRO A 448      21.494 -12.495 -12.544  1.00  0.66           C  
ATOM   3379  CD  PRO A 448      21.840 -13.704 -11.674  1.00  0.66           C  
ATOM   3380  N   LYS A 449      21.462 -15.338 -16.001  1.00  0.60           N  
ATOM   3381  CA  LYS A 449      22.172 -15.326 -17.256  1.00  0.60           C  
ATOM   3382  C   LYS A 449      22.102 -13.939 -17.871  1.00  0.60           C  
ATOM   3383  O   LYS A 449      21.051 -13.312 -17.840  1.00  0.60           O  
ATOM   3384  CB  LYS A 449      21.601 -16.404 -18.199  1.00  0.60           C  
ATOM   3385  CG  LYS A 449      22.681 -17.086 -19.043  1.00  0.60           C  
ATOM   3386  CD  LYS A 449      22.162 -18.381 -19.686  1.00  0.60           C  
ATOM   3387  CE  LYS A 449      23.282 -19.200 -20.327  1.00  0.60           C  
ATOM   3388  NZ  LYS A 449      22.774 -20.528 -20.735  1.00  0.60           N  
ATOM   3389  N   ALA A 450      23.230 -13.407 -18.385  1.00  0.58           N  
ATOM   3390  CA  ALA A 450      23.372 -12.002 -18.716  1.00  0.58           C  
ATOM   3391  C   ALA A 450      22.247 -11.393 -19.566  1.00  0.58           C  
ATOM   3392  O   ALA A 450      22.121 -11.656 -20.759  1.00  0.58           O  
ATOM   3393  CB  ALA A 450      24.750 -11.791 -19.378  1.00  0.58           C  
ATOM   3394  N   GLY A 451      21.403 -10.551 -18.921  1.00  0.61           N  
ATOM   3395  CA  GLY A 451      20.181 -10.006 -19.504  1.00  0.61           C  
ATOM   3396  C   GLY A 451      18.888 -10.472 -18.871  1.00  0.61           C  
ATOM   3397  O   GLY A 451      17.858  -9.850 -19.106  1.00  0.61           O  
ATOM   3398  N   ASP A 452      18.880 -11.535 -18.035  1.00  0.69           N  
ATOM   3399  CA  ASP A 452      17.713 -11.882 -17.236  1.00  0.69           C  
ATOM   3400  C   ASP A 452      17.560 -10.926 -16.045  1.00  0.69           C  
ATOM   3401  O   ASP A 452      18.527 -10.403 -15.490  1.00  0.69           O  
ATOM   3402  CB  ASP A 452      17.739 -13.369 -16.773  1.00  0.69           C  
ATOM   3403  CG  ASP A 452      16.346 -13.953 -16.538  1.00  0.69           C  
ATOM   3404  OD1 ASP A 452      15.480 -13.254 -15.939  1.00  0.69           O  
ATOM   3405  OD2 ASP A 452      16.134 -15.118 -16.954  1.00  0.69           O  
ATOM   3406  N   ALA A 453      16.304 -10.694 -15.624  1.00  0.73           N  
ATOM   3407  CA  ALA A 453      15.941  -9.839 -14.523  1.00  0.73           C  
ATOM   3408  C   ALA A 453      15.686 -10.661 -13.260  1.00  0.73           C  
ATOM   3409  O   ALA A 453      15.458 -10.102 -12.183  1.00  0.73           O  
ATOM   3410  CB  ALA A 453      14.671  -9.046 -14.904  1.00  0.73           C  
ATOM   3411  N   ASN A 454      15.758 -12.012 -13.345  1.00  0.77           N  
ATOM   3412  CA  ASN A 454      15.506 -12.885 -12.215  1.00  0.77           C  
ATOM   3413  C   ASN A 454      16.616 -13.901 -11.987  1.00  0.77           C  
ATOM   3414  O   ASN A 454      17.173 -14.490 -12.905  1.00  0.77           O  
ATOM   3415  CB  ASN A 454      14.193 -13.684 -12.355  1.00  0.77           C  
ATOM   3416  CG  ASN A 454      13.047 -12.789 -12.803  1.00  0.77           C  
ATOM   3417  OD1 ASN A 454      12.352 -12.182 -11.990  1.00  0.77           O  
ATOM   3418  ND2 ASN A 454      12.826 -12.721 -14.139  1.00  0.77           N  
ATOM   3419  N   SER A 455      16.945 -14.149 -10.705  1.00  0.79           N  
ATOM   3420  CA  SER A 455      17.748 -15.284 -10.277  1.00  0.79           C  
ATOM   3421  C   SER A 455      16.818 -16.442  -9.975  1.00  0.79           C  
ATOM   3422  O   SER A 455      15.675 -16.255  -9.558  1.00  0.79           O  
ATOM   3423  CB  SER A 455      18.570 -14.946  -8.998  1.00  0.79           C  
ATOM   3424  OG  SER A 455      19.155 -16.086  -8.361  1.00  0.79           O  
ATOM   3425  N   LYS A 456      17.306 -17.684 -10.158  1.00  0.83           N  
ATOM   3426  CA  LYS A 456      16.590 -18.871  -9.735  1.00  0.83           C  
ATOM   3427  C   LYS A 456      17.282 -19.468  -8.528  1.00  0.83           C  
ATOM   3428  O   LYS A 456      18.480 -19.743  -8.541  1.00  0.83           O  
ATOM   3429  CB  LYS A 456      16.517 -19.950 -10.848  1.00  0.83           C  
ATOM   3430  CG  LYS A 456      15.965 -21.310 -10.378  1.00  0.83           C  
ATOM   3431  CD  LYS A 456      15.940 -22.383 -11.476  1.00  0.83           C  
ATOM   3432  CE  LYS A 456      14.744 -22.253 -12.423  1.00  0.83           C  
ATOM   3433  NZ  LYS A 456      14.553 -23.506 -13.177  1.00  0.83           N  
ATOM   3434  N   VAL A 457      16.516 -19.728  -7.455  1.00  0.88           N  
ATOM   3435  CA  VAL A 457      17.010 -20.366  -6.252  1.00  0.88           C  
ATOM   3436  C   VAL A 457      16.386 -21.742  -6.149  1.00  0.88           C  
ATOM   3437  O   VAL A 457      15.166 -21.895  -6.126  1.00  0.88           O  
ATOM   3438  CB  VAL A 457      16.667 -19.558  -5.012  1.00  0.88           C  
ATOM   3439  CG1 VAL A 457      17.282 -20.184  -3.751  1.00  0.88           C  
ATOM   3440  CG2 VAL A 457      17.231 -18.141  -5.189  1.00  0.88           C  
ATOM   3441  N   VAL A 458      17.221 -22.795  -6.099  1.00  0.88           N  
ATOM   3442  CA  VAL A 458      16.774 -24.175  -6.032  1.00  0.88           C  
ATOM   3443  C   VAL A 458      16.938 -24.648  -4.604  1.00  0.88           C  
ATOM   3444  O   VAL A 458      18.018 -24.556  -4.026  1.00  0.88           O  
ATOM   3445  CB  VAL A 458      17.563 -25.084  -6.971  1.00  0.88           C  
ATOM   3446  CG1 VAL A 458      17.119 -26.555  -6.840  1.00  0.88           C  
ATOM   3447  CG2 VAL A 458      17.341 -24.601  -8.415  1.00  0.88           C  
ATOM   3448  N   ILE A 459      15.853 -25.156  -3.995  1.00  0.91           N  
ATOM   3449  CA  ILE A 459      15.813 -25.561  -2.604  1.00  0.91           C  
ATOM   3450  C   ILE A 459      15.601 -27.063  -2.556  1.00  0.91           C  
ATOM   3451  O   ILE A 459      14.645 -27.582  -3.130  1.00  0.91           O  
ATOM   3452  CB  ILE A 459      14.663 -24.882  -1.863  1.00  0.91           C  
ATOM   3453  CG1 ILE A 459      14.699 -23.344  -2.041  1.00  0.91           C  
ATOM   3454  CG2 ILE A 459      14.714 -25.276  -0.373  1.00  0.91           C  
ATOM   3455  CD1 ILE A 459      13.495 -22.627  -1.417  1.00  0.91           C  
ATOM   3456  N   CYS A 460      16.491 -27.804  -1.868  1.00  0.88           N  
ATOM   3457  CA  CYS A 460      16.488 -29.257  -1.861  1.00  0.88           C  
ATOM   3458  C   CYS A 460      16.419 -29.815  -0.443  1.00  0.88           C  
ATOM   3459  O   CYS A 460      17.287 -29.541   0.384  1.00  0.88           O  
ATOM   3460  CB  CYS A 460      17.778 -29.792  -2.542  1.00  0.88           C  
ATOM   3461  SG  CYS A 460      17.892 -29.325  -4.302  1.00  0.88           S  
ATOM   3462  N   GLY A 461      15.388 -30.627  -0.121  1.00  0.87           N  
ATOM   3463  CA  GLY A 461      15.229 -31.197   1.215  1.00  0.87           C  
ATOM   3464  C   GLY A 461      13.889 -31.868   1.346  1.00  0.87           C  
ATOM   3465  O   GLY A 461      13.207 -32.107   0.351  1.00  0.87           O  
ATOM   3466  N   ASP A 462      13.460 -32.183   2.579  1.00  0.88           N  
ATOM   3467  CA  ASP A 462      12.130 -32.697   2.866  1.00  0.88           C  
ATOM   3468  C   ASP A 462      11.035 -31.632   2.681  1.00  0.88           C  
ATOM   3469  O   ASP A 462      11.337 -30.437   2.718  1.00  0.88           O  
ATOM   3470  CB  ASP A 462      12.081 -33.306   4.297  1.00  0.88           C  
ATOM   3471  CG  ASP A 462      12.373 -34.803   4.285  1.00  0.88           C  
ATOM   3472  OD1 ASP A 462      12.135 -35.442   3.228  1.00  0.88           O  
ATOM   3473  OD2 ASP A 462      12.737 -35.335   5.362  1.00  0.88           O  
ATOM   3474  N   PRO A 463       9.750 -31.964   2.460  1.00  0.87           N  
ATOM   3475  CA  PRO A 463       8.699 -30.992   2.149  1.00  0.87           C  
ATOM   3476  C   PRO A 463       8.439 -29.981   3.253  1.00  0.87           C  
ATOM   3477  O   PRO A 463       7.894 -28.916   2.978  1.00  0.87           O  
ATOM   3478  CB  PRO A 463       7.465 -31.846   1.801  1.00  0.87           C  
ATOM   3479  CG  PRO A 463       7.729 -33.199   2.465  1.00  0.87           C  
ATOM   3480  CD  PRO A 463       9.249 -33.339   2.385  1.00  0.87           C  
ATOM   3481  N   GLU A 464       8.795 -30.290   4.513  1.00  0.88           N  
ATOM   3482  CA  GLU A 464       8.775 -29.322   5.588  1.00  0.88           C  
ATOM   3483  C   GLU A 464       9.957 -28.361   5.540  1.00  0.88           C  
ATOM   3484  O   GLU A 464       9.807 -27.152   5.706  1.00  0.88           O  
ATOM   3485  CB  GLU A 464       8.678 -30.022   6.954  1.00  0.88           C  
ATOM   3486  CG  GLU A 464       7.411 -30.904   7.054  1.00  0.88           C  
ATOM   3487  CD  GLU A 464       6.970 -31.135   8.497  1.00  0.88           C  
ATOM   3488  OE1 GLU A 464       5.733 -31.250   8.695  1.00  0.88           O  
ATOM   3489  OE2 GLU A 464       7.844 -31.170   9.397  1.00  0.88           O  
ATOM   3490  N   GLU A 465      11.173 -28.873   5.263  1.00  0.92           N  
ATOM   3491  CA  GLU A 465      12.392 -28.096   5.155  1.00  0.92           C  
ATOM   3492  C   GLU A 465      12.391 -27.120   3.994  1.00  0.92           C  
ATOM   3493  O   GLU A 465      12.773 -25.958   4.129  1.00  0.92           O  
ATOM   3494  CB  GLU A 465      13.603 -29.022   4.969  1.00  0.92           C  
ATOM   3495  CG  GLU A 465      13.777 -30.072   6.082  1.00  0.92           C  
ATOM   3496  CD  GLU A 465      15.020 -30.903   5.787  1.00  0.92           C  
ATOM   3497  OE1 GLU A 465      15.854 -31.051   6.712  1.00  0.92           O  
ATOM   3498  OE2 GLU A 465      15.140 -31.364   4.619  1.00  0.92           O  
ATOM   3499  N   THR A 466      11.919 -27.565   2.811  1.00  0.90           N  
ATOM   3500  CA  THR A 466      11.791 -26.733   1.615  1.00  0.90           C  
ATOM   3501  C   THR A 466      10.829 -25.579   1.809  1.00  0.90           C  
ATOM   3502  O   THR A 466      11.114 -24.440   1.447  1.00  0.90           O  
ATOM   3503  CB  THR A 466      11.381 -27.497   0.356  1.00  0.90           C  
ATOM   3504  OG1 THR A 466      10.170 -28.219   0.523  1.00  0.90           O  
ATOM   3505  CG2 THR A 466      12.462 -28.522  -0.001  1.00  0.90           C  
ATOM   3506  N   LYS A 467       9.682 -25.855   2.456  1.00  0.88           N  
ATOM   3507  CA  LYS A 467       8.707 -24.873   2.870  1.00  0.88           C  
ATOM   3508  C   LYS A 467       9.267 -23.883   3.885  1.00  0.88           C  
ATOM   3509  O   LYS A 467       9.084 -22.679   3.776  1.00  0.88           O  
ATOM   3510  CB  LYS A 467       7.468 -25.612   3.426  1.00  0.88           C  
ATOM   3511  CG  LYS A 467       6.295 -24.693   3.788  1.00  0.88           C  
ATOM   3512  CD  LYS A 467       5.091 -25.480   4.326  1.00  0.88           C  
ATOM   3513  CE  LYS A 467       3.938 -24.566   4.740  1.00  0.88           C  
ATOM   3514  NZ  LYS A 467       2.875 -25.358   5.395  1.00  0.88           N  
ATOM   3515  N   LYS A 468      10.022 -24.374   4.889  1.00  0.91           N  
ATOM   3516  CA  LYS A 468      10.687 -23.546   5.876  1.00  0.91           C  
ATOM   3517  C   LYS A 468      11.748 -22.628   5.279  1.00  0.91           C  
ATOM   3518  O   LYS A 468      11.822 -21.445   5.601  1.00  0.91           O  
ATOM   3519  CB  LYS A 468      11.281 -24.473   6.955  1.00  0.91           C  
ATOM   3520  CG  LYS A 468      11.772 -23.793   8.238  1.00  0.91           C  
ATOM   3521  CD  LYS A 468      12.238 -24.867   9.236  1.00  0.91           C  
ATOM   3522  CE  LYS A 468      12.724 -24.308  10.572  1.00  0.91           C  
ATOM   3523  NZ  LYS A 468      13.619 -25.288  11.228  1.00  0.91           N  
ATOM   3524  N   ALA A 469      12.564 -23.150   4.339  1.00  0.92           N  
ATOM   3525  CA  ALA A 469      13.518 -22.390   3.558  1.00  0.92           C  
ATOM   3526  C   ALA A 469      12.871 -21.315   2.700  1.00  0.92           C  
ATOM   3527  O   ALA A 469      13.329 -20.178   2.678  1.00  0.92           O  
ATOM   3528  CB  ALA A 469      14.302 -23.349   2.644  1.00  0.92           C  
ATOM   3529  N   GLN A 470      11.753 -21.633   2.013  1.00  0.91           N  
ATOM   3530  CA  GLN A 470      10.983 -20.667   1.253  1.00  0.91           C  
ATOM   3531  C   GLN A 470      10.452 -19.528   2.112  1.00  0.91           C  
ATOM   3532  O   GLN A 470      10.608 -18.357   1.775  1.00  0.91           O  
ATOM   3533  CB  GLN A 470       9.802 -21.359   0.531  1.00  0.91           C  
ATOM   3534  CG  GLN A 470       9.017 -20.407  -0.401  1.00  0.91           C  
ATOM   3535  CD  GLN A 470       7.847 -21.101  -1.099  1.00  0.91           C  
ATOM   3536  OE1 GLN A 470       7.344 -22.148  -0.702  1.00  0.91           O  
ATOM   3537  NE2 GLN A 470       7.380 -20.468  -2.204  1.00  0.91           N  
ATOM   3538  N   SER A 471       9.883 -19.861   3.290  1.00  0.90           N  
ATOM   3539  CA  SER A 471       9.402 -18.886   4.265  1.00  0.90           C  
ATOM   3540  C   SER A 471      10.500 -17.977   4.791  1.00  0.90           C  
ATOM   3541  O   SER A 471      10.337 -16.764   4.909  1.00  0.90           O  
ATOM   3542  CB  SER A 471       8.724 -19.567   5.480  1.00  0.90           C  
ATOM   3543  OG  SER A 471       7.576 -20.310   5.070  1.00  0.90           O  
ATOM   3544  N   LEU A 472      11.685 -18.542   5.096  1.00  0.91           N  
ATOM   3545  CA  LEU A 472      12.857 -17.789   5.498  1.00  0.91           C  
ATOM   3546  C   LEU A 472      13.411 -16.881   4.414  1.00  0.91           C  
ATOM   3547  O   LEU A 472      13.725 -15.724   4.675  1.00  0.91           O  
ATOM   3548  CB  LEU A 472      13.953 -18.747   6.001  1.00  0.91           C  
ATOM   3549  CG  LEU A 472      13.639 -19.358   7.380  1.00  0.91           C  
ATOM   3550  CD1 LEU A 472      14.493 -20.609   7.629  1.00  0.91           C  
ATOM   3551  CD2 LEU A 472      13.839 -18.329   8.503  1.00  0.91           C  
ATOM   3552  N   ILE A 473      13.488 -17.346   3.151  1.00  0.90           N  
ATOM   3553  CA  ILE A 473      13.893 -16.525   2.012  1.00  0.90           C  
ATOM   3554  C   ILE A 473      12.993 -15.309   1.845  1.00  0.90           C  
ATOM   3555  O   ILE A 473      13.471 -14.188   1.675  1.00  0.90           O  
ATOM   3556  CB  ILE A 473      13.908 -17.361   0.731  1.00  0.90           C  
ATOM   3557  CG1 ILE A 473      15.106 -18.340   0.758  1.00  0.90           C  
ATOM   3558  CG2 ILE A 473      13.950 -16.497  -0.551  1.00  0.90           C  
ATOM   3559  CD1 ILE A 473      14.992 -19.469  -0.272  1.00  0.90           C  
ATOM   3560  N   HIS A 474      11.660 -15.490   1.965  1.00  0.86           N  
ATOM   3561  CA  HIS A 474      10.714 -14.387   1.964  1.00  0.86           C  
ATOM   3562  C   HIS A 474      10.936 -13.405   3.111  1.00  0.86           C  
ATOM   3563  O   HIS A 474      10.972 -12.193   2.905  1.00  0.86           O  
ATOM   3564  CB  HIS A 474       9.263 -14.913   1.982  1.00  0.86           C  
ATOM   3565  CG  HIS A 474       8.881 -15.655   0.739  1.00  0.86           C  
ATOM   3566  ND1 HIS A 474       7.606 -16.172   0.657  1.00  0.86           N  
ATOM   3567  CD2 HIS A 474       9.560 -15.899  -0.413  1.00  0.86           C  
ATOM   3568  CE1 HIS A 474       7.531 -16.722  -0.535  1.00  0.86           C  
ATOM   3569  NE2 HIS A 474       8.689 -16.586  -1.229  1.00  0.86           N  
ATOM   3570  N   ALA A 475      11.161 -13.907   4.342  1.00  0.87           N  
ATOM   3571  CA  ALA A 475      11.449 -13.099   5.511  1.00  0.87           C  
ATOM   3572  C   ALA A 475      12.739 -12.274   5.419  1.00  0.87           C  
ATOM   3573  O   ALA A 475      12.748 -11.093   5.754  1.00  0.87           O  
ATOM   3574  CB  ALA A 475      11.461 -14.000   6.762  1.00  0.87           C  
ATOM   3575  N   PHE A 476      13.853 -12.856   4.918  1.00  0.86           N  
ATOM   3576  CA  PHE A 476      15.115 -12.157   4.688  1.00  0.86           C  
ATOM   3577  C   PHE A 476      14.989 -11.027   3.670  1.00  0.86           C  
ATOM   3578  O   PHE A 476      15.480  -9.921   3.895  1.00  0.86           O  
ATOM   3579  CB  PHE A 476      16.240 -13.141   4.271  1.00  0.86           C  
ATOM   3580  CG  PHE A 476      16.985 -13.651   5.479  1.00  0.86           C  
ATOM   3581  CD1 PHE A 476      18.186 -13.035   5.869  1.00  0.86           C  
ATOM   3582  CD2 PHE A 476      16.528 -14.749   6.224  1.00  0.86           C  
ATOM   3583  CE1 PHE A 476      18.922 -13.519   6.958  1.00  0.86           C  
ATOM   3584  CE2 PHE A 476      17.264 -15.239   7.310  1.00  0.86           C  
ATOM   3585  CZ  PHE A 476      18.466 -14.628   7.674  1.00  0.86           C  
ATOM   3586  N   ILE A 477      14.252 -11.256   2.557  1.00  0.85           N  
ATOM   3587  CA  ILE A 477      13.906 -10.220   1.583  1.00  0.85           C  
ATOM   3588  C   ILE A 477      13.112  -9.092   2.229  1.00  0.85           C  
ATOM   3589  O   ILE A 477      13.448  -7.922   2.071  1.00  0.85           O  
ATOM   3590  CB  ILE A 477      13.147 -10.799   0.381  1.00  0.85           C  
ATOM   3591  CG1 ILE A 477      14.084 -11.704  -0.451  1.00  0.85           C  
ATOM   3592  CG2 ILE A 477      12.537  -9.689  -0.513  1.00  0.85           C  
ATOM   3593  CD1 ILE A 477      13.336 -12.595  -1.452  1.00  0.85           C  
ATOM   3594  N   PHE A 478      12.082  -9.412   3.046  1.00  0.80           N  
ATOM   3595  CA  PHE A 478      11.324  -8.403   3.771  1.00  0.80           C  
ATOM   3596  C   PHE A 478      12.149  -7.607   4.771  1.00  0.80           C  
ATOM   3597  O   PHE A 478      12.078  -6.383   4.807  1.00  0.80           O  
ATOM   3598  CB  PHE A 478      10.095  -9.016   4.493  1.00  0.80           C  
ATOM   3599  CG  PHE A 478       8.943  -9.179   3.540  1.00  0.80           C  
ATOM   3600  CD1 PHE A 478       8.390  -8.050   2.915  1.00  0.80           C  
ATOM   3601  CD2 PHE A 478       8.385 -10.439   3.271  1.00  0.80           C  
ATOM   3602  CE1 PHE A 478       7.331  -8.178   2.010  1.00  0.80           C  
ATOM   3603  CE2 PHE A 478       7.329 -10.575   2.362  1.00  0.80           C  
ATOM   3604  CZ  PHE A 478       6.803  -9.443   1.730  1.00  0.80           C  
ATOM   3605  N   CYS A 479      13.004  -8.270   5.570  1.00  0.80           N  
ATOM   3606  CA  CYS A 479      13.916  -7.615   6.493  1.00  0.80           C  
ATOM   3607  C   CYS A 479      14.910  -6.690   5.815  1.00  0.80           C  
ATOM   3608  O   CYS A 479      15.206  -5.617   6.336  1.00  0.80           O  
ATOM   3609  CB  CYS A 479      14.667  -8.641   7.376  1.00  0.80           C  
ATOM   3610  SG  CYS A 479      13.563  -9.377   8.624  1.00  0.80           S  
ATOM   3611  N   GLY A 480      15.422  -7.058   4.622  1.00  0.71           N  
ATOM   3612  CA  GLY A 480      16.281  -6.180   3.834  1.00  0.71           C  
ATOM   3613  C   GLY A 480      15.598  -4.950   3.292  1.00  0.71           C  
ATOM   3614  O   GLY A 480      16.160  -3.861   3.310  1.00  0.71           O  
ATOM   3615  N   LEU A 481      14.333  -5.088   2.857  1.00  0.73           N  
ATOM   3616  CA  LEU A 481      13.526  -4.011   2.306  1.00  0.73           C  
ATOM   3617  C   LEU A 481      13.010  -3.009   3.326  1.00  0.73           C  
ATOM   3618  O   LEU A 481      12.509  -1.951   2.963  1.00  0.73           O  
ATOM   3619  CB  LEU A 481      12.316  -4.593   1.540  1.00  0.73           C  
ATOM   3620  CG  LEU A 481      12.696  -5.276   0.215  1.00  0.73           C  
ATOM   3621  CD1 LEU A 481      11.502  -6.071  -0.336  1.00  0.73           C  
ATOM   3622  CD2 LEU A 481      13.197  -4.248  -0.812  1.00  0.73           C  
ATOM   3623  N   TYR A 482      13.119  -3.317   4.631  1.00  0.65           N  
ATOM   3624  CA  TYR A 482      12.796  -2.381   5.688  1.00  0.65           C  
ATOM   3625  C   TYR A 482      14.046  -1.796   6.335  1.00  0.65           C  
ATOM   3626  O   TYR A 482      13.945  -1.082   7.330  1.00  0.65           O  
ATOM   3627  CB  TYR A 482      11.922  -3.071   6.768  1.00  0.65           C  
ATOM   3628  CG  TYR A 482      10.466  -3.061   6.373  1.00  0.65           C  
ATOM   3629  CD1 TYR A 482       9.727  -1.872   6.474  1.00  0.65           C  
ATOM   3630  CD2 TYR A 482       9.808  -4.221   5.935  1.00  0.65           C  
ATOM   3631  CE1 TYR A 482       8.364  -1.840   6.146  1.00  0.65           C  
ATOM   3632  CE2 TYR A 482       8.448  -4.191   5.592  1.00  0.65           C  
ATOM   3633  CZ  TYR A 482       7.724  -3.000   5.707  1.00  0.65           C  
ATOM   3634  OH  TYR A 482       6.350  -2.979   5.401  1.00  0.65           O  
ATOM   3635  N   GLN A 483      15.254  -2.066   5.790  1.00  0.58           N  
ATOM   3636  CA  GLN A 483      16.488  -1.480   6.295  1.00  0.58           C  
ATOM   3637  C   GLN A 483      17.153  -0.543   5.301  1.00  0.58           C  
ATOM   3638  O   GLN A 483      18.234  -0.022   5.565  1.00  0.58           O  
ATOM   3639  CB  GLN A 483      17.476  -2.596   6.709  1.00  0.58           C  
ATOM   3640  CG  GLN A 483      17.016  -3.261   8.024  1.00  0.58           C  
ATOM   3641  CD  GLN A 483      17.932  -4.390   8.489  1.00  0.58           C  
ATOM   3642  OE1 GLN A 483      19.141  -4.246   8.653  1.00  0.58           O  
ATOM   3643  NE2 GLN A 483      17.320  -5.567   8.764  1.00  0.58           N  
ATOM   3644  N   THR A 484      16.505  -0.306   4.150  1.00  0.45           N  
ATOM   3645  CA  THR A 484      16.966   0.587   3.105  1.00  0.45           C  
ATOM   3646  C   THR A 484      16.022   1.796   2.904  1.00  0.45           C  
ATOM   3647  O   THR A 484      14.988   1.901   3.617  1.00  0.45           O  
ATOM   3648  CB  THR A 484      17.135  -0.128   1.766  1.00  0.45           C  
ATOM   3649  OG1 THR A 484      15.983  -0.856   1.349  1.00  0.45           O  
ATOM   3650  CG2 THR A 484      18.241  -1.182   1.904  1.00  0.45           C  
ATOM   3651  OXT THR A 484      16.356   2.650   2.034  1.00  0.45           O  
TER    3652      THR A 484                                                      
END   
