# Supplementary material for: Integrative Analysis of lncRNA–RBP (RNA-Binding Protein) Regulatory Networks Reveals Molecular Targets for Enhancing Zea mays Resistance to Aspergillus flavus and Aflatoxin Contamination
Source: Int J Mol Sci. 2026 Mar 8;27(5):2493. doi: 10.3390/ijms27052493 (PMC12986324; doi:10.3390/ijms27052493)
Supplement: Supplementary file 1 [file ijms-27-02493-s001.zip › penta_108470.pdb]

HEADER                                            01-JUN-22                     
TITLE     ALPHAFOLD MONOMER V2.0 PREDICTION FOR PENTATRICOPEPTIDE REPEAT-       
TITLE    2 CONTAINING PROTEIN MITOCHONDRIAL (A0A1D6F0G6)                        
COMPND    MOL_ID: 1;                                                            
COMPND   2 MOLECULE: PENTATRICOPEPTIDE REPEAT-CONTAINING PROTEIN MITOCHONDRIAL; 
COMPND   3 CHAIN: A                                                             
SOURCE    MOL_ID: 1;                                                            
SOURCE   2 ORGANISM_SCIENTIFIC: ZEA MAYS;                                       
SOURCE   3 ORGANISM_TAXID: 4577                                                 
REMARK   1                                                                      
REMARK   1 REFERENCE 1                                                          
REMARK   1  AUTH   JOHN JUMPER, RICHARD EVANS, ALEXANDER PRITZEL, TIM GREEN,    
REMARK   1  AUTH 2 MICHAEL FIGURNOV, OLAF RONNEBERGER, KATHRYN TUNYASUVUNAKOOL, 
REMARK   1  AUTH 3 RUSS BATES, AUGUSTIN ZIDEK, ANNA POTAPENKO, ALEX BRIDGLAND,  
REMARK   1  AUTH 4 CLEMENS MEYER, SIMON A A KOHL, ANDREW J BALLARD,             
REMARK   1  AUTH 5 ANDREW COWIE, BERNARDINO ROMERA-PAREDES, STANISLAV NIKOLOV,  
REMARK   1  AUTH 6 RISHUB JAIN, JONAS ADLER, TREVOR BACK, STIG PETERSEN,        
REMARK   1  AUTH 7 DAVID REIMAN, ELLEN CLANCY, MICHAL ZIELINSKI,                
REMARK   1  AUTH 8 MARTIN STEINEGGER, MICHALINA PACHOLSKA, TAMAS BERGHAMMER,    
REMARK   1  AUTH 9 DAVID SILVER, ORIOL VINYALS, ANDREW W SENIOR,                
REMARK   1  AUTH10 KORAY KAVUKCUOGLU, PUSHMEET KOHLI, DEMIS HASSABIS            
REMARK   1  TITL   HIGHLY ACCURATE PROTEIN STRUCTURE PREDICTION WITH ALPHAFOLD  
REMARK   1  REF    NATURE                        V. 596   583 2021              
REMARK   1  REFN                   ISSN 0028-0836                               
REMARK   1  PMID   34265844                                                     
REMARK   1  DOI    10.1038/s41586-021-03819-2                                   
REMARK   1                                                                      
REMARK   1 DISCLAIMERS                                                          
REMARK   1 ALPHAFOLD DATA, COPYRIGHT (2021) DEEPMIND TECHNOLOGIES LIMITED. THE  
REMARK   1 INFORMATION PROVIDED IS THEORETICAL MODELLING ONLY AND CAUTION SHOULD
REMARK   1 BE EXERCISED IN ITS USE. IT IS PROVIDED "AS-IS" WITHOUT ANY WARRANTY 
REMARK   1 OF ANY KIND, WHETHER EXPRESSED OR IMPLIED. NO WARRANTY IS GIVEN THAT 
REMARK   1 USE OF THE INFORMATION SHALL NOT INFRINGE THE RIGHTS OF ANY THIRD    
REMARK   1 PARTY. THE INFORMATION IS NOT INTENDED TO BE A SUBSTITUTE FOR        
REMARK   1 PROFESSIONAL MEDICAL ADVICE, DIAGNOSIS, OR TREATMENT, AND DOES NOT   
REMARK   1 CONSTITUTE MEDICAL OR OTHER PROFESSIONAL ADVICE. IT IS AVAILABLE FOR 
REMARK   1 ACADEMIC AND COMMERCIAL PURPOSES, UNDER CC-BY 4.0 LICENCE.           
DBREF  XXXX A    1   618  UNP    A0A1D6F0G6 A0A1D6F0G6_MAIZE     1    618       
SEQRES   1 A  618  MET ALA ALA VAL ALA ALA ALA THR SER HIS LEU LEU ARG          
SEQRES   2 A  618  HIS HIS ARG ASN PRO HIS LEU LEU LEU LEU ARG ALA ALA          
SEQRES   3 A  618  ILE SER SER SER ARG ALA LEU PRO GLN GLN PRO GLU LEU          
SEQRES   4 A  618  SER PRO ASP PRO THR ALA GLY THR PRO ASP LEU ALA GLY          
SEQRES   5 A  618  ALA ALA PRO LEU PRO PRO ASN PRO SER THR GLY SER PRO          
SEQRES   6 A  618  PHE TYR THR GLN ASN TRP ARG ASN PRO ALA ALA ALA ASN          
SEQRES   7 A  618  PRO PRO SER SER LEU LEU PRO THR VAL VAL ALA GLY SER          
SEQRES   8 A  618  PRO PHE GLY ALA GLN HIS PHE MET ALA ALA PHE TYR ASP          
SEQRES   9 A  618  ALA PRO ASP VAL THR GLY LEU LYS GLU THR PHE ALA LYS          
SEQRES  10 A  618  TYR MET ALA GLU GLN ARG TRP GLU ASP MET LYS HIS LEU          
SEQRES  11 A  618  PHE ASP HIS TRP VAL ARG SER LEU ASP ALA ALA THR GLY          
SEQRES  12 A  618  LYS PRO ASN HIS PRO ASP VAL ASP LEU PHE ASN HIS TYR          
SEQRES  13 A  618  LEU ARG ALA ASN LEU MET THR ARG ALA LEU PRO HIS GLU          
SEQRES  14 A  618  MET LEU ASP LEU ALA ASP HIS MET LEU GLU PHE GLU LEU          
SEQRES  15 A  618  GLN PRO ASN ALA ALA SER TYR ASN LEU VAL LEU LYS SER          
SEQRES  16 A  618  MET VAL ALA SER GLN GLU THR GLU GLY ALA GLU LYS LEU          
SEQRES  17 A  618  ILE GLU ARG MET LEU GLN THR GLY THR PHE PRO ASP ASP          
SEQRES  18 A  618  GLU SER TYR ASN LEU VAL VAL GLY LEU LEU ILE ARG GLN          
SEQRES  19 A  618  ASN LEU VAL ASP SER SER LEU LYS TYR LEU ASP LEU MET          
SEQRES  20 A  618  LEU LYS SER GLY TYR THR LEU SER LEU THR VAL PHE THR          
SEQRES  21 A  618  ASP TYR ILE ARG ALA CYS MET ARG SER GLY ARG LEU ASP          
SEQRES  22 A  618  THR LEU THR SER ILE ILE GLU LYS CYS LYS THR THR ASP          
SEQRES  23 A  618  LYS ASN LYS VAL LEU CYS PRO GLU TRP THR TRP CYS ILE          
SEQRES  24 A  618  ASP ILE ALA ASP ALA ALA PHE GLU ALA ASN ASN SER LYS          
SEQRES  25 A  618  LEU ALA LEU PHE ALA LEU GLU TYR LEU ALA ARG TRP ILE          
SEQRES  26 A  618  ALA ARG GLY GLU ASN VAL LYS PRO PRO VAL GLN LEU SER          
SEQRES  27 A  618  VAL ASN GLU GLY LEU VAL ILE SER ALA LEU SER ALA ALA          
SEQRES  28 A  618  GLY ARG THR TYR ASN THR ASP LEU LEU ASN ALA ALA TRP          
SEQRES  29 A  618  SER LEU LEU ARG LYS SER LEU ARG GLN LYS ARG ALA PRO          
SEQRES  30 A  618  THR PRO GLU THR TYR LEU ALA LYS ILE TYR ALA HIS SER          
SEQRES  31 A  618  SER ILE GLY GLN LEU GLN ARG ALA PHE GLY THR LEU ARG          
SEQRES  32 A  618  GLU PHE GLU ASN ALA TYR GLY ASN SER GLU ASP ILE ASP          
SEQRES  33 A  618  LEU GLU LEU PHE SER PRO PHE THR SER LEU HIS PRO LEU          
SEQRES  34 A  618  VAL VAL ALA CYS CYS LYS ASP GLY PHE SER THR LEU ASP          
SEQRES  35 A  618  SER VAL TYR GLY GLN LEU GLU ASN LEU ILE HIS ALA ASP          
SEQRES  36 A  618  PRO PRO TYR LYS SER LEU ALA ALA LEU ASN CYS VAL VAL          
SEQRES  37 A  618  LEU GLY CYS ALA ASN ILE TRP ASP ILE ASN ARG ALA TYR          
SEQRES  38 A  618  GLU THR PHE VAL ALA ILE LYS GLU LYS PHE ASP LEU THR          
SEQRES  39 A  618  PRO ASP ILE HIS SER TYR ASN ALA LEU LEU CYS ALA PHE          
SEQRES  40 A  618  GLY LYS LEU LYS GLN THR GLY GLU ALA CYS ASN VAL PHE          
SEQRES  41 A  618  GLN HIS VAL LEU THR LEU GLY VAL LYS PRO ASN ALA THR          
SEQRES  42 A  618  THR TYR SER LEU LEU VAL ASP ALA HIS LEU ALA ASN LYS          
SEQRES  43 A  618  ASP PRO LYS ALA ALA LEU ALA ILE ILE ASP GLU MET VAL          
SEQRES  44 A  618  ASP ALA GLY PHE THR PRO SER LYS ASP THR LEU ARG LYS          
SEQRES  45 A  618  VAL ARG ARG ARG CYS SER ARG GLU SER ASP PHE ASP SER          
SEQRES  46 A  618  ASP GLU LYS VAL GLN SER LEU ALA LYS GLN PHE ASN TYR          
SEQRES  47 A  618  ARG MET GLY GLY GLU ASN ARG ARG GLU MET LEU TYR SER          
SEQRES  48 A  618  ILE GLU TYR ASN PRO VAL TYR                                  
CRYST1    1.000    1.000    1.000  90.00  90.00  90.00 P 1           1          
ORIGX1      1.000000  0.000000  0.000000        0.00000                         
ORIGX2      0.000000  1.000000  0.000000        0.00000                         
ORIGX3      0.000000  0.000000  1.000000        0.00000                         
SCALE1      1.000000  0.000000  0.000000        0.00000                         
SCALE2      0.000000  1.000000  0.000000        0.00000                         
SCALE3      0.000000  0.000000  1.000000        0.00000                         
MODEL        1                                                                  
ATOM      1  N   MET A   1      27.415 -26.832   8.176  1.00 30.73           N  
ATOM      2  CA  MET A   1      26.581 -26.214   7.125  1.00 30.73           C  
ATOM      3  C   MET A   1      25.139 -26.748   7.172  1.00 30.73           C  
ATOM      4  CB  MET A   1      27.209 -26.466   5.734  1.00 30.73           C  
ATOM      5  O   MET A   1      24.769 -27.509   6.297  1.00 30.73           O  
ATOM      6  CG  MET A   1      28.575 -25.798   5.562  1.00 30.73           C  
ATOM      7  SD  MET A   1      28.502 -23.991   5.583  1.00 30.73           S  
ATOM      8  CE  MET A   1      28.223 -23.687   3.812  1.00 30.73           C  
ATOM      9  N   ALA A   2      24.240 -26.469   8.125  1.00 24.15           N  
ATOM     10  CA  ALA A   2      24.293 -25.894   9.480  1.00 24.15           C  
ATOM     11  C   ALA A   2      25.181 -24.655   9.714  1.00 24.15           C  
ATOM     12  CB  ALA A   2      24.611 -27.026  10.470  1.00 24.15           C  
ATOM     13  O   ALA A   2      26.399 -24.806   9.729  1.00 24.15           O  
ATOM     14  N   ALA A   3      24.549 -23.487   9.912  1.00 25.13           N  
ATOM     15  CA  ALA A   3      25.039 -22.275  10.612  1.00 25.13           C  
ATOM     16  C   ALA A   3      24.077 -21.069  10.444  1.00 25.13           C  
ATOM     17  CB  ALA A   3      26.441 -21.854  10.143  1.00 25.13           C  
ATOM     18  O   ALA A   3      24.195 -20.094  11.176  1.00 25.13           O  
ATOM     19  N   VAL A   4      23.104 -21.123   9.518  1.00 29.02           N  
ATOM     20  CA  VAL A   4      22.118 -20.041   9.274  1.00 29.02           C  
ATOM     21  C   VAL A   4      20.687 -20.541   9.528  1.00 29.02           C  
ATOM     22  CB  VAL A   4      22.320 -19.360   7.898  1.00 29.02           C  
ATOM     23  O   VAL A   4      19.797 -20.451   8.691  1.00 29.02           O  
ATOM     24  CG1 VAL A   4      21.555 -18.031   7.803  1.00 29.02           C  
ATOM     25  CG2 VAL A   4      23.799 -19.021   7.649  1.00 29.02           C  
ATOM     26  N   ALA A   5      20.479 -21.123  10.710  1.00 23.56           N  
ATOM     27  CA  ALA A   5      19.183 -21.602  11.191  1.00 23.56           C  
ATOM     28  C   ALA A   5      19.065 -21.325  12.701  1.00 23.56           C  
ATOM     29  CB  ALA A   5      19.043 -23.092  10.839  1.00 23.56           C  
ATOM     30  O   ALA A   5      19.354 -22.200  13.512  1.00 23.56           O  
ATOM     31  N   ALA A   6      18.713 -20.085  13.074  1.00 25.42           N  
ATOM     32  CA  ALA A   6      18.517 -19.693  14.483  1.00 25.42           C  
ATOM     33  C   ALA A   6      17.696 -18.403  14.735  1.00 25.42           C  
ATOM     34  CB  ALA A   6      19.899 -19.539  15.141  1.00 25.42           C  
ATOM     35  O   ALA A   6      17.270 -18.190  15.866  1.00 25.42           O  
ATOM     36  N   ALA A   7      17.473 -17.525  13.742  1.00 24.66           N  
ATOM     37  CA  ALA A   7      17.007 -16.147  13.998  1.00 24.66           C  
ATOM     38  C   ALA A   7      15.598 -15.779  13.472  1.00 24.66           C  
ATOM     39  CB  ALA A   7      18.084 -15.188  13.473  1.00 24.66           C  
ATOM     40  O   ALA A   7      15.106 -14.694  13.769  1.00 24.66           O  
ATOM     41  N   THR A   8      14.924 -16.648  12.711  1.00 24.33           N  
ATOM     42  CA  THR A   8      13.678 -16.310  11.980  1.00 24.33           C  
ATOM     43  C   THR A   8      12.491 -17.233  12.291  1.00 24.33           C  
ATOM     44  CB  THR A   8      13.939 -16.170  10.468  1.00 24.33           C  
ATOM     45  O   THR A   8      11.599 -17.419  11.468  1.00 24.33           O  
ATOM     46  CG2 THR A   8      14.638 -14.849  10.147  1.00 24.33           C  
ATOM     47  OG1 THR A   8      14.781 -17.211  10.023  1.00 24.33           O  
ATOM     48  N   SER A   9      12.421 -17.784  13.509  1.00 24.09           N  
ATOM     49  CA  SER A   9      11.322 -18.672  13.928  1.00 24.09           C  
ATOM     50  C   SER A   9      10.819 -18.415  15.357  1.00 24.09           C  
ATOM     51  CB  SER A   9      11.716 -20.139  13.697  1.00 24.09           C  
ATOM     52  O   SER A   9      10.801 -19.328  16.181  1.00 24.09           O  
ATOM     53  OG  SER A   9      12.771 -20.513  14.557  1.00 24.09           O  
ATOM     54  N   HIS A  10      10.389 -17.184  15.676  1.00 22.71           N  
ATOM     55  CA  HIS A  10       9.772 -16.904  16.990  1.00 22.71           C  
ATOM     56  C   HIS A  10       8.596 -15.895  17.017  1.00 22.71           C  
ATOM     57  CB  HIS A  10      10.867 -16.597  18.033  1.00 22.71           C  
ATOM     58  O   HIS A  10       8.160 -15.490  18.095  1.00 22.71           O  
ATOM     59  CG  HIS A  10      10.560 -17.263  19.351  1.00 22.71           C  
ATOM     60  CD2 HIS A  10      11.195 -18.347  19.897  1.00 22.71           C  
ATOM     61  ND1 HIS A  10       9.485 -16.976  20.157  1.00 22.71           N  
ATOM     62  CE1 HIS A  10       9.475 -17.855  21.172  1.00 22.71           C  
ATOM     63  NE2 HIS A  10      10.495 -18.716  21.053  1.00 22.71           N  
ATOM     64  N   LEU A  11       8.028 -15.517  15.859  1.00 24.38           N  
ATOM     65  CA  LEU A  11       6.993 -14.465  15.752  1.00 24.38           C  
ATOM     66  C   LEU A  11       5.631 -14.896  15.157  1.00 24.38           C  
ATOM     67  CB  LEU A  11       7.605 -13.218  15.067  1.00 24.38           C  
ATOM     68  O   LEU A  11       4.810 -14.043  14.840  1.00 24.38           O  
ATOM     69  CG  LEU A  11       8.249 -12.233  16.065  1.00 24.38           C  
ATOM     70  CD1 LEU A  11       9.078 -11.193  15.313  1.00 24.38           C  
ATOM     71  CD2 LEU A  11       7.198 -11.479  16.889  1.00 24.38           C  
ATOM     72  N   LEU A  12       5.337 -16.201  15.051  1.00 24.32           N  
ATOM     73  CA  LEU A  12       4.053 -16.707  14.507  1.00 24.32           C  
ATOM     74  C   LEU A  12       3.295 -17.694  15.417  1.00 24.32           C  
ATOM     75  CB  LEU A  12       4.240 -17.188  13.052  1.00 24.32           C  
ATOM     76  O   LEU A  12       2.515 -18.527  14.959  1.00 24.32           O  
ATOM     77  CG  LEU A  12       4.209 -16.046  12.016  1.00 24.32           C  
ATOM     78  CD1 LEU A  12       4.560 -16.610  10.641  1.00 24.32           C  
ATOM     79  CD2 LEU A  12       2.829 -15.384  11.906  1.00 24.32           C  
ATOM     80  N   ARG A  13       3.462 -17.573  16.738  1.00 23.87           N  
ATOM     81  CA  ARG A  13       2.568 -18.207  17.723  1.00 23.87           C  
ATOM     82  C   ARG A  13       2.283 -17.272  18.895  1.00 23.87           C  
ATOM     83  CB  ARG A  13       3.141 -19.555  18.221  1.00 23.87           C  
ATOM     84  O   ARG A  13       2.896 -17.433  19.937  1.00 23.87           O  
ATOM     85  CG  ARG A  13       3.059 -20.703  17.204  1.00 23.87           C  
ATOM     86  CD  ARG A  13       3.509 -22.018  17.857  1.00 23.87           C  
ATOM     87  NE  ARG A  13       3.410 -23.157  16.924  1.00 23.87           N  
ATOM     88  NH1 ARG A  13       4.427 -24.747  18.243  1.00 23.87           N  
ATOM     89  NH2 ARG A  13       3.693 -25.307  16.217  1.00 23.87           N  
ATOM     90  CZ  ARG A  13       3.839 -24.392  17.133  1.00 23.87           C  
ATOM     91  N   HIS A  14       1.336 -16.343  18.734  1.00 24.51           N  
ATOM     92  CA  HIS A  14       0.346 -15.934  19.750  1.00 24.51           C  
ATOM     93  C   HIS A  14      -0.585 -14.833  19.197  1.00 24.51           C  
ATOM     94  CB  HIS A  14       0.991 -15.468  21.078  1.00 24.51           C  
ATOM     95  O   HIS A  14      -0.119 -13.918  18.535  1.00 24.51           O  
ATOM     96  CG  HIS A  14       1.304 -16.580  22.066  1.00 24.51           C  
ATOM     97  CD2 HIS A  14       2.435 -16.687  22.834  1.00 24.51           C  
ATOM     98  ND1 HIS A  14       0.567 -17.729  22.282  1.00 24.51           N  
ATOM     99  CE1 HIS A  14       1.237 -18.495  23.159  1.00 24.51           C  
ATOM    100  NE2 HIS A  14       2.360 -17.886  23.551  1.00 24.51           N  
ATOM    101  N   HIS A  15      -1.877 -14.915  19.554  1.00 27.26           N  
ATOM    102  CA  HIS A  15      -2.990 -13.990  19.232  1.00 27.26           C  
ATOM    103  C   HIS A  15      -3.648 -14.095  17.857  1.00 27.26           C  
ATOM    104  CB  HIS A  15      -2.705 -12.548  19.668  1.00 27.26           C  
ATOM    105  O   HIS A  15      -3.361 -13.351  16.930  1.00 27.26           O  
ATOM    106  CG  HIS A  15      -2.532 -12.555  21.150  1.00 27.26           C  
ATOM    107  CD2 HIS A  15      -1.338 -12.602  21.799  1.00 27.26           C  
ATOM    108  ND1 HIS A  15      -3.556 -12.854  22.045  1.00 27.26           N  
ATOM    109  CE1 HIS A  15      -3.526 -13.118  24.154  1.00 27.26           C  
ATOM    110  NE2 HIS A  15      -0.978 -12.990  23.861  1.00 27.26           N  
ATOM    111  N   ARG A  16      -4.670 -14.960  17.811  1.00 24.89           N  
ATOM    112  CA  ARG A  16      -5.905 -14.675  17.076  1.00 24.89           C  
ATOM    113  C   ARG A  16      -6.827 -13.867  18.002  1.00 24.89           C  
ATOM    114  CB  ARG A  16      -6.599 -15.989  16.662  1.00 24.89           C  
ATOM    115  O   ARG A  16      -7.211 -14.395  19.041  1.00 24.89           O  
ATOM    116  CG  ARG A  16      -5.880 -16.767  15.548  1.00 24.89           C  
ATOM    117  CD  ARG A  16      -6.648 -18.060  15.227  1.00 24.89           C  
ATOM    118  NE  ARG A  16      -6.113 -18.750  14.035  1.00 24.89           N  
ATOM    119  NH1 ARG A  16      -7.512 -20.581  14.076  1.00 24.89           N  
ATOM    120  NH2 ARG A  16      -6.063 -20.343  12.402  1.00 24.89           N  
ATOM    121  CZ  ARG A  16      -6.562 -19.884  13.516  1.00 24.89           C  
ATOM    122  N   ASN A  17      -7.179 -12.646  17.607  1.00 26.83           N  
ATOM    123  CA  ASN A  17      -8.398 -11.943  18.029  1.00 26.83           C  
ATOM    124  C   ASN A  17      -9.241 -11.744  16.752  1.00 26.83           C  
ATOM    125  CB  ASN A  17      -8.066 -10.585  18.691  1.00 26.83           C  
ATOM    126  O   ASN A  17      -8.674 -11.295  15.753  1.00 26.83           O  
ATOM    127  CG  ASN A  17      -7.945 -10.618  20.209  1.00 26.83           C  
ATOM    128  ND2 ASN A  17      -7.518  -9.529  20.804  1.00 26.83           N  
ATOM    129  OD1 ASN A  17      -8.242 -11.593  20.878  1.00 26.83           O  
ATOM    130  N   PRO A  18     -10.542 -12.083  16.729  1.00 24.09           N  
ATOM    131  CA  PRO A  18     -11.285 -12.229  15.474  1.00 24.09           C  
ATOM    132  C   PRO A  18     -11.879 -10.934  14.878  1.00 24.09           C  
ATOM    133  CB  PRO A  18     -12.321 -13.328  15.753  1.00 24.09           C  
ATOM    134  O   PRO A  18     -12.737 -11.038  14.019  1.00 24.09           O  
ATOM    135  CG  PRO A  18     -12.633 -13.150  17.235  1.00 24.09           C  
ATOM    136  CD  PRO A  18     -11.303 -12.676  17.826  1.00 24.09           C  
ATOM    137  N   HIS A  19     -11.415  -9.732  15.256  1.00 24.93           N  
ATOM    138  CA  HIS A  19     -11.965  -8.445  14.759  1.00 24.93           C  
ATOM    139  C   HIS A  19     -10.915  -7.476  14.164  1.00 24.93           C  
ATOM    140  CB  HIS A  19     -12.877  -7.811  15.827  1.00 24.93           C  
ATOM    141  O   HIS A  19     -11.123  -6.271  14.099  1.00 24.93           O  
ATOM    142  CG  HIS A  19     -14.201  -8.525  15.919  1.00 24.93           C  
ATOM    143  CD2 HIS A  19     -14.457  -9.693  16.578  1.00 24.93           C  
ATOM    144  ND1 HIS A  19     -15.371  -8.152  15.302  1.00 24.93           N  
ATOM    145  CE1 HIS A  19     -16.298  -9.086  15.570  1.00 24.93           C  
ATOM    146  NE2 HIS A  19     -15.781 -10.059  16.342  1.00 24.93           N  
ATOM    147  N   LEU A  20      -9.767  -7.992  13.701  1.00 26.83           N  
ATOM    148  CA  LEU A  20      -8.726  -7.208  12.998  1.00 26.83           C  
ATOM    149  C   LEU A  20      -8.309  -7.820  11.642  1.00 26.83           C  
ATOM    150  CB  LEU A  20      -7.542  -6.939  13.962  1.00 26.83           C  
ATOM    151  O   LEU A  20      -7.226  -7.539  11.128  1.00 26.83           O  
ATOM    152  CG  LEU A  20      -7.689  -5.631  14.766  1.00 26.83           C  
ATOM    153  CD1 LEU A  20      -6.664  -5.607  15.902  1.00 26.83           C  
ATOM    154  CD2 LEU A  20      -7.442  -4.393  13.897  1.00 26.83           C  
ATOM    155  N   LEU A  21      -9.153  -8.681  11.057  1.00 26.76           N  
ATOM    156  CA  LEU A  21      -8.822  -9.462   9.853  1.00 26.76           C  
ATOM    157  C   LEU A  21      -9.391  -8.924   8.526  1.00 26.76           C  
ATOM    158  CB  LEU A  21      -9.152 -10.950  10.102  1.00 26.76           C  
ATOM    159  O   LEU A  21      -8.915  -9.346   7.473  1.00 26.76           O  
ATOM    160  CG  LEU A  21      -7.949 -11.714  10.690  1.00 26.76           C  
ATOM    161  CD1 LEU A  21      -8.391 -13.048  11.292  1.00 26.76           C  
ATOM    162  CD2 LEU A  21      -6.892 -12.016   9.620  1.00 26.76           C  
ATOM    163  N   LEU A  22     -10.302  -7.943   8.543  1.00 27.00           N  
ATOM    164  CA  LEU A  22     -10.912  -7.377   7.323  1.00 27.00           C  
ATOM    165  C   LEU A  22      -9.989  -6.470   6.481  1.00 27.00           C  
ATOM    166  CB  LEU A  22     -12.247  -6.688   7.686  1.00 27.00           C  
ATOM    167  O   LEU A  22     -10.356  -6.077   5.382  1.00 27.00           O  
ATOM    168  CG  LEU A  22     -13.429  -7.676   7.764  1.00 27.00           C  
ATOM    169  CD1 LEU A  22     -14.624  -7.019   8.450  1.00 27.00           C  
ATOM    170  CD2 LEU A  22     -13.875  -8.143   6.375  1.00 27.00           C  
ATOM    171  N   LEU A  23      -8.763  -6.184   6.939  1.00 28.27           N  
ATOM    172  CA  LEU A  23      -7.764  -5.397   6.191  1.00 28.27           C  
ATOM    173  C   LEU A  23      -6.454  -6.156   5.905  1.00 28.27           C  
ATOM    174  CB  LEU A  23      -7.557  -4.041   6.906  1.00 28.27           C  
ATOM    175  O   LEU A  23      -5.465  -5.553   5.489  1.00 28.27           O  
ATOM    176  CG  LEU A  23      -8.599  -2.985   6.485  1.00 28.27           C  
ATOM    177  CD1 LEU A  23      -8.611  -1.818   7.470  1.00 28.27           C  
ATOM    178  CD2 LEU A  23      -8.280  -2.414   5.104  1.00 28.27           C  
ATOM    179  N   ARG A  24      -6.409  -7.479   6.137  1.00 25.81           N  
ATOM    180  CA  ARG A  24      -5.167  -8.270   5.981  1.00 25.81           C  
ATOM    181  C   ARG A  24      -5.318  -9.677   5.390  1.00 25.81           C  
ATOM    182  CB  ARG A  24      -4.380  -8.256   7.312  1.00 25.81           C  
ATOM    183  O   ARG A  24      -4.333 -10.406   5.354  1.00 25.81           O  
ATOM    184  CG  ARG A  24      -3.012  -7.587   7.113  1.00 25.81           C  
ATOM    185  CD  ARG A  24      -2.226  -7.506   8.425  1.00 25.81           C  
ATOM    186  NE  ARG A  24      -0.899  -6.899   8.208  1.00 25.81           N  
ATOM    187  NH1 ARG A  24      -0.170  -6.934  10.383  1.00 25.81           N  
ATOM    188  NH2 ARG A  24       1.172  -6.144   8.780  1.00 25.81           N  
ATOM    189  CZ  ARG A  24       0.025  -6.661   9.122  1.00 25.81           C  
ATOM    190  N   ALA A  25      -6.510 -10.052   4.920  1.00 24.63           N  
ATOM    191  CA  ALA A  25      -6.811 -11.403   4.425  1.00 24.63           C  
ATOM    192  C   ALA A  25      -7.080 -11.506   2.904  1.00 24.63           C  
ATOM    193  CB  ALA A  25      -7.963 -11.962   5.271  1.00 24.63           C  
ATOM    194  O   ALA A  25      -7.388 -12.589   2.419  1.00 24.63           O  
ATOM    195  N   ALA A  26      -6.951 -10.412   2.142  1.00 25.00           N  
ATOM    196  CA  ALA A  26      -7.270 -10.374   0.704  1.00 25.00           C  
ATOM    197  C   ALA A  26      -6.062 -10.567  -0.246  1.00 25.00           C  
ATOM    198  CB  ALA A  26      -8.036  -9.075   0.418  1.00 25.00           C  
ATOM    199  O   ALA A  26      -6.238 -10.536  -1.460  1.00 25.00           O  
ATOM    200  N   ILE A  27      -4.844 -10.771   0.277  1.00 27.30           N  
ATOM    201  CA  ILE A  27      -3.616 -10.965  -0.523  1.00 27.30           C  
ATOM    202  C   ILE A  27      -2.869 -12.222  -0.042  1.00 27.30           C  
ATOM    203  CB  ILE A  27      -2.724  -9.692  -0.585  1.00 27.30           C  
ATOM    204  O   ILE A  27      -1.752 -12.167   0.467  1.00 27.30           O  
ATOM    205  CG1 ILE A  27      -3.545  -8.409  -0.871  1.00 27.30           C  
ATOM    206  CG2 ILE A  27      -1.650  -9.871  -1.680  1.00 27.30           C  
ATOM    207  CD1 ILE A  27      -2.719  -7.117  -0.945  1.00 27.30           C  
ATOM    208  N   SER A  28      -3.517 -13.383  -0.162  1.00 23.74           N  
ATOM    209  CA  SER A  28      -2.874 -14.689   0.057  1.00 23.74           C  
ATOM    210  C   SER A  28      -3.541 -15.829  -0.726  1.00 23.74           C  
ATOM    211  CB  SER A  28      -2.721 -15.014   1.552  1.00 23.74           C  
ATOM    212  O   SER A  28      -3.844 -16.890  -0.183  1.00 23.74           O  
ATOM    213  OG  SER A  28      -3.963 -15.024   2.224  1.00 23.74           O  
ATOM    214  N   SER A  29      -3.734 -15.644  -2.036  1.00 23.68           N  
ATOM    215  CA  SER A  29      -3.941 -16.767  -2.961  1.00 23.68           C  
ATOM    216  C   SER A  29      -3.403 -16.455  -4.365  1.00 23.68           C  
ATOM    217  CB  SER A  29      -5.409 -17.219  -2.987  1.00 23.68           C  
ATOM    218  O   SER A  29      -3.438 -15.316  -4.819  1.00 23.68           O  
ATOM    219  OG  SER A  29      -6.273 -16.198  -3.431  1.00 23.68           O  
ATOM    220  N   SER A  30      -2.888 -17.482  -5.049  1.00 24.41           N  
ATOM    221  CA  SER A  30      -2.381 -17.461  -6.436  1.00 24.41           C  
ATOM    222  C   SER A  30      -1.176 -16.551  -6.778  1.00 24.41           C  
ATOM    223  CB  SER A  30      -3.536 -17.318  -7.445  1.00 24.41           C  
ATOM    224  O   SER A  30      -1.292 -15.577  -7.514  1.00 24.41           O  
ATOM    225  OG  SER A  30      -4.234 -16.096  -7.345  1.00 24.41           O  
ATOM    226  N   ARG A  31       0.042 -16.993  -6.431  1.00 25.05           N  
ATOM    227  CA  ARG A  31       1.176 -16.914  -7.380  1.00 25.05           C  
ATOM    228  C   ARG A  31       1.799 -18.308  -7.475  1.00 25.05           C  
ATOM    229  CB  ARG A  31       2.164 -15.768  -7.038  1.00 25.05           C  
ATOM    230  O   ARG A  31       2.091 -18.926  -6.454  1.00 25.05           O  
ATOM    231  CG  ARG A  31       2.771 -15.103  -8.302  1.00 25.05           C  
ATOM    232  CD  ARG A  31       3.588 -13.820  -8.004  1.00 25.05           C  
ATOM    233  NE  ARG A  31       3.918 -13.029  -9.228  1.00 25.05           N  
ATOM    234  NH1 ARG A  31       4.232 -10.914  -8.293  1.00 25.05           N  
ATOM    235  NH2 ARG A  31       4.266 -11.098 -10.457  1.00 25.05           N  
ATOM    236  CZ  ARG A  31       4.143 -11.713  -9.315  1.00 25.05           C  
ATOM    237  N   ALA A  32       1.871 -18.845  -8.690  1.00 24.12           N  
ATOM    238  CA  ALA A  32       2.275 -20.227  -8.935  1.00 24.12           C  
ATOM    239  C   ALA A  32       3.778 -20.433  -8.695  1.00 24.12           C  
ATOM    240  CB  ALA A  32       1.874 -20.612 -10.365  1.00 24.12           C  
ATOM    241  O   ALA A  32       4.573 -19.521  -8.918  1.00 24.12           O  
ATOM    242  N   LEU A  33       4.153 -21.653  -8.299  1.00 22.33           N  
ATOM    243  CA  LEU A  33       5.538 -22.124  -8.305  1.00 22.33           C  
ATOM    244  C   LEU A  33       6.123 -22.037  -9.727  1.00 22.33           C  
ATOM    245  CB  LEU A  33       5.559 -23.606  -7.870  1.00 22.33           C  
ATOM    246  O   LEU A  33       5.621 -22.734 -10.611  1.00 22.33           O  
ATOM    247  CG  LEU A  33       5.357 -23.849  -6.362  1.00 22.33           C  
ATOM    248  CD1 LEU A  33       4.291 -24.918  -6.114  1.00 22.33           C  
ATOM    249  CD2 LEU A  33       6.661 -24.322  -5.717  1.00 22.33           C  
ATOM    250  N   PRO A  34       7.220 -21.297  -9.962  1.00 24.73           N  
ATOM    251  CA  PRO A  34       8.158 -21.672 -11.001  1.00 24.73           C  
ATOM    252  C   PRO A  34       9.003 -22.826 -10.449  1.00 24.73           C  
ATOM    253  CB  PRO A  34       8.962 -20.405 -11.285  1.00 24.73           C  
ATOM    254  O   PRO A  34       9.758 -22.653  -9.492  1.00 24.73           O  
ATOM    255  CG  PRO A  34       8.996 -19.687  -9.932  1.00 24.73           C  
ATOM    256  CD  PRO A  34       7.753 -20.187  -9.183  1.00 24.73           C  
ATOM    257  N   GLN A  35       8.862 -24.016 -11.030  1.00 25.16           N  
ATOM    258  CA  GLN A  35       9.776 -25.120 -10.745  1.00 25.16           C  
ATOM    259  C   GLN A  35      11.197 -24.698 -11.148  1.00 25.16           C  
ATOM    260  CB  GLN A  35       9.346 -26.375 -11.524  1.00 25.16           C  
ATOM    261  O   GLN A  35      11.463 -24.470 -12.328  1.00 25.16           O  
ATOM    262  CG  GLN A  35       8.063 -27.018 -10.973  1.00 25.16           C  
ATOM    263  CD  GLN A  35       7.553 -28.155 -11.859  1.00 25.16           C  
ATOM    264  NE2 GLN A  35       6.993 -29.203 -11.296  1.00 25.16           N  
ATOM    265  OE1 GLN A  35       7.616 -28.117 -13.074  1.00 25.16           O  
ATOM    266  N   GLN A  36      12.114 -24.613 -10.183  1.00 24.30           N  
ATOM    267  CA  GLN A  36      13.532 -24.779 -10.488  1.00 24.30           C  
ATOM    268  C   GLN A  36      13.783 -26.276 -10.701  1.00 24.30           C  
ATOM    269  CB  GLN A  36      14.426 -24.282  -9.339  1.00 24.30           C  
ATOM    270  O   GLN A  36      13.426 -27.059  -9.818  1.00 24.30           O  
ATOM    271  CG  GLN A  36      14.418 -22.761  -9.161  1.00 24.30           C  
ATOM    272  CD  GLN A  36      15.412 -22.336  -8.084  1.00 24.30           C  
ATOM    273  NE2 GLN A  36      16.593 -21.880  -8.441  1.00 24.30           N  
ATOM    274  OE1 GLN A  36      15.152 -22.411  -6.897  1.00 24.30           O  
ATOM    275  N   PRO A  37      14.414 -26.699 -11.806  1.00 26.56           N  
ATOM    276  CA  PRO A  37      15.162 -27.939 -11.795  1.00 26.56           C  
ATOM    277  C   PRO A  37      16.436 -27.718 -10.971  1.00 26.56           C  
ATOM    278  CB  PRO A  37      15.430 -28.271 -13.261  1.00 26.56           C  
ATOM    279  O   PRO A  37      17.190 -26.769 -11.198  1.00 26.56           O  
ATOM    280  CG  PRO A  37      15.477 -26.899 -13.938  1.00 26.56           C  
ATOM    281  CD  PRO A  37      14.605 -25.992 -13.064  1.00 26.56           C  
ATOM    282  N   GLU A  38      16.653 -28.590  -9.994  1.00 23.52           N  
ATOM    283  CA  GLU A  38      17.927 -28.724  -9.297  1.00 23.52           C  
ATOM    284  C   GLU A  38      19.031 -29.074 -10.302  1.00 23.52           C  
ATOM    285  CB  GLU A  38      17.833 -29.875  -8.278  1.00 23.52           C  
ATOM    286  O   GLU A  38      18.811 -29.907 -11.178  1.00 23.52           O  
ATOM    287  CG  GLU A  38      16.743 -29.687  -7.210  1.00 23.52           C  
ATOM    288  CD  GLU A  38      16.518 -30.969  -6.395  1.00 23.52           C  
ATOM    289  OE1 GLU A  38      16.585 -30.882  -5.148  1.00 23.52           O  
ATOM    290  OE2 GLU A  38      16.247 -32.017  -7.023  1.00 23.52           O  
ATOM    291  N   LEU A  39      20.230 -28.508 -10.137  1.00 24.69           N  
ATOM    292  CA  LEU A  39      21.480 -29.166 -10.527  1.00 24.69           C  
ATOM    293  C   LEU A  39      22.655 -28.559  -9.745  1.00 24.69           C  
ATOM    294  CB  LEU A  39      21.708 -29.121 -12.057  1.00 24.69           C  
ATOM    295  O   LEU A  39      22.967 -27.376  -9.846  1.00 24.69           O  
ATOM    296  CG  LEU A  39      21.497 -30.482 -12.763  1.00 24.69           C  
ATOM    297  CD1 LEU A  39      21.502 -30.282 -14.278  1.00 24.69           C  
ATOM    298  CD2 LEU A  39      22.581 -31.504 -12.410  1.00 24.69           C  
ATOM    299  N   SER A  40      23.293 -29.410  -8.951  1.00 24.46           N  
ATOM    300  CA  SER A  40      24.606 -29.242  -8.318  1.00 24.46           C  
ATOM    301  C   SER A  40      25.182 -30.656  -8.112  1.00 24.46           C  
ATOM    302  CB  SER A  40      24.470 -28.491  -6.981  1.00 24.46           C  
ATOM    303  O   SER A  40      24.384 -31.601  -8.149  1.00 24.46           O  
ATOM    304  OG  SER A  40      23.745 -29.239  -6.023  1.00 24.46           O  
ATOM    305  N   PRO A  41      26.490 -30.860  -7.859  1.00 28.81           N  
ATOM    306  CA  PRO A  41      27.583 -29.885  -7.741  1.00 28.81           C  
ATOM    307  C   PRO A  41      28.799 -30.190  -8.659  1.00 28.81           C  
ATOM    308  CB  PRO A  41      27.979 -30.060  -6.272  1.00 28.81           C  
ATOM    309  O   PRO A  41      28.853 -31.227  -9.316  1.00 28.81           O  
ATOM    310  CG  PRO A  41      27.898 -31.580  -6.074  1.00 28.81           C  
ATOM    311  CD  PRO A  41      26.898 -32.057  -7.131  1.00 28.81           C  
ATOM    312  N   ASP A  42      29.819 -29.322  -8.632  1.00 26.91           N  
ATOM    313  CA  ASP A  42      31.203 -29.673  -9.017  1.00 26.91           C  
ATOM    314  C   ASP A  42      31.734 -30.832  -8.144  1.00 26.91           C  
ATOM    315  CB  ASP A  42      32.110 -28.441  -8.828  1.00 26.91           C  
ATOM    316  O   ASP A  42      31.401 -30.893  -6.952  1.00 26.91           O  
ATOM    317  CG  ASP A  42      32.108 -27.476 -10.010  1.00 26.91           C  
ATOM    318  OD1 ASP A  42      32.141 -27.970 -11.157  1.00 26.91           O  
ATOM    319  OD2 ASP A  42      32.126 -26.256  -9.737  1.00 26.91           O  
ATOM    320  N   PRO A  43      32.572 -31.746  -8.683  1.00 29.24           N  
ATOM    321  CA  PRO A  43      34.027 -31.531  -8.570  1.00 29.24           C  
ATOM    322  C   PRO A  43      34.903 -32.145  -9.692  1.00 29.24           C  
ATOM    323  CB  PRO A  43      34.374 -32.228  -7.250  1.00 29.24           C  
ATOM    324  O   PRO A  43      34.655 -33.253 -10.158  1.00 29.24           O  
ATOM    325  CG  PRO A  43      33.466 -33.464  -7.253  1.00 29.24           C  
ATOM    326  CD  PRO A  43      32.359 -33.129  -8.260  1.00 29.24           C  
ATOM    327  N   THR A  44      36.053 -31.529 -10.003  1.00 29.26           N  
ATOM    328  CA  THR A  44      37.405 -32.060  -9.659  1.00 29.26           C  
ATOM    329  C   THR A  44      38.550 -31.191 -10.205  1.00 29.26           C  
ATOM    330  CB  THR A  44      37.700 -33.526 -10.060  1.00 29.26           C  
ATOM    331  O   THR A  44      38.402 -30.452 -11.172  1.00 29.26           O  
ATOM    332  CG2 THR A  44      37.355 -34.496  -8.926  1.00 29.26           C  
ATOM    333  OG1 THR A  44      37.032 -33.942 -11.215  1.00 29.26           O  
ATOM    334  N   ALA A  45      39.702 -31.261  -9.530  1.00 24.98           N  
ATOM    335  CA  ALA A  45      40.910 -30.486  -9.816  1.00 24.98           C  
ATOM    336  C   ALA A  45      41.677 -30.949 -11.072  1.00 24.98           C  
ATOM    337  CB  ALA A  45      41.812 -30.591  -8.578  1.00 24.98           C  
ATOM    338  O   ALA A  45      41.649 -32.127 -11.423  1.00 24.98           O  
ATOM    339  N   GLY A  46      42.455 -30.037 -11.669  1.00 25.28           N  
ATOM    340  CA  GLY A  46      43.369 -30.349 -12.772  1.00 25.28           C  
ATOM    341  C   GLY A  46      44.278 -29.184 -13.177  1.00 25.28           C  
ATOM    342  O   GLY A  46      44.008 -28.501 -14.159  1.00 25.28           O  
ATOM    343  N   THR A  47      45.374 -28.978 -12.446  1.00 25.53           N  
ATOM    344  CA  THR A  47      46.543 -28.181 -12.869  1.00 25.53           C  
ATOM    345  C   THR A  47      47.822 -28.814 -12.303  1.00 25.53           C  
ATOM    346  CB  THR A  47      46.493 -26.717 -12.376  1.00 25.53           C  
ATOM    347  O   THR A  47      47.731 -29.521 -11.295  1.00 25.53           O  
ATOM    348  CG2 THR A  47      45.438 -25.858 -13.065  1.00 25.53           C  
ATOM    349  OG1 THR A  47      46.254 -26.627 -10.991  1.00 25.53           O  
ATOM    350  N   PRO A  48      49.020 -28.515 -12.843  1.00 36.07           N  
ATOM    351  CA  PRO A  48      49.349 -27.932 -14.151  1.00 36.07           C  
ATOM    352  C   PRO A  48      50.283 -28.850 -14.973  1.00 36.07           C  
ATOM    353  CB  PRO A  48      50.095 -26.650 -13.766  1.00 36.07           C  
ATOM    354  O   PRO A  48      50.762 -29.859 -14.466  1.00 36.07           O  
ATOM    355  CG  PRO A  48      50.891 -27.071 -12.523  1.00 36.07           C  
ATOM    356  CD  PRO A  48      50.162 -28.300 -11.966  1.00 36.07           C  
ATOM    357  N   ASP A  49      50.647 -28.434 -16.190  1.00 28.03           N  
ATOM    358  CA  ASP A  49      51.930 -28.847 -16.774  1.00 28.03           C  
ATOM    359  C   ASP A  49      52.668 -27.651 -17.397  1.00 28.03           C  
ATOM    360  CB  ASP A  49      51.775 -30.043 -17.737  1.00 28.03           C  
ATOM    361  O   ASP A  49      52.056 -26.729 -17.942  1.00 28.03           O  
ATOM    362  CG  ASP A  49      52.640 -31.249 -17.335  1.00 28.03           C  
ATOM    363  OD1 ASP A  49      53.686 -31.028 -16.679  1.00 28.03           O  
ATOM    364  OD2 ASP A  49      52.270 -32.376 -17.733  1.00 28.03           O  
ATOM    365  N   LEU A  50      53.993 -27.638 -17.240  1.00 26.01           N  
ATOM    366  CA  LEU A  50      54.884 -26.506 -17.521  1.00 26.01           C  
ATOM    367  C   LEU A  50      55.776 -26.797 -18.737  1.00 26.01           C  
ATOM    368  CB  LEU A  50      55.790 -26.277 -16.286  1.00 26.01           C  
ATOM    369  O   LEU A  50      56.761 -27.516 -18.596  1.00 26.01           O  
ATOM    370  CG  LEU A  50      55.165 -25.520 -15.105  1.00 26.01           C  
ATOM    371  CD1 LEU A  50      55.914 -25.858 -13.814  1.00 26.01           C  
ATOM    372  CD2 LEU A  50      55.263 -24.005 -15.315  1.00 26.01           C  
ATOM    373  N   ALA A  51      55.527 -26.164 -19.889  1.00 26.94           N  
ATOM    374  CA  ALA A  51      56.548 -25.951 -20.928  1.00 26.94           C  
ATOM    375  C   ALA A  51      56.086 -24.930 -21.984  1.00 26.94           C  
ATOM    376  CB  ALA A  51      56.892 -27.274 -21.634  1.00 26.94           C  
ATOM    377  O   ALA A  51      55.024 -25.093 -22.575  1.00 26.94           O  
ATOM    378  N   GLY A  52      56.904 -23.910 -22.270  1.00 30.16           N  
ATOM    379  CA  GLY A  52      56.621 -22.936 -23.337  1.00 30.16           C  
ATOM    380  C   GLY A  52      57.199 -21.551 -23.058  1.00 30.16           C  
ATOM    381  O   GLY A  52      56.463 -20.625 -22.732  1.00 30.16           O  
ATOM    382  N   ALA A  53      58.524 -21.405 -23.145  1.00 28.99           N  
ATOM    383  CA  ALA A  53      59.185 -20.120 -22.919  1.00 28.99           C  
ATOM    384  C   ALA A  53      58.800 -19.084 -23.993  1.00 28.99           C  
ATOM    385  CB  ALA A  53      60.701 -20.339 -22.856  1.00 28.99           C  
ATOM    386  O   ALA A  53      58.841 -19.371 -25.190  1.00 28.99           O  
ATOM    387  N   ALA A  54      58.462 -17.870 -23.559  1.00 29.10           N  
ATOM    388  CA  ALA A  54      58.118 -16.765 -24.445  1.00 29.10           C  
ATOM    389  C   ALA A  54      59.360 -16.150 -25.123  1.00 29.10           C  
ATOM    390  CB  ALA A  54      57.379 -15.701 -23.622  1.00 29.10           C  
ATOM    391  O   ALA A  54      60.390 -15.981 -24.463  1.00 29.10           O  
ATOM    392  N   PRO A  55      59.263 -15.704 -26.388  1.00 31.08           N  
ATOM    393  CA  PRO A  55      60.114 -14.643 -26.902  1.00 31.08           C  
ATOM    394  C   PRO A  55      59.583 -13.277 -26.435  1.00 31.08           C  
ATOM    395  CB  PRO A  55      60.079 -14.811 -28.420  1.00 31.08           C  
ATOM    396  O   PRO A  55      58.379 -13.018 -26.437  1.00 31.08           O  
ATOM    397  CG  PRO A  55      58.664 -15.337 -28.676  1.00 31.08           C  
ATOM    398  CD  PRO A  55      58.295 -16.104 -27.400  1.00 31.08           C  
ATOM    399  N   LEU A  56      60.497 -12.394 -26.037  1.00 32.14           N  
ATOM    400  CA  LEU A  56      60.201 -11.005 -25.670  1.00 32.14           C  
ATOM    401  C   LEU A  56      59.613 -10.232 -26.872  1.00 32.14           C  
ATOM    402  CB  LEU A  56      61.514 -10.338 -25.216  1.00 32.14           C  
ATOM    403  O   LEU A  56      60.062 -10.458 -28.000  1.00 32.14           O  
ATOM    404  CG  LEU A  56      62.113 -10.919 -23.919  1.00 32.14           C  
ATOM    405  CD1 LEU A  56      63.605 -10.600 -23.836  1.00 32.14           C  
ATOM    406  CD2 LEU A  56      61.423 -10.339 -22.684  1.00 32.14           C  
ATOM    407  N   PRO A  57      58.677  -9.283 -26.669  1.00 37.93           N  
ATOM    408  CA  PRO A  57      58.272  -8.371 -27.735  1.00 37.93           C  
ATOM    409  C   PRO A  57      59.440  -7.436 -28.113  1.00 37.93           C  
ATOM    410  CB  PRO A  57      57.068  -7.604 -27.184  1.00 37.93           C  
ATOM    411  O   PRO A  57      60.204  -7.027 -27.231  1.00 37.93           O  
ATOM    412  CG  PRO A  57      57.337  -7.577 -25.679  1.00 37.93           C  
ATOM    413  CD  PRO A  57      58.033  -8.915 -25.416  1.00 37.93           C  
ATOM    414  N   PRO A  58      59.606  -7.080 -29.400  1.00 32.98           N  
ATOM    415  CA  PRO A  58      60.684  -6.201 -29.837  1.00 32.98           C  
ATOM    416  C   PRO A  58      60.494  -4.745 -29.375  1.00 32.98           C  
ATOM    417  CB  PRO A  58      60.748  -6.351 -31.360  1.00 32.98           C  
ATOM    418  O   PRO A  58      59.393  -4.281 -29.085  1.00 32.98           O  
ATOM    419  CG  PRO A  58      59.308  -6.700 -31.731  1.00 32.98           C  
ATOM    420  CD  PRO A  58      58.827  -7.533 -30.543  1.00 32.98           C  
ATOM    421  N   ASN A  59      61.624  -4.041 -29.311  1.00 32.06           N  
ATOM    422  CA  ASN A  59      61.816  -2.699 -28.754  1.00 32.06           C  
ATOM    423  C   ASN A  59      60.950  -1.614 -29.452  1.00 32.06           C  
ATOM    424  CB  ASN A  59      63.326  -2.419 -28.930  1.00 32.06           C  
ATOM    425  O   ASN A  59      60.830  -1.655 -30.678  1.00 32.06           O  
ATOM    426  CG  ASN A  59      63.930  -1.455 -27.931  1.00 32.06           C  
ATOM    427  ND2 ASN A  59      65.001  -0.792 -28.293  1.00 32.06           N  
ATOM    428  OD1 ASN A  59      63.509  -1.331 -26.797  1.00 32.06           O  
ATOM    429  N   PRO A  60      60.395  -0.607 -28.741  1.00 31.21           N  
ATOM    430  CA  PRO A  60      59.553   0.411 -29.363  1.00 31.21           C  
ATOM    431  C   PRO A  60      60.400   1.488 -30.054  1.00 31.21           C  
ATOM    432  CB  PRO A  60      58.697   0.976 -28.225  1.00 31.21           C  
ATOM    433  O   PRO A  60      61.106   2.260 -29.405  1.00 31.21           O  
ATOM    434  CG  PRO A  60      59.606   0.852 -27.004  1.00 31.21           C  
ATOM    435  CD  PRO A  60      60.439  -0.398 -27.299  1.00 31.21           C  
ATOM    436  N   SER A  61      60.293   1.583 -31.380  1.00 28.26           N  
ATOM    437  CA  SER A  61      60.924   2.649 -32.167  1.00 28.26           C  
ATOM    438  C   SER A  61      60.017   3.170 -33.287  1.00 28.26           C  
ATOM    439  CB  SER A  61      62.318   2.231 -32.655  1.00 28.26           C  
ATOM    440  O   SER A  61      60.400   3.186 -34.454  1.00 28.26           O  
ATOM    441  OG  SER A  61      62.248   1.148 -33.555  1.00 28.26           O  
ATOM    442  N   THR A  62      58.823   3.628 -32.910  1.00 31.90           N  
ATOM    443  CA  THR A  62      57.959   4.529 -33.696  1.00 31.90           C  
ATOM    444  C   THR A  62      57.040   5.274 -32.726  1.00 31.90           C  
ATOM    445  CB  THR A  62      57.118   3.815 -34.780  1.00 31.90           C  
ATOM    446  O   THR A  62      56.348   4.663 -31.914  1.00 31.90           O  
ATOM    447  CG2 THR A  62      57.677   4.073 -36.180  1.00 31.90           C  
ATOM    448  OG1 THR A  62      57.068   2.418 -34.604  1.00 31.90           O  
ATOM    449  N   GLY A  63      57.078   6.609 -32.746  1.00 28.07           N  
ATOM    450  CA  GLY A  63      56.463   7.446 -31.711  1.00 28.07           C  
ATOM    451  C   GLY A  63      54.941   7.571 -31.824  1.00 28.07           C  
ATOM    452  O   GLY A  63      54.457   8.558 -32.365  1.00 28.07           O  
ATOM    453  N   SER A  64      54.198   6.612 -31.263  1.00 33.89           N  
ATOM    454  CA  SER A  64      52.749   6.714 -31.030  1.00 33.89           C  
ATOM    455  C   SER A  64      52.450   6.813 -29.525  1.00 33.89           C  
ATOM    456  CB  SER A  64      52.016   5.513 -31.633  1.00 33.89           C  
ATOM    457  O   SER A  64      52.877   5.936 -28.771  1.00 33.89           O  
ATOM    458  OG  SER A  64      50.643   5.567 -31.283  1.00 33.89           O  
ATOM    459  N   PRO A  65      51.700   7.829 -29.053  1.00 35.68           N  
ATOM    460  CA  PRO A  65      51.404   8.009 -27.629  1.00 35.68           C  
ATOM    461  C   PRO A  65      50.310   7.067 -27.082  1.00 35.68           C  
ATOM    462  CB  PRO A  65      51.049   9.495 -27.490  1.00 35.68           C  
ATOM    463  O   PRO A  65      49.916   7.211 -25.928  1.00 35.68           O  
ATOM    464  CG  PRO A  65      50.405   9.826 -28.834  1.00 35.68           C  
ATOM    465  CD  PRO A  65      51.181   8.954 -29.821  1.00 35.68           C  
ATOM    466  N   PHE A  66      49.818   6.103 -27.873  1.00 35.51           N  
ATOM    467  CA  PHE A  66      48.663   5.256 -27.527  1.00 35.51           C  
ATOM    468  C   PHE A  66      48.991   3.777 -27.231  1.00 35.51           C  
ATOM    469  CB  PHE A  66      47.582   5.431 -28.604  1.00 35.51           C  
ATOM    470  O   PHE A  66      48.084   2.973 -27.027  1.00 35.51           O  
ATOM    471  CG  PHE A  66      47.045   6.850 -28.682  1.00 35.51           C  
ATOM    472  CD1 PHE A  66      46.241   7.347 -27.639  1.00 35.51           C  
ATOM    473  CD2 PHE A  66      47.354   7.678 -29.778  1.00 35.51           C  
ATOM    474  CE1 PHE A  66      45.748   8.663 -27.686  1.00 35.51           C  
ATOM    475  CE2 PHE A  66      46.855   8.994 -29.829  1.00 35.51           C  
ATOM    476  CZ  PHE A  66      46.056   9.487 -28.782  1.00 35.51           C  
ATOM    477  N   TYR A  67      50.274   3.406 -27.144  1.00 36.55           N  
ATOM    478  CA  TYR A  67      50.730   2.009 -26.985  1.00 36.55           C  
ATOM    479  C   TYR A  67      50.278   1.303 -25.680  1.00 36.55           C  
ATOM    480  CB  TYR A  67      52.263   1.996 -27.129  1.00 36.55           C  
ATOM    481  O   TYR A  67      50.438   0.095 -25.533  1.00 36.55           O  
ATOM    482  CG  TYR A  67      52.871   0.624 -27.361  1.00 36.55           C  
ATOM    483  CD1 TYR A  67      53.469  -0.084 -26.298  1.00 36.55           C  
ATOM    484  CD2 TYR A  67      52.831   0.052 -28.647  1.00 36.55           C  
ATOM    485  CE1 TYR A  67      54.018  -1.363 -26.516  1.00 36.55           C  
ATOM    486  CE2 TYR A  67      53.378  -1.227 -28.870  1.00 36.55           C  
ATOM    487  OH  TYR A  67      54.491  -3.172 -28.028  1.00 36.55           O  
ATOM    488  CZ  TYR A  67      53.969  -1.937 -27.806  1.00 36.55           C  
ATOM    489  N   THR A  68      49.709   2.026 -24.711  1.00 33.84           N  
ATOM    490  CA  THR A  68      49.327   1.498 -23.387  1.00 33.84           C  
ATOM    491  C   THR A  68      47.878   1.000 -23.276  1.00 33.84           C  
ATOM    492  CB  THR A  68      49.631   2.532 -22.292  1.00 33.84           C  
ATOM    493  O   THR A  68      47.481   0.547 -22.205  1.00 33.84           O  
ATOM    494  CG2 THR A  68      51.137   2.706 -22.088  1.00 33.84           C  
ATOM    495  OG1 THR A  68      49.116   3.793 -22.659  1.00 33.84           O  
ATOM    496  N   GLN A  69      47.078   1.032 -24.348  1.00 39.98           N  
ATOM    497  CA  GLN A  69      45.636   0.723 -24.304  1.00 39.98           C  
ATOM    498  C   GLN A  69      45.268  -0.775 -24.423  1.00 39.98           C  
ATOM    499  CB  GLN A  69      44.876   1.618 -25.297  1.00 39.98           C  
ATOM    500  O   GLN A  69      44.257  -1.135 -25.027  1.00 39.98           O  
ATOM    501  CG  GLN A  69      44.978   3.109 -24.924  1.00 39.98           C  
ATOM    502  CD  GLN A  69      43.899   3.972 -25.574  1.00 39.98           C  
ATOM    503  NE2 GLN A  69      43.956   5.275 -25.413  1.00 39.98           N  
ATOM    504  OE1 GLN A  69      42.950   3.508 -26.177  1.00 39.98           O  
ATOM    505  N   ASN A  70      46.050  -1.674 -23.816  1.00 36.50           N  
ATOM    506  CA  ASN A  70      45.726  -3.107 -23.777  1.00 36.50           C  
ATOM    507  C   ASN A  70      44.747  -3.424 -22.628  1.00 36.50           C  
ATOM    508  CB  ASN A  70      47.023  -3.951 -23.797  1.00 36.50           C  
ATOM    509  O   ASN A  70      45.125  -3.874 -21.549  1.00 36.50           O  
ATOM    510  CG  ASN A  70      47.194  -4.750 -25.083  1.00 36.50           C  
ATOM    511  ND2 ASN A  70      48.404  -5.132 -25.412  1.00 36.50           N  
ATOM    512  OD1 ASN A  70      46.259  -5.071 -25.795  1.00 36.50           O  
ATOM    513  N   TRP A  71      43.463  -3.161 -22.870  1.00 39.27           N  
ATOM    514  CA  TRP A  71      42.384  -3.184 -21.874  1.00 39.27           C  
ATOM    515  C   TRP A  71      41.639  -4.533 -21.738  1.00 39.27           C  
ATOM    516  CB  TRP A  71      41.415  -2.045 -22.219  1.00 39.27           C  
ATOM    517  O   TRP A  71      40.438  -4.536 -21.475  1.00 39.27           O  
ATOM    518  CG  TRP A  71      41.955  -0.648 -22.161  1.00 39.27           C  
ATOM    519  CD1 TRP A  71      42.052   0.185 -23.221  1.00 39.27           C  
ATOM    520  CD2 TRP A  71      42.439   0.116 -21.010  1.00 39.27           C  
ATOM    521  CE2 TRP A  71      42.817   1.418 -21.463  1.00 39.27           C  
ATOM    522  CE3 TRP A  71      42.588  -0.152 -19.630  1.00 39.27           C  
ATOM    523  NE1 TRP A  71      42.540   1.407 -22.812  1.00 39.27           N  
ATOM    524  CH2 TRP A  71      43.462   2.099 -19.233  1.00 39.27           C  
ATOM    525  CZ2 TRP A  71      43.325   2.398 -20.599  1.00 39.27           C  
ATOM    526  CZ3 TRP A  71      43.091   0.830 -18.752  1.00 39.27           C  
ATOM    527  N   ARG A  72      42.295  -5.678 -21.977  1.00 40.28           N  
ATOM    528  CA  ARG A  72      41.621  -6.992 -22.061  1.00 40.28           C  
ATOM    529  C   ARG A  72      41.643  -7.792 -20.752  1.00 40.28           C  
ATOM    530  CB  ARG A  72      42.186  -7.838 -23.217  1.00 40.28           C  
ATOM    531  O   ARG A  72      42.646  -7.829 -20.046  1.00 40.28           O  
ATOM    532  CG  ARG A  72      41.864  -7.261 -24.605  1.00 40.28           C  
ATOM    533  CD  ARG A  72      42.268  -8.253 -25.707  1.00 40.28           C  
ATOM    534  NE  ARG A  72      41.992  -7.721 -27.059  1.00 40.28           N  
ATOM    535  NH1 ARG A  72      42.109  -9.703 -28.231  1.00 40.28           N  
ATOM    536  NH2 ARG A  72      41.687  -7.810 -29.322  1.00 40.28           N  
ATOM    537  CZ  ARG A  72      41.932  -8.411 -28.190  1.00 40.28           C  
ATOM    538  N   ASN A  73      40.558  -8.532 -20.517  1.00 34.78           N  
ATOM    539  CA  ASN A  73      40.493  -9.627 -19.544  1.00 34.78           C  
ATOM    540  C   ASN A  73      41.399 -10.802 -20.002  1.00 34.78           C  
ATOM    541  CB  ASN A  73      39.012 -10.059 -19.395  1.00 34.78           C  
ATOM    542  O   ASN A  73      41.453 -11.082 -21.204  1.00 34.78           O  
ATOM    543  CG  ASN A  73      38.467  -9.975 -17.978  1.00 34.78           C  
ATOM    544  ND2 ASN A  73      37.165  -9.999 -17.823  1.00 34.78           N  
ATOM    545  OD1 ASN A  73      39.185  -9.910 -16.996  1.00 34.78           O  
ATOM    546  N   PRO A  74      42.090 -11.527 -19.100  1.00 30.48           N  
ATOM    547  CA  PRO A  74      43.095 -12.529 -19.469  1.00 30.48           C  
ATOM    548  C   PRO A  74      42.472 -13.893 -19.832  1.00 30.48           C  
ATOM    549  CB  PRO A  74      44.048 -12.571 -18.266  1.00 30.48           C  
ATOM    550  O   PRO A  74      42.711 -14.891 -19.157  1.00 30.48           O  
ATOM    551  CG  PRO A  74      43.104 -12.332 -17.088  1.00 30.48           C  
ATOM    552  CD  PRO A  74      42.101 -11.326 -17.656  1.00 30.48           C  
ATOM    553  N   ALA A  75      41.651 -13.942 -20.889  1.00 29.85           N  
ATOM    554  CA  ALA A  75      40.956 -15.166 -21.310  1.00 29.85           C  
ATOM    555  C   ALA A  75      40.649 -15.272 -22.824  1.00 29.85           C  
ATOM    556  CB  ALA A  75      39.699 -15.343 -20.441  1.00 29.85           C  
ATOM    557  O   ALA A  75      39.641 -15.861 -23.195  1.00 29.85           O  
ATOM    558  N   ALA A  76      41.498 -14.725 -23.706  1.00 28.09           N  
ATOM    559  CA  ALA A  76      41.531 -15.074 -25.139  1.00 28.09           C  
ATOM    560  C   ALA A  76      42.793 -14.504 -25.816  1.00 28.09           C  
ATOM    561  CB  ALA A  76      40.277 -14.548 -25.863  1.00 28.09           C  
ATOM    562  O   ALA A  76      42.842 -13.321 -26.158  1.00 28.09           O  
ATOM    563  N   ALA A  77      43.811 -15.341 -26.028  1.00 30.78           N  
ATOM    564  CA  ALA A  77      45.022 -14.975 -26.763  1.00 30.78           C  
ATOM    565  C   ALA A  77      45.423 -16.097 -27.733  1.00 30.78           C  
ATOM    566  CB  ALA A  77      46.131 -14.608 -25.765  1.00 30.78           C  
ATOM    567  O   ALA A  77      46.274 -16.925 -27.422  1.00 30.78           O  
ATOM    568  N   ASN A  78      44.813 -16.096 -28.921  1.00 29.72           N  
ATOM    569  CA  ASN A  78      45.378 -16.756 -30.098  1.00 29.72           C  
ATOM    570  C   ASN A  78      46.159 -15.709 -30.919  1.00 29.72           C  
ATOM    571  CB  ASN A  78      44.267 -17.450 -30.909  1.00 29.72           C  
ATOM    572  O   ASN A  78      45.748 -14.546 -30.952  1.00 29.72           O  
ATOM    573  CG  ASN A  78      43.858 -18.800 -30.340  1.00 29.72           C  
ATOM    574  ND2 ASN A  78      42.734 -19.328 -30.759  1.00 29.72           N  
ATOM    575  OD1 ASN A  78      44.541 -19.419 -29.545  1.00 29.72           O  
ATOM    576  N   PRO A  79      47.289 -16.078 -31.548  1.00 29.17           N  
ATOM    577  CA  PRO A  79      48.147 -15.131 -32.256  1.00 29.17           C  
ATOM    578  C   PRO A  79      47.507 -14.643 -33.569  1.00 29.17           C  
ATOM    579  CB  PRO A  79      49.457 -15.888 -32.498  1.00 29.17           C  
ATOM    580  O   PRO A  79      46.670 -15.348 -34.143  1.00 29.17           O  
ATOM    581  CG  PRO A  79      48.996 -17.339 -32.623  1.00 29.17           C  
ATOM    582  CD  PRO A  79      47.848 -17.421 -31.618  1.00 29.17           C  
ATOM    583  N   PRO A  80      47.917 -13.468 -34.086  1.00 29.16           N  
ATOM    584  CA  PRO A  80      47.385 -12.937 -35.333  1.00 29.16           C  
ATOM    585  C   PRO A  80      47.800 -13.834 -36.501  1.00 29.16           C  
ATOM    586  CB  PRO A  80      47.937 -11.512 -35.450  1.00 29.16           C  
ATOM    587  O   PRO A  80      48.964 -13.881 -36.901  1.00 29.16           O  
ATOM    588  CG  PRO A  80      49.256 -11.583 -34.679  1.00 29.16           C  
ATOM    589  CD  PRO A  80      48.949 -12.583 -33.562  1.00 29.16           C  
ATOM    590  N   SER A  81      46.823 -14.544 -37.059  1.00 27.69           N  
ATOM    591  CA  SER A  81      46.976 -15.189 -38.359  1.00 27.69           C  
ATOM    592  C   SER A  81      46.924 -14.103 -39.430  1.00 27.69           C  
ATOM    593  CB  SER A  81      45.888 -16.240 -38.575  1.00 27.69           C  
ATOM    594  O   SER A  81      46.009 -13.284 -39.441  1.00 27.69           O  
ATOM    595  OG  SER A  81      46.009 -17.235 -37.575  1.00 27.69           O  
ATOM    596  N   SER A  82      47.926 -14.078 -40.305  1.00 26.88           N  
ATOM    597  CA  SER A  82      48.056 -13.110 -41.397  1.00 26.88           C  
ATOM    598  C   SER A  82      46.766 -12.955 -42.210  1.00 26.88           C  
ATOM    599  CB  SER A  82      49.173 -13.582 -42.333  1.00 26.88           C  
ATOM    600  O   SER A  82      46.202 -13.958 -42.647  1.00 26.88           O  
ATOM    601  OG  SER A  82      48.994 -14.952 -42.652  1.00 26.88           O  
ATOM    602  N   LEU A  83      46.366 -11.706 -42.485  1.00 27.37           N  
ATOM    603  CA  LEU A  83      45.211 -11.321 -43.312  1.00 27.37           C  
ATOM    604  C   LEU A  83      45.414 -11.636 -44.810  1.00 27.37           C  
ATOM    605  CB  LEU A  83      44.892  -9.827 -43.073  1.00 27.37           C  
ATOM    606  O   LEU A  83      45.450 -10.752 -45.664  1.00 27.37           O  
ATOM    607  CG  LEU A  83      44.269  -9.498 -41.704  1.00 27.37           C  
ATOM    608  CD1 LEU A  83      44.285  -7.985 -41.488  1.00 27.37           C  
ATOM    609  CD2 LEU A  83      42.819  -9.980 -41.613  1.00 27.37           C  
ATOM    610  N   LEU A  84      45.545 -12.921 -45.131  1.00 25.83           N  
ATOM    611  CA  LEU A  84      45.497 -13.475 -46.479  1.00 25.83           C  
ATOM    612  C   LEU A  84      44.746 -14.814 -46.423  1.00 25.83           C  
ATOM    613  CB  LEU A  84      46.924 -13.686 -47.028  1.00 25.83           C  
ATOM    614  O   LEU A  84      45.306 -15.789 -45.917  1.00 25.83           O  
ATOM    615  CG  LEU A  84      47.673 -12.414 -47.462  1.00 25.83           C  
ATOM    616  CD1 LEU A  84      49.089 -12.789 -47.903  1.00 25.83           C  
ATOM    617  CD2 LEU A  84      46.993 -11.708 -48.640  1.00 25.83           C  
ATOM    618  N   PRO A  85      43.508 -14.911 -46.943  1.00 30.34           N  
ATOM    619  CA  PRO A  85      42.871 -16.204 -47.121  1.00 30.34           C  
ATOM    620  C   PRO A  85      43.604 -16.967 -48.229  1.00 30.34           C  
ATOM    621  CB  PRO A  85      41.406 -15.906 -47.455  1.00 30.34           C  
ATOM    622  O   PRO A  85      43.579 -16.586 -49.401  1.00 30.34           O  
ATOM    623  CG  PRO A  85      41.464 -14.533 -48.125  1.00 30.34           C  
ATOM    624  CD  PRO A  85      42.652 -13.844 -47.448  1.00 30.34           C  
ATOM    625  N   THR A  86      44.260 -18.064 -47.861  1.00 25.66           N  
ATOM    626  CA  THR A  86      44.785 -19.037 -48.819  1.00 25.66           C  
ATOM    627  C   THR A  86      43.616 -19.590 -49.632  1.00 25.66           C  
ATOM    628  CB  THR A  86      45.515 -20.200 -48.117  1.00 25.66           C  
ATOM    629  O   THR A  86      42.647 -20.085 -49.057  1.00 25.66           O  
ATOM    630  CG2 THR A  86      46.759 -20.620 -48.897  1.00 25.66           C  
ATOM    631  OG1 THR A  86      45.953 -19.849 -46.823  1.00 25.66           O  
ATOM    632  N   VAL A  87      43.686 -19.517 -50.964  1.00 28.14           N  
ATOM    633  CA  VAL A  87      42.604 -19.994 -51.839  1.00 28.14           C  
ATOM    634  C   VAL A  87      42.462 -21.513 -51.716  1.00 28.14           C  
ATOM    635  CB  VAL A  87      42.822 -19.558 -53.305  1.00 28.14           C  
ATOM    636  O   VAL A  87      43.208 -22.275 -52.328  1.00 28.14           O  
ATOM    637  CG1 VAL A  87      41.734 -20.104 -54.243  1.00 28.14           C  
ATOM    638  CG2 VAL A  87      42.800 -18.028 -53.425  1.00 28.14           C  
ATOM    639  N   VAL A  88      41.469 -21.956 -50.944  1.00 29.29           N  
ATOM    640  CA  VAL A  88      40.990 -23.340 -50.955  1.00 29.29           C  
ATOM    641  C   VAL A  88      39.959 -23.465 -52.073  1.00 29.29           C  
ATOM    642  CB  VAL A  88      40.427 -23.764 -49.583  1.00 29.29           C  
ATOM    643  O   VAL A  88      38.838 -22.971 -51.969  1.00 29.29           O  
ATOM    644  CG1 VAL A  88      39.873 -25.196 -49.622  1.00 29.29           C  
ATOM    645  CG2 VAL A  88      41.526 -23.724 -48.511  1.00 29.29           C  
ATOM    646  N   ALA A  89      40.338 -24.125 -53.167  1.00 27.31           N  
ATOM    647  CA  ALA A  89      39.416 -24.456 -54.248  1.00 27.31           C  
ATOM    648  C   ALA A  89      38.364 -25.463 -53.739  1.00 27.31           C  
ATOM    649  CB  ALA A  89      40.235 -24.997 -55.428  1.00 27.31           C  
ATOM    650  O   ALA A  89      38.700 -26.621 -53.493  1.00 27.31           O  
ATOM    651  N   GLY A  90      37.111 -25.021 -53.541  1.00 26.27           N  
ATOM    652  CA  GLY A  90      36.188 -25.783 -52.688  1.00 26.27           C  
ATOM    653  C   GLY A  90      34.674 -25.558 -52.787  1.00 26.27           C  
ATOM    654  O   GLY A  90      33.988 -25.980 -51.865  1.00 26.27           O  
ATOM    655  N   SER A  91      34.102 -24.975 -53.852  1.00 30.81           N  
ATOM    656  CA  SER A  91      32.706 -25.296 -54.242  1.00 30.81           C  
ATOM    657  C   SER A  91      32.391 -24.877 -55.694  1.00 30.81           C  
ATOM    658  CB  SER A  91      31.655 -24.719 -53.262  1.00 30.81           C  
ATOM    659  O   SER A  91      32.772 -23.776 -56.093  1.00 30.81           O  
ATOM    660  OG  SER A  91      30.950 -23.603 -53.771  1.00 30.81           O  
ATOM    661  N   PRO A  92      31.694 -25.703 -56.504  1.00 32.28           N  
ATOM    662  CA  PRO A  92      31.363 -25.356 -57.891  1.00 32.28           C  
ATOM    663  C   PRO A  92      29.990 -24.675 -58.071  1.00 32.28           C  
ATOM    664  CB  PRO A  92      31.461 -26.684 -58.646  1.00 32.28           C  
ATOM    665  O   PRO A  92      29.620 -24.374 -59.202  1.00 32.28           O  
ATOM    666  CG  PRO A  92      30.956 -27.693 -57.617  1.00 32.28           C  
ATOM    667  CD  PRO A  92      31.445 -27.124 -56.282  1.00 32.28           C  
ATOM    668  N   PHE A  93      29.220 -24.434 -57.001  1.00 34.67           N  
ATOM    669  CA  PHE A  93      27.811 -24.009 -57.106  1.00 34.67           C  
ATOM    670  C   PHE A  93      27.550 -22.495 -56.968  1.00 34.67           C  
ATOM    671  CB  PHE A  93      26.941 -24.866 -56.170  1.00 34.67           C  
ATOM    672  O   PHE A  93      26.457 -22.050 -57.307  1.00 34.67           O  
ATOM    673  CG  PHE A  93      26.521 -26.183 -56.803  1.00 34.67           C  
ATOM    674  CD1 PHE A  93      25.431 -26.205 -57.694  1.00 34.67           C  
ATOM    675  CD2 PHE A  93      27.228 -27.373 -56.542  1.00 34.67           C  
ATOM    676  CE1 PHE A  93      25.052 -27.404 -58.325  1.00 34.67           C  
ATOM    677  CE2 PHE A  93      26.852 -28.573 -57.177  1.00 34.67           C  
ATOM    678  CZ  PHE A  93      25.765 -28.588 -58.069  1.00 34.67           C  
ATOM    679  N   GLY A  94      28.529 -21.685 -56.540  1.00 33.82           N  
ATOM    680  CA  GLY A  94      28.380 -20.217 -56.442  1.00 33.82           C  
ATOM    681  C   GLY A  94      28.865 -19.414 -57.664  1.00 33.82           C  
ATOM    682  O   GLY A  94      28.463 -18.268 -57.865  1.00 33.82           O  
ATOM    683  N   ALA A  95      29.719 -20.001 -58.509  1.00 33.73           N  
ATOM    684  CA  ALA A  95      30.524 -19.254 -59.485  1.00 33.73           C  
ATOM    685  C   ALA A  95      29.723 -18.561 -60.611  1.00 33.73           C  
ATOM    686  CB  ALA A  95      31.568 -20.219 -60.060  1.00 33.73           C  
ATOM    687  O   ALA A  95      30.164 -17.542 -61.142  1.00 33.73           O  
ATOM    688  N   GLN A  96      28.548 -19.087 -60.978  1.00 37.21           N  
ATOM    689  CA  GLN A  96      27.798 -18.612 -62.151  1.00 37.21           C  
ATOM    690  C   GLN A  96      27.074 -17.275 -61.930  1.00 37.21           C  
ATOM    691  CB  GLN A  96      26.833 -19.706 -62.633  1.00 37.21           C  
ATOM    692  O   GLN A  96      26.970 -16.489 -62.868  1.00 37.21           O  
ATOM    693  CG  GLN A  96      27.600 -20.879 -63.267  1.00 37.21           C  
ATOM    694  CD  GLN A  96      26.691 -21.966 -63.833  1.00 37.21           C  
ATOM    695  NE2 GLN A  96      27.216 -22.864 -64.636  1.00 37.21           N  
ATOM    696  OE1 GLN A  96      25.506 -22.050 -63.567  1.00 37.21           O  
ATOM    697  N   HIS A  97      26.638 -16.969 -60.703  1.00 37.13           N  
ATOM    698  CA  HIS A  97      26.154 -15.622 -60.371  1.00 37.13           C  
ATOM    699  C   HIS A  97      27.289 -14.664 -59.998  1.00 37.13           C  
ATOM    700  CB  HIS A  97      25.071 -15.687 -59.287  1.00 37.13           C  
ATOM    701  O   HIS A  97      27.148 -13.463 -60.216  1.00 37.13           O  
ATOM    702  CG  HIS A  97      23.725 -16.050 -59.860  1.00 37.13           C  
ATOM    703  CD2 HIS A  97      22.972 -17.155 -59.568  1.00 37.13           C  
ATOM    704  ND1 HIS A  97      23.038 -15.330 -60.813  1.00 37.13           N  
ATOM    705  CE1 HIS A  97      21.902 -15.990 -61.093  1.00 37.13           C  
ATOM    706  NE2 HIS A  97      21.815 -17.104 -60.353  1.00 37.13           N  
ATOM    707  N   PHE A  98      28.422 -15.184 -59.512  1.00 36.04           N  
ATOM    708  CA  PHE A  98      29.608 -14.379 -59.216  1.00 36.04           C  
ATOM    709  C   PHE A  98      30.122 -13.638 -60.458  1.00 36.04           C  
ATOM    710  CB  PHE A  98      30.698 -15.259 -58.579  1.00 36.04           C  
ATOM    711  O   PHE A  98      30.332 -12.436 -60.393  1.00 36.04           O  
ATOM    712  CG  PHE A  98      31.046 -14.845 -57.164  1.00 36.04           C  
ATOM    713  CD1 PHE A  98      32.056 -13.890 -56.935  1.00 36.04           C  
ATOM    714  CD2 PHE A  98      30.340 -15.393 -56.075  1.00 36.04           C  
ATOM    715  CE1 PHE A  98      32.366 -13.494 -55.621  1.00 36.04           C  
ATOM    716  CE2 PHE A  98      30.650 -14.993 -54.763  1.00 36.04           C  
ATOM    717  CZ  PHE A  98      31.663 -14.047 -54.536  1.00 36.04           C  
ATOM    718  N   MET A  99      30.254 -14.300 -61.615  1.00 35.47           N  
ATOM    719  CA  MET A  99      30.803 -13.643 -62.815  1.00 35.47           C  
ATOM    720  C   MET A  99      29.898 -12.565 -63.437  1.00 35.47           C  
ATOM    721  CB  MET A  99      31.181 -14.691 -63.871  1.00 35.47           C  
ATOM    722  O   MET A  99      30.402 -11.672 -64.112  1.00 35.47           O  
ATOM    723  CG  MET A  99      32.448 -15.447 -63.465  1.00 35.47           C  
ATOM    724  SD  MET A  99      33.139 -16.476 -64.787  1.00 35.47           S  
ATOM    725  CE  MET A  99      34.753 -16.844 -64.051  1.00 35.47           C  
ATOM    726  N   ALA A 100      28.580 -12.612 -63.220  1.00 43.42           N  
ATOM    727  CA  ALA A 100      27.646 -11.688 -63.872  1.00 43.42           C  
ATOM    728  C   ALA A 100      27.692 -10.255 -63.305  1.00 43.42           C  
ATOM    729  CB  ALA A 100      26.239 -12.289 -63.783  1.00 43.42           C  
ATOM    730  O   ALA A 100      27.359  -9.314 -64.017  1.00 43.42           O  
ATOM    731  N   ALA A 101      28.111 -10.080 -62.047  1.00 42.62           N  
ATOM    732  CA  ALA A 101      28.203  -8.770 -61.392  1.00 42.62           C  
ATOM    733  C   ALA A 101      29.558  -8.059 -61.596  1.00 42.62           C  
ATOM    734  CB  ALA A 101      27.876  -8.965 -59.904  1.00 42.62           C  
ATOM    735  O   ALA A 101      29.740  -6.955 -61.099  1.00 42.62           O  
ATOM    736  N   PHE A 102      30.515  -8.701 -62.277  1.00 45.43           N  
ATOM    737  CA  PHE A 102      31.909  -8.243 -62.382  1.00 45.43           C  
ATOM    738  C   PHE A 102      32.259  -7.633 -63.751  1.00 45.43           C  
ATOM    739  CB  PHE A 102      32.847  -9.423 -62.056  1.00 45.43           C  
ATOM    740  O   PHE A 102      33.393  -7.202 -63.946  1.00 45.43           O  
ATOM    741  CG  PHE A 102      33.067  -9.727 -60.582  1.00 45.43           C  
ATOM    742  CD1 PHE A 102      34.371  -9.712 -60.050  1.00 45.43           C  
ATOM    743  CD2 PHE A 102      31.994 -10.085 -59.745  1.00 45.43           C  
ATOM    744  CE1 PHE A 102      34.593 -10.085 -58.713  1.00 45.43           C  
ATOM    745  CE2 PHE A 102      32.215 -10.448 -58.405  1.00 45.43           C  
ATOM    746  CZ  PHE A 102      33.518 -10.446 -57.885  1.00 45.43           C  
ATOM    747  N   TYR A 103      31.332  -7.639 -64.717  1.00 47.40           N  
ATOM    748  CA  TYR A 103      31.633  -7.228 -66.096  1.00 47.40           C  
ATOM    749  C   TYR A 103      31.654  -5.712 -66.318  1.00 47.40           C  
ATOM    750  CB  TYR A 103      30.712  -7.954 -67.085  1.00 47.40           C  
ATOM    751  O   TYR A 103      32.419  -5.247 -67.158  1.00 47.40           O  
ATOM    752  CG  TYR A 103      31.480  -8.989 -67.878  1.00 47.40           C  
ATOM    753  CD1 TYR A 103      32.222  -8.580 -69.001  1.00 47.40           C  
ATOM    754  CD2 TYR A 103      31.539 -10.326 -67.437  1.00 47.40           C  
ATOM    755  CE1 TYR A 103      33.016  -9.508 -69.700  1.00 47.40           C  
ATOM    756  CE2 TYR A 103      32.329 -11.259 -68.135  1.00 47.40           C  
ATOM    757  OH  TYR A 103      33.839 -11.748 -69.934  1.00 47.40           O  
ATOM    758  CZ  TYR A 103      33.067 -10.851 -69.266  1.00 47.40           C  
ATOM    759  N   ASP A 104      30.891  -4.966 -65.521  1.00 49.09           N  
ATOM    760  CA  ASP A 104      31.074  -3.533 -65.309  1.00 49.09           C  
ATOM    761  C   ASP A 104      31.500  -3.361 -63.849  1.00 49.09           C  
ATOM    762  CB  ASP A 104      29.773  -2.767 -65.602  1.00 49.09           C  
ATOM    763  O   ASP A 104      30.836  -3.893 -62.959  1.00 49.09           O  
ATOM    764  CG  ASP A 104      29.409  -2.736 -67.091  1.00 49.09           C  
ATOM    765  OD1 ASP A 104      30.303  -2.410 -67.904  1.00 49.09           O  
ATOM    766  OD2 ASP A 104      28.228  -3.012 -67.407  1.00 49.09           O  
ATOM    767  N   ALA A 105      32.600  -2.650 -63.582  1.00 54.28           N  
ATOM    768  CA  ALA A 105      32.962  -2.280 -62.214  1.00 54.28           C  
ATOM    769  C   ALA A 105      31.923  -1.256 -61.725  1.00 54.28           C  
ATOM    770  CB  ALA A 105      34.393  -1.723 -62.199  1.00 54.28           C  
ATOM    771  O   ALA A 105      31.900  -0.147 -62.260  1.00 54.28           O  
ATOM    772  N   PRO A 106      31.025  -1.601 -60.783  1.00 61.43           N  
ATOM    773  CA  PRO A 106      29.906  -0.728 -60.481  1.00 61.43           C  
ATOM    774  C   PRO A 106      30.394   0.493 -59.705  1.00 61.43           C  
ATOM    775  CB  PRO A 106      28.917  -1.586 -59.688  1.00 61.43           C  
ATOM    776  O   PRO A 106      31.100   0.358 -58.699  1.00 61.43           O  
ATOM    777  CG  PRO A 106      29.823  -2.589 -58.973  1.00 61.43           C  
ATOM    778  CD  PRO A 106      30.957  -2.814 -59.975  1.00 61.43           C  
ATOM    779  N   ASP A 107      29.952   1.675 -60.133  1.00 69.72           N  
ATOM    780  CA  ASP A 107      30.052   2.900 -59.341  1.00 69.72           C  
ATOM    781  C   ASP A 107      29.459   2.675 -57.937  1.00 69.72           C  
ATOM    782  CB  ASP A 107      29.301   4.056 -60.033  1.00 69.72           C  
ATOM    783  O   ASP A 107      28.586   1.822 -57.735  1.00 69.72           O  
ATOM    784  CG  ASP A 107      29.924   4.560 -61.341  1.00 69.72           C  
ATOM    785  OD1 ASP A 107      31.099   4.238 -61.602  1.00 69.72           O  
ATOM    786  OD2 ASP A 107      29.203   5.300 -62.048  1.00 69.72           O  
ATOM    787  N   VAL A 108      29.880   3.482 -56.955  1.00 74.94           N  
ATOM    788  CA  VAL A 108      29.456   3.380 -55.539  1.00 74.94           C  
ATOM    789  C   VAL A 108      27.931   3.243 -55.382  1.00 74.94           C  
ATOM    790  CB  VAL A 108      29.944   4.618 -54.753  1.00 74.94           C  
ATOM    791  O   VAL A 108      27.451   2.505 -54.521  1.00 74.94           O  
ATOM    792  CG1 VAL A 108      29.537   4.581 -53.272  1.00 74.94           C  
ATOM    793  CG2 VAL A 108      31.470   4.754 -54.796  1.00 74.94           C  
ATOM    794  N   THR A 109      27.156   3.924 -56.228  1.00 78.21           N  
ATOM    795  CA  THR A 109      25.688   3.844 -56.288  1.00 78.21           C  
ATOM    796  C   THR A 109      25.186   2.466 -56.725  1.00 78.21           C  
ATOM    797  CB  THR A 109      25.140   4.910 -57.250  1.00 78.21           C  
ATOM    798  O   THR A 109      24.375   1.870 -56.018  1.00 78.21           O  
ATOM    799  CG2 THR A 109      25.228   6.308 -56.640  1.00 78.21           C  
ATOM    800  OG1 THR A 109      25.919   4.926 -58.426  1.00 78.21           O  
ATOM    801  N   GLY A 110      25.704   1.922 -57.829  1.00 80.26           N  
ATOM    802  CA  GLY A 110      25.372   0.575 -58.301  1.00 80.26           C  
ATOM    803  C   GLY A 110      25.772  -0.502 -57.291  1.00 80.26           C  
ATOM    804  O   GLY A 110      25.012  -1.439 -57.038  1.00 80.26           O  
ATOM    805  N   LEU A 111      26.914  -0.335 -56.616  1.00 84.14           N  
ATOM    806  CA  LEU A 111      27.315  -1.248 -55.548  1.00 84.14           C  
ATOM    807  C   LEU A 111      26.336  -1.195 -54.361  1.00 84.14           C  
ATOM    808  CB  LEU A 111      28.764  -0.964 -55.139  1.00 84.14           C  
ATOM    809  O   LEU A 111      25.901  -2.250 -53.899  1.00 84.14           O  
ATOM    810  CG  LEU A 111      29.323  -2.032 -54.180  1.00 84.14           C  
ATOM    811  CD1 LEU A 111      29.442  -3.418 -54.814  1.00 84.14           C  
ATOM    812  CD2 LEU A 111      30.724  -1.623 -53.763  1.00 84.14           C  
ATOM    813  N   LYS A 112      25.897  -0.003 -53.924  1.00 83.09           N  
ATOM    814  CA  LYS A 112      24.845   0.143 -52.895  1.00 83.09           C  
ATOM    815  C   LYS A 112      23.530  -0.541 -53.298  1.00 83.09           C  
ATOM    816  CB  LYS A 112      24.601   1.627 -52.558  1.00 83.09           C  
ATOM    817  O   LYS A 112      22.893  -1.158 -52.444  1.00 83.09           O  
ATOM    818  CG  LYS A 112      25.696   2.239 -51.668  1.00 83.09           C  
ATOM    819  CD  LYS A 112      25.411   3.723 -51.380  1.00 83.09           C  
ATOM    820  CE  LYS A 112      26.565   4.341 -50.581  1.00 83.09           C  
ATOM    821  NZ  LYS A 112      26.337   5.764 -50.225  1.00 83.09           N  
ATOM    822  N   GLU A 113      23.137  -0.504 -54.572  1.00 85.11           N  
ATOM    823  CA  GLU A 113      21.951  -1.224 -55.070  1.00 85.11           C  
ATOM    824  C   GLU A 113      22.126  -2.751 -55.020  1.00 85.11           C  
ATOM    825  CB  GLU A 113      21.599  -0.778 -56.496  1.00 85.11           C  
ATOM    826  O   GLU A 113      21.242  -3.460 -54.524  1.00 85.11           O  
ATOM    827  CG  GLU A 113      21.048   0.655 -56.539  1.00 85.11           C  
ATOM    828  CD  GLU A 113      20.666   1.117 -57.955  1.00 85.11           C  
ATOM    829  OE1 GLU A 113      20.279   2.302 -58.073  1.00 85.11           O  
ATOM    830  OE2 GLU A 113      20.712   0.286 -58.891  1.00 85.11           O  
ATOM    831  N   THR A 114      23.281  -3.280 -55.445  1.00 86.51           N  
ATOM    832  CA  THR A 114      23.569  -4.723 -55.303  1.00 86.51           C  
ATOM    833  C   THR A 114      23.610  -5.152 -53.835  1.00 86.51           C  
ATOM    834  CB  THR A 114      24.863  -5.171 -55.997  1.00 86.51           C  
ATOM    835  O   THR A 114      23.101  -6.220 -53.491  1.00 86.51           O  
ATOM    836  CG2 THR A 114      24.878  -4.894 -57.497  1.00 86.51           C  
ATOM    837  OG1 THR A 114      26.002  -4.597 -55.412  1.00 86.51           O  
ATOM    838  N   PHE A 115      24.116  -4.296 -52.943  1.00 87.36           N  
ATOM    839  CA  PHE A 115      24.106  -4.542 -51.506  1.00 87.36           C  
ATOM    840  C   PHE A 115      22.681  -4.540 -50.948  1.00 87.36           C  
ATOM    841  CB  PHE A 115      24.991  -3.517 -50.782  1.00 87.36           C  
ATOM    842  O   PHE A 115      22.333  -5.442 -50.191  1.00 87.36           O  
ATOM    843  CG  PHE A 115      26.489  -3.782 -50.778  1.00 87.36           C  
ATOM    844  CD1 PHE A 115      27.118  -4.621 -51.722  1.00 87.36           C  
ATOM    845  CD2 PHE A 115      27.271  -3.145 -49.797  1.00 87.36           C  
ATOM    846  CE1 PHE A 115      28.508  -4.815 -51.671  1.00 87.36           C  
ATOM    847  CE2 PHE A 115      28.660  -3.344 -49.740  1.00 87.36           C  
ATOM    848  CZ  PHE A 115      29.275  -4.171 -50.693  1.00 87.36           C  
ATOM    849  N   ALA A 116      21.821  -3.602 -51.351  1.00 85.58           N  
ATOM    850  CA  ALA A 116      20.410  -3.602 -50.963  1.00 85.58           C  
ATOM    851  C   ALA A 116      19.706  -4.914 -51.360  1.00 85.58           C  
ATOM    852  CB  ALA A 116      19.728  -2.369 -51.564  1.00 85.58           C  
ATOM    853  O   ALA A 116      18.983  -5.499 -50.548  1.00 85.58           O  
ATOM    854  N   LYS A 117      19.993  -5.433 -52.562  1.00 86.44           N  
ATOM    855  CA  LYS A 117      19.523  -6.752 -53.006  1.00 86.44           C  
ATOM    856  C   LYS A 117      20.081  -7.892 -52.144  1.00 86.44           C  
ATOM    857  CB  LYS A 117      19.846  -6.918 -54.498  1.00 86.44           C  
ATOM    858  O   LYS A 117      19.310  -8.721 -51.669  1.00 86.44           O  
ATOM    859  CG  LYS A 117      19.346  -8.263 -55.032  1.00 86.44           C  
ATOM    860  CD  LYS A 117      19.606  -8.392 -56.533  1.00 86.44           C  
ATOM    861  CE  LYS A 117      19.205  -9.809 -56.937  1.00 86.44           C  
ATOM    862  NZ  LYS A 117      19.382 -10.062 -58.381  1.00 86.44           N  
ATOM    863  N   TYR A 118      21.388  -7.927 -51.883  1.00 87.83           N  
ATOM    864  CA  TYR A 118      22.004  -8.977 -51.060  1.00 87.83           C  
ATOM    865  C   TYR A 118      21.547  -8.940 -49.592  1.00 87.83           C  
ATOM    866  CB  TYR A 118      23.535  -8.908 -51.173  1.00 87.83           C  
ATOM    867  O   TYR A 118      21.430  -9.998 -48.979  1.00 87.83           O  
ATOM    868  CG  TYR A 118      24.167  -9.403 -52.469  1.00 87.83           C  
ATOM    869  CD1 TYR A 118      23.401  -9.863 -53.565  1.00 87.83           C  
ATOM    870  CD2 TYR A 118      25.573  -9.428 -52.553  1.00 87.83           C  
ATOM    871  CE1 TYR A 118      24.041 -10.335 -54.725  1.00 87.83           C  
ATOM    872  CE2 TYR A 118      26.218  -9.913 -53.707  1.00 87.83           C  
ATOM    873  OH  TYR A 118      26.046 -10.883 -55.904  1.00 87.83           O  
ATOM    874  CZ  TYR A 118      25.448 -10.375 -54.795  1.00 87.83           C  
ATOM    875  N   MET A 119      21.206  -7.770 -49.034  1.00 85.30           N  
ATOM    876  CA  MET A 119      20.561  -7.675 -47.715  1.00 85.30           C  
ATOM    877  C   MET A 119      19.164  -8.303 -47.713  1.00 85.30           C  
ATOM    878  CB  MET A 119      20.435  -6.217 -47.250  1.00 85.30           C  
ATOM    879  O   MET A 119      18.821  -9.012 -46.768  1.00 85.30           O  
ATOM    880  CG  MET A 119      21.777  -5.584 -46.891  1.00 85.30           C  
ATOM    881  SD  MET A 119      21.655  -4.032 -45.962  1.00 85.30           S  
ATOM    882  CE  MET A 119      21.043  -2.954 -47.289  1.00 85.30           C  
ATOM    883  N   ALA A 120      18.365  -8.073 -48.761  1.00 87.67           N  
ATOM    884  CA  ALA A 120      17.045  -8.688 -48.903  1.00 87.67           C  
ATOM    885  C   ALA A 120      17.134 -10.217 -49.089  1.00 87.67           C  
ATOM    886  CB  ALA A 120      16.311  -8.007 -50.065  1.00 87.67           C  
ATOM    887  O   ALA A 120      16.320 -10.952 -48.534  1.00 87.67           O  
ATOM    888  N   GLU A 121      18.154 -10.694 -49.809  1.00 90.22           N  
ATOM    889  CA  GLU A 121      18.461 -12.121 -50.003  1.00 90.22           C  
ATOM    890  C   GLU A 121      19.216 -12.761 -48.811  1.00 90.22           C  
ATOM    891  CB  GLU A 121      19.233 -12.304 -51.332  1.00 90.22           C  
ATOM    892  O   GLU A 121      19.447 -13.966 -48.818  1.00 90.22           O  
ATOM    893  CG  GLU A 121      18.391 -11.972 -52.581  1.00 90.22           C  
ATOM    894  CD  GLU A 121      19.148 -12.047 -53.927  1.00 90.22           C  
ATOM    895  OE1 GLU A 121      18.526 -11.698 -54.958  1.00 90.22           O  
ATOM    896  OE2 GLU A 121      20.348 -12.420 -53.978  1.00 90.22           O  
ATOM    897  N   GLN A 122      19.596 -11.985 -47.783  1.00 87.33           N  
ATOM    898  CA  GLN A 122      20.422 -12.401 -46.629  1.00 87.33           C  
ATOM    899  C   GLN A 122      21.804 -12.995 -46.991  1.00 87.33           C  
ATOM    900  CB  GLN A 122      19.624 -13.286 -45.650  1.00 87.33           C  
ATOM    901  O   GLN A 122      22.362 -13.815 -46.260  1.00 87.33           O  
ATOM    902  CG  GLN A 122      18.336 -12.613 -45.154  1.00 87.33           C  
ATOM    903  CD  GLN A 122      17.625 -13.398 -44.053  1.00 87.33           C  
ATOM    904  NE2 GLN A 122      16.484 -12.928 -43.602  1.00 87.33           N  
ATOM    905  OE1 GLN A 122      18.064 -14.417 -43.548  1.00 87.33           O  
ATOM    906  N   ARG A 123      22.393 -12.558 -48.109  1.00 88.74           N  
ATOM    907  CA  ARG A 123      23.665 -13.061 -48.658  1.00 88.74           C  
ATOM    908  C   ARG A 123      24.867 -12.273 -48.129  1.00 88.74           C  
ATOM    909  CB  ARG A 123      23.574 -13.095 -50.189  1.00 88.74           C  
ATOM    910  O   ARG A 123      25.533 -11.533 -48.851  1.00 88.74           O  
ATOM    911  CG  ARG A 123      22.578 -14.169 -50.658  1.00 88.74           C  
ATOM    912  CD  ARG A 123      22.321 -14.055 -52.156  1.00 88.74           C  
ATOM    913  NE  ARG A 123      23.534 -14.322 -52.934  1.00 88.74           N  
ATOM    914  NH1 ARG A 123      22.850 -13.385 -54.913  1.00 88.74           N  
ATOM    915  NH2 ARG A 123      24.952 -14.143 -54.655  1.00 88.74           N  
ATOM    916  CZ  ARG A 123      23.762 -13.951 -54.171  1.00 88.74           C  
ATOM    917  N   TRP A 124      25.121 -12.410 -46.828  1.00 88.99           N  
ATOM    918  CA  TRP A 124      26.116 -11.607 -46.103  1.00 88.99           C  
ATOM    919  C   TRP A 124      27.573 -11.915 -46.486  1.00 88.99           C  
ATOM    920  CB  TRP A 124      25.890 -11.775 -44.595  1.00 88.99           C  
ATOM    921  O   TRP A 124      28.379 -10.993 -46.581  1.00 88.99           O  
ATOM    922  CG  TRP A 124      24.474 -11.558 -44.149  1.00 88.99           C  
ATOM    923  CD1 TRP A 124      23.624 -12.526 -43.740  1.00 88.99           C  
ATOM    924  CD2 TRP A 124      23.702 -10.319 -44.128  1.00 88.99           C  
ATOM    925  CE2 TRP A 124      22.370 -10.621 -43.709  1.00 88.99           C  
ATOM    926  CE3 TRP A 124      23.987  -8.971 -44.435  1.00 88.99           C  
ATOM    927  NE1 TRP A 124      22.382 -11.980 -43.484  1.00 88.99           N  
ATOM    928  CH2 TRP A 124      21.697  -8.303 -43.908  1.00 88.99           C  
ATOM    929  CZ2 TRP A 124      21.371  -9.640 -43.616  1.00 88.99           C  
ATOM    930  CZ3 TRP A 124      23.007  -7.971 -44.297  1.00 88.99           C  
ATOM    931  N   GLU A 125      27.918 -13.180 -46.748  1.00 88.44           N  
ATOM    932  CA  GLU A 125      29.272 -13.564 -47.187  1.00 88.44           C  
ATOM    933  C   GLU A 125      29.573 -13.066 -48.608  1.00 88.44           C  
ATOM    934  CB  GLU A 125      29.460 -15.086 -47.091  1.00 88.44           C  
ATOM    935  O   GLU A 125      30.630 -12.483 -48.841  1.00 88.44           O  
ATOM    936  CG  GLU A 125      29.441 -15.562 -45.630  1.00 88.44           C  
ATOM    937  CD  GLU A 125      29.696 -17.070 -45.462  1.00 88.44           C  
ATOM    938  OE1 GLU A 125      29.875 -17.473 -44.290  1.00 88.44           O  
ATOM    939  OE2 GLU A 125      29.668 -17.805 -46.472  1.00 88.44           O  
ATOM    940  N   ASP A 126      28.612 -13.183 -49.530  1.00 87.38           N  
ATOM    941  CA  ASP A 126      28.736 -12.636 -50.888  1.00 87.38           C  
ATOM    942  C   ASP A 126      28.915 -11.111 -50.869  1.00 87.38           C  
ATOM    943  CB  ASP A 126      27.495 -12.973 -51.726  1.00 87.38           C  
ATOM    944  O   ASP A 126      29.710 -10.577 -51.639  1.00 87.38           O  
ATOM    945  CG  ASP A 126      27.317 -14.457 -52.049  1.00 87.38           C  
ATOM    946  OD1 ASP A 126      28.322 -15.181 -52.156  1.00 87.38           O  
ATOM    947  OD2 ASP A 126      26.149 -14.841 -52.295  1.00 87.38           O  
ATOM    948  N   MET A 127      28.221 -10.401 -49.968  1.00 88.12           N  
ATOM    949  CA  MET A 127      28.417  -8.960 -49.765  1.00 88.12           C  
ATOM    950  C   MET A 127      29.834  -8.635 -49.275  1.00 88.12           C  
ATOM    951  CB  MET A 127      27.360  -8.422 -48.789  1.00 88.12           C  
ATOM    952  O   MET A 127      30.442  -7.691 -49.779  1.00 88.12           O  
ATOM    953  CG  MET A 127      27.533  -6.915 -48.546  1.00 88.12           C  
ATOM    954  SD  MET A 127      26.258  -6.142 -47.515  1.00 88.12           S  
ATOM    955  CE  MET A 127      24.837  -6.396 -48.588  1.00 88.12           C  
ATOM    956  N   LYS A 128      30.373  -9.414 -48.327  1.00 89.42           N  
ATOM    957  CA  LYS A 128      31.748  -9.240 -47.833  1.00 89.42           C  
ATOM    958  C   LYS A 128      32.766  -9.446 -48.954  1.00 89.42           C  
ATOM    959  CB  LYS A 128      32.031 -10.175 -46.646  1.00 89.42           C  
ATOM    960  O   LYS A 128      33.564  -8.554 -49.216  1.00 89.42           O  
ATOM    961  CG  LYS A 128      31.352  -9.681 -45.361  1.00 89.42           C  
ATOM    962  CD  LYS A 128      31.416 -10.688 -44.205  1.00 89.42           C  
ATOM    963  CE  LYS A 128      32.844 -11.167 -43.908  1.00 89.42           C  
ATOM    964  NZ  LYS A 128      32.973 -11.656 -42.514  1.00 89.42           N  
ATOM    965  N   HIS A 129      32.673 -10.560 -49.679  1.00 88.51           N  
ATOM    966  CA  HIS A 129      33.565 -10.850 -50.803  1.00 88.51           C  
ATOM    967  C   HIS A 129      33.461  -9.823 -51.938  1.00 88.51           C  
ATOM    968  CB  HIS A 129      33.265 -12.258 -51.327  1.00 88.51           C  
ATOM    969  O   HIS A 129      34.480  -9.474 -52.535  1.00 88.51           O  
ATOM    970  CG  HIS A 129      33.715 -13.348 -50.390  1.00 88.51           C  
ATOM    971  CD2 HIS A 129      32.992 -14.441 -49.992  1.00 88.51           C  
ATOM    972  ND1 HIS A 129      34.950 -13.432 -49.785  1.00 88.51           N  
ATOM    973  CE1 HIS A 129      34.973 -14.553 -49.048  1.00 88.51           C  
ATOM    974  NE2 HIS A 129      33.806 -15.205 -49.149  1.00 88.51           N  
ATOM    975  N   LEU A 130      32.258  -9.316 -52.225  1.00 87.55           N  
ATOM    976  CA  LEU A 130      32.057  -8.276 -53.232  1.00 87.55           C  
ATOM    977  C   LEU A 130      32.694  -6.944 -52.802  1.00 87.55           C  
ATOM    978  CB  LEU A 130      30.551  -8.162 -53.536  1.00 87.55           C  
ATOM    979  O   LEU A 130      33.347  -6.309 -53.625  1.00 87.55           O  
ATOM    980  CG  LEU A 130      30.199  -7.219 -54.701  1.00 87.55           C  
ATOM    981  CD1 LEU A 130      30.792  -7.685 -56.033  1.00 87.55           C  
ATOM    982  CD2 LEU A 130      28.678  -7.158 -54.875  1.00 87.55           C  
ATOM    983  N   PHE A 131      32.580  -6.555 -51.525  1.00 88.57           N  
ATOM    984  CA  PHE A 131      33.269  -5.378 -50.983  1.00 88.57           C  
ATOM    985  C   PHE A 131      34.795  -5.530 -51.039  1.00 88.57           C  
ATOM    986  CB  PHE A 131      32.836  -5.133 -49.533  1.00 88.57           C  
ATOM    987  O   PHE A 131      35.476  -4.681 -51.609  1.00 88.57           O  
ATOM    988  CG  PHE A 131      33.323  -3.810 -48.970  1.00 88.57           C  
ATOM    989  CD1 PHE A 131      34.455  -3.779 -48.133  1.00 88.57           C  
ATOM    990  CD2 PHE A 131      32.662  -2.608 -49.293  1.00 88.57           C  
ATOM    991  CE1 PHE A 131      34.904  -2.561 -47.597  1.00 88.57           C  
ATOM    992  CE2 PHE A 131      33.126  -1.388 -48.770  1.00 88.57           C  
ATOM    993  CZ  PHE A 131      34.242  -1.365 -47.919  1.00 88.57           C  
ATOM    994  N   ASP A 132      35.323  -6.639 -50.507  1.00 87.35           N  
ATOM    995  CA  ASP A 132      36.763  -6.916 -50.443  1.00 87.35           C  
ATOM    996  C   ASP A 132      37.406  -6.933 -51.836  1.00 87.35           C  
ATOM    997  CB  ASP A 132      37.019  -8.292 -49.802  1.00 87.35           C  
ATOM    998  O   ASP A 132      38.565  -6.545 -51.995  1.00 87.35           O  
ATOM    999  CG  ASP A 132      36.624  -8.431 -48.329  1.00 87.35           C  
ATOM   1000  OD1 ASP A 132      36.497  -7.406 -47.625  1.00 87.35           O  
ATOM   1001  OD2 ASP A 132      36.494  -9.596 -47.890  1.00 87.35           O  
ATOM   1002  N   HIS A 133      36.667  -7.400 -52.850  1.00 84.35           N  
ATOM   1003  CA  HIS A 133      37.105  -7.355 -54.240  1.00 84.35           C  
ATOM   1004  C   HIS A 133      36.998  -5.949 -54.837  1.00 84.35           C  
ATOM   1005  CB  HIS A 133      36.316  -8.363 -55.083  1.00 84.35           C  
ATOM   1006  O   HIS A 133      37.953  -5.488 -55.457  1.00 84.35           O  
ATOM   1007  CG  HIS A 133      36.879  -8.454 -56.480  1.00 84.35           C  
ATOM   1008  CD2 HIS A 133      36.538  -7.681 -57.560  1.00 84.35           C  
ATOM   1009  ND1 HIS A 133      37.927  -9.255 -56.870  1.00 84.35           N  
ATOM   1010  CE1 HIS A 133      38.208  -8.977 -58.154  1.00 84.35           C  
ATOM   1011  NE2 HIS A 133      37.382  -8.033 -58.621  1.00 84.35           N  
ATOM   1012  N   TRP A 134      35.867  -5.263 -54.649  1.00 85.49           N  
ATOM   1013  CA  TRP A 134      35.633  -3.933 -55.214  1.00 85.49           C  
ATOM   1014  C   TRP A 134      36.636  -2.900 -54.693  1.00 85.49           C  
ATOM   1015  CB  TRP A 134      34.187  -3.512 -54.942  1.00 85.49           C  
ATOM   1016  O   TRP A 134      37.219  -2.179 -55.490  1.00 85.49           O  
ATOM   1017  CG  TRP A 134      33.823  -2.148 -55.441  1.00 85.49           C  
ATOM   1018  CD1 TRP A 134      33.334  -1.852 -56.667  1.00 85.49           C  
ATOM   1019  CD2 TRP A 134      33.883  -0.879 -54.720  1.00 85.49           C  
ATOM   1020  CE2 TRP A 134      33.410   0.154 -55.582  1.00 85.49           C  
ATOM   1021  CE3 TRP A 134      34.264  -0.507 -53.412  1.00 85.49           C  
ATOM   1022  NE1 TRP A 134      33.070  -0.497 -56.748  1.00 85.49           N  
ATOM   1023  CH2 TRP A 134      33.767   1.837 -53.876  1.00 85.49           C  
ATOM   1024  CZ2 TRP A 134      33.351   1.495 -55.176  1.00 85.49           C  
ATOM   1025  CZ3 TRP A 134      34.216   0.837 -52.996  1.00 85.49           C  
ATOM   1026  N   VAL A 135      36.942  -2.888 -53.392  1.00 84.04           N  
ATOM   1027  CA  VAL A 135      37.966  -1.994 -52.809  1.00 84.04           C  
ATOM   1028  C   VAL A 135      39.368  -2.254 -53.391  1.00 84.04           C  
ATOM   1029  CB  VAL A 135      37.959  -2.142 -51.274  1.00 84.04           C  
ATOM   1030  O   VAL A 135      40.190  -1.345 -53.483  1.00 84.04           O  
ATOM   1031  CG1 VAL A 135      39.096  -1.389 -50.580  1.00 84.04           C  
ATOM   1032  CG2 VAL A 135      36.652  -1.600 -50.678  1.00 84.04           C  
ATOM   1033  N   ARG A 136      39.655  -3.493 -53.816  1.00 81.28           N  
ATOM   1034  CA  ARG A 136      40.927  -3.869 -54.461  1.00 81.28           C  
ATOM   1035  C   ARG A 136      40.952  -3.602 -55.966  1.00 81.28           C  
ATOM   1036  CB  ARG A 136      41.230  -5.349 -54.192  1.00 81.28           C  
ATOM   1037  O   ARG A 136      42.040  -3.614 -56.543  1.00 81.28           O  
ATOM   1038  CG  ARG A 136      41.559  -5.618 -52.721  1.00 81.28           C  
ATOM   1039  CD  ARG A 136      41.671  -7.129 -52.497  1.00 81.28           C  
ATOM   1040  NE  ARG A 136      41.816  -7.441 -51.066  1.00 81.28           N  
ATOM   1041  NH1 ARG A 136      44.098  -7.709 -50.981  1.00 81.28           N  
ATOM   1042  NH2 ARG A 136      42.885  -7.923 -49.119  1.00 81.28           N  
ATOM   1043  CZ  ARG A 136      42.929  -7.691 -50.401  1.00 81.28           C  
ATOM   1044  N   SER A 137      39.800  -3.415 -56.609  1.00 80.52           N  
ATOM   1045  CA  SER A 137      39.737  -3.060 -58.024  1.00 80.52           C  
ATOM   1046  C   SER A 137      39.949  -1.556 -58.225  1.00 80.52           C  
ATOM   1047  CB  SER A 137      38.478  -3.623 -58.703  1.00 80.52           C  
ATOM   1048  O   SER A 137      39.886  -0.750 -57.292  1.00 80.52           O  
ATOM   1049  OG  SER A 137      37.285  -3.026 -58.256  1.00 80.52           O  
ATOM   1050  N   LEU A 138      40.299  -1.190 -59.458  1.00 72.24           N  
ATOM   1051  CA  LEU A 138      40.508   0.199 -59.845  1.00 72.24           C  
ATOM   1052  C   LEU A 138      39.195   0.791 -60.353  1.00 72.24           C  
ATOM   1053  CB  LEU A 138      41.623   0.305 -60.902  1.00 72.24           C  
ATOM   1054  O   LEU A 138      38.491   0.153 -61.136  1.00 72.24           O  
ATOM   1055  CG  LEU A 138      43.004  -0.196 -60.439  1.00 72.24           C  
ATOM   1056  CD1 LEU A 138      43.988  -0.145 -61.610  1.00 72.24           C  
ATOM   1057  CD2 LEU A 138      43.586   0.641 -59.298  1.00 72.24           C  
ATOM   1058  N   ASP A 139      38.920   2.024 -59.949  1.00 68.80           N  
ATOM   1059  CA  ASP A 139      37.856   2.850 -60.503  1.00 68.80           C  
ATOM   1060  C   ASP A 139      38.091   3.046 -62.010  1.00 68.80           C  
ATOM   1061  CB  ASP A 139      37.841   4.186 -59.745  1.00 68.80           C  
ATOM   1062  O   ASP A 139      39.147   3.535 -62.432  1.00 68.80           O  
ATOM   1063  CG  ASP A 139      36.906   5.231 -60.352  1.00 68.80           C  
ATOM   1064  OD1 ASP A 139      36.070   4.889 -61.211  1.00 68.80           O  
ATOM   1065  OD2 ASP A 139      37.151   6.425 -60.074  1.00 68.80           O  
ATOM   1066  N   ALA A 140      37.098   2.683 -62.823  1.00 64.10           N  
ATOM   1067  CA  ALA A 140      37.148   2.816 -64.275  1.00 64.10           C  
ATOM   1068  C   ALA A 140      37.246   4.283 -64.741  1.00 64.10           C  
ATOM   1069  CB  ALA A 140      35.908   2.120 -64.851  1.00 64.10           C  
ATOM   1070  O   ALA A 140      37.764   4.539 -65.830  1.00 64.10           O  
ATOM   1071  N   ALA A 141      36.787   5.244 -63.930  1.00 61.86           N  
ATOM   1072  CA  ALA A 141      36.822   6.669 -64.244  1.00 61.86           C  
ATOM   1073  C   ALA A 141      38.141   7.352 -63.840  1.00 61.86           C  
ATOM   1074  CB  ALA A 141      35.613   7.333 -63.573  1.00 61.86           C  
ATOM   1075  O   ALA A 141      38.633   8.208 -64.579  1.00 61.86           O  
ATOM   1076  N   THR A 142      38.727   7.004 -62.685  1.00 62.36           N  
ATOM   1077  CA  THR A 142      39.932   7.688 -62.163  1.00 62.36           C  
ATOM   1078  C   THR A 142      41.223   6.868 -62.196  1.00 62.36           C  
ATOM   1079  CB  THR A 142      39.723   8.255 -60.752  1.00 62.36           C  
ATOM   1080  O   THR A 142      42.298   7.439 -61.994  1.00 62.36           O  
ATOM   1081  CG2 THR A 142      38.548   9.228 -60.650  1.00 62.36           C  
ATOM   1082  OG1 THR A 142      39.572   7.239 -59.798  1.00 62.36           O  
ATOM   1083  N   GLY A 143      41.160   5.555 -62.443  1.00 67.26           N  
ATOM   1084  CA  GLY A 143      42.324   4.659 -62.450  1.00 67.26           C  
ATOM   1085  C   GLY A 143      42.995   4.481 -61.080  1.00 67.26           C  
ATOM   1086  O   GLY A 143      44.126   3.999 -61.005  1.00 67.26           O  
ATOM   1087  N   LYS A 144      42.324   4.896 -60.000  1.00 68.79           N  
ATOM   1088  CA  LYS A 144      42.773   4.773 -58.606  1.00 68.79           C  
ATOM   1089  C   LYS A 144      42.062   3.603 -57.913  1.00 68.79           C  
ATOM   1090  CB  LYS A 144      42.492   6.094 -57.876  1.00 68.79           C  
ATOM   1091  O   LYS A 144      41.037   3.155 -58.419  1.00 68.79           O  
ATOM   1092  CG  LYS A 144      43.398   7.225 -58.377  1.00 68.79           C  
ATOM   1093  CD  LYS A 144      43.077   8.507 -57.609  1.00 68.79           C  
ATOM   1094  CE  LYS A 144      43.996   9.640 -58.064  1.00 68.79           C  
ATOM   1095  NZ  LYS A 144      43.704  10.872 -57.294  1.00 68.79           N  
ATOM   1096  N   PRO A 145      42.567   3.105 -56.768  1.00 71.53           N  
ATOM   1097  CA  PRO A 145      41.820   2.160 -55.940  1.00 71.53           C  
ATOM   1098  C   PRO A 145      40.441   2.723 -55.589  1.00 71.53           C  
ATOM   1099  CB  PRO A 145      42.666   1.937 -54.681  1.00 71.53           C  
ATOM   1100  O   PRO A 145      40.326   3.912 -55.280  1.00 71.53           O  
ATOM   1101  CG  PRO A 145      44.078   2.311 -55.131  1.00 71.53           C  
ATOM   1102  CD  PRO A 145      43.832   3.436 -56.133  1.00 71.53           C  
ATOM   1103  N   ASN A 146      39.413   1.879 -55.641  1.00 78.27           N  
ATOM   1104  CA  ASN A 146      38.053   2.287 -55.311  1.00 78.27           C  
ATOM   1105  C   ASN A 146      37.956   2.790 -53.867  1.00 78.27           C  
ATOM   1106  CB  ASN A 146      37.102   1.112 -55.546  1.00 78.27           C  
ATOM   1107  O   ASN A 146      38.347   2.108 -52.919  1.00 78.27           O  
ATOM   1108  CG  ASN A 146      36.713   0.960 -57.000  1.00 78.27           C  
ATOM   1109  ND2 ASN A 146      36.615  -0.240 -57.503  1.00 78.27           N  
ATOM   1110  OD1 ASN A 146      36.475   1.922 -57.704  1.00 78.27           O  
ATOM   1111  N   HIS A 147      37.399   3.989 -53.708  1.00 79.22           N  
ATOM   1112  CA  HIS A 147      37.251   4.634 -52.413  1.00 79.22           C  
ATOM   1113  C   HIS A 147      35.820   4.429 -51.895  1.00 79.22           C  
ATOM   1114  CB  HIS A 147      37.619   6.112 -52.551  1.00 79.22           C  
ATOM   1115  O   HIS A 147      34.883   4.970 -52.490  1.00 79.22           O  
ATOM   1116  CG  HIS A 147      37.947   6.750 -51.232  1.00 79.22           C  
ATOM   1117  CD2 HIS A 147      39.166   7.266 -50.890  1.00 79.22           C  
ATOM   1118  ND1 HIS A 147      37.110   6.921 -50.149  1.00 79.22           N  
ATOM   1119  CE1 HIS A 147      37.813   7.544 -49.189  1.00 79.22           C  
ATOM   1120  NE2 HIS A 147      39.066   7.780 -49.604  1.00 79.22           N  
ATOM   1121  N   PRO A 148      35.603   3.665 -50.808  1.00 84.62           N  
ATOM   1122  CA  PRO A 148      34.276   3.538 -50.218  1.00 84.62           C  
ATOM   1123  C   PRO A 148      33.802   4.879 -49.642  1.00 84.62           C  
ATOM   1124  CB  PRO A 148      34.408   2.442 -49.153  1.00 84.62           C  
ATOM   1125  O   PRO A 148      34.604   5.765 -49.343  1.00 84.62           O  
ATOM   1126  CG  PRO A 148      35.879   2.517 -48.738  1.00 84.62           C  
ATOM   1127  CD  PRO A 148      36.591   2.939 -50.021  1.00 84.62           C  
ATOM   1128  N   ASP A 149      32.491   5.013 -49.442  1.00 85.90           N  
ATOM   1129  CA  ASP A 149      31.923   6.042 -48.572  1.00 85.90           C  
ATOM   1130  C   ASP A 149      31.449   5.441 -47.239  1.00 85.90           C  
ATOM   1131  CB  ASP A 149      30.872   6.890 -49.314  1.00 85.90           C  
ATOM   1132  O   ASP A 149      31.377   4.219 -47.069  1.00 85.90           O  
ATOM   1133  CG  ASP A 149      29.534   6.219 -49.642  1.00 85.90           C  
ATOM   1134  OD1 ASP A 149      29.173   5.170 -49.065  1.00 85.90           O  
ATOM   1135  OD2 ASP A 149      28.764   6.809 -50.429  1.00 85.90           O  
ATOM   1136  N   VAL A 150      31.144   6.309 -46.270  1.00 87.85           N  
ATOM   1137  CA  VAL A 150      30.760   5.908 -44.904  1.00 87.85           C  
ATOM   1138  C   VAL A 150      29.534   4.988 -44.904  1.00 87.85           C  
ATOM   1139  CB  VAL A 150      30.502   7.156 -44.031  1.00 87.85           C  
ATOM   1140  O   VAL A 150      29.478   4.036 -44.128  1.00 87.85           O  
ATOM   1141  CG1 VAL A 150      30.073   6.805 -42.602  1.00 87.85           C  
ATOM   1142  CG2 VAL A 150      31.758   8.032 -43.924  1.00 87.85           C  
ATOM   1143  N   ASP A 151      28.565   5.221 -45.793  1.00 87.00           N  
ATOM   1144  CA  ASP A 151      27.379   4.370 -45.898  1.00 87.00           C  
ATOM   1145  C   ASP A 151      27.732   2.983 -46.428  1.00 87.00           C  
ATOM   1146  CB  ASP A 151      26.348   4.969 -46.852  1.00 87.00           C  
ATOM   1147  O   ASP A 151      27.296   1.984 -45.859  1.00 87.00           O  
ATOM   1148  CG  ASP A 151      25.663   6.237 -46.368  1.00 87.00           C  
ATOM   1149  OD1 ASP A 151      25.539   6.419 -45.135  1.00 87.00           O  
ATOM   1150  OD2 ASP A 151      25.220   6.963 -47.286  1.00 87.00           O  
ATOM   1151  N   LEU A 152      28.498   2.893 -47.518  1.00 87.18           N  
ATOM   1152  CA  LEU A 152      28.905   1.623 -48.112  1.00 87.18           C  
ATOM   1153  C   LEU A 152      29.738   0.800 -47.115  1.00 87.18           C  
ATOM   1154  CB  LEU A 152      29.676   1.924 -49.407  1.00 87.18           C  
ATOM   1155  O   LEU A 152      29.481  -0.392 -46.935  1.00 87.18           O  
ATOM   1156  CG  LEU A 152      30.086   0.656 -50.174  1.00 87.18           C  
ATOM   1157  CD1 LEU A 152      28.899  -0.003 -50.877  1.00 87.18           C  
ATOM   1158  CD2 LEU A 152      31.160   1.003 -51.200  1.00 87.18           C  
ATOM   1159  N   PHE A 153      30.656   1.443 -46.391  1.00 90.62           N  
ATOM   1160  CA  PHE A 153      31.425   0.788 -45.332  1.00 90.62           C  
ATOM   1161  C   PHE A 153      30.521   0.340 -44.166  1.00 90.62           C  
ATOM   1162  CB  PHE A 153      32.559   1.715 -44.874  1.00 90.62           C  
ATOM   1163  O   PHE A 153      30.663  -0.771 -43.657  1.00 90.62           O  
ATOM   1164  CG  PHE A 153      33.798   0.955 -44.444  1.00 90.62           C  
ATOM   1165  CD1 PHE A 153      33.776   0.166 -43.278  1.00 90.62           C  
ATOM   1166  CD2 PHE A 153      34.971   1.017 -45.220  1.00 90.62           C  
ATOM   1167  CE1 PHE A 153      34.913  -0.566 -42.901  1.00 90.62           C  
ATOM   1168  CE2 PHE A 153      36.112   0.288 -44.839  1.00 90.62           C  
ATOM   1169  CZ  PHE A 153      36.082  -0.501 -43.677  1.00 90.62           C  
ATOM   1170  N   ASN A 154      29.502   1.126 -43.800  1.00 91.67           N  
ATOM   1171  CA  ASN A 154      28.490   0.721 -42.816  1.00 91.67           C  
ATOM   1172  C   ASN A 154      27.647  -0.488 -43.274  1.00 91.67           C  
ATOM   1173  CB  ASN A 154      27.604   1.932 -42.462  1.00 91.67           C  
ATOM   1174  O   ASN A 154      27.198  -1.274 -42.436  1.00 91.67           O  
ATOM   1175  CG  ASN A 154      28.268   2.904 -41.502  1.00 91.67           C  
ATOM   1176  ND2 ASN A 154      27.726   4.089 -41.339  1.00 91.67           N  
ATOM   1177  OD1 ASN A 154      29.232   2.589 -40.828  1.00 91.67           O  
ATOM   1178  N   HIS A 155      27.446  -0.694 -44.580  1.00 90.14           N  
ATOM   1179  CA  HIS A 155      26.838  -1.928 -45.094  1.00 90.14           C  
ATOM   1180  C   HIS A 155      27.775  -3.133 -44.935  1.00 90.14           C  
ATOM   1181  CB  HIS A 155      26.404  -1.763 -46.552  1.00 90.14           C  
ATOM   1182  O   HIS A 155      27.324  -4.195 -44.507  1.00 90.14           O  
ATOM   1183  CG  HIS A 155      25.211  -0.865 -46.735  1.00 90.14           C  
ATOM   1184  CD2 HIS A 155      23.914  -1.266 -46.846  1.00 90.14           C  
ATOM   1185  ND1 HIS A 155      25.208   0.505 -46.795  1.00 90.14           N  
ATOM   1186  CE1 HIS A 155      23.941   0.924 -46.926  1.00 90.14           C  
ATOM   1187  NE2 HIS A 155      23.105  -0.128 -46.940  1.00 90.14           N  
ATOM   1188  N   TYR A 156      29.074  -2.961 -45.185  1.00 90.67           N  
ATOM   1189  CA  TYR A 156      30.083  -3.998 -44.951  1.00 90.67           C  
ATOM   1190  C   TYR A 156      30.235  -4.355 -43.459  1.00 90.67           C  
ATOM   1191  CB  TYR A 156      31.407  -3.540 -45.561  1.00 90.67           C  
ATOM   1192  O   TYR A 156      30.248  -5.535 -43.099  1.00 90.67           O  
ATOM   1193  CG  TYR A 156      32.521  -4.542 -45.375  1.00 90.67           C  
ATOM   1194  CD1 TYR A 156      33.504  -4.327 -44.390  1.00 90.67           C  
ATOM   1195  CD2 TYR A 156      32.590  -5.674 -46.208  1.00 90.67           C  
ATOM   1196  CE1 TYR A 156      34.574  -5.231 -44.269  1.00 90.67           C  
ATOM   1197  CE2 TYR A 156      33.697  -6.542 -46.126  1.00 90.67           C  
ATOM   1198  OH  TYR A 156      35.786  -7.117 -45.099  1.00 90.67           O  
ATOM   1199  CZ  TYR A 156      34.697  -6.313 -45.161  1.00 90.67           C  
ATOM   1200  N   LEU A 157      30.243  -3.362 -42.561  1.00 91.67           N  
ATOM   1201  CA  LEU A 157      30.172  -3.578 -41.108  1.00 91.67           C  
ATOM   1202  C   LEU A 157      28.885  -4.319 -40.713  1.00 91.67           C  
ATOM   1203  CB  LEU A 157      30.261  -2.229 -40.367  1.00 91.67           C  
ATOM   1204  O   LEU A 157      28.931  -5.254 -39.914  1.00 91.67           O  
ATOM   1205  CG  LEU A 157      31.665  -1.602 -40.312  1.00 91.67           C  
ATOM   1206  CD1 LEU A 157      31.566  -0.183 -39.749  1.00 91.67           C  
ATOM   1207  CD2 LEU A 157      32.608  -2.397 -39.408  1.00 91.67           C  
ATOM   1208  N   ARG A 158      27.732  -3.969 -41.304  1.00 91.60           N  
ATOM   1209  CA  ARG A 158      26.475  -4.706 -41.091  1.00 91.60           C  
ATOM   1210  C   ARG A 158      26.591  -6.159 -41.559  1.00 91.60           C  
ATOM   1211  CB  ARG A 158      25.295  -3.955 -41.737  1.00 91.60           C  
ATOM   1212  O   ARG A 158      26.131  -7.037 -40.836  1.00 91.60           O  
ATOM   1213  CG  ARG A 158      23.986  -4.766 -41.695  1.00 91.60           C  
ATOM   1214  CD  ARG A 158      22.797  -4.005 -42.294  1.00 91.60           C  
ATOM   1215  NE  ARG A 158      22.176  -3.076 -41.325  1.00 91.60           N  
ATOM   1216  NH1 ARG A 158      22.559  -1.085 -42.423  1.00 91.60           N  
ATOM   1217  NH2 ARG A 158      21.376  -1.097 -40.536  1.00 91.60           N  
ATOM   1218  CZ  ARG A 158      22.046  -1.764 -41.435  1.00 91.60           C  
ATOM   1219  N   ALA A 159      27.206  -6.437 -42.707  1.00 91.33           N  
ATOM   1220  CA  ALA A 159      27.416  -7.809 -43.168  1.00 91.33           C  
ATOM   1221  C   ALA A 159      28.284  -8.614 -42.189  1.00 91.33           C  
ATOM   1222  CB  ALA A 159      28.011  -7.784 -44.578  1.00 91.33           C  
ATOM   1223  O   ALA A 159      27.917  -9.729 -41.825  1.00 91.33           O  
ATOM   1224  N   ASN A 160      29.370  -8.020 -41.685  1.00 91.98           N  
ATOM   1225  CA  ASN A 160      30.228  -8.638 -40.673  1.00 91.98           C  
ATOM   1226  C   ASN A 160      29.478  -8.934 -39.362  1.00 91.98           C  
ATOM   1227  CB  ASN A 160      31.482  -7.774 -40.480  1.00 91.98           C  
ATOM   1228  O   ASN A 160      29.531 -10.067 -38.871  1.00 91.98           O  
ATOM   1229  CG  ASN A 160      32.478  -8.043 -41.589  1.00 91.98           C  
ATOM   1230  ND2 ASN A 160      32.548  -7.214 -42.602  1.00 91.98           N  
ATOM   1231  OD1 ASN A 160      33.134  -9.072 -41.596  1.00 91.98           O  
ATOM   1232  N   LEU A 161      28.687  -7.978 -38.861  1.00 90.46           N  
ATOM   1233  CA  LEU A 161      27.799  -8.165 -37.708  1.00 90.46           C  
ATOM   1234  C   LEU A 161      26.808  -9.325 -37.924  1.00 90.46           C  
ATOM   1235  CB  LEU A 161      27.063  -6.836 -37.446  1.00 90.46           C  
ATOM   1236  O   LEU A 161      26.615 -10.146 -37.028  1.00 90.46           O  
ATOM   1237  CG  LEU A 161      26.042  -6.872 -36.293  1.00 90.46           C  
ATOM   1238  CD1 LEU A 161      26.708  -7.080 -34.935  1.00 90.46           C  
ATOM   1239  CD2 LEU A 161      25.271  -5.550 -36.245  1.00 90.46           C  
ATOM   1240  N   MET A 162      26.203  -9.426 -39.112  1.00 90.53           N  
ATOM   1241  CA  MET A 162      25.265 -10.507 -39.443  1.00 90.53           C  
ATOM   1242  C   MET A 162      25.956 -11.873 -39.580  1.00 90.53           C  
ATOM   1243  CB  MET A 162      24.461 -10.155 -40.702  1.00 90.53           C  
ATOM   1244  O   MET A 162      25.363 -12.883 -39.201  1.00 90.53           O  
ATOM   1245  CG  MET A 162      23.509  -8.963 -40.499  1.00 90.53           C  
ATOM   1246  SD  MET A 162      22.285  -9.080 -39.159  1.00 90.53           S  
ATOM   1247  CE  MET A 162      21.320 -10.503 -39.727  1.00 90.53           C  
ATOM   1248  N   THR A 163      27.226 -11.917 -40.005  1.00 88.61           N  
ATOM   1249  CA  THR A 163      28.076 -13.125 -39.934  1.00 88.61           C  
ATOM   1250  C   THR A 163      28.607 -13.438 -38.524  1.00 88.61           C  
ATOM   1251  CB  THR A 163      29.224 -13.126 -40.968  1.00 88.61           C  
ATOM   1252  O   THR A 163      29.380 -14.376 -38.369  1.00 88.61           O  
ATOM   1253  CG2 THR A 163      28.693 -13.145 -42.402  1.00 88.61           C  
ATOM   1254  OG1 THR A 163      30.085 -12.008 -40.866  1.00 88.61           O  
ATOM   1255  N   ARG A 164      28.173 -12.701 -37.487  1.00 86.95           N  
ATOM   1256  CA  ARG A 164      28.612 -12.835 -36.081  1.00 86.95           C  
ATOM   1257  C   ARG A 164      30.113 -12.598 -35.858  1.00 86.95           C  
ATOM   1258  CB  ARG A 164      28.143 -14.164 -35.459  1.00 86.95           C  
ATOM   1259  O   ARG A 164      30.720 -13.282 -35.036  1.00 86.95           O  
ATOM   1260  CG  ARG A 164      26.633 -14.405 -35.533  1.00 86.95           C  
ATOM   1261  CD  ARG A 164      26.335 -15.736 -34.838  1.00 86.95           C  
ATOM   1262  NE  ARG A 164      24.889 -16.005 -34.775  1.00 86.95           N  
ATOM   1263  NH1 ARG A 164      25.040 -18.117 -33.894  1.00 86.95           N  
ATOM   1264  NH2 ARG A 164      23.031 -17.232 -34.306  1.00 86.95           N  
ATOM   1265  CZ  ARG A 164      24.329 -17.112 -34.326  1.00 86.95           C  
ATOM   1266  N   ALA A 165      30.687 -11.618 -36.558  1.00 87.29           N  
ATOM   1267  CA  ALA A 165      32.039 -11.134 -36.278  1.00 87.29           C  
ATOM   1268  C   ALA A 165      32.194 -10.716 -34.803  1.00 87.29           C  
ATOM   1269  CB  ALA A 165      32.359  -9.974 -37.228  1.00 87.29           C  
ATOM   1270  O   ALA A 165      31.257 -10.192 -34.186  1.00 87.29           O  
ATOM   1271  N   LEU A 166      33.377 -10.956 -34.238  1.00 88.55           N  
ATOM   1272  CA  LEU A 166      33.677 -10.650 -32.841  1.00 88.55           C  
ATOM   1273  C   LEU A 166      33.792  -9.129 -32.614  1.00 88.55           C  
ATOM   1274  CB  LEU A 166      34.953 -11.396 -32.404  1.00 88.55           C  
ATOM   1275  O   LEU A 166      34.135  -8.390 -33.540  1.00 88.55           O  
ATOM   1276  CG  LEU A 166      34.785 -12.923 -32.281  1.00 88.55           C  
ATOM   1277  CD1 LEU A 166      36.148 -13.583 -32.078  1.00 88.55           C  
ATOM   1278  CD2 LEU A 166      33.902 -13.303 -31.085  1.00 88.55           C  
ATOM   1279  N   PRO A 167      33.573  -8.629 -31.381  1.00 86.47           N  
ATOM   1280  CA  PRO A 167      33.644  -7.197 -31.090  1.00 86.47           C  
ATOM   1281  C   PRO A 167      34.980  -6.544 -31.441  1.00 86.47           C  
ATOM   1282  CB  PRO A 167      33.352  -7.069 -29.595  1.00 86.47           C  
ATOM   1283  O   PRO A 167      34.995  -5.395 -31.875  1.00 86.47           O  
ATOM   1284  CG  PRO A 167      32.449  -8.266 -29.327  1.00 86.47           C  
ATOM   1285  CD  PRO A 167      33.071  -9.341 -30.215  1.00 86.47           C  
ATOM   1286  N   HIS A 168      36.093  -7.273 -31.296  1.00 87.64           N  
ATOM   1287  CA  HIS A 168      37.399  -6.766 -31.714  1.00 87.64           C  
ATOM   1288  C   HIS A 168      37.506  -6.662 -33.241  1.00 87.64           C  
ATOM   1289  CB  HIS A 168      38.542  -7.572 -31.085  1.00 87.64           C  
ATOM   1290  O   HIS A 168      37.920  -5.622 -33.719  1.00 87.64           O  
ATOM   1291  CG  HIS A 168      38.698  -8.979 -31.600  1.00 87.64           C  
ATOM   1292  CD2 HIS A 168      38.300 -10.127 -30.973  1.00 87.64           C  
ATOM   1293  ND1 HIS A 168      39.291  -9.343 -32.790  1.00 87.64           N  
ATOM   1294  CE1 HIS A 168      39.221 -10.682 -32.890  1.00 87.64           C  
ATOM   1295  NE2 HIS A 168      38.653 -11.203 -31.788  1.00 87.64           N  
ATOM   1296  N   GLU A 169      37.038  -7.653 -34.008  1.00 89.89           N  
ATOM   1297  CA  GLU A 169      37.040  -7.598 -35.481  1.00 89.89           C  
ATOM   1298  C   GLU A 169      36.188  -6.425 -35.978  1.00 89.89           C  
ATOM   1299  CB  GLU A 169      36.475  -8.905 -36.071  1.00 89.89           C  
ATOM   1300  O   GLU A 169      36.570  -5.706 -36.893  1.00 89.89           O  
ATOM   1301  CG  GLU A 169      37.216 -10.163 -35.596  1.00 89.89           C  
ATOM   1302  CD  GLU A 169      36.580 -11.477 -36.075  1.00 89.89           C  
ATOM   1303  OE1 GLU A 169      37.340 -12.459 -36.217  1.00 89.89           O  
ATOM   1304  OE2 GLU A 169      35.333 -11.524 -36.211  1.00 89.89           O  
ATOM   1305  N   MET A 170      35.046  -6.185 -35.330  1.00 91.61           N  
ATOM   1306  CA  MET A 170      34.174  -5.049 -35.622  1.00 91.61           C  
ATOM   1307  C   MET A 170      34.820  -3.694 -35.278  1.00 91.61           C  
ATOM   1308  CB  MET A 170      32.852  -5.248 -34.867  1.00 91.61           C  
ATOM   1309  O   MET A 170      34.580  -2.722 -35.994  1.00 91.61           O  
ATOM   1310  CG  MET A 170      32.004  -6.383 -35.462  1.00 91.61           C  
ATOM   1311  SD  MET A 170      31.304  -6.086 -37.116  1.00 91.61           S  
ATOM   1312  CE  MET A 170      30.271  -4.635 -36.783  1.00 91.61           C  
ATOM   1313  N   LEU A 171      35.642  -3.616 -34.222  1.00 90.38           N  
ATOM   1314  CA  LEU A 171      36.463  -2.437 -33.911  1.00 90.38           C  
ATOM   1315  C   LEU A 171      37.593  -2.250 -34.928  1.00 90.38           C  
ATOM   1316  CB  LEU A 171      37.065  -2.551 -32.497  1.00 90.38           C  
ATOM   1317  O   LEU A 171      37.748  -1.151 -35.446  1.00 90.38           O  
ATOM   1318  CG  LEU A 171      36.109  -2.212 -31.347  1.00 90.38           C  
ATOM   1319  CD1 LEU A 171      36.741  -2.633 -30.019  1.00 90.38           C  
ATOM   1320  CD2 LEU A 171      35.830  -0.707 -31.266  1.00 90.38           C  
ATOM   1321  N   ASP A 172      38.331  -3.314 -35.246  1.00 90.18           N  
ATOM   1322  CA  ASP A 172      39.438  -3.304 -36.206  1.00 90.18           C  
ATOM   1323  C   ASP A 172      38.936  -2.853 -37.595  1.00 90.18           C  
ATOM   1324  CB  ASP A 172      40.089  -4.708 -36.271  1.00 90.18           C  
ATOM   1325  O   ASP A 172      39.565  -2.029 -38.256  1.00 90.18           O  
ATOM   1326  CG  ASP A 172      40.689  -5.246 -34.951  1.00 90.18           C  
ATOM   1327  OD1 ASP A 172      41.190  -4.440 -34.135  1.00 90.18           O  
ATOM   1328  OD2 ASP A 172      40.677  -6.492 -34.761  1.00 90.18           O  
ATOM   1329  N   LEU A 173      37.746  -3.309 -38.011  1.00 90.38           N  
ATOM   1330  CA  LEU A 173      37.079  -2.857 -39.237  1.00 90.38           C  
ATOM   1331  C   LEU A 173      36.596  -1.400 -39.174  1.00 90.38           C  
ATOM   1332  CB  LEU A 173      35.888  -3.779 -39.549  1.00 90.38           C  
ATOM   1333  O   LEU A 173      36.636  -0.711 -40.191  1.00 90.38           O  
ATOM   1334  CG  LEU A 173      36.249  -5.184 -40.061  1.00 90.38           C  
ATOM   1335  CD1 LEU A 173      34.950  -5.952 -40.323  1.00 90.38           C  
ATOM   1336  CD2 LEU A 173      37.075  -5.120 -41.346  1.00 90.38           C  
ATOM   1337  N   ALA A 174      36.134  -0.917 -38.017  1.00 88.69           N  
ATOM   1338  CA  ALA A 174      35.781   0.494 -37.851  1.00 88.69           C  
ATOM   1339  C   ALA A 174      37.031   1.393 -37.883  1.00 88.69           C  
ATOM   1340  CB  ALA A 174      34.976   0.663 -36.557  1.00 88.69           C  
ATOM   1341  O   ALA A 174      36.988   2.476 -38.458  1.00 88.69           O  
ATOM   1342  N   ASP A 175      38.156   0.928 -37.339  1.00 87.94           N  
ATOM   1343  CA  ASP A 175      39.435   1.639 -37.387  1.00 87.94           C  
ATOM   1344  C   ASP A 175      40.062   1.603 -38.793  1.00 87.94           C  
ATOM   1345  CB  ASP A 175      40.358   1.115 -36.264  1.00 87.94           C  
ATOM   1346  O   ASP A 175      40.638   2.602 -39.222  1.00 87.94           O  
ATOM   1347  CG  ASP A 175      39.932   1.634 -34.878  1.00 87.94           C  
ATOM   1348  OD1 ASP A 175      39.202   2.645 -34.809  1.00 87.94           O  
ATOM   1349  OD2 ASP A 175      40.390   1.155 -33.814  1.00 87.94           O  
ATOM   1350  N   HIS A 176      39.838   0.540 -39.575  1.00 88.16           N  
ATOM   1351  CA  HIS A 176      40.219   0.469 -40.994  1.00 88.16           C  
ATOM   1352  C   HIS A 176      39.531   1.546 -41.861  1.00 88.16           C  
ATOM   1353  CB  HIS A 176      39.938  -0.953 -41.510  1.00 88.16           C  
ATOM   1354  O   HIS A 176      40.081   1.949 -42.883  1.00 88.16           O  
ATOM   1355  CG  HIS A 176      40.469  -1.271 -42.891  1.00 88.16           C  
ATOM   1356  CD2 HIS A 176      39.821  -1.991 -43.860  1.00 88.16           C  
ATOM   1357  ND1 HIS A 176      41.727  -1.007 -43.388  1.00 88.16           N  
ATOM   1358  CE1 HIS A 176      41.819  -1.524 -44.618  1.00 88.16           C  
ATOM   1359  NE2 HIS A 176      40.681  -2.155 -44.954  1.00 88.16           N  
ATOM   1360  N   MET A 177      38.384   2.105 -41.443  1.00 88.75           N  
ATOM   1361  CA  MET A 177      37.779   3.265 -42.124  1.00 88.75           C  
ATOM   1362  C   MET A 177      38.724   4.479 -42.150  1.00 88.75           C  
ATOM   1363  CB  MET A 177      36.462   3.678 -41.451  1.00 88.75           C  
ATOM   1364  O   MET A 177      38.753   5.210 -43.140  1.00 88.75           O  
ATOM   1365  CG  MET A 177      35.398   2.578 -41.497  1.00 88.75           C  
ATOM   1366  SD  MET A 177      33.796   2.987 -40.737  1.00 88.75           S  
ATOM   1367  CE  MET A 177      33.269   4.373 -41.777  1.00 88.75           C  
ATOM   1368  N   LEU A 178      39.538   4.661 -41.103  1.00 86.42           N  
ATOM   1369  CA  LEU A 178      40.495   5.767 -40.998  1.00 86.42           C  
ATOM   1370  C   LEU A 178      41.635   5.647 -42.022  1.00 86.42           C  
ATOM   1371  CB  LEU A 178      41.069   5.825 -39.569  1.00 86.42           C  
ATOM   1372  O   LEU A 178      42.197   6.666 -42.418  1.00 86.42           O  
ATOM   1373  CG  LEU A 178      40.028   6.020 -38.449  1.00 86.42           C  
ATOM   1374  CD1 LEU A 178      40.681   5.800 -37.083  1.00 86.42           C  
ATOM   1375  CD2 LEU A 178      39.448   7.437 -38.465  1.00 86.42           C  
ATOM   1376  N   GLU A 179      41.954   4.432 -42.482  1.00 84.73           N  
ATOM   1377  CA  GLU A 179      42.937   4.199 -43.553  1.00 84.73           C  
ATOM   1378  C   GLU A 179      42.415   4.651 -44.929  1.00 84.73           C  
ATOM   1379  CB  GLU A 179      43.364   2.720 -43.592  1.00 84.73           C  
ATOM   1380  O   GLU A 179      43.208   5.008 -45.797  1.00 84.73           O  
ATOM   1381  CG  GLU A 179      43.990   2.239 -42.269  1.00 84.73           C  
ATOM   1382  CD  GLU A 179      44.554   0.809 -42.335  1.00 84.73           C  
ATOM   1383  OE1 GLU A 179      45.285   0.428 -41.395  1.00 84.73           O  
ATOM   1384  OE2 GLU A 179      44.239   0.076 -43.300  1.00 84.73           O  
ATOM   1385  N   PHE A 180      41.089   4.723 -45.099  1.00 83.18           N  
ATOM   1386  CA  PHE A 180      40.416   5.362 -46.238  1.00 83.18           C  
ATOM   1387  C   PHE A 180      40.075   6.838 -45.968  1.00 83.18           C  
ATOM   1388  CB  PHE A 180      39.162   4.559 -46.631  1.00 83.18           C  
ATOM   1389  O   PHE A 180      39.162   7.376 -46.579  1.00 83.18           O  
ATOM   1390  CG  PHE A 180      39.453   3.150 -47.088  1.00 83.18           C  
ATOM   1391  CD1 PHE A 180      39.889   2.915 -48.405  1.00 83.18           C  
ATOM   1392  CD2 PHE A 180      39.324   2.079 -46.188  1.00 83.18           C  
ATOM   1393  CE1 PHE A 180      40.224   1.612 -48.813  1.00 83.18           C  
ATOM   1394  CE2 PHE A 180      39.660   0.780 -46.595  1.00 83.18           C  
ATOM   1395  CZ  PHE A 180      40.128   0.548 -47.898  1.00 83.18           C  
ATOM   1396  N   GLU A 181      40.722   7.496 -45.000  1.00 83.84           N  
ATOM   1397  CA  GLU A 181      40.423   8.884 -44.599  1.00 83.84           C  
ATOM   1398  C   GLU A 181      38.945   9.124 -44.176  1.00 83.84           C  
ATOM   1399  CB  GLU A 181      40.941   9.893 -45.657  1.00 83.84           C  
ATOM   1400  O   GLU A 181      38.512  10.266 -43.991  1.00 83.84           O  
ATOM   1401  CG  GLU A 181      42.435   9.709 -46.007  1.00 83.84           C  
ATOM   1402  CD  GLU A 181      43.018  10.788 -46.946  1.00 83.84           C  
ATOM   1403  OE1 GLU A 181      44.267  10.835 -47.065  1.00 83.84           O  
ATOM   1404  OE2 GLU A 181      42.249  11.590 -47.527  1.00 83.84           O  
ATOM   1405  N   LEU A 182      38.160   8.058 -43.954  1.00 86.21           N  
ATOM   1406  CA  LEU A 182      36.761   8.118 -43.530  1.00 86.21           C  
ATOM   1407  C   LEU A 182      36.678   8.146 -42.002  1.00 86.21           C  
ATOM   1408  CB  LEU A 182      35.963   6.911 -44.062  1.00 86.21           C  
ATOM   1409  O   LEU A 182      37.153   7.240 -41.321  1.00 86.21           O  
ATOM   1410  CG  LEU A 182      35.874   6.728 -45.585  1.00 86.21           C  
ATOM   1411  CD1 LEU A 182      35.082   5.448 -45.865  1.00 86.21           C  
ATOM   1412  CD2 LEU A 182      35.175   7.900 -46.278  1.00 86.21           C  
ATOM   1413  N   GLN A 183      35.995   9.146 -41.446  1.00 86.31           N  
ATOM   1414  CA  GLN A 183      35.669   9.159 -40.019  1.00 86.31           C  
ATOM   1415  C   GLN A 183      34.456   8.250 -39.740  1.00 86.31           C  
ATOM   1416  CB  GLN A 183      35.422  10.599 -39.542  1.00 86.31           C  
ATOM   1417  O   GLN A 183      33.391   8.487 -40.325  1.00 86.31           O  
ATOM   1418  CG  GLN A 183      36.701  11.453 -39.578  1.00 86.31           C  
ATOM   1419  CD  GLN A 183      37.797  10.925 -38.654  1.00 86.31           C  
ATOM   1420  NE2 GLN A 183      39.040  10.934 -39.077  1.00 86.31           N  
ATOM   1421  OE1 GLN A 183      37.558  10.491 -37.539  1.00 86.31           O  
ATOM   1422  N   PRO A 184      34.562   7.246 -38.845  1.00 88.11           N  
ATOM   1423  CA  PRO A 184      33.414   6.458 -38.402  1.00 88.11           C  
ATOM   1424  C   PRO A 184      32.346   7.362 -37.783  1.00 88.11           C  
ATOM   1425  CB  PRO A 184      33.954   5.446 -37.385  1.00 88.11           C  
ATOM   1426  O   PRO A 184      32.652   8.227 -36.960  1.00 88.11           O  
ATOM   1427  CG  PRO A 184      35.432   5.334 -37.744  1.00 88.11           C  
ATOM   1428  CD  PRO A 184      35.777   6.741 -38.219  1.00 88.11           C  
ATOM   1429  N   ASN A 185      31.083   7.169 -38.159  1.00 90.27           N  
ATOM   1430  CA  ASN A 185      29.972   7.939 -37.599  1.00 90.27           C  
ATOM   1431  C   ASN A 185      29.259   7.158 -36.478  1.00 90.27           C  
ATOM   1432  CB  ASN A 185      29.082   8.465 -38.746  1.00 90.27           C  
ATOM   1433  O   ASN A 185      29.604   6.013 -36.176  1.00 90.27           O  
ATOM   1434  CG  ASN A 185      28.243   7.431 -39.478  1.00 90.27           C  
ATOM   1435  ND2 ASN A 185      27.605   7.827 -40.554  1.00 90.27           N  
ATOM   1436  OD1 ASN A 185      28.089   6.289 -39.083  1.00 90.27           O  
ATOM   1437  N   ALA A 186      28.246   7.764 -35.848  1.00 91.63           N  
ATOM   1438  CA  ALA A 186      27.480   7.101 -34.788  1.00 91.63           C  
ATOM   1439  C   ALA A 186      26.875   5.760 -35.255  1.00 91.63           C  
ATOM   1440  CB  ALA A 186      26.404   8.065 -34.275  1.00 91.63           C  
ATOM   1441  O   ALA A 186      26.912   4.782 -34.514  1.00 91.63           O  
ATOM   1442  N   ALA A 187      26.421   5.664 -36.512  1.00 92.19           N  
ATOM   1443  CA  ALA A 187      25.903   4.416 -37.072  1.00 92.19           C  
ATOM   1444  C   ALA A 187      26.990   3.333 -37.229  1.00 92.19           C  
ATOM   1445  CB  ALA A 187      25.180   4.713 -38.391  1.00 92.19           C  
ATOM   1446  O   ALA A 187      26.707   2.165 -36.953  1.00 92.19           O  
ATOM   1447  N   SER A 188      28.225   3.704 -37.596  1.00 92.38           N  
ATOM   1448  CA  SER A 188      29.386   2.799 -37.619  1.00 92.38           C  
ATOM   1449  C   SER A 188      29.622   2.192 -36.234  1.00 92.38           C  
ATOM   1450  CB  SER A 188      30.663   3.531 -38.075  1.00 92.38           C  
ATOM   1451  O   SER A 188      29.607   0.970 -36.071  1.00 92.38           O  
ATOM   1452  OG  SER A 188      30.442   4.304 -39.238  1.00 92.38           O  
ATOM   1453  N   TYR A 189      29.737   3.037 -35.206  1.00 94.17           N  
ATOM   1454  CA  TYR A 189      29.946   2.578 -33.832  1.00 94.17           C  
ATOM   1455  C   TYR A 189      28.736   1.830 -33.252  1.00 94.17           C  
ATOM   1456  CB  TYR A 189      30.351   3.759 -32.948  1.00 94.17           C  
ATOM   1457  O   TYR A 189      28.926   0.880 -32.497  1.00 94.17           O  
ATOM   1458  CG  TYR A 189      31.738   4.313 -33.225  1.00 94.17           C  
ATOM   1459  CD1 TYR A 189      32.870   3.489 -33.067  1.00 94.17           C  
ATOM   1460  CD2 TYR A 189      31.906   5.660 -33.599  1.00 94.17           C  
ATOM   1461  CE1 TYR A 189      34.166   4.019 -33.229  1.00 94.17           C  
ATOM   1462  CE2 TYR A 189      33.198   6.195 -33.758  1.00 94.17           C  
ATOM   1463  OH  TYR A 189      35.579   5.907 -33.676  1.00 94.17           O  
ATOM   1464  CZ  TYR A 189      34.332   5.380 -33.556  1.00 94.17           C  
ATOM   1465  N   ASN A 190      27.501   2.153 -33.648  1.00 94.49           N  
ATOM   1466  CA  ASN A 190      26.310   1.402 -33.235  1.00 94.49           C  
ATOM   1467  C   ASN A 190      26.313  -0.047 -33.753  1.00 94.49           C  
ATOM   1468  CB  ASN A 190      25.035   2.148 -33.673  1.00 94.49           C  
ATOM   1469  O   ASN A 190      25.779  -0.932 -33.082  1.00 94.49           O  
ATOM   1470  CG  ASN A 190      24.746   3.389 -32.847  1.00 94.49           C  
ATOM   1471  ND2 ASN A 190      23.767   4.162 -33.243  1.00 94.49           N  
ATOM   1472  OD1 ASN A 190      25.360   3.633 -31.820  1.00 94.49           O  
ATOM   1473  N   LEU A 191      26.927  -0.329 -34.909  1.00 93.80           N  
ATOM   1474  CA  LEU A 191      27.124  -1.704 -35.391  1.00 93.80           C  
ATOM   1475  C   LEU A 191      28.139  -2.463 -34.520  1.00 93.80           C  
ATOM   1476  CB  LEU A 191      27.543  -1.691 -36.873  1.00 93.80           C  
ATOM   1477  O   LEU A 191      27.901  -3.623 -34.178  1.00 93.80           O  
ATOM   1478  CG  LEU A 191      26.453  -1.166 -37.827  1.00 93.80           C  
ATOM   1479  CD1 LEU A 191      27.047  -0.888 -39.205  1.00 93.80           C  
ATOM   1480  CD2 LEU A 191      25.309  -2.173 -38.001  1.00 93.80           C  
ATOM   1481  N   VAL A 192      29.210  -1.797 -34.080  1.00 94.38           N  
ATOM   1482  CA  VAL A 192      30.176  -2.360 -33.122  1.00 94.38           C  
ATOM   1483  C   VAL A 192      29.515  -2.600 -31.758  1.00 94.38           C  
ATOM   1484  CB  VAL A 192      31.415  -1.458 -32.975  1.00 94.38           C  
ATOM   1485  O   VAL A 192      29.587  -3.710 -31.230  1.00 94.38           O  
ATOM   1486  CG1 VAL A 192      32.469  -2.138 -32.101  1.00 94.38           C  
ATOM   1487  CG2 VAL A 192      32.061  -1.118 -34.323  1.00 94.38           C  
ATOM   1488  N   LEU A 193      28.768  -1.627 -31.226  1.00 94.77           N  
ATOM   1489  CA  LEU A 193      28.007  -1.773 -29.980  1.00 94.77           C  
ATOM   1490  C   LEU A 193      26.987  -2.920 -30.051  1.00 94.77           C  
ATOM   1491  CB  LEU A 193      27.299  -0.449 -29.638  1.00 94.77           C  
ATOM   1492  O   LEU A 193      26.784  -3.613 -29.056  1.00 94.77           O  
ATOM   1493  CG  LEU A 193      28.218   0.680 -29.136  1.00 94.77           C  
ATOM   1494  CD1 LEU A 193      27.403   1.961 -28.967  1.00 94.77           C  
ATOM   1495  CD2 LEU A 193      28.842   0.335 -27.782  1.00 94.77           C  
ATOM   1496  N   LYS A 194      26.383  -3.187 -31.217  1.00 94.33           N  
ATOM   1497  CA  LYS A 194      25.510  -4.358 -31.426  1.00 94.33           C  
ATOM   1498  C   LYS A 194      26.266  -5.686 -31.317  1.00 94.33           C  
ATOM   1499  CB  LYS A 194      24.767  -4.236 -32.766  1.00 94.33           C  
ATOM   1500  O   LYS A 194      25.722  -6.620 -30.730  1.00 94.33           O  
ATOM   1501  CG  LYS A 194      23.587  -3.264 -32.641  1.00 94.33           C  
ATOM   1502  CD  LYS A 194      23.091  -2.748 -33.998  1.00 94.33           C  
ATOM   1503  CE  LYS A 194      21.964  -1.750 -33.714  1.00 94.33           C  
ATOM   1504  NZ  LYS A 194      21.665  -0.845 -34.845  1.00 94.33           N  
ATOM   1505  N   SER A 195      27.509  -5.769 -31.801  1.00 93.51           N  
ATOM   1506  CA  SER A 195      28.350  -6.963 -31.601  1.00 93.51           C  
ATOM   1507  C   SER A 195      28.755  -7.137 -30.131  1.00 93.51           C  
ATOM   1508  CB  SER A 195      29.566  -6.967 -32.535  1.00 93.51           C  
ATOM   1509  O   SER A 195      28.593  -8.222 -29.582  1.00 93.51           O  
ATOM   1510  OG  SER A 195      30.531  -6.005 -32.170  1.00 93.51           O  
ATOM   1511  N   MET A 196      29.141  -6.057 -29.438  1.00 93.75           N  
ATOM   1512  CA  MET A 196      29.426  -6.071 -27.992  1.00 93.75           C  
ATOM   1513  C   MET A 196      28.200  -6.496 -27.171  1.00 93.75           C  
ATOM   1514  CB  MET A 196      29.888  -4.679 -27.537  1.00 93.75           C  
ATOM   1515  O   MET A 196      28.312  -7.292 -26.243  1.00 93.75           O  
ATOM   1516  CG  MET A 196      31.261  -4.315 -28.100  1.00 93.75           C  
ATOM   1517  SD  MET A 196      31.737  -2.599 -27.796  1.00 93.75           S  
ATOM   1518  CE  MET A 196      33.472  -2.695 -28.301  1.00 93.75           C  
ATOM   1519  N   VAL A 197      27.006  -6.027 -27.551  1.00 92.40           N  
ATOM   1520  CA  VAL A 197      25.720  -6.431 -26.960  1.00 92.40           C  
ATOM   1521  C   VAL A 197      25.424  -7.919 -27.160  1.00 92.40           C  
ATOM   1522  CB  VAL A 197      24.585  -5.553 -27.533  1.00 92.40           C  
ATOM   1523  O   VAL A 197      24.862  -8.538 -26.253  1.00 92.40           O  
ATOM   1524  CG1 VAL A 197      23.187  -6.182 -27.428  1.00 92.40           C  
ATOM   1525  CG2 VAL A 197      24.536  -4.210 -26.802  1.00 92.40           C  
ATOM   1526  N   ALA A 198      25.773  -8.488 -28.317  1.00 91.28           N  
ATOM   1527  CA  ALA A 198      25.612  -9.914 -28.596  1.00 91.28           C  
ATOM   1528  C   ALA A 198      26.615 -10.769 -27.799  1.00 91.28           C  
ATOM   1529  CB  ALA A 198      25.733 -10.132 -30.109  1.00 91.28           C  
ATOM   1530  O   ALA A 198      26.228 -11.794 -27.239  1.00 91.28           O  
ATOM   1531  N   SER A 199      27.864 -10.307 -27.687  1.00 90.05           N  
ATOM   1532  CA  SER A 199      28.956 -10.963 -26.947  1.00 90.05           C  
ATOM   1533  C   SER A 199      28.963 -10.682 -25.440  1.00 90.05           C  
ATOM   1534  CB  SER A 199      30.302 -10.556 -27.547  1.00 90.05           C  
ATOM   1535  O   SER A 199      29.779 -11.240 -24.715  1.00 90.05           O  
ATOM   1536  OG  SER A 199      30.312 -10.871 -28.925  1.00 90.05           O  
ATOM   1537  N   GLN A 200      28.042  -9.843 -24.955  1.00 91.27           N  
ATOM   1538  CA  GLN A 200      27.894  -9.437 -23.553  1.00 91.27           C  
ATOM   1539  C   GLN A 200      29.065  -8.621 -22.953  1.00 91.27           C  
ATOM   1540  CB  GLN A 200      27.462 -10.633 -22.682  1.00 91.27           C  
ATOM   1541  O   GLN A 200      29.188  -8.527 -21.731  1.00 91.27           O  
ATOM   1542  CG  GLN A 200      26.133 -11.254 -23.143  1.00 91.27           C  
ATOM   1543  CD  GLN A 200      25.572 -12.303 -22.184  1.00 91.27           C  
ATOM   1544  NE2 GLN A 200      24.548 -13.021 -22.583  1.00 91.27           N  
ATOM   1545  OE1 GLN A 200      25.989 -12.484 -21.052  1.00 91.27           O  
ATOM   1546  N   GLU A 201      29.883  -7.968 -23.780  1.00 91.42           N  
ATOM   1547  CA  GLU A 201      31.059  -7.200 -23.339  1.00 91.42           C  
ATOM   1548  C   GLU A 201      30.689  -5.807 -22.795  1.00 91.42           C  
ATOM   1549  CB  GLU A 201      32.082  -7.078 -24.479  1.00 91.42           C  
ATOM   1550  O   GLU A 201      30.576  -4.834 -23.542  1.00 91.42           O  
ATOM   1551  CG  GLU A 201      32.753  -8.416 -24.826  1.00 91.42           C  
ATOM   1552  CD  GLU A 201      33.875  -8.268 -25.868  1.00 91.42           C  
ATOM   1553  OE1 GLU A 201      34.290  -9.314 -26.415  1.00 91.42           O  
ATOM   1554  OE2 GLU A 201      34.300  -7.121 -26.135  1.00 91.42           O  
ATOM   1555  N   THR A 202      30.517  -5.687 -21.475  1.00 92.26           N  
ATOM   1556  CA  THR A 202      30.156  -4.416 -20.816  1.00 92.26           C  
ATOM   1557  C   THR A 202      31.280  -3.381 -20.858  1.00 92.26           C  
ATOM   1558  CB  THR A 202      29.733  -4.639 -19.356  1.00 92.26           C  
ATOM   1559  O   THR A 202      31.061  -2.261 -21.311  1.00 92.26           O  
ATOM   1560  CG2 THR A 202      28.405  -5.388 -19.257  1.00 92.26           C  
ATOM   1561  OG1 THR A 202      30.690  -5.410 -18.665  1.00 92.26           O  
ATOM   1562  N   GLU A 203      32.490  -3.750 -20.432  1.00 91.47           N  
ATOM   1563  CA  GLU A 203      33.627  -2.824 -20.316  1.00 91.47           C  
ATOM   1564  C   GLU A 203      34.072  -2.270 -21.682  1.00 91.47           C  
ATOM   1565  CB  GLU A 203      34.778  -3.550 -19.597  1.00 91.47           C  
ATOM   1566  O   GLU A 203      34.406  -1.089 -21.797  1.00 91.47           O  
ATOM   1567  CG  GLU A 203      35.964  -2.621 -19.296  1.00 91.47           C  
ATOM   1568  CD  GLU A 203      37.115  -3.296 -18.533  1.00 91.47           C  
ATOM   1569  OE1 GLU A 203      38.075  -2.550 -18.216  1.00 91.47           O  
ATOM   1570  OE2 GLU A 203      37.076  -4.524 -18.324  1.00 91.47           O  
ATOM   1571  N   GLY A 204      34.021  -3.099 -22.733  1.00 91.92           N  
ATOM   1572  CA  GLY A 204      34.282  -2.672 -24.110  1.00 91.92           C  
ATOM   1573  C   GLY A 204      33.255  -1.649 -24.602  1.00 91.92           C  
ATOM   1574  O   GLY A 204      33.631  -0.617 -25.155  1.00 91.92           O  
ATOM   1575  N   ALA A 205      31.968  -1.888 -24.331  1.00 94.27           N  
ATOM   1576  CA  ALA A 205      30.884  -0.985 -24.713  1.00 94.27           C  
ATOM   1577  C   ALA A 205      30.942   0.365 -23.972  1.00 94.27           C  
ATOM   1578  CB  ALA A 205      29.563  -1.724 -24.475  1.00 94.27           C  
ATOM   1579  O   ALA A 205      30.731   1.414 -24.581  1.00 94.27           O  
ATOM   1580  N   GLU A 206      31.282   0.358 -22.679  1.00 94.58           N  
ATOM   1581  CA  GLU A 206      31.513   1.578 -21.895  1.00 94.58           C  
ATOM   1582  C   GLU A 206      32.673   2.410 -22.465  1.00 94.58           C  
ATOM   1583  CB  GLU A 206      31.785   1.218 -20.423  1.00 94.58           C  
ATOM   1584  O   GLU A 206      32.505   3.600 -22.746  1.00 94.58           O  
ATOM   1585  CG  GLU A 206      30.516   0.773 -19.682  1.00 94.58           C  
ATOM   1586  CD  GLU A 206      30.750   0.677 -18.167  1.00 94.58           C  
ATOM   1587  OE1 GLU A 206      30.780   1.754 -17.520  1.00 94.58           O  
ATOM   1588  OE2 GLU A 206      30.842  -0.453 -17.641  1.00 94.58           O  
ATOM   1589  N   LYS A 207      33.830   1.779 -22.711  1.00 92.66           N  
ATOM   1590  CA  LYS A 207      35.012   2.453 -23.273  1.00 92.66           C  
ATOM   1591  C   LYS A 207      34.784   2.955 -24.696  1.00 92.66           C  
ATOM   1592  CB  LYS A 207      36.229   1.519 -23.215  1.00 92.66           C  
ATOM   1593  O   LYS A 207      35.344   3.986 -25.063  1.00 92.66           O  
ATOM   1594  CG  LYS A 207      36.702   1.363 -21.766  1.00 92.66           C  
ATOM   1595  CD  LYS A 207      37.859   0.370 -21.640  1.00 92.66           C  
ATOM   1596  CE  LYS A 207      38.113   0.169 -20.146  1.00 92.66           C  
ATOM   1597  NZ  LYS A 207      39.139  -0.859 -19.887  1.00 92.66           N  
ATOM   1598  N   LEU A 208      33.944   2.285 -25.487  1.00 93.07           N  
ATOM   1599  CA  LEU A 208      33.605   2.749 -26.830  1.00 93.07           C  
ATOM   1600  C   LEU A 208      32.802   4.058 -26.799  1.00 93.07           C  
ATOM   1601  CB  LEU A 208      32.899   1.625 -27.608  1.00 93.07           C  
ATOM   1602  O   LEU A 208      33.126   4.972 -27.552  1.00 93.07           O  
ATOM   1603  CG  LEU A 208      32.697   1.945 -29.102  1.00 93.07           C  
ATOM   1604  CD1 LEU A 208      34.018   2.309 -29.789  1.00 93.07           C  
ATOM   1605  CD2 LEU A 208      32.115   0.728 -29.817  1.00 93.07           C  
ATOM   1606  N   ILE A 209      31.843   4.212 -25.877  1.00 93.41           N  
ATOM   1607  CA  ILE A 209      31.137   5.492 -25.672  1.00 93.41           C  
ATOM   1608  C   ILE A 209      32.105   6.596 -25.224  1.00 93.41           C  
ATOM   1609  CB  ILE A 209      29.976   5.316 -24.664  1.00 93.41           C  
ATOM   1610  O   ILE A 209      32.016   7.729 -25.698  1.00 93.41           O  
ATOM   1611  CG1 ILE A 209      28.854   4.418 -25.227  1.00 93.41           C  
ATOM   1612  CG2 ILE A 209      29.381   6.658 -24.191  1.00 93.41           C  
ATOM   1613  CD1 ILE A 209      28.034   4.991 -26.390  1.00 93.41           C  
ATOM   1614  N   GLU A 210      33.064   6.286 -24.348  1.00 93.23           N  
ATOM   1615  CA  GLU A 210      34.086   7.258 -23.940  1.00 93.23           C  
ATOM   1616  C   GLU A 210      35.005   7.657 -25.108  1.00 93.23           C  
ATOM   1617  CB  GLU A 210      34.885   6.730 -22.738  1.00 93.23           C  
ATOM   1618  O   GLU A 210      35.287   8.844 -25.280  1.00 93.23           O  
ATOM   1619  CG  GLU A 210      33.989   6.608 -21.495  1.00 93.23           C  
ATOM   1620  CD  GLU A 210      34.750   6.228 -20.219  1.00 93.23           C  
ATOM   1621  OE1 GLU A 210      34.212   6.559 -19.133  1.00 93.23           O  
ATOM   1622  OE2 GLU A 210      35.847   5.638 -20.302  1.00 93.23           O  
ATOM   1623  N   ARG A 211      35.400   6.704 -25.965  1.00 90.65           N  
ATOM   1624  CA  ARG A 211      36.161   6.958 -27.202  1.00 90.65           C  
ATOM   1625  C   ARG A 211      35.373   7.820 -28.194  1.00 90.65           C  
ATOM   1626  CB  ARG A 211      36.590   5.610 -27.818  1.00 90.65           C  
ATOM   1627  O   ARG A 211      35.937   8.753 -28.766  1.00 90.65           O  
ATOM   1628  CG  ARG A 211      37.443   5.796 -29.083  1.00 90.65           C  
ATOM   1629  CD  ARG A 211      37.927   4.472 -29.695  1.00 90.65           C  
ATOM   1630  NE  ARG A 211      38.662   4.752 -30.940  1.00 90.65           N  
ATOM   1631  NH1 ARG A 211      39.174   2.617 -31.719  1.00 90.65           N  
ATOM   1632  NH2 ARG A 211      39.680   4.407 -32.907  1.00 90.65           N  
ATOM   1633  CZ  ARG A 211      39.163   3.914 -31.831  1.00 90.65           C  
ATOM   1634  N   MET A 212      34.081   7.555 -28.376  1.00 91.96           N  
ATOM   1635  CA  MET A 212      33.189   8.358 -29.223  1.00 91.96           C  
ATOM   1636  C   MET A 212      33.144   9.824 -28.757  1.00 91.96           C  
ATOM   1637  CB  MET A 212      31.788   7.731 -29.207  1.00 91.96           C  
ATOM   1638  O   MET A 212      33.394  10.748 -29.534  1.00 91.96           O  
ATOM   1639  CG  MET A 212      31.681   6.478 -30.078  1.00 91.96           C  
ATOM   1640  SD  MET A 212      30.061   5.667 -29.966  1.00 91.96           S  
ATOM   1641  CE  MET A 212      29.108   6.772 -31.040  1.00 91.96           C  
ATOM   1642  N   LEU A 213      32.952  10.044 -27.451  1.00 90.24           N  
ATOM   1643  CA  LEU A 213      32.948  11.381 -26.847  1.00 90.24           C  
ATOM   1644  C   LEU A 213      34.306  12.102 -26.955  1.00 90.24           C  
ATOM   1645  CB  LEU A 213      32.502  11.262 -25.377  1.00 90.24           C  
ATOM   1646  O   LEU A 213      34.329  13.315 -27.147  1.00 90.24           O  
ATOM   1647  CG  LEU A 213      31.020  10.877 -25.192  1.00 90.24           C  
ATOM   1648  CD1 LEU A 213      30.754  10.523 -23.728  1.00 90.24           C  
ATOM   1649  CD2 LEU A 213      30.076  12.020 -25.576  1.00 90.24           C  
ATOM   1650  N   GLN A 214      35.430  11.383 -26.859  1.00 89.33           N  
ATOM   1651  CA  GLN A 214      36.779  11.957 -26.996  1.00 89.33           C  
ATOM   1652  C   GLN A 214      37.148  12.308 -28.445  1.00 89.33           C  
ATOM   1653  CB  GLN A 214      37.817  10.971 -26.440  1.00 89.33           C  
ATOM   1654  O   GLN A 214      37.829  13.303 -28.680  1.00 89.33           O  
ATOM   1655  CG  GLN A 214      37.796  10.889 -24.908  1.00 89.33           C  
ATOM   1656  CD  GLN A 214      38.664   9.752 -24.376  1.00 89.33           C  
ATOM   1657  NE2 GLN A 214      38.419   9.286 -23.171  1.00 89.33           N  
ATOM   1658  OE1 GLN A 214      39.586   9.265 -25.010  1.00 89.33           O  
ATOM   1659  N   THR A 215      36.703  11.506 -29.415  1.00 83.51           N  
ATOM   1660  CA  THR A 215      36.987  11.705 -30.851  1.00 83.51           C  
ATOM   1661  C   THR A 215      36.064  12.727 -31.523  1.00 83.51           C  
ATOM   1662  CB  THR A 215      36.954  10.375 -31.624  1.00 83.51           C  
ATOM   1663  O   THR A 215      36.255  13.047 -32.691  1.00 83.51           O  
ATOM   1664  CG2 THR A 215      38.106   9.448 -31.232  1.00 83.51           C  
ATOM   1665  OG1 THR A 215      35.748   9.683 -31.389  1.00 83.51           O  
ATOM   1666  N   GLY A 216      35.068  13.259 -30.803  1.00 80.49           N  
ATOM   1667  CA  GLY A 216      34.083  14.211 -31.333  1.00 80.49           C  
ATOM   1668  C   GLY A 216      32.935  13.562 -32.115  1.00 80.49           C  
ATOM   1669  O   GLY A 216      32.071  14.265 -32.640  1.00 80.49           O  
ATOM   1670  N   THR A 217      32.883  12.230 -32.167  1.00 85.45           N  
ATOM   1671  CA  THR A 217      31.792  11.471 -32.786  1.00 85.45           C  
ATOM   1672  C   THR A 217      30.666  11.295 -31.767  1.00 85.45           C  
ATOM   1673  CB  THR A 217      32.290  10.138 -33.380  1.00 85.45           C  
ATOM   1674  O   THR A 217      30.608  10.317 -31.032  1.00 85.45           O  
ATOM   1675  CG2 THR A 217      33.250  10.375 -34.544  1.00 85.45           C  
ATOM   1676  OG1 THR A 217      32.985   9.338 -32.453  1.00 85.45           O  
ATOM   1677  N   PHE A 218      29.779  12.289 -31.658  1.00 87.34           N  
ATOM   1678  CA  PHE A 218      28.729  12.288 -30.632  1.00 87.34           C  
ATOM   1679  C   PHE A 218      27.851  11.016 -30.693  1.00 87.34           C  
ATOM   1680  CB  PHE A 218      27.872  13.556 -30.742  1.00 87.34           C  
ATOM   1681  O   PHE A 218      27.263  10.752 -31.745  1.00 87.34           O  
ATOM   1682  CG  PHE A 218      28.645  14.824 -30.435  1.00 87.34           C  
ATOM   1683  CD1 PHE A 218      28.964  15.146 -29.102  1.00 87.34           C  
ATOM   1684  CD2 PHE A 218      29.091  15.655 -31.479  1.00 87.34           C  
ATOM   1685  CE1 PHE A 218      29.730  16.290 -28.814  1.00 87.34           C  
ATOM   1686  CE2 PHE A 218      29.856  16.800 -31.192  1.00 87.34           C  
ATOM   1687  CZ  PHE A 218      30.176  17.117 -29.860  1.00 87.34           C  
ATOM   1688  N   PRO A 219      27.733  10.245 -29.589  1.00 91.44           N  
ATOM   1689  CA  PRO A 219      26.812   9.112 -29.507  1.00 91.44           C  
ATOM   1690  C   PRO A 219      25.360   9.560 -29.665  1.00 91.44           C  
ATOM   1691  CB  PRO A 219      27.049   8.459 -28.140  1.00 91.44           C  
ATOM   1692  O   PRO A 219      25.001  10.639 -29.193  1.00 91.44           O  
ATOM   1693  CG  PRO A 219      28.398   8.997 -27.675  1.00 91.44           C  
ATOM   1694  CD  PRO A 219      28.497  10.357 -28.355  1.00 91.44           C  
ATOM   1695  N   ASP A 220      24.527   8.722 -30.280  1.00 90.78           N  
ATOM   1696  CA  ASP A 220      23.114   9.005 -30.538  1.00 90.78           C  
ATOM   1697  C   ASP A 220      22.163   8.263 -29.574  1.00 90.78           C  
ATOM   1698  CB  ASP A 220      22.806   8.777 -32.036  1.00 90.78           C  
ATOM   1699  O   ASP A 220      22.588   7.576 -28.637  1.00 90.78           O  
ATOM   1700  CG  ASP A 220      22.872   7.324 -32.530  1.00 90.78           C  
ATOM   1701  OD1 ASP A 220      22.749   6.385 -31.713  1.00 90.78           O  
ATOM   1702  OD2 ASP A 220      22.992   7.131 -33.757  1.00 90.78           O  
ATOM   1703  N   ASP A 221      20.851   8.415 -29.802  1.00 89.27           N  
ATOM   1704  CA  ASP A 221      19.797   7.689 -29.081  1.00 89.27           C  
ATOM   1705  C   ASP A 221      20.073   6.173 -29.026  1.00 89.27           C  
ATOM   1706  CB  ASP A 221      18.436   7.903 -29.784  1.00 89.27           C  
ATOM   1707  O   ASP A 221      19.912   5.546 -27.978  1.00 89.27           O  
ATOM   1708  CG  ASP A 221      17.767   9.255 -29.516  1.00 89.27           C  
ATOM   1709  OD1 ASP A 221      17.534   9.571 -28.334  1.00 89.27           O  
ATOM   1710  OD2 ASP A 221      17.377   9.966 -30.464  1.00 89.27           O  
ATOM   1711  N   GLU A 222      20.487   5.558 -30.137  1.00 93.51           N  
ATOM   1712  CA  GLU A 222      20.724   4.117 -30.210  1.00 93.51           C  
ATOM   1713  C   GLU A 222      22.014   3.727 -29.470  1.00 93.51           C  
ATOM   1714  CB  GLU A 222      20.655   3.642 -31.677  1.00 93.51           C  
ATOM   1715  O   GLU A 222      21.988   2.752 -28.713  1.00 93.51           O  
ATOM   1716  CG  GLU A 222      20.995   2.152 -31.811  1.00 93.51           C  
ATOM   1717  CD  GLU A 222      20.748   1.564 -33.209  1.00 93.51           C  
ATOM   1718  OE1 GLU A 222      19.984   0.575 -33.312  1.00 93.51           O  
ATOM   1719  OE2 GLU A 222      21.461   1.887 -34.186  1.00 93.51           O  
ATOM   1720  N   SER A 223      23.091   4.517 -29.581  1.00 93.51           N  
ATOM   1721  CA  SER A 223      24.355   4.288 -28.866  1.00 93.51           C  
ATOM   1722  C   SER A 223      24.132   4.147 -27.356  1.00 93.51           C  
ATOM   1723  CB  SER A 223      25.351   5.440 -29.079  1.00 93.51           C  
ATOM   1724  O   SER A 223      24.526   3.149 -26.745  1.00 93.51           O  
ATOM   1725  OG  SER A 223      25.509   5.844 -30.421  1.00 93.51           O  
ATOM   1726  N   TYR A 224      23.447   5.121 -26.745  1.00 94.11           N  
ATOM   1727  CA  TYR A 224      23.178   5.102 -25.306  1.00 94.11           C  
ATOM   1728  C   TYR A 224      22.233   3.964 -24.909  1.00 94.11           C  
ATOM   1729  CB  TYR A 224      22.614   6.451 -24.848  1.00 94.11           C  
ATOM   1730  O   TYR A 224      22.486   3.284 -23.912  1.00 94.11           O  
ATOM   1731  CG  TYR A 224      23.632   7.573 -24.783  1.00 94.11           C  
ATOM   1732  CD1 TYR A 224      24.646   7.545 -23.805  1.00 94.11           C  
ATOM   1733  CD2 TYR A 224      23.555   8.654 -25.681  1.00 94.11           C  
ATOM   1734  CE1 TYR A 224      25.587   8.591 -23.730  1.00 94.11           C  
ATOM   1735  CE2 TYR A 224      24.494   9.698 -25.612  1.00 94.11           C  
ATOM   1736  OH  TYR A 224      26.418  10.678 -24.574  1.00 94.11           O  
ATOM   1737  CZ  TYR A 224      25.512   9.669 -24.637  1.00 94.11           C  
ATOM   1738  N   ASN A 225      21.173   3.710 -25.684  1.00 93.59           N  
ATOM   1739  CA  ASN A 225      20.227   2.633 -25.384  1.00 93.59           C  
ATOM   1740  C   ASN A 225      20.878   1.238 -25.444  1.00 93.59           C  
ATOM   1741  CB  ASN A 225      19.008   2.741 -26.316  1.00 93.59           C  
ATOM   1742  O   ASN A 225      20.551   0.387 -24.612  1.00 93.59           O  
ATOM   1743  CG  ASN A 225      17.982   3.726 -25.792  1.00 93.59           C  
ATOM   1744  ND2 ASN A 225      17.756   4.823 -26.465  1.00 93.59           N  
ATOM   1745  OD1 ASN A 225      17.346   3.487 -24.777  1.00 93.59           O  
ATOM   1746  N   LEU A 226      21.820   1.000 -26.365  1.00 94.03           N  
ATOM   1747  CA  LEU A 226      22.568  -0.261 -26.450  1.00 94.03           C  
ATOM   1748  C   LEU A 226      23.416  -0.504 -25.192  1.00 94.03           C  
ATOM   1749  CB  LEU A 226      23.441  -0.267 -27.721  1.00 94.03           C  
ATOM   1750  O   LEU A 226      23.316  -1.578 -24.593  1.00 94.03           O  
ATOM   1751  CG  LEU A 226      22.657  -0.439 -29.037  1.00 94.03           C  
ATOM   1752  CD1 LEU A 226      23.573  -0.137 -30.221  1.00 94.03           C  
ATOM   1753  CD2 LEU A 226      22.118  -1.863 -29.220  1.00 94.03           C  
ATOM   1754  N   VAL A 227      24.198   0.491 -24.754  1.00 94.81           N  
ATOM   1755  CA  VAL A 227      25.083   0.363 -23.579  1.00 94.81           C  
ATOM   1756  C   VAL A 227      24.294   0.292 -22.276  1.00 94.81           C  
ATOM   1757  CB  VAL A 227      26.133   1.491 -23.536  1.00 94.81           C  
ATOM   1758  O   VAL A 227      24.514  -0.614 -21.471  1.00 94.81           O  
ATOM   1759  CG1 VAL A 227      27.064   1.377 -22.320  1.00 94.81           C  
ATOM   1760  CG2 VAL A 227      26.987   1.407 -24.803  1.00 94.81           C  
ATOM   1761  N   VAL A 228      23.317   1.180 -22.079  1.00 94.33           N  
ATOM   1762  CA  VAL A 228      22.452   1.162 -20.888  1.00 94.33           C  
ATOM   1763  C   VAL A 228      21.688  -0.166 -20.810  1.00 94.33           C  
ATOM   1764  CB  VAL A 228      21.519   2.392 -20.888  1.00 94.33           C  
ATOM   1765  O   VAL A 228      21.709  -0.829 -19.773  1.00 94.33           O  
ATOM   1766  CG1 VAL A 228      20.497   2.354 -19.753  1.00 94.33           C  
ATOM   1767  CG2 VAL A 228      22.312   3.692 -20.693  1.00 94.33           C  
ATOM   1768  N   GLY A 229      21.098  -0.624 -21.920  1.00 93.09           N  
ATOM   1769  CA  GLY A 229      20.403  -1.911 -21.991  1.00 93.09           C  
ATOM   1770  C   GLY A 229      21.312  -3.131 -21.795  1.00 93.09           C  
ATOM   1771  O   GLY A 229      20.844  -4.168 -21.327  1.00 93.09           O  
ATOM   1772  N   LEU A 230      22.602  -3.052 -22.135  1.00 93.79           N  
ATOM   1773  CA  LEU A 230      23.587  -4.099 -21.838  1.00 93.79           C  
ATOM   1774  C   LEU A 230      23.917  -4.158 -20.341  1.00 93.79           C  
ATOM   1775  CB  LEU A 230      24.842  -3.865 -22.698  1.00 93.79           C  
ATOM   1776  O   LEU A 230      23.803  -5.221 -19.730  1.00 93.79           O  
ATOM   1777  CG  LEU A 230      25.979  -4.881 -22.490  1.00 93.79           C  
ATOM   1778  CD1 LEU A 230      25.539  -6.333 -22.685  1.00 93.79           C  
ATOM   1779  CD2 LEU A 230      27.113  -4.581 -23.466  1.00 93.79           C  
ATOM   1780  N   LEU A 231      24.254  -3.013 -19.742  1.00 93.84           N  
ATOM   1781  CA  LEU A 231      24.609  -2.910 -18.323  1.00 93.84           C  
ATOM   1782  C   LEU A 231      23.466  -3.378 -17.410  1.00 93.84           C  
ATOM   1783  CB  LEU A 231      25.011  -1.455 -18.017  1.00 93.84           C  
ATOM   1784  O   LEU A 231      23.700  -4.134 -16.468  1.00 93.84           O  
ATOM   1785  CG  LEU A 231      26.342  -1.014 -18.658  1.00 93.84           C  
ATOM   1786  CD1 LEU A 231      26.513   0.495 -18.502  1.00 93.84           C  
ATOM   1787  CD2 LEU A 231      27.538  -1.701 -18.001  1.00 93.84           C  
ATOM   1788  N   ILE A 232      22.217  -3.011 -17.719  1.00 91.70           N  
ATOM   1789  CA  ILE A 232      21.041  -3.455 -16.954  1.00 91.70           C  
ATOM   1790  C   ILE A 232      20.837  -4.971 -17.049  1.00 91.70           C  
ATOM   1791  CB  ILE A 232      19.774  -2.722 -17.432  1.00 91.70           C  
ATOM   1792  O   ILE A 232      20.523  -5.605 -16.040  1.00 91.70           O  
ATOM   1793  CG1 ILE A 232      19.861  -1.204 -17.182  1.00 91.70           C  
ATOM   1794  CG2 ILE A 232      18.526  -3.255 -16.708  1.00 91.70           C  
ATOM   1795  CD1 ILE A 232      18.871  -0.456 -18.079  1.00 91.70           C  
ATOM   1796  N   ARG A 233      21.034  -5.577 -18.232  1.00 89.12           N  
ATOM   1797  CA  ARG A 233      20.924  -7.038 -18.404  1.00 89.12           C  
ATOM   1798  C   ARG A 233      21.967  -7.800 -17.582  1.00 89.12           C  
ATOM   1799  CB  ARG A 233      20.985  -7.417 -19.892  1.00 89.12           C  
ATOM   1800  O   ARG A 233      21.643  -8.875 -17.091  1.00 89.12           O  
ATOM   1801  CG  ARG A 233      19.618  -7.233 -20.573  1.00 89.12           C  
ATOM   1802  CD  ARG A 233      19.678  -7.574 -22.068  1.00 89.12           C  
ATOM   1803  NE  ARG A 233      20.424  -6.543 -22.806  1.00 89.12           N  
ATOM   1804  NH1 ARG A 233      21.425  -7.830 -24.436  1.00 89.12           N  
ATOM   1805  NH2 ARG A 233      21.747  -5.616 -24.386  1.00 89.12           N  
ATOM   1806  CZ  ARG A 233      21.188  -6.675 -23.874  1.00 89.12           C  
ATOM   1807  N   GLN A 234      23.141  -7.207 -17.353  1.00 89.96           N  
ATOM   1808  CA  GLN A 234      24.166  -7.718 -16.430  1.00 89.96           C  
ATOM   1809  C   GLN A 234      23.993  -7.249 -14.971  1.00 89.96           C  
ATOM   1810  CB  GLN A 234      25.574  -7.400 -16.973  1.00 89.96           C  
ATOM   1811  O   GLN A 234      24.887  -7.429 -14.149  1.00 89.96           O  
ATOM   1812  CG  GLN A 234      25.865  -7.991 -18.362  1.00 89.96           C  
ATOM   1813  CD  GLN A 234      25.765  -9.513 -18.448  1.00 89.96           C  
ATOM   1814  NE2 GLN A 234      25.910 -10.047 -19.633  1.00 89.96           N  
ATOM   1815  OE1 GLN A 234      25.549 -10.236 -17.491  1.00 89.96           O  
ATOM   1816  N   ASN A 235      22.847  -6.650 -14.621  1.00 86.11           N  
ATOM   1817  CA  ASN A 235      22.525  -6.124 -13.285  1.00 86.11           C  
ATOM   1818  C   ASN A 235      23.467  -4.998 -12.776  1.00 86.11           C  
ATOM   1819  CB  ASN A 235      22.355  -7.314 -12.319  1.00 86.11           C  
ATOM   1820  O   ASN A 235      23.385  -4.592 -11.613  1.00 86.11           O  
ATOM   1821  CG  ASN A 235      21.627  -6.994 -11.025  1.00 86.11           C  
ATOM   1822  ND2 ASN A 235      21.902  -7.754  -9.989  1.00 86.11           N  
ATOM   1823  OD1 ASN A 235      20.778  -6.118 -10.920  1.00 86.11           O  
ATOM   1824  N   LEU A 236      24.296  -4.419 -13.654  1.00 89.77           N  
ATOM   1825  CA  LEU A 236      25.195  -3.284 -13.392  1.00 89.77           C  
ATOM   1826  C   LEU A 236      24.433  -1.947 -13.449  1.00 89.77           C  
ATOM   1827  CB  LEU A 236      26.400  -3.328 -14.355  1.00 89.77           C  
ATOM   1828  O   LEU A 236      24.777  -1.020 -14.187  1.00 89.77           O  
ATOM   1829  CG  LEU A 236      27.281  -4.588 -14.257  1.00 89.77           C  
ATOM   1830  CD1 LEU A 236      28.399  -4.499 -15.295  1.00 89.77           C  
ATOM   1831  CD2 LEU A 236      27.918  -4.754 -12.876  1.00 89.77           C  
ATOM   1832  N   VAL A 237      23.351  -1.858 -12.671  1.00 88.59           N  
ATOM   1833  CA  VAL A 237      22.442  -0.700 -12.654  1.00 88.59           C  
ATOM   1834  C   VAL A 237      23.191   0.584 -12.293  1.00 88.59           C  
ATOM   1835  CB  VAL A 237      21.261  -0.935 -11.691  1.00 88.59           C  
ATOM   1836  O   VAL A 237      22.955   1.609 -12.923  1.00 88.59           O  
ATOM   1837  CG1 VAL A 237      20.285   0.246 -11.615  1.00 88.59           C  
ATOM   1838  CG2 VAL A 237      20.442  -2.168 -12.108  1.00 88.59           C  
ATOM   1839  N   ASP A 238      24.129   0.548 -11.350  1.00 90.23           N  
ATOM   1840  CA  ASP A 238      24.812   1.754 -10.867  1.00 90.23           C  
ATOM   1841  C   ASP A 238      25.750   2.348 -11.935  1.00 90.23           C  
ATOM   1842  CB  ASP A 238      25.507   1.441  -9.535  1.00 90.23           C  
ATOM   1843  O   ASP A 238      25.698   3.552 -12.185  1.00 90.23           O  
ATOM   1844  CG  ASP A 238      24.542   0.691  -8.610  1.00 90.23           C  
ATOM   1845  OD1 ASP A 238      23.645   1.324  -8.011  1.00 90.23           O  
ATOM   1846  OD2 ASP A 238      24.574  -0.563  -8.639  1.00 90.23           O  
ATOM   1847  N   SER A 239      26.495   1.509 -12.670  1.00 91.15           N  
ATOM   1848  CA  SER A 239      27.255   1.937 -13.857  1.00 91.15           C  
ATOM   1849  C   SER A 239      26.334   2.497 -14.944  1.00 91.15           C  
ATOM   1850  CB  SER A 239      28.067   0.781 -14.457  1.00 91.15           C  
ATOM   1851  O   SER A 239      26.635   3.525 -15.549  1.00 91.15           O  
ATOM   1852  OG  SER A 239      28.899   0.190 -13.480  1.00 91.15           O  
ATOM   1853  N   SER A 240      25.166   1.878 -15.163  1.00 93.58           N  
ATOM   1854  CA  SER A 240      24.213   2.341 -16.183  1.00 93.58           C  
ATOM   1855  C   SER A 240      23.682   3.761 -15.921  1.00 93.58           C  
ATOM   1856  CB  SER A 240      23.071   1.335 -16.349  1.00 93.58           C  
ATOM   1857  O   SER A 240      23.401   4.487 -16.874  1.00 93.58           O  
ATOM   1858  OG  SER A 240      22.080   1.507 -15.358  1.00 93.58           O  
ATOM   1859  N   LEU A 241      23.602   4.199 -14.653  1.00 92.51           N  
ATOM   1860  CA  LEU A 241      23.129   5.543 -14.293  1.00 92.51           C  
ATOM   1861  C   LEU A 241      24.036   6.658 -14.836  1.00 92.51           C  
ATOM   1862  CB  LEU A 241      22.985   5.680 -12.764  1.00 92.51           C  
ATOM   1863  O   LEU A 241      23.526   7.720 -15.188  1.00 92.51           O  
ATOM   1864  CG  LEU A 241      21.859   4.846 -12.126  1.00 92.51           C  
ATOM   1865  CD1 LEU A 241      21.910   4.987 -10.604  1.00 92.51           C  
ATOM   1866  CD2 LEU A 241      20.468   5.282 -12.594  1.00 92.51           C  
ATOM   1867  N   LYS A 242      25.350   6.416 -14.966  1.00 92.84           N  
ATOM   1868  CA  LYS A 242      26.306   7.354 -15.586  1.00 92.84           C  
ATOM   1869  C   LYS A 242      25.907   7.663 -17.033  1.00 92.84           C  
ATOM   1870  CB  LYS A 242      27.716   6.738 -15.504  1.00 92.84           C  
ATOM   1871  O   LYS A 242      25.837   8.828 -17.420  1.00 92.84           O  
ATOM   1872  CG  LYS A 242      28.841   7.551 -16.174  1.00 92.84           C  
ATOM   1873  CD  LYS A 242      30.134   6.716 -16.178  1.00 92.84           C  
ATOM   1874  CE  LYS A 242      31.229   7.301 -17.079  1.00 92.84           C  
ATOM   1875  NZ  LYS A 242      32.250   6.274 -17.401  1.00 92.84           N  
ATOM   1876  N   TYR A 243      25.607   6.628 -17.816  1.00 92.36           N  
ATOM   1877  CA  TYR A 243      25.241   6.767 -19.229  1.00 92.36           C  
ATOM   1878  C   TYR A 243      23.800   7.244 -19.410  1.00 92.36           C  
ATOM   1879  CB  TYR A 243      25.521   5.461 -19.979  1.00 92.36           C  
ATOM   1880  O   TYR A 243      23.548   8.037 -20.311  1.00 92.36           O  
ATOM   1881  CG  TYR A 243      26.943   4.990 -19.773  1.00 92.36           C  
ATOM   1882  CD1 TYR A 243      28.011   5.606 -20.458  1.00 92.36           C  
ATOM   1883  CD2 TYR A 243      27.200   4.016 -18.794  1.00 92.36           C  
ATOM   1884  CE1 TYR A 243      29.341   5.266 -20.134  1.00 92.36           C  
ATOM   1885  CE2 TYR A 243      28.521   3.681 -18.468  1.00 92.36           C  
ATOM   1886  OH  TYR A 243      30.868   4.039 -18.741  1.00 92.36           O  
ATOM   1887  CZ  TYR A 243      29.596   4.309 -19.128  1.00 92.36           C  
ATOM   1888  N   LEU A 244      22.880   6.869 -18.512  1.00 92.19           N  
ATOM   1889  CA  LEU A 244      21.542   7.464 -18.454  1.00 92.19           C  
ATOM   1890  C   LEU A 244      21.622   8.983 -18.224  1.00 92.19           C  
ATOM   1891  CB  LEU A 244      20.720   6.761 -17.357  1.00 92.19           C  
ATOM   1892  O   LEU A 244      20.963   9.743 -18.928  1.00 92.19           O  
ATOM   1893  CG  LEU A 244      19.272   7.272 -17.223  1.00 92.19           C  
ATOM   1894  CD1 LEU A 244      18.429   6.954 -18.459  1.00 92.19           C  
ATOM   1895  CD2 LEU A 244      18.594   6.641 -16.006  1.00 92.19           C  
ATOM   1896  N   ASP A 245      22.459   9.448 -17.291  1.00 91.51           N  
ATOM   1897  CA  ASP A 245      22.635  10.882 -17.036  1.00 91.51           C  
ATOM   1898  C   ASP A 245      23.287  11.620 -18.212  1.00 91.51           C  
ATOM   1899  CB  ASP A 245      23.443  11.108 -15.744  1.00 91.51           C  
ATOM   1900  O   ASP A 245      22.909  12.758 -18.493  1.00 91.51           O  
ATOM   1901  CG  ASP A 245      22.602  10.946 -14.476  1.00 91.51           C  
ATOM   1902  OD1 ASP A 245      21.358  11.046 -14.538  1.00 91.51           O  
ATOM   1903  OD2 ASP A 245      23.159  10.806 -13.365  1.00 91.51           O  
ATOM   1904  N   LEU A 246      24.232  10.995 -18.922  1.00 90.54           N  
ATOM   1905  CA  LEU A 246      24.810  11.554 -20.152  1.00 90.54           C  
ATOM   1906  C   LEU A 246      23.764  11.660 -21.272  1.00 90.54           C  
ATOM   1907  CB  LEU A 246      26.022  10.708 -20.590  1.00 90.54           C  
ATOM   1908  O   LEU A 246      23.624  12.728 -21.871  1.00 90.54           O  
ATOM   1909  CG  LEU A 246      27.270  10.887 -19.705  1.00 90.54           C  
ATOM   1910  CD1 LEU A 246      28.306   9.811 -20.035  1.00 90.54           C  
ATOM   1911  CD2 LEU A 246      27.926  12.256 -19.909  1.00 90.54           C  
ATOM   1912  N   MET A 247      22.982  10.602 -21.497  1.00 90.78           N  
ATOM   1913  CA  MET A 247      21.908  10.540 -22.494  1.00 90.78           C  
ATOM   1914  C   MET A 247      20.816  11.593 -22.235  1.00 90.78           C  
ATOM   1915  CB  MET A 247      21.322   9.122 -22.455  1.00 90.78           C  
ATOM   1916  O   MET A 247      20.412  12.324 -23.139  1.00 90.78           O  
ATOM   1917  CG  MET A 247      20.295   8.855 -23.558  1.00 90.78           C  
ATOM   1918  SD  MET A 247      19.290   7.384 -23.256  1.00 90.78           S  
ATOM   1919  CE  MET A 247      18.106   8.153 -22.128  1.00 90.78           C  
ATOM   1920  N   LEU A 248      20.360  11.732 -20.985  1.00 88.64           N  
ATOM   1921  CA  LEU A 248      19.321  12.706 -20.637  1.00 88.64           C  
ATOM   1922  C   LEU A 248      19.830  14.154 -20.734  1.00 88.64           C  
ATOM   1923  CB  LEU A 248      18.754  12.389 -19.241  1.00 88.64           C  
ATOM   1924  O   LEU A 248      19.094  15.022 -21.205  1.00 88.64           O  
ATOM   1925  CG  LEU A 248      17.996  11.048 -19.139  1.00 88.64           C  
ATOM   1926  CD1 LEU A 248      17.593  10.814 -17.685  1.00 88.64           C  
ATOM   1927  CD2 LEU A 248      16.719  10.997 -19.976  1.00 88.64           C  
ATOM   1928  N   LYS A 249      21.093  14.423 -20.363  1.00 87.76           N  
ATOM   1929  CA  LYS A 249      21.726  15.749 -20.525  1.00 87.76           C  
ATOM   1930  C   LYS A 249      21.927  16.151 -21.987  1.00 87.76           C  
ATOM   1931  CB  LYS A 249      23.084  15.780 -19.812  1.00 87.76           C  
ATOM   1932  O   LYS A 249      21.896  17.340 -22.285  1.00 87.76           O  
ATOM   1933  CG  LYS A 249      22.940  15.903 -18.291  1.00 87.76           C  
ATOM   1934  CD  LYS A 249      24.307  15.702 -17.631  1.00 87.76           C  
ATOM   1935  CE  LYS A 249      24.158  15.699 -16.110  1.00 87.76           C  
ATOM   1936  NZ  LYS A 249      25.445  15.368 -15.452  1.00 87.76           N  
ATOM   1937  N   SER A 250      22.119  15.185 -22.883  1.00 85.98           N  
ATOM   1938  CA  SER A 250      22.240  15.415 -24.330  1.00 85.98           C  
ATOM   1939  C   SER A 250      20.886  15.486 -25.058  1.00 85.98           C  
ATOM   1940  CB  SER A 250      23.217  14.413 -24.963  1.00 85.98           C  
ATOM   1941  O   SER A 250      20.843  15.752 -26.255  1.00 85.98           O  
ATOM   1942  OG  SER A 250      23.058  13.106 -24.451  1.00 85.98           O  
ATOM   1943  N   GLY A 251      19.761  15.338 -24.343  1.00 83.75           N  
ATOM   1944  CA  GLY A 251      18.413  15.481 -24.907  1.00 83.75           C  
ATOM   1945  C   GLY A 251      17.909  14.250 -25.671  1.00 83.75           C  
ATOM   1946  O   GLY A 251      16.917  14.347 -26.412  1.00 83.75           O  
ATOM   1947  N   TYR A 252      18.574  13.109 -25.485  1.00 85.41           N  
ATOM   1948  CA  TYR A 252      18.228  11.818 -26.070  1.00 85.41           C  
ATOM   1949  C   TYR A 252      17.143  11.076 -25.262  1.00 85.41           C  
ATOM   1950  CB  TYR A 252      19.516  11.001 -26.278  1.00 85.41           C  
ATOM   1951  O   TYR A 252      16.776  11.420 -24.132  1.00 85.41           O  
ATOM   1952  CG  TYR A 252      20.481  11.556 -27.314  1.00 85.41           C  
ATOM   1953  CD1 TYR A 252      20.054  11.868 -28.622  1.00 85.41           C  
ATOM   1954  CD2 TYR A 252      21.834  11.725 -26.974  1.00 85.41           C  
ATOM   1955  CE1 TYR A 252      20.967  12.381 -29.566  1.00 85.41           C  
ATOM   1956  CE2 TYR A 252      22.743  12.260 -27.903  1.00 85.41           C  
ATOM   1957  OH  TYR A 252      23.205  13.093 -30.097  1.00 85.41           O  
ATOM   1958  CZ  TYR A 252      22.315  12.591 -29.202  1.00 85.41           C  
ATOM   1959  N   THR A 253      16.559  10.074 -25.903  1.00 86.13           N  
ATOM   1960  CA  THR A 253      15.361   9.342 -25.505  1.00 86.13           C  
ATOM   1961  C   THR A 253      15.691   7.947 -25.009  1.00 86.13           C  
ATOM   1962  CB  THR A 253      14.324   9.272 -26.636  1.00 86.13           C  
ATOM   1963  O   THR A 253      16.462   7.211 -25.618  1.00 86.13           O  
ATOM   1964  CG2 THR A 253      13.834  10.666 -27.000  1.00 86.13           C  
ATOM   1965  OG1 THR A 253      14.814   8.707 -27.827  1.00 86.13           O  
ATOM   1966  N   LEU A 254      15.077   7.558 -23.891  1.00 89.92           N  
ATOM   1967  CA  LEU A 254      15.189   6.191 -23.399  1.00 89.92           C  
ATOM   1968  C   LEU A 254      14.181   5.320 -24.153  1.00 89.92           C  
ATOM   1969  CB  LEU A 254      14.967   6.158 -21.878  1.00 89.92           C  
ATOM   1970  O   LEU A 254      12.984   5.610 -24.149  1.00 89.92           O  
ATOM   1971  CG  LEU A 254      15.370   4.824 -21.222  1.00 89.92           C  
ATOM   1972  CD1 LEU A 254      16.867   4.519 -21.295  1.00 89.92           C  
ATOM   1973  CD2 LEU A 254      14.996   4.873 -19.742  1.00 89.92           C  
ATOM   1974  N   SER A 255      14.645   4.235 -24.766  1.00 88.83           N  
ATOM   1975  CA  SER A 255      13.766   3.237 -25.370  1.00 88.83           C  
ATOM   1976  C   SER A 255      12.858   2.618 -24.307  1.00 88.83           C  
ATOM   1977  CB  SER A 255      14.572   2.136 -26.060  1.00 88.83           C  
ATOM   1978  O   SER A 255      13.292   2.308 -23.193  1.00 88.83           O  
ATOM   1979  OG  SER A 255      13.681   1.139 -26.536  1.00 88.83           O  
ATOM   1980  N   LEU A 256      11.602   2.351 -24.676  1.00 87.81           N  
ATOM   1981  CA  LEU A 256      10.652   1.653 -23.812  1.00 87.81           C  
ATOM   1982  C   LEU A 256      11.192   0.287 -23.355  1.00 87.81           C  
ATOM   1983  CB  LEU A 256       9.311   1.512 -24.557  1.00 87.81           C  
ATOM   1984  O   LEU A 256      10.976  -0.088 -22.207  1.00 87.81           O  
ATOM   1985  CG  LEU A 256       8.190   0.861 -23.722  1.00 87.81           C  
ATOM   1986  CD1 LEU A 256       7.811   1.707 -22.503  1.00 87.81           C  
ATOM   1987  CD2 LEU A 256       6.942   0.688 -24.588  1.00 87.81           C  
ATOM   1988  N   THR A 257      11.936  -0.424 -24.212  1.00 88.93           N  
ATOM   1989  CA  THR A 257      12.550  -1.716 -23.862  1.00 88.93           C  
ATOM   1990  C   THR A 257      13.525  -1.565 -22.695  1.00 88.93           C  
ATOM   1991  CB  THR A 257      13.256  -2.367 -25.065  1.00 88.93           C  
ATOM   1992  O   THR A 257      13.337  -2.188 -21.651  1.00 88.93           O  
ATOM   1993  CG2 THR A 257      12.262  -2.757 -26.158  1.00 88.93           C  
ATOM   1994  OG1 THR A 257      14.195  -1.496 -25.669  1.00 88.93           O  
ATOM   1995  N   VAL A 258      14.486  -0.647 -22.816  1.00 90.79           N  
ATOM   1996  CA  VAL A 258      15.498  -0.352 -21.791  1.00 90.79           C  
ATOM   1997  C   VAL A 258      14.852   0.172 -20.501  1.00 90.79           C  
ATOM   1998  CB  VAL A 258      16.533   0.645 -22.349  1.00 90.79           C  
ATOM   1999  O   VAL A 258      15.249  -0.215 -19.404  1.00 90.79           O  
ATOM   2000  CG1 VAL A 258      17.669   0.892 -21.357  1.00 90.79           C  
ATOM   2001  CG2 VAL A 258      17.188   0.120 -23.636  1.00 90.79           C  
ATOM   2002  N   PHE A 259      13.790   0.977 -20.605  1.00 91.59           N  
ATOM   2003  CA  PHE A 259      13.006   1.409 -19.444  1.00 91.59           C  
ATOM   2004  C   PHE A 259      12.301   0.239 -18.726  1.00 91.59           C  
ATOM   2005  CB  PHE A 259      12.013   2.490 -19.890  1.00 91.59           C  
ATOM   2006  O   PHE A 259      12.314   0.173 -17.495  1.00 91.59           O  
ATOM   2007  CG  PHE A 259      11.203   3.079 -18.752  1.00 91.59           C  
ATOM   2008  CD1 PHE A 259       9.829   2.794 -18.647  1.00 91.59           C  
ATOM   2009  CD2 PHE A 259      11.823   3.891 -17.783  1.00 91.59           C  
ATOM   2010  CE1 PHE A 259       9.079   3.329 -17.587  1.00 91.59           C  
ATOM   2011  CE2 PHE A 259      11.072   4.423 -16.719  1.00 91.59           C  
ATOM   2012  CZ  PHE A 259       9.698   4.143 -16.622  1.00 91.59           C  
ATOM   2013  N   THR A 260      11.731  -0.728 -19.460  1.00 91.29           N  
ATOM   2014  CA  THR A 260      11.167  -1.945 -18.839  1.00 91.29           C  
ATOM   2015  C   THR A 260      12.236  -2.865 -18.251  1.00 91.29           C  
ATOM   2016  CB  THR A 260      10.261  -2.759 -19.775  1.00 91.29           C  
ATOM   2017  O   THR A 260      11.988  -3.503 -17.227  1.00 91.29           O  
ATOM   2018  CG2 THR A 260       9.005  -1.993 -20.195  1.00 91.29           C  
ATOM   2019  OG1 THR A 260      10.913  -3.239 -20.929  1.00 91.29           O  
ATOM   2020  N   ASP A 261      13.435  -2.903 -18.836  1.00 90.33           N  
ATOM   2021  CA  ASP A 261      14.568  -3.647 -18.288  1.00 90.33           C  
ATOM   2022  C   ASP A 261      15.036  -3.031 -16.961  1.00 90.33           C  
ATOM   2023  CB  ASP A 261      15.708  -3.740 -19.320  1.00 90.33           C  
ATOM   2024  O   ASP A 261      15.242  -3.770 -15.997  1.00 90.33           O  
ATOM   2025  CG  ASP A 261      15.398  -4.638 -20.527  1.00 90.33           C  
ATOM   2026  OD1 ASP A 261      14.404  -5.405 -20.467  1.00 90.33           O  
ATOM   2027  OD2 ASP A 261      16.206  -4.625 -21.477  1.00 90.33           O  
ATOM   2028  N   TYR A 262      15.107  -1.694 -16.866  1.00 91.78           N  
ATOM   2029  CA  TYR A 262      15.377  -0.979 -15.610  1.00 91.78           C  
ATOM   2030  C   TYR A 262      14.378  -1.357 -14.516  1.00 91.78           C  
ATOM   2031  CB  TYR A 262      15.316   0.547 -15.814  1.00 91.78           C  
ATOM   2032  O   TYR A 262      14.782  -1.727 -13.415  1.00 91.78           O  
ATOM   2033  CG  TYR A 262      16.644   1.246 -15.994  1.00 91.78           C  
ATOM   2034  CD1 TYR A 262      17.678   1.048 -15.057  1.00 91.78           C  
ATOM   2035  CD2 TYR A 262      16.815   2.158 -17.053  1.00 91.78           C  
ATOM   2036  CE1 TYR A 262      18.890   1.744 -15.196  1.00 91.78           C  
ATOM   2037  CE2 TYR A 262      18.020   2.874 -17.179  1.00 91.78           C  
ATOM   2038  OH  TYR A 262      20.254   3.281 -16.417  1.00 91.78           O  
ATOM   2039  CZ  TYR A 262      19.066   2.651 -16.260  1.00 91.78           C  
ATOM   2040  N   ILE A 263      13.077  -1.306 -14.823  1.00 92.06           N  
ATOM   2041  CA  ILE A 263      12.020  -1.716 -13.890  1.00 92.06           C  
ATOM   2042  C   ILE A 263      12.254  -3.155 -13.435  1.00 92.06           C  
ATOM   2043  CB  ILE A 263      10.633  -1.522 -14.539  1.00 92.06           C  
ATOM   2044  O   ILE A 263      12.311  -3.415 -12.235  1.00 92.06           O  
ATOM   2045  CG1 ILE A 263      10.321  -0.012 -14.572  1.00 92.06           C  
ATOM   2046  CG2 ILE A 263       9.528  -2.287 -13.782  1.00 92.06           C  
ATOM   2047  CD1 ILE A 263       9.183   0.357 -15.515  1.00 92.06           C  
ATOM   2048  N   ARG A 264      12.458  -4.088 -14.371  1.00 92.08           N  
ATOM   2049  CA  ARG A 264      12.660  -5.506 -14.055  1.00 92.08           C  
ATOM   2050  C   ARG A 264      13.889  -5.733 -13.168  1.00 92.08           C  
ATOM   2051  CB  ARG A 264      12.736  -6.288 -15.373  1.00 92.08           C  
ATOM   2052  O   ARG A 264      13.815  -6.536 -12.240  1.00 92.08           O  
ATOM   2053  CG  ARG A 264      12.578  -7.801 -15.153  1.00 92.08           C  
ATOM   2054  CD  ARG A 264      12.682  -8.622 -16.447  1.00 92.08           C  
ATOM   2055  NE  ARG A 264      11.832  -8.091 -17.539  1.00 92.08           N  
ATOM   2056  NH1 ARG A 264      13.523  -7.346 -18.892  1.00 92.08           N  
ATOM   2057  NH2 ARG A 264      11.445  -6.896 -19.464  1.00 92.08           N  
ATOM   2058  CZ  ARG A 264      12.261  -7.457 -18.622  1.00 92.08           C  
ATOM   2059  N   ALA A 265      14.997  -5.037 -13.426  1.00 91.28           N  
ATOM   2060  CA  ALA A 265      16.228  -5.141 -12.643  1.00 91.28           C  
ATOM   2061  C   ALA A 265      16.085  -4.529 -11.238  1.00 91.28           C  
ATOM   2062  CB  ALA A 265      17.363  -4.485 -13.437  1.00 91.28           C  
ATOM   2063  O   ALA A 265      16.423  -5.175 -10.242  1.00 91.28           O  
ATOM   2064  N   CYS A 266      15.534  -3.318 -11.124  1.00 91.50           N  
ATOM   2065  CA  CYS A 266      15.327  -2.667  -9.830  1.00 91.50           C  
ATOM   2066  C   CYS A 266      14.321  -3.433  -8.960  1.00 91.50           C  
ATOM   2067  CB  CYS A 266      14.904  -1.212 -10.032  1.00 91.50           C  
ATOM   2068  O   CYS A 266      14.594  -3.656  -7.784  1.00 91.50           O  
ATOM   2069  SG  CYS A 266      16.267  -0.268 -10.772  1.00 91.50           S  
ATOM   2070  N   MET A 267      13.216  -3.917  -9.540  1.00 91.34           N  
ATOM   2071  CA  MET A 267      12.218  -4.729  -8.831  1.00 91.34           C  
ATOM   2072  C   MET A 267      12.804  -6.057  -8.332  1.00 91.34           C  
ATOM   2073  CB  MET A 267      11.002  -4.981  -9.739  1.00 91.34           C  
ATOM   2074  O   MET A 267      12.607  -6.411  -7.174  1.00 91.34           O  
ATOM   2075  CG  MET A 267      10.172  -3.712  -9.985  1.00 91.34           C  
ATOM   2076  SD  MET A 267       9.380  -2.990  -8.527  1.00 91.34           S  
ATOM   2077  CE  MET A 267       8.202  -4.310  -8.143  1.00 91.34           C  
ATOM   2078  N   ARG A 268      13.588  -6.770  -9.158  1.00 89.68           N  
ATOM   2079  CA  ARG A 268      14.272  -8.013  -8.741  1.00 89.68           C  
ATOM   2080  C   ARG A 268      15.331  -7.790  -7.660  1.00 89.68           C  
ATOM   2081  CB  ARG A 268      14.922  -8.692  -9.953  1.00 89.68           C  
ATOM   2082  O   ARG A 268      15.534  -8.672  -6.835  1.00 89.68           O  
ATOM   2083  CG  ARG A 268      13.903  -9.422 -10.837  1.00 89.68           C  
ATOM   2084  CD  ARG A 268      14.618  -9.935 -12.090  1.00 89.68           C  
ATOM   2085  NE  ARG A 268      13.719 -10.721 -12.955  1.00 89.68           N  
ATOM   2086  NH1 ARG A 268      15.243 -11.151 -14.620  1.00 89.68           N  
ATOM   2087  NH2 ARG A 268      13.183 -11.998 -14.765  1.00 89.68           N  
ATOM   2088  CZ  ARG A 268      14.052 -11.284 -14.104  1.00 89.68           C  
ATOM   2089  N   SER A 269      16.006  -6.640  -7.668  1.00 87.08           N  
ATOM   2090  CA  SER A 269      17.023  -6.285  -6.665  1.00 87.08           C  
ATOM   2091  C   SER A 269      16.462  -5.569  -5.428  1.00 87.08           C  
ATOM   2092  CB  SER A 269      18.180  -5.499  -7.302  1.00 87.08           C  
ATOM   2093  O   SER A 269      17.231  -5.233  -4.532  1.00 87.08           O  
ATOM   2094  OG  SER A 269      17.761  -4.311  -7.953  1.00 87.08           O  
ATOM   2095  N   GLY A 270      15.150  -5.306  -5.366  1.00 87.86           N  
ATOM   2096  CA  GLY A 270      14.515  -4.551  -4.278  1.00 87.86           C  
ATOM   2097  C   GLY A 270      14.918  -3.070  -4.199  1.00 87.86           C  
ATOM   2098  O   GLY A 270      14.600  -2.399  -3.219  1.00 87.86           O  
ATOM   2099  N   ARG A 271      15.613  -2.527  -5.210  1.00 90.19           N  
ATOM   2100  CA  ARG A 271      16.156  -1.156  -5.211  1.00 90.19           C  
ATOM   2101  C   ARG A 271      15.105  -0.122  -5.631  1.00 90.19           C  
ATOM   2102  CB  ARG A 271      17.448  -1.086  -6.042  1.00 90.19           C  
ATOM   2103  O   ARG A 271      15.202   0.518  -6.676  1.00 90.19           O  
ATOM   2104  CG  ARG A 271      18.598  -1.883  -5.411  1.00 90.19           C  
ATOM   2105  CD  ARG A 271      19.930  -1.581  -6.107  1.00 90.19           C  
ATOM   2106  NE  ARG A 271      20.084  -2.284  -7.398  1.00 90.19           N  
ATOM   2107  NH1 ARG A 271      22.126  -1.378  -7.888  1.00 90.19           N  
ATOM   2108  NH2 ARG A 271      21.413  -3.146  -9.051  1.00 90.19           N  
ATOM   2109  CZ  ARG A 271      21.199  -2.264  -8.113  1.00 90.19           C  
ATOM   2110  N   LEU A 272      14.072   0.040  -4.809  1.00 92.48           N  
ATOM   2111  CA  LEU A 272      12.932   0.917  -5.107  1.00 92.48           C  
ATOM   2112  C   LEU A 272      13.319   2.406  -5.202  1.00 92.48           C  
ATOM   2113  CB  LEU A 272      11.834   0.680  -4.057  1.00 92.48           C  
ATOM   2114  O   LEU A 272      12.766   3.138  -6.025  1.00 92.48           O  
ATOM   2115  CG  LEU A 272      11.304  -0.768  -3.997  1.00 92.48           C  
ATOM   2116  CD1 LEU A 272      10.203  -0.845  -2.948  1.00 92.48           C  
ATOM   2117  CD2 LEU A 272      10.739  -1.277  -5.325  1.00 92.48           C  
ATOM   2118  N   ASP A 273      14.313   2.858  -4.438  1.00 92.30           N  
ATOM   2119  CA  ASP A 273      14.773   4.252  -4.483  1.00 92.30           C  
ATOM   2120  C   ASP A 273      15.558   4.564  -5.766  1.00 92.30           C  
ATOM   2121  CB  ASP A 273      15.598   4.569  -3.230  1.00 92.30           C  
ATOM   2122  O   ASP A 273      15.390   5.638  -6.353  1.00 92.30           O  
ATOM   2123  CG  ASP A 273      14.803   4.333  -1.941  1.00 92.30           C  
ATOM   2124  OD1 ASP A 273      13.571   4.574  -1.956  1.00 92.30           O  
ATOM   2125  OD2 ASP A 273      15.429   3.856  -0.975  1.00 92.30           O  
ATOM   2126  N   THR A 274      16.339   3.604  -6.287  1.00 92.16           N  
ATOM   2127  CA  THR A 274      16.994   3.780  -7.593  1.00 92.16           C  
ATOM   2128  C   THR A 274      15.947   3.822  -8.701  1.00 92.16           C  
ATOM   2129  CB  THR A 274      18.085   2.746  -7.915  1.00 92.16           C  
ATOM   2130  O   THR A 274      16.003   4.727  -9.532  1.00 92.16           O  
ATOM   2131  CG2 THR A 274      19.131   2.619  -6.809  1.00 92.16           C  
ATOM   2132  OG1 THR A 274      17.544   1.474  -8.141  1.00 92.16           O  
ATOM   2133  N   LEU A 275      14.924   2.955  -8.658  1.00 94.07           N  
ATOM   2134  CA  LEU A 275      13.788   3.016  -9.585  1.00 94.07           C  
ATOM   2135  C   LEU A 275      13.055   4.365  -9.518  1.00 94.07           C  
ATOM   2136  CB  LEU A 275      12.830   1.843  -9.306  1.00 94.07           C  
ATOM   2137  O   LEU A 275      12.736   4.944 -10.556  1.00 94.07           O  
ATOM   2138  CG  LEU A 275      11.623   1.779 -10.259  1.00 94.07           C  
ATOM   2139  CD1 LEU A 275      12.037   1.743 -11.731  1.00 94.07           C  
ATOM   2140  CD2 LEU A 275      10.791   0.529  -9.969  1.00 94.07           C  
ATOM   2141  N   THR A 276      12.845   4.896  -8.311  1.00 94.00           N  
ATOM   2142  CA  THR A 276      12.243   6.222  -8.103  1.00 94.00           C  
ATOM   2143  C   THR A 276      13.058   7.305  -8.808  1.00 94.00           C  
ATOM   2144  CB  THR A 276      12.125   6.567  -6.610  1.00 94.00           C  
ATOM   2145  O   THR A 276      12.496   8.085  -9.575  1.00 94.00           O  
ATOM   2146  CG2 THR A 276      11.299   7.833  -6.384  1.00 94.00           C  
ATOM   2147  OG1 THR A 276      11.461   5.550  -5.901  1.00 94.00           O  
ATOM   2148  N   SER A 277      14.383   7.322  -8.614  1.00 92.45           N  
ATOM   2149  CA  SER A 277      15.254   8.320  -9.248  1.00 92.45           C  
ATOM   2150  C   SER A 277      15.352   8.160 -10.771  1.00 92.45           C  
ATOM   2151  CB  SER A 277      16.641   8.337  -8.600  1.00 92.45           C  
ATOM   2152  O   SER A 277      15.375   9.166 -11.474  1.00 92.45           O  
ATOM   2153  OG  SER A 277      17.384   7.177  -8.918  1.00 92.45           O  
ATOM   2154  N   ILE A 278      15.327   6.932 -11.306  1.00 90.69           N  
ATOM   2155  CA  ILE A 278      15.273   6.675 -12.756  1.00 90.69           C  
ATOM   2156  C   ILE A 278      13.978   7.244 -13.352  1.00 90.69           C  
ATOM   2157  CB  ILE A 278      15.426   5.162 -13.048  1.00 90.69           C  
ATOM   2158  O   ILE A 278      14.030   7.947 -14.361  1.00 90.69           O  
ATOM   2159  CG1 ILE A 278      16.859   4.684 -12.720  1.00 90.69           C  
ATOM   2160  CG2 ILE A 278      15.106   4.827 -14.520  1.00 90.69           C  
ATOM   2161  CD1 ILE A 278      16.935   3.177 -12.438  1.00 90.69           C  
ATOM   2162  N   ILE A 279      12.824   6.998 -12.721  1.00 91.24           N  
ATOM   2163  CA  ILE A 279      11.531   7.533 -13.178  1.00 91.24           C  
ATOM   2164  C   ILE A 279      11.505   9.067 -13.083  1.00 91.24           C  
ATOM   2165  CB  ILE A 279      10.362   6.890 -12.394  1.00 91.24           C  
ATOM   2166  O   ILE A 279      11.064   9.729 -14.023  1.00 91.24           O  
ATOM   2167  CG1 ILE A 279      10.245   5.381 -12.715  1.00 91.24           C  
ATOM   2168  CG2 ILE A 279       9.038   7.600 -12.744  1.00 91.24           C  
ATOM   2169  CD1 ILE A 279       9.382   4.608 -11.708  1.00 91.24           C  
ATOM   2170  N   GLU A 280      11.998   9.638 -11.980  1.00 90.83           N  
ATOM   2171  CA  GLU A 280      12.085  11.089 -11.766  1.00 90.83           C  
ATOM   2172  C   GLU A 280      12.967  11.747 -12.843  1.00 90.83           C  
ATOM   2173  CB  GLU A 280      12.550  11.347 -10.314  1.00 90.83           C  
ATOM   2174  O   GLU A 280      12.520  12.683 -13.508  1.00 90.83           O  
ATOM   2175  CG  GLU A 280      12.479  12.813  -9.839  1.00 90.83           C  
ATOM   2176  CD  GLU A 280      12.514  12.974  -8.294  1.00 90.83           C  
ATOM   2177  OE1 GLU A 280      12.080  14.025  -7.774  1.00 90.83           O  
ATOM   2178  OE2 GLU A 280      12.880  12.038  -7.546  1.00 90.83           O  
ATOM   2179  N   LYS A 281      14.150  11.182 -13.124  1.00 88.58           N  
ATOM   2180  CA  LYS A 281      15.045  11.607 -14.213  1.00 88.58           C  
ATOM   2181  C   LYS A 281      14.373  11.513 -15.585  1.00 88.58           C  
ATOM   2182  CB  LYS A 281      16.342  10.780 -14.167  1.00 88.58           C  
ATOM   2183  O   LYS A 281      14.356  12.503 -16.314  1.00 88.58           O  
ATOM   2184  CG  LYS A 281      17.281  11.217 -13.032  1.00 88.58           C  
ATOM   2185  CD  LYS A 281      18.509  10.299 -12.966  1.00 88.58           C  
ATOM   2186  CE  LYS A 281      19.492  10.789 -11.895  1.00 88.58           C  
ATOM   2187  NZ  LYS A 281      20.818  10.144 -12.044  1.00 88.58           N  
ATOM   2188  N   CYS A 282      13.738  10.386 -15.917  1.00 86.87           N  
ATOM   2189  CA  CYS A 282      13.010  10.221 -17.182  1.00 86.87           C  
ATOM   2190  C   CYS A 282      11.853  11.225 -17.343  1.00 86.87           C  
ATOM   2191  CB  CYS A 282      12.489   8.781 -17.295  1.00 86.87           C  
ATOM   2192  O   CYS A 282      11.581  11.668 -18.455  1.00 86.87           O  
ATOM   2193  SG  CYS A 282      13.870   7.617 -17.466  1.00 86.87           S  
ATOM   2194  N   LYS A 283      11.188  11.637 -16.256  1.00 83.97           N  
ATOM   2195  CA  LYS A 283      10.122  12.654 -16.295  1.00 83.97           C  
ATOM   2196  C   LYS A 283      10.628  14.074 -16.589  1.00 83.97           C  
ATOM   2197  CB  LYS A 283       9.333  12.632 -14.976  1.00 83.97           C  
ATOM   2198  O   LYS A 283       9.813  14.903 -16.997  1.00 83.97           O  
ATOM   2199  CG  LYS A 283       8.258  11.535 -14.926  1.00 83.97           C  
ATOM   2200  CD  LYS A 283       7.529  11.600 -13.574  1.00 83.97           C  
ATOM   2201  CE  LYS A 283       6.224  10.796 -13.581  1.00 83.97           C  
ATOM   2202  NZ  LYS A 283       5.426  11.053 -12.357  1.00 83.97           N  
ATOM   2203  N   THR A 284      11.917  14.372 -16.396  1.00 81.76           N  
ATOM   2204  CA  THR A 284      12.468  15.717 -16.665  1.00 81.76           C  
ATOM   2205  C   THR A 284      12.496  16.056 -18.158  1.00 81.76           C  
ATOM   2206  CB  THR A 284      13.871  15.935 -16.072  1.00 81.76           C  
ATOM   2207  O   THR A 284      12.204  17.189 -18.530  1.00 81.76           O  
ATOM   2208  CG2 THR A 284      13.929  15.712 -14.562  1.00 81.76           C  
ATOM   2209  OG1 THR A 284      14.834  15.109 -16.681  1.00 81.76           O  
ATOM   2210  N   THR A 285      12.775  15.078 -19.024  1.00 79.75           N  
ATOM   2211  CA  THR A 285      12.838  15.260 -20.480  1.00 79.75           C  
ATOM   2212  C   THR A 285      11.452  15.095 -21.103  1.00 79.75           C  
ATOM   2213  CB  THR A 285      13.796  14.238 -21.118  1.00 79.75           C  
ATOM   2214  O   THR A 285      10.853  14.025 -20.998  1.00 79.75           O  
ATOM   2215  CG2 THR A 285      14.311  14.677 -22.486  1.00 79.75           C  
ATOM   2216  OG1 THR A 285      14.913  13.975 -20.305  1.00 79.75           O  
ATOM   2217  N   ASP A 286      10.946  16.105 -21.819  1.00 73.20           N  
ATOM   2218  CA  ASP A 286       9.592  16.074 -22.402  1.00 73.20           C  
ATOM   2219  C   ASP A 286       9.319  14.850 -23.285  1.00 73.20           C  
ATOM   2220  CB  ASP A 286       9.331  17.357 -23.202  1.00 73.20           C  
ATOM   2221  O   ASP A 286       8.273  14.213 -23.148  1.00 73.20           O  
ATOM   2222  CG  ASP A 286       9.073  18.540 -22.276  1.00 73.20           C  
ATOM   2223  OD1 ASP A 286       8.178  18.399 -21.409  1.00 73.20           O  
ATOM   2224  OD2 ASP A 286       9.795  19.545 -22.390  1.00 73.20           O  
ATOM   2225  N   LYS A 287      10.290  14.459 -24.122  1.00 76.09           N  
ATOM   2226  CA  LYS A 287      10.206  13.263 -24.978  1.00 76.09           C  
ATOM   2227  C   LYS A 287       9.950  11.977 -24.168  1.00 76.09           C  
ATOM   2228  CB  LYS A 287      11.507  13.108 -25.786  1.00 76.09           C  
ATOM   2229  O   LYS A 287       9.172  11.122 -24.582  1.00 76.09           O  
ATOM   2230  CG  LYS A 287      11.911  14.286 -26.699  1.00 76.09           C  
ATOM   2231  CD  LYS A 287      13.226  13.923 -27.416  1.00 76.09           C  
ATOM   2232  CE  LYS A 287      13.856  15.033 -28.266  1.00 76.09           C  
ATOM   2233  NZ  LYS A 287      15.232  14.642 -28.686  1.00 76.09           N  
ATOM   2234  N   ASN A 288      10.560  11.867 -22.986  1.00 76.45           N  
ATOM   2235  CA  ASN A 288      10.516  10.677 -22.133  1.00 76.45           C  
ATOM   2236  C   ASN A 288       9.286  10.652 -21.200  1.00 76.45           C  
ATOM   2237  CB  ASN A 288      11.857  10.574 -21.380  1.00 76.45           C  
ATOM   2238  O   ASN A 288       8.950   9.597 -20.662  1.00 76.45           O  
ATOM   2239  CG  ASN A 288      13.043  10.294 -22.290  1.00 76.45           C  
ATOM   2240  ND2 ASN A 288      14.211  10.808 -21.977  1.00 76.45           N  
ATOM   2241  OD1 ASN A 288      12.934   9.630 -23.305  1.00 76.45           O  
ATOM   2242  N   LYS A 289       8.524  11.753 -21.069  1.00 74.31           N  
ATOM   2243  CA  LYS A 289       7.264  11.790 -20.289  1.00 74.31           C  
ATOM   2244  C   LYS A 289       6.200  10.807 -20.795  1.00 74.31           C  
ATOM   2245  CB  LYS A 289       6.680  13.216 -20.274  1.00 74.31           C  
ATOM   2246  O   LYS A 289       5.296  10.457 -20.031  1.00 74.31           O  
ATOM   2247  CG  LYS A 289       7.535  14.189 -19.452  1.00 74.31           C  
ATOM   2248  CD  LYS A 289       6.974  15.619 -19.477  1.00 74.31           C  
ATOM   2249  CE  LYS A 289       7.924  16.529 -18.687  1.00 74.31           C  
ATOM   2250  NZ  LYS A 289       7.617  17.968 -18.859  1.00 74.31           N  
ATOM   2251  N   VAL A 290       6.296  10.371 -22.055  1.00 78.19           N  
ATOM   2252  CA  VAL A 290       5.391   9.401 -22.703  1.00 78.19           C  
ATOM   2253  C   VAL A 290       5.611   7.967 -22.199  1.00 78.19           C  
ATOM   2254  CB  VAL A 290       5.553   9.471 -24.241  1.00 78.19           C  
ATOM   2255  O   VAL A 290       4.669   7.162 -22.245  1.00 78.19           O  
ATOM   2256  CG1 VAL A 290       4.551   8.572 -24.983  1.00 78.19           C  
ATOM   2257  CG2 VAL A 290       5.333  10.901 -24.756  1.00 78.19           C  
ATOM   2258  N   LEU A 291       6.812   7.666 -21.681  1.00 84.06           N  
ATOM   2259  CA  LEU A 291       7.172   6.359 -21.135  1.00 84.06           C  
ATOM   2260  C   LEU A 291       6.192   5.958 -20.034  1.00 84.06           C  
ATOM   2261  CB  LEU A 291       8.618   6.352 -20.601  1.00 84.06           C  
ATOM   2262  O   LEU A 291       5.895   6.715 -19.108  1.00 84.06           O  
ATOM   2263  CG  LEU A 291       9.699   6.549 -21.679  1.00 84.06           C  
ATOM   2264  CD1 LEU A 291      11.064   6.720 -21.021  1.00 84.06           C  
ATOM   2265  CD2 LEU A 291       9.768   5.354 -22.633  1.00 84.06           C  
ATOM   2266  N   CYS A 292       5.662   4.752 -20.173  1.00 84.43           N  
ATOM   2267  CA  CYS A 292       4.710   4.147 -19.263  1.00 84.43           C  
ATOM   2268  C   CYS A 292       4.957   2.640 -19.342  1.00 84.43           C  
ATOM   2269  CB  CYS A 292       3.295   4.507 -19.735  1.00 84.43           C  
ATOM   2270  O   CYS A 292       4.934   2.112 -20.457  1.00 84.43           O  
ATOM   2271  SG  CYS A 292       2.074   4.119 -18.451  1.00 84.43           S  
ATOM   2272  N   PRO A 293       5.213   1.951 -18.222  1.00 89.03           N  
ATOM   2273  CA  PRO A 293       5.387   0.509 -18.262  1.00 89.03           C  
ATOM   2274  C   PRO A 293       4.055  -0.186 -18.547  1.00 89.03           C  
ATOM   2275  CB  PRO A 293       5.990   0.157 -16.910  1.00 89.03           C  
ATOM   2276  O   PRO A 293       2.994   0.439 -18.484  1.00 89.03           O  
ATOM   2277  CG  PRO A 293       5.482   1.238 -15.953  1.00 89.03           C  
ATOM   2278  CD  PRO A 293       5.227   2.449 -16.851  1.00 89.03           C  
ATOM   2279  N   GLU A 294       4.097  -1.478 -18.867  1.00 89.11           N  
ATOM   2280  CA  GLU A 294       2.885  -2.282 -19.046  1.00 89.11           C  
ATOM   2281  C   GLU A 294       2.031  -2.303 -17.770  1.00 89.11           C  
ATOM   2282  CB  GLU A 294       3.228  -3.717 -19.460  1.00 89.11           C  
ATOM   2283  O   GLU A 294       2.532  -2.113 -16.659  1.00 89.11           O  
ATOM   2284  CG  GLU A 294       4.079  -3.783 -20.736  1.00 89.11           C  
ATOM   2285  CD  GLU A 294       4.345  -5.235 -21.146  1.00 89.11           C  
ATOM   2286  OE1 GLU A 294       4.165  -5.532 -22.345  1.00 89.11           O  
ATOM   2287  OE2 GLU A 294       4.735  -6.019 -20.248  1.00 89.11           O  
ATOM   2288  N   TRP A 295       0.729  -2.548 -17.923  1.00 88.31           N  
ATOM   2289  CA  TRP A 295      -0.237  -2.549 -16.819  1.00 88.31           C  
ATOM   2290  C   TRP A 295       0.160  -3.474 -15.655  1.00 88.31           C  
ATOM   2291  CB  TRP A 295      -1.593  -2.966 -17.392  1.00 88.31           C  
ATOM   2292  O   TRP A 295       0.026  -3.097 -14.494  1.00 88.31           O  
ATOM   2293  CG  TRP A 295      -2.699  -3.054 -16.391  1.00 88.31           C  
ATOM   2294  CD1 TRP A 295      -3.139  -4.185 -15.796  1.00 88.31           C  
ATOM   2295  CD2 TRP A 295      -3.509  -1.973 -15.841  1.00 88.31           C  
ATOM   2296  CE2 TRP A 295      -4.458  -2.531 -14.936  1.00 88.31           C  
ATOM   2297  CE3 TRP A 295      -3.538  -0.576 -16.021  1.00 88.31           C  
ATOM   2298  NE1 TRP A 295      -4.183  -3.881 -14.944  1.00 88.31           N  
ATOM   2299  CH2 TRP A 295      -5.433  -0.359 -14.495  1.00 88.31           C  
ATOM   2300  CZ2 TRP A 295      -5.406  -1.745 -14.265  1.00 88.31           C  
ATOM   2301  CZ3 TRP A 295      -4.496   0.224 -15.367  1.00 88.31           C  
ATOM   2302  N   THR A 296       0.702  -4.654 -15.964  1.00 90.55           N  
ATOM   2303  CA  THR A 296       1.227  -5.628 -14.992  1.00 90.55           C  
ATOM   2304  C   THR A 296       2.335  -5.028 -14.129  1.00 90.55           C  
ATOM   2305  CB  THR A 296       1.772  -6.860 -15.735  1.00 90.55           C  
ATOM   2306  O   THR A 296       2.211  -4.995 -12.908  1.00 90.55           O  
ATOM   2307  CG2 THR A 296       0.636  -7.728 -16.276  1.00 90.55           C  
ATOM   2308  OG1 THR A 296       2.528  -6.431 -16.852  1.00 90.55           O  
ATOM   2309  N   TRP A 297       3.359  -4.448 -14.759  1.00 91.24           N  
ATOM   2310  CA  TRP A 297       4.443  -3.752 -14.066  1.00 91.24           C  
ATOM   2311  C   TRP A 297       3.951  -2.541 -13.266  1.00 91.24           C  
ATOM   2312  CB  TRP A 297       5.510  -3.332 -15.083  1.00 91.24           C  
ATOM   2313  O   TRP A 297       4.496  -2.270 -12.203  1.00 91.24           O  
ATOM   2314  CG  TRP A 297       6.325  -4.461 -15.629  1.00 91.24           C  
ATOM   2315  CD1 TRP A 297       6.291  -4.927 -16.898  1.00 91.24           C  
ATOM   2316  CD2 TRP A 297       7.246  -5.337 -14.909  1.00 91.24           C  
ATOM   2317  CE2 TRP A 297       7.714  -6.341 -15.810  1.00 91.24           C  
ATOM   2318  CE3 TRP A 297       7.691  -5.411 -13.570  1.00 91.24           C  
ATOM   2319  NE1 TRP A 297       7.106  -6.033 -17.012  1.00 91.24           N  
ATOM   2320  CH2 TRP A 297       8.967  -7.436 -14.049  1.00 91.24           C  
ATOM   2321  CZ2 TRP A 297       8.561  -7.381 -15.396  1.00 91.24           C  
ATOM   2322  CZ3 TRP A 297       8.545  -6.445 -13.145  1.00 91.24           C  
ATOM   2323  N   CYS A 298       2.910  -1.833 -13.718  1.00 93.10           N  
ATOM   2324  CA  CYS A 298       2.311  -0.751 -12.928  1.00 93.10           C  
ATOM   2325  C   CYS A 298       1.743  -1.261 -11.591  1.00 93.10           C  
ATOM   2326  CB  CYS A 298       1.202  -0.046 -13.724  1.00 93.10           C  
ATOM   2327  O   CYS A 298       1.871  -0.565 -10.586  1.00 93.10           O  
ATOM   2328  SG  CYS A 298       1.796   0.658 -15.287  1.00 93.10           S  
ATOM   2329  N   ILE A 299       1.145  -2.459 -11.574  1.00 92.16           N  
ATOM   2330  CA  ILE A 299       0.634  -3.105 -10.354  1.00 92.16           C  
ATOM   2331  C   ILE A 299       1.791  -3.627  -9.494  1.00 92.16           C  
ATOM   2332  CB  ILE A 299      -0.400  -4.207 -10.687  1.00 92.16           C  
ATOM   2333  O   ILE A 299       1.870  -3.243  -8.332  1.00 92.16           O  
ATOM   2334  CG1 ILE A 299      -1.636  -3.583 -11.377  1.00 92.16           C  
ATOM   2335  CG2 ILE A 299      -0.829  -4.955  -9.408  1.00 92.16           C  
ATOM   2336  CD1 ILE A 299      -2.650  -4.603 -11.910  1.00 92.16           C  
ATOM   2337  N   ASP A 300       2.724  -4.412 -10.056  1.00 92.83           N  
ATOM   2338  CA  ASP A 300       3.860  -4.959  -9.288  1.00 92.83           C  
ATOM   2339  C   ASP A 300       4.693  -3.822  -8.630  1.00 92.83           C  
ATOM   2340  CB  ASP A 300       4.770  -5.851 -10.175  1.00 92.83           C  
ATOM   2341  O   ASP A 300       5.101  -3.951  -7.476  1.00 92.83           O  
ATOM   2342  CG  ASP A 300       4.290  -7.286 -10.528  1.00 92.83           C  
ATOM   2343  OD1 ASP A 300       4.064  -8.141  -9.630  1.00 92.83           O  
ATOM   2344  OD2 ASP A 300       4.313  -7.628 -11.731  1.00 92.83           O  
ATOM   2345  N   ILE A 301       4.910  -2.682  -9.315  1.00 94.50           N  
ATOM   2346  CA  ILE A 301       5.574  -1.493  -8.731  1.00 94.50           C  
ATOM   2347  C   ILE A 301       4.727  -0.876  -7.608  1.00 94.50           C  
ATOM   2348  CB  ILE A 301       5.890  -0.418  -9.806  1.00 94.50           C  
ATOM   2349  O   ILE A 301       5.284  -0.472  -6.586  1.00 94.50           O  
ATOM   2350  CG1 ILE A 301       6.928  -0.912 -10.841  1.00 94.50           C  
ATOM   2351  CG2 ILE A 301       6.447   0.880  -9.179  1.00 94.50           C  
ATOM   2352  CD1 ILE A 301       6.961  -0.038 -12.106  1.00 94.50           C  
ATOM   2353  N   ALA A 302       3.406  -0.769  -7.790  1.00 94.38           N  
ATOM   2354  CA  ALA A 302       2.509  -0.198  -6.790  1.00 94.38           C  
ATOM   2355  C   ALA A 302       2.534  -1.020  -5.492  1.00 94.38           C  
ATOM   2356  CB  ALA A 302       1.094  -0.083  -7.376  1.00 94.38           C  
ATOM   2357  O   ALA A 302       2.803  -0.457  -4.433  1.00 94.38           O  
ATOM   2358  N   ASP A 303       2.349  -2.341  -5.582  1.00 93.30           N  
ATOM   2359  CA  ASP A 303       2.372  -3.245  -4.426  1.00 93.30           C  
ATOM   2360  C   ASP A 303       3.698  -3.146  -3.657  1.00 93.30           C  
ATOM   2361  CB  ASP A 303       2.084  -4.690  -4.878  1.00 93.30           C  
ATOM   2362  O   ASP A 303       3.695  -2.856  -2.456  1.00 93.30           O  
ATOM   2363  CG  ASP A 303       0.594  -4.950  -5.145  1.00 93.30           C  
ATOM   2364  OD1 ASP A 303      -0.235  -4.460  -4.340  1.00 93.30           O  
ATOM   2365  OD2 ASP A 303       0.285  -5.658  -6.130  1.00 93.30           O  
ATOM   2366  N   ALA A 304       4.841  -3.254  -4.346  1.00 94.17           N  
ATOM   2367  CA  ALA A 304       6.153  -3.123  -3.707  1.00 94.17           C  
ATOM   2368  C   ALA A 304       6.370  -1.737  -3.066  1.00 94.17           C  
ATOM   2369  CB  ALA A 304       7.234  -3.421  -4.747  1.00 94.17           C  
ATOM   2370  O   ALA A 304       6.944  -1.633  -1.979  1.00 94.17           O  
ATOM   2371  N   ALA A 305       5.888  -0.662  -3.699  1.00 94.69           N  
ATOM   2372  CA  ALA A 305       5.978   0.687  -3.147  1.00 94.69           C  
ATOM   2373  C   ALA A 305       5.091   0.879  -1.902  1.00 94.69           C  
ATOM   2374  CB  ALA A 305       5.635   1.697  -4.244  1.00 94.69           C  
ATOM   2375  O   ALA A 305       5.501   1.573  -0.967  1.00 94.69           O  
ATOM   2376  N   PHE A 306       3.906   0.260  -1.851  1.00 92.68           N  
ATOM   2377  CA  PHE A 306       3.018   0.314  -0.686  1.00 92.68           C  
ATOM   2378  C   PHE A 306       3.548  -0.514   0.489  1.00 92.68           C  
ATOM   2379  CB  PHE A 306       1.606  -0.162  -1.054  1.00 92.68           C  
ATOM   2380  O   PHE A 306       3.441  -0.069   1.635  1.00 92.68           O  
ATOM   2381  CG  PHE A 306       0.908   0.574  -2.182  1.00 92.68           C  
ATOM   2382  CD1 PHE A 306       1.009   1.973  -2.333  1.00 92.68           C  
ATOM   2383  CD2 PHE A 306       0.120  -0.162  -3.084  1.00 92.68           C  
ATOM   2384  CE1 PHE A 306       0.350   2.611  -3.401  1.00 92.68           C  
ATOM   2385  CE2 PHE A 306      -0.525   0.481  -4.149  1.00 92.68           C  
ATOM   2386  CZ  PHE A 306      -0.387   1.862  -4.327  1.00 92.68           C  
ATOM   2387  N   GLU A 307       4.143  -1.683   0.230  1.00 90.93           N  
ATOM   2388  CA  GLU A 307       4.805  -2.501   1.254  1.00 90.93           C  
ATOM   2389  C   GLU A 307       6.025  -1.782   1.845  1.00 90.93           C  
ATOM   2390  CB  GLU A 307       5.213  -3.867   0.678  1.00 90.93           C  
ATOM   2391  O   GLU A 307       6.139  -1.658   3.068  1.00 90.93           O  
ATOM   2392  CG  GLU A 307       4.000  -4.778   0.434  1.00 90.93           C  
ATOM   2393  CD  GLU A 307       4.388  -6.222   0.073  1.00 90.93           C  
ATOM   2394  OE1 GLU A 307       3.494  -7.090   0.201  1.00 90.93           O  
ATOM   2395  OE2 GLU A 307       5.574  -6.468  -0.246  1.00 90.93           O  
ATOM   2396  N   ALA A 308       6.884  -1.219   0.990  1.00 91.88           N  
ATOM   2397  CA  ALA A 308       8.059  -0.449   1.402  1.00 91.88           C  
ATOM   2398  C   ALA A 308       7.735   0.959   1.939  1.00 91.88           C  
ATOM   2399  CB  ALA A 308       9.013  -0.377   0.211  1.00 91.88           C  
ATOM   2400  O   ALA A 308       8.610   1.624   2.488  1.00 91.88           O  
ATOM   2401  N   ASN A 309       6.489   1.425   1.804  1.00 90.46           N  
ATOM   2402  CA  ASN A 309       6.048   2.784   2.139  1.00 90.46           C  
ATOM   2403  C   ASN A 309       6.789   3.903   1.364  1.00 90.46           C  
ATOM   2404  CB  ASN A 309       6.032   2.980   3.670  1.00 90.46           C  
ATOM   2405  O   ASN A 309       6.846   5.047   1.820  1.00 90.46           O  
ATOM   2406  CG  ASN A 309       5.245   1.902   4.383  1.00 90.46           C  
ATOM   2407  ND2 ASN A 309       5.919   0.974   5.016  1.00 90.46           N  
ATOM   2408  OD1 ASN A 309       4.022   1.866   4.360  1.00 90.46           O  
ATOM   2409  N   ASN A 310       7.320   3.614   0.168  1.00 91.81           N  
ATOM   2410  CA  ASN A 310       7.917   4.631  -0.702  1.00 91.81           C  
ATOM   2411  C   ASN A 310       6.801   5.416  -1.417  1.00 91.81           C  
ATOM   2412  CB  ASN A 310       8.968   4.004  -1.641  1.00 91.81           C  
ATOM   2413  O   ASN A 310       6.307   5.035  -2.480  1.00 91.81           O  
ATOM   2414  CG  ASN A 310       9.654   5.036  -2.537  1.00 91.81           C  
ATOM   2415  ND2 ASN A 310      10.902   4.861  -2.888  1.00 91.81           N  
ATOM   2416  OD1 ASN A 310       9.072   6.029  -2.955  1.00 91.81           O  
ATOM   2417  N   SER A 311       6.400   6.539  -0.813  1.00 92.18           N  
ATOM   2418  CA  SER A 311       5.279   7.349  -1.304  1.00 92.18           C  
ATOM   2419  C   SER A 311       5.521   8.014  -2.670  1.00 92.18           C  
ATOM   2420  CB  SER A 311       4.842   8.377  -0.255  1.00 92.18           C  
ATOM   2421  O   SER A 311       4.563   8.190  -3.422  1.00 92.18           O  
ATOM   2422  OG  SER A 311       5.854   9.329   0.025  1.00 92.18           O  
ATOM   2423  N   LYS A 312       6.776   8.320  -3.042  1.00 93.68           N  
ATOM   2424  CA  LYS A 312       7.122   8.851  -4.376  1.00 93.68           C  
ATOM   2425  C   LYS A 312       6.891   7.806  -5.472  1.00 93.68           C  
ATOM   2426  CB  LYS A 312       8.587   9.323  -4.431  1.00 93.68           C  
ATOM   2427  O   LYS A 312       6.212   8.088  -6.458  1.00 93.68           O  
ATOM   2428  CG  LYS A 312       8.869  10.732  -3.878  1.00 93.68           C  
ATOM   2429  CD  LYS A 312      10.324  11.117  -4.227  1.00 93.68           C  
ATOM   2430  CE  LYS A 312      10.624  12.620  -4.132  1.00 93.68           C  
ATOM   2431  NZ  LYS A 312      11.845  12.981  -4.917  1.00 93.68           N  
ATOM   2432  N   LEU A 313       7.426   6.596  -5.295  1.00 94.51           N  
ATOM   2433  CA  LEU A 313       7.262   5.504  -6.256  1.00 94.51           C  
ATOM   2434  C   LEU A 313       5.794   5.081  -6.375  1.00 94.51           C  
ATOM   2435  CB  LEU A 313       8.147   4.325  -5.824  1.00 94.51           C  
ATOM   2436  O   LEU A 313       5.294   4.873  -7.479  1.00 94.51           O  
ATOM   2437  CG  LEU A 313       8.208   3.178  -6.848  1.00 94.51           C  
ATOM   2438  CD1 LEU A 313       8.759   3.623  -8.205  1.00 94.51           C  
ATOM   2439  CD2 LEU A 313       9.117   2.074  -6.316  1.00 94.51           C  
ATOM   2440  N   ALA A 314       5.092   5.035  -5.242  1.00 94.49           N  
ATOM   2441  CA  ALA A 314       3.664   4.763  -5.170  1.00 94.49           C  
ATOM   2442  C   ALA A 314       2.834   5.777  -5.982  1.00 94.49           C  
ATOM   2443  CB  ALA A 314       3.290   4.776  -3.686  1.00 94.49           C  
ATOM   2444  O   ALA A 314       1.976   5.380  -6.771  1.00 94.49           O  
ATOM   2445  N   LEU A 315       3.126   7.079  -5.860  1.00 94.61           N  
ATOM   2446  CA  LEU A 315       2.499   8.124  -6.678  1.00 94.61           C  
ATOM   2447  C   LEU A 315       2.749   7.909  -8.176  1.00 94.61           C  
ATOM   2448  CB  LEU A 315       3.017   9.506  -6.233  1.00 94.61           C  
ATOM   2449  O   LEU A 315       1.809   7.971  -8.969  1.00 94.61           O  
ATOM   2450  CG  LEU A 315       2.304  10.066  -4.992  1.00 94.61           C  
ATOM   2451  CD1 LEU A 315       3.056  11.283  -4.454  1.00 94.61           C  
ATOM   2452  CD2 LEU A 315       0.881  10.500  -5.342  1.00 94.61           C  
ATOM   2453  N   PHE A 316       3.985   7.592  -8.571  1.00 93.91           N  
ATOM   2454  CA  PHE A 316       4.312   7.315  -9.972  1.00 93.91           C  
ATOM   2455  C   PHE A 316       3.563   6.088 -10.516  1.00 93.91           C  
ATOM   2456  CB  PHE A 316       5.832   7.160 -10.130  1.00 93.91           C  
ATOM   2457  O   PHE A 316       3.055   6.134 -11.636  1.00 93.91           O  
ATOM   2458  CG  PHE A 316       6.702   8.370  -9.806  1.00 93.91           C  
ATOM   2459  CD1 PHE A 316       6.172   9.675  -9.698  1.00 93.91           C  
ATOM   2460  CD2 PHE A 316       8.087   8.178  -9.636  1.00 93.91           C  
ATOM   2461  CE1 PHE A 316       7.026  10.773  -9.482  1.00 93.91           C  
ATOM   2462  CE2 PHE A 316       8.941   9.274  -9.416  1.00 93.91           C  
ATOM   2463  CZ  PHE A 316       8.412  10.574  -9.353  1.00 93.91           C  
ATOM   2464  N   ALA A 317       3.426   5.021  -9.726  1.00 94.63           N  
ATOM   2465  CA  ALA A 317       2.663   3.837 -10.114  1.00 94.63           C  
ATOM   2466  C   ALA A 317       1.165   4.147 -10.312  1.00 94.63           C  
ATOM   2467  CB  ALA A 317       2.903   2.750  -9.065  1.00 94.63           C  
ATOM   2468  O   ALA A 317       0.585   3.777 -11.335  1.00 94.63           O  
ATOM   2469  N   LEU A 318       0.553   4.905  -9.392  1.00 94.45           N  
ATOM   2470  CA  LEU A 318      -0.842   5.352  -9.508  1.00 94.45           C  
ATOM   2471  C   LEU A 318      -1.062   6.270 -10.724  1.00 94.45           C  
ATOM   2472  CB  LEU A 318      -1.262   6.067  -8.212  1.00 94.45           C  
ATOM   2473  O   LEU A 318      -2.067   6.126 -11.424  1.00 94.45           O  
ATOM   2474  CG  LEU A 318      -1.346   5.167  -6.963  1.00 94.45           C  
ATOM   2475  CD1 LEU A 318      -1.539   6.061  -5.743  1.00 94.45           C  
ATOM   2476  CD2 LEU A 318      -2.521   4.193  -6.998  1.00 94.45           C  
ATOM   2477  N   GLU A 319      -0.119   7.169 -11.031  1.00 92.64           N  
ATOM   2478  CA  GLU A 319      -0.149   7.970 -12.263  1.00 92.64           C  
ATOM   2479  C   GLU A 319      -0.123   7.089 -13.523  1.00 92.64           C  
ATOM   2480  CB  GLU A 319       1.057   8.914 -12.351  1.00 92.64           C  
ATOM   2481  O   GLU A 319      -0.874   7.346 -14.468  1.00 92.64           O  
ATOM   2482  CG  GLU A 319       1.012  10.200 -11.515  1.00 92.64           C  
ATOM   2483  CD  GLU A 319       2.315  10.984 -11.757  1.00 92.64           C  
ATOM   2484  OE1 GLU A 319       2.964  11.462 -10.805  1.00 92.64           O  
ATOM   2485  OE2 GLU A 319       2.788  11.038 -12.922  1.00 92.64           O  
ATOM   2486  N   TYR A 320       0.721   6.052 -13.564  1.00 92.75           N  
ATOM   2487  CA  TYR A 320       0.784   5.135 -14.704  1.00 92.75           C  
ATOM   2488  C   TYR A 320      -0.521   4.345 -14.880  1.00 92.75           C  
ATOM   2489  CB  TYR A 320       2.005   4.209 -14.594  1.00 92.75           C  
ATOM   2490  O   TYR A 320      -1.031   4.261 -16.001  1.00 92.75           O  
ATOM   2491  CG  TYR A 320       3.367   4.871 -14.744  1.00 92.75           C  
ATOM   2492  CD1 TYR A 320       3.618   5.746 -15.821  1.00 92.75           C  
ATOM   2493  CD2 TYR A 320       4.414   4.552 -13.855  1.00 92.75           C  
ATOM   2494  CE1 TYR A 320       4.897   6.297 -16.010  1.00 92.75           C  
ATOM   2495  CE2 TYR A 320       5.696   5.106 -14.037  1.00 92.75           C  
ATOM   2496  OH  TYR A 320       7.186   6.461 -15.346  1.00 92.75           O  
ATOM   2497  CZ  TYR A 320       5.942   5.968 -15.124  1.00 92.75           C  
ATOM   2498  N   LEU A 321      -1.131   3.864 -13.792  1.00 93.65           N  
ATOM   2499  CA  LEU A 321      -2.462   3.244 -13.829  1.00 93.65           C  
ATOM   2500  C   LEU A 321      -3.528   4.230 -14.348  1.00 93.65           C  
ATOM   2501  CB  LEU A 321      -2.823   2.703 -12.430  1.00 93.65           C  
ATOM   2502  O   LEU A 321      -4.312   3.887 -15.235  1.00 93.65           O  
ATOM   2503  CG  LEU A 321      -1.944   1.535 -11.935  1.00 93.65           C  
ATOM   2504  CD1 LEU A 321      -2.244   1.239 -10.467  1.00 93.65           C  
ATOM   2505  CD2 LEU A 321      -2.177   0.249 -12.727  1.00 93.65           C  
ATOM   2506  N   ALA A 322      -3.523   5.485 -13.884  1.00 91.52           N  
ATOM   2507  CA  ALA A 322      -4.462   6.517 -14.339  1.00 91.52           C  
ATOM   2508  C   ALA A 322      -4.324   6.840 -15.842  1.00 91.52           C  
ATOM   2509  CB  ALA A 322      -4.255   7.782 -13.495  1.00 91.52           C  
ATOM   2510  O   ALA A 322      -5.333   7.068 -16.526  1.00 91.52           O  
ATOM   2511  N   ARG A 323      -3.086   6.834 -16.363  1.00 89.85           N  
ATOM   2512  CA  ARG A 323      -2.777   6.981 -17.797  1.00 89.85           C  
ATOM   2513  C   ARG A 323      -3.287   5.792 -18.607  1.00 89.85           C  
ATOM   2514  CB  ARG A 323      -1.262   7.127 -18.009  1.00 89.85           C  
ATOM   2515  O   ARG A 323      -3.869   6.006 -19.666  1.00 89.85           O  
ATOM   2516  CG  ARG A 323      -0.684   8.469 -17.536  1.00 89.85           C  
ATOM   2517  CD  ARG A 323       0.846   8.355 -17.527  1.00 89.85           C  
ATOM   2518  NE  ARG A 323       1.506   9.560 -16.992  1.00 89.85           N  
ATOM   2519  NH1 ARG A 323       3.422   9.434 -18.254  1.00 89.85           N  
ATOM   2520  NH2 ARG A 323       3.160  11.114 -16.812  1.00 89.85           N  
ATOM   2521  CZ  ARG A 323       2.688  10.030 -17.355  1.00 89.85           C  
ATOM   2522  N   TRP A 324      -3.113   4.563 -18.121  1.00 89.95           N  
ATOM   2523  CA  TRP A 324      -3.631   3.367 -18.790  1.00 89.95           C  
ATOM   2524  C   TRP A 324      -5.157   3.351 -18.877  1.00 89.95           C  
ATOM   2525  CB  TRP A 324      -3.108   2.110 -18.101  1.00 89.95           C  
ATOM   2526  O   TRP A 324      -5.681   3.103 -19.960  1.00 89.95           O  
ATOM   2527  CG  TRP A 324      -1.827   1.594 -18.666  1.00 89.95           C  
ATOM   2528  CD1 TRP A 324      -0.628   1.596 -18.045  1.00 89.95           C  
ATOM   2529  CD2 TRP A 324      -1.604   0.978 -19.972  1.00 89.95           C  
ATOM   2530  CE2 TRP A 324      -0.222   0.644 -20.080  1.00 89.95           C  
ATOM   2531  CE3 TRP A 324      -2.430   0.668 -21.075  1.00 89.95           C  
ATOM   2532  NE1 TRP A 324       0.316   1.030 -18.875  1.00 89.95           N  
ATOM   2533  CH2 TRP A 324      -0.527  -0.254 -22.305  1.00 89.95           C  
ATOM   2534  CZ2 TRP A 324       0.321   0.048 -21.227  1.00 89.95           C  
ATOM   2535  CZ3 TRP A 324      -1.898   0.055 -22.228  1.00 89.95           C  
ATOM   2536  N   ILE A 325      -5.869   3.702 -17.799  1.00 87.62           N  
ATOM   2537  CA  ILE A 325      -7.338   3.839 -17.830  1.00 87.62           C  
ATOM   2538  C   ILE A 325      -7.751   4.877 -18.885  1.00 87.62           C  
ATOM   2539  CB  ILE A 325      -7.896   4.189 -16.430  1.00 87.62           C  
ATOM   2540  O   ILE A 325      -8.603   4.592 -19.722  1.00 87.62           O  
ATOM   2541  CG1 ILE A 325      -7.607   3.057 -15.418  1.00 87.62           C  
ATOM   2542  CG2 ILE A 325      -9.415   4.446 -16.480  1.00 87.62           C  
ATOM   2543  CD1 ILE A 325      -7.878   3.485 -13.972  1.00 87.62           C  
ATOM   2544  N   ALA A 326      -7.091   6.045 -18.913  1.00 87.53           N  
ATOM   2545  CA  ALA A 326      -7.360   7.082 -19.915  1.00 87.53           C  
ATOM   2546  C   ALA A 326      -7.103   6.607 -21.358  1.00 87.53           C  
ATOM   2547  CB  ALA A 326      -6.481   8.306 -19.614  1.00 87.53           C  
ATOM   2548  O   ALA A 326      -7.863   6.934 -22.264  1.00 87.53           O  
ATOM   2549  N   ARG A 327      -6.026   5.840 -21.582  1.00 86.35           N  
ATOM   2550  CA  ARG A 327      -5.708   5.260 -22.895  1.00 86.35           C  
ATOM   2551  C   ARG A 327      -6.765   4.235 -23.312  1.00 86.35           C  
ATOM   2552  CB  ARG A 327      -4.289   4.659 -22.895  1.00 86.35           C  
ATOM   2553  O   ARG A 327      -7.243   4.320 -24.436  1.00 86.35           O  
ATOM   2554  CG  ARG A 327      -3.177   5.724 -22.941  1.00 86.35           C  
ATOM   2555  CD  ARG A 327      -1.790   5.069 -22.825  1.00 86.35           C  
ATOM   2556  NE  ARG A 327      -0.689   6.059 -22.892  1.00 86.35           N  
ATOM   2557  NH1 ARG A 327       1.065   4.576 -22.746  1.00 86.35           N  
ATOM   2558  NH2 ARG A 327       1.497   6.754 -22.904  1.00 86.35           N  
ATOM   2559  CZ  ARG A 327       0.612   5.793 -22.848  1.00 86.35           C  
ATOM   2560  N   GLY A 328      -7.168   3.330 -22.417  1.00 82.50           N  
ATOM   2561  CA  GLY A 328      -8.193   2.312 -22.684  1.00 82.50           C  
ATOM   2562  C   GLY A 328      -9.557   2.901 -23.056  1.00 82.50           C  
ATOM   2563  O   GLY A 328     -10.214   2.395 -23.964  1.00 82.50           O  
ATOM   2564  N   GLU A 329      -9.941   4.016 -22.431  1.00 82.11           N  
ATOM   2565  CA  GLU A 329     -11.180   4.754 -22.730  1.00 82.11           C  
ATOM   2566  C   GLU A 329     -11.176   5.423 -24.120  1.00 82.11           C  
ATOM   2567  CB  GLU A 329     -11.434   5.774 -21.596  1.00 82.11           C  
ATOM   2568  O   GLU A 329     -12.241   5.605 -24.707  1.00 82.11           O  
ATOM   2569  CG  GLU A 329     -11.877   5.034 -20.319  1.00 82.11           C  
ATOM   2570  CD  GLU A 329     -11.964   5.863 -19.024  1.00 82.11           C  
ATOM   2571  OE1 GLU A 329     -12.675   5.347 -18.121  1.00 82.11           O  
ATOM   2572  OE2 GLU A 329     -11.284   6.913 -18.878  1.00 82.11           O  
ATOM   2573  N   ASN A 330      -9.997   5.729 -24.675  1.00 82.80           N  
ATOM   2574  CA  ASN A 330      -9.841   6.357 -25.993  1.00 82.80           C  
ATOM   2575  C   ASN A 330      -9.737   5.355 -27.161  1.00 82.80           C  
ATOM   2576  CB  ASN A 330      -8.609   7.278 -25.947  1.00 82.80           C  
ATOM   2577  O   ASN A 330      -9.868   5.752 -28.321  1.00 82.80           O  
ATOM   2578  CG  ASN A 330      -8.795   8.515 -25.085  1.00 82.80           C  
ATOM   2579  ND2 ASN A 330      -7.715   9.137 -24.675  1.00 82.80           N  
ATOM   2580  OD1 ASN A 330      -9.884   8.989 -24.817  1.00 82.80           O  
ATOM   2581  N   VAL A 331      -9.481   4.070 -26.887  1.00 82.14           N  
ATOM   2582  CA  VAL A 331      -9.448   3.013 -27.916  1.00 82.14           C  
ATOM   2583  C   VAL A 331     -10.871   2.734 -28.422  1.00 82.14           C  
ATOM   2584  CB  VAL A 331      -8.734   1.744 -27.392  1.00 82.14           C  
ATOM   2585  O   VAL A 331     -11.852   2.916 -27.704  1.00 82.14           O  
ATOM   2586  CG1 VAL A 331      -8.716   0.583 -28.398  1.00 82.14           C  
ATOM   2587  CG2 VAL A 331      -7.257   2.041 -27.093  1.00 82.14           C  
ATOM   2588  N   LYS A 332     -11.008   2.299 -29.680  1.00 79.74           N  
ATOM   2589  CA  LYS A 332     -12.286   1.863 -30.264  1.00 79.74           C  
ATOM   2590  C   LYS A 332     -12.181   0.386 -30.674  1.00 79.74           C  
ATOM   2591  CB  LYS A 332     -12.670   2.768 -31.446  1.00 79.74           C  
ATOM   2592  O   LYS A 332     -11.410   0.105 -31.590  1.00 79.74           O  
ATOM   2593  CG  LYS A 332     -13.030   4.188 -30.978  1.00 79.74           C  
ATOM   2594  CD  LYS A 332     -13.475   5.066 -32.154  1.00 79.74           C  
ATOM   2595  CE  LYS A 332     -13.823   6.468 -31.642  1.00 79.74           C  
ATOM   2596  NZ  LYS A 332     -14.225   7.373 -32.748  1.00 79.74           N  
ATOM   2597  N   PRO A 333     -12.937  -0.542 -30.052  1.00 77.29           N  
ATOM   2598  CA  PRO A 333     -13.851  -0.341 -28.919  1.00 77.29           C  
ATOM   2599  C   PRO A 333     -13.113  -0.004 -27.602  1.00 77.29           C  
ATOM   2600  CB  PRO A 333     -14.626  -1.657 -28.800  1.00 77.29           C  
ATOM   2601  O   PRO A 333     -11.958  -0.395 -27.440  1.00 77.29           O  
ATOM   2602  CG  PRO A 333     -13.615  -2.697 -29.283  1.00 77.29           C  
ATOM   2603  CD  PRO A 333     -12.874  -1.957 -30.395  1.00 77.29           C  
ATOM   2604  N   PRO A 334     -13.760   0.703 -26.654  1.00 76.10           N  
ATOM   2605  CA  PRO A 334     -13.120   1.137 -25.413  1.00 76.10           C  
ATOM   2606  C   PRO A 334     -12.819  -0.041 -24.484  1.00 76.10           C  
ATOM   2607  CB  PRO A 334     -14.076   2.155 -24.785  1.00 76.10           C  
ATOM   2608  O   PRO A 334     -13.712  -0.801 -24.102  1.00 76.10           O  
ATOM   2609  CG  PRO A 334     -15.442   1.727 -25.319  1.00 76.10           C  
ATOM   2610  CD  PRO A 334     -15.118   1.222 -26.725  1.00 76.10           C  
ATOM   2611  N   VAL A 335     -11.557  -0.157 -24.071  1.00 79.25           N  
ATOM   2612  CA  VAL A 335     -11.088  -1.192 -23.145  1.00 79.25           C  
ATOM   2613  C   VAL A 335     -11.227  -0.673 -21.718  1.00 79.25           C  
ATOM   2614  CB  VAL A 335      -9.652  -1.645 -23.466  1.00 79.25           C  
ATOM   2615  O   VAL A 335     -10.472   0.189 -21.266  1.00 79.25           O  
ATOM   2616  CG1 VAL A 335      -9.200  -2.758 -22.509  1.00 79.25           C  
ATOM   2617  CG2 VAL A 335      -9.555  -2.192 -24.897  1.00 79.25           C  
ATOM   2618  N   GLN A 336     -12.211  -1.204 -20.996  1.00 78.82           N  
ATOM   2619  CA  GLN A 336     -12.530  -0.787 -19.632  1.00 78.82           C  
ATOM   2620  C   GLN A 336     -11.572  -1.396 -18.602  1.00 78.82           C  
ATOM   2621  CB  GLN A 336     -14.002  -1.096 -19.317  1.00 78.82           C  
ATOM   2622  O   GLN A 336     -11.942  -2.291 -17.847  1.00 78.82           O  
ATOM   2623  CG  GLN A 336     -14.947  -0.168 -20.091  1.00 78.82           C  
ATOM   2624  CD  GLN A 336     -16.397  -0.267 -19.625  1.00 78.82           C  
ATOM   2625  NE2 GLN A 336     -17.346  -0.025 -20.500  1.00 78.82           N  
ATOM   2626  OE1 GLN A 336     -16.717  -0.508 -18.471  1.00 78.82           O  
ATOM   2627  N   LEU A 337     -10.349  -0.870 -18.531  1.00 79.38           N  
ATOM   2628  CA  LEU A 337      -9.436  -1.178 -17.430  1.00 79.38           C  
ATOM   2629  C   LEU A 337     -10.030  -0.685 -16.100  1.00 79.38           C  
ATOM   2630  CB  LEU A 337      -8.038  -0.592 -17.704  1.00 79.38           C  
ATOM   2631  O   LEU A 337     -10.583   0.418 -16.017  1.00 79.38           O  
ATOM   2632  CG  LEU A 337      -7.342  -1.169 -18.954  1.00 79.38           C  
ATOM   2633  CD1 LEU A 337      -6.004  -0.466 -19.169  1.00 79.38           C  
ATOM   2634  CD2 LEU A 337      -7.072  -2.671 -18.840  1.00 79.38           C  
ATOM   2635  N   SER A 338      -9.922  -1.516 -15.066  1.00 81.82           N  
ATOM   2636  CA  SER A 338     -10.332  -1.225 -13.694  1.00 81.82           C  
ATOM   2637  C   SER A 338      -9.227  -1.647 -12.728  1.00 81.82           C  
ATOM   2638  CB  SER A 338     -11.663  -1.908 -13.345  1.00 81.82           C  
ATOM   2639  O   SER A 338      -8.527  -2.634 -12.942  1.00 81.82           O  
ATOM   2640  OG  SER A 338     -11.581  -3.305 -13.539  1.00 81.82           O  
ATOM   2641  N   VAL A 339      -9.046  -0.864 -11.668  1.00 86.53           N  
ATOM   2642  CA  VAL A 339      -8.094  -1.165 -10.593  1.00 86.53           C  
ATOM   2643  C   VAL A 339      -8.830  -1.957  -9.518  1.00 86.53           C  
ATOM   2644  CB  VAL A 339      -7.463   0.127 -10.042  1.00 86.53           C  
ATOM   2645  O   VAL A 339      -9.967  -1.621  -9.192  1.00 86.53           O  
ATOM   2646  CG1 VAL A 339      -6.501  -0.140  -8.885  1.00 86.53           C  
ATOM   2647  CG2 VAL A 339      -6.662   0.825 -11.147  1.00 86.53           C  
ATOM   2648  N   ASN A 340      -8.190  -2.993  -8.976  1.00 88.63           N  
ATOM   2649  CA  ASN A 340      -8.727  -3.755  -7.850  1.00 88.63           C  
ATOM   2650  C   ASN A 340      -8.826  -2.846  -6.610  1.00 88.63           C  
ATOM   2651  CB  ASN A 340      -7.819  -4.984  -7.631  1.00 88.63           C  
ATOM   2652  O   ASN A 340      -7.843  -2.200  -6.249  1.00 88.63           O  
ATOM   2653  CG  ASN A 340      -8.311  -5.937  -6.552  1.00 88.63           C  
ATOM   2654  ND2 ASN A 340      -7.736  -7.110  -6.458  1.00 88.63           N  
ATOM   2655  OD1 ASN A 340      -9.204  -5.647  -5.777  1.00 88.63           O  
ATOM   2656  N   GLU A 341      -9.979  -2.814  -5.936  1.00 89.18           N  
ATOM   2657  CA  GLU A 341     -10.158  -2.020  -4.712  1.00 89.18           C  
ATOM   2658  C   GLU A 341      -9.156  -2.416  -3.615  1.00 89.18           C  
ATOM   2659  CB  GLU A 341     -11.610  -2.093  -4.205  1.00 89.18           C  
ATOM   2660  O   GLU A 341      -8.669  -1.542  -2.905  1.00 89.18           O  
ATOM   2661  CG  GLU A 341     -12.584  -1.478  -5.227  1.00 89.18           C  
ATOM   2662  CD  GLU A 341     -13.931  -1.020  -4.637  1.00 89.18           C  
ATOM   2663  OE1 GLU A 341     -14.958  -1.237  -5.322  1.00 89.18           O  
ATOM   2664  OE2 GLU A 341     -13.936  -0.387  -3.553  1.00 89.18           O  
ATOM   2665  N   GLY A 342      -8.714  -3.680  -3.567  1.00 91.39           N  
ATOM   2666  CA  GLY A 342      -7.635  -4.124  -2.674  1.00 91.39           C  
ATOM   2667  C   GLY A 342      -6.309  -3.366  -2.860  1.00 91.39           C  
ATOM   2668  O   GLY A 342      -5.633  -3.073  -1.874  1.00 91.39           O  
ATOM   2669  N   LEU A 343      -5.972  -2.968  -4.096  1.00 92.56           N  
ATOM   2670  CA  LEU A 343      -4.788  -2.148  -4.398  1.00 92.56           C  
ATOM   2671  C   LEU A 343      -4.979  -0.689  -3.946  1.00 92.56           C  
ATOM   2672  CB  LEU A 343      -4.496  -2.224  -5.914  1.00 92.56           C  
ATOM   2673  O   LEU A 343      -4.037  -0.011  -3.546  1.00 92.56           O  
ATOM   2674  CG  LEU A 343      -3.148  -1.601  -6.334  1.00 92.56           C  
ATOM   2675  CD1 LEU A 343      -1.971  -2.446  -5.863  1.00 92.56           C  
ATOM   2676  CD2 LEU A 343      -3.047  -1.481  -7.854  1.00 92.56           C  
ATOM   2677  N   VAL A 344      -6.215  -0.185  -3.982  1.00 93.78           N  
ATOM   2678  CA  VAL A 344      -6.532   1.158  -3.475  1.00 93.78           C  
ATOM   2679  C   VAL A 344      -6.527   1.169  -1.946  1.00 93.78           C  
ATOM   2680  CB  VAL A 344      -7.864   1.672  -4.047  1.00 93.78           C  
ATOM   2681  O   VAL A 344      -6.023   2.111  -1.341  1.00 93.78           O  
ATOM   2682  CG1 VAL A 344      -8.148   3.097  -3.555  1.00 93.78           C  
ATOM   2683  CG2 VAL A 344      -7.815   1.691  -5.584  1.00 93.78           C  
ATOM   2684  N   ILE A 345      -7.012   0.105  -1.307  1.00 93.96           N  
ATOM   2685  CA  ILE A 345      -6.947  -0.097   0.143  1.00 93.96           C  
ATOM   2686  C   ILE A 345      -5.489  -0.155   0.622  1.00 93.96           C  
ATOM   2687  CB  ILE A 345      -7.748  -1.367   0.510  1.00 93.96           C  
ATOM   2688  O   ILE A 345      -5.156   0.491   1.623  1.00 93.96           O  
ATOM   2689  CG1 ILE A 345      -9.265  -1.105   0.363  1.00 93.96           C  
ATOM   2690  CG2 ILE A 345      -7.437  -1.842   1.938  1.00 93.96           C  
ATOM   2691  CD1 ILE A 345     -10.116  -2.382   0.345  1.00 93.96           C  
ATOM   2692  N   SER A 346      -4.594  -0.861  -0.083  1.00 94.42           N  
ATOM   2693  CA  SER A 346      -3.164  -0.876   0.259  1.00 94.42           C  
ATOM   2694  C   SER A 346      -2.512   0.499   0.054  1.00 94.42           C  
ATOM   2695  CB  SER A 346      -2.415  -1.998  -0.474  1.00 94.42           C  
ATOM   2696  O   SER A 346      -1.774   0.947   0.937  1.00 94.42           O  
ATOM   2697  OG  SER A 346      -2.416  -1.799  -1.865  1.00 94.42           O  
ATOM   2698  N   ALA A 347      -2.878   1.229  -1.008  1.00 94.69           N  
ATOM   2699  CA  ALA A 347      -2.446   2.608  -1.250  1.00 94.69           C  
ATOM   2700  C   ALA A 347      -2.889   3.588  -0.148  1.00 94.69           C  
ATOM   2701  CB  ALA A 347      -2.977   3.060  -2.616  1.00 94.69           C  
ATOM   2702  O   ALA A 347      -2.072   4.345   0.375  1.00 94.69           O  
ATOM   2703  N   LEU A 348      -4.166   3.554   0.250  1.00 94.78           N  
ATOM   2704  CA  LEU A 348      -4.718   4.385   1.328  1.00 94.78           C  
ATOM   2705  C   LEU A 348      -4.080   4.034   2.680  1.00 94.78           C  
ATOM   2706  CB  LEU A 348      -6.248   4.205   1.380  1.00 94.78           C  
ATOM   2707  O   LEU A 348      -3.724   4.923   3.456  1.00 94.78           O  
ATOM   2708  CG  LEU A 348      -7.018   4.826   0.197  1.00 94.78           C  
ATOM   2709  CD1 LEU A 348      -8.470   4.349   0.221  1.00 94.78           C  
ATOM   2710  CD2 LEU A 348      -7.016   6.355   0.249  1.00 94.78           C  
ATOM   2711  N   SER A 349      -3.845   2.746   2.934  1.00 93.63           N  
ATOM   2712  CA  SER A 349      -3.128   2.285   4.127  1.00 93.63           C  
ATOM   2713  C   SER A 349      -1.681   2.794   4.154  1.00 93.63           C  
ATOM   2714  CB  SER A 349      -3.137   0.758   4.199  1.00 93.63           C  
ATOM   2715  O   SER A 349      -1.206   3.239   5.197  1.00 93.63           O  
ATOM   2716  OG  SER A 349      -4.453   0.257   4.254  1.00 93.63           O  
ATOM   2717  N   ALA A 350      -0.980   2.777   3.016  1.00 93.59           N  
ATOM   2718  CA  ALA A 350       0.360   3.348   2.886  1.00 93.59           C  
ATOM   2719  C   ALA A 350       0.354   4.880   3.049  1.00 93.59           C  
ATOM   2720  CB  ALA A 350       0.957   2.908   1.544  1.00 93.59           C  
ATOM   2721  O   ALA A 350       1.232   5.421   3.720  1.00 93.59           O  
ATOM   2722  N   ALA A 351      -0.656   5.583   2.523  1.00 94.59           N  
ATOM   2723  CA  ALA A 351      -0.839   7.023   2.724  1.00 94.59           C  
ATOM   2724  C   ALA A 351      -1.025   7.383   4.207  1.00 94.59           C  
ATOM   2725  CB  ALA A 351      -2.022   7.499   1.875  1.00 94.59           C  
ATOM   2726  O   ALA A 351      -0.389   8.315   4.694  1.00 94.59           O  
ATOM   2727  N   GLY A 352      -1.817   6.599   4.950  1.00 92.00           N  
ATOM   2728  CA  GLY A 352      -1.968   6.757   6.399  1.00 92.00           C  
ATOM   2729  C   GLY A 352      -0.662   6.537   7.171  1.00 92.00           C  
ATOM   2730  O   GLY A 352      -0.326   7.345   8.032  1.00 92.00           O  
ATOM   2731  N   ARG A 353       0.119   5.501   6.823  1.00 92.26           N  
ATOM   2732  CA  ARG A 353       1.428   5.215   7.452  1.00 92.26           C  
ATOM   2733  C   ARG A 353       2.518   6.241   7.121  1.00 92.26           C  
ATOM   2734  CB  ARG A 353       1.917   3.813   7.053  1.00 92.26           C  
ATOM   2735  O   ARG A 353       3.392   6.477   7.948  1.00 92.26           O  
ATOM   2736  CG  ARG A 353       1.070   2.684   7.659  1.00 92.26           C  
ATOM   2737  CD  ARG A 353       1.674   1.297   7.392  1.00 92.26           C  
ATOM   2738  NE  ARG A 353       1.919   1.034   5.960  1.00 92.26           N  
ATOM   2739  NH1 ARG A 353       0.072  -0.221   5.418  1.00 92.26           N  
ATOM   2740  NH2 ARG A 353       1.683   0.111   3.908  1.00 92.26           N  
ATOM   2741  CZ  ARG A 353       1.221   0.311   5.107  1.00 92.26           C  
ATOM   2742  N   THR A 354       2.486   6.821   5.922  1.00 92.90           N  
ATOM   2743  CA  THR A 354       3.470   7.815   5.442  1.00 92.90           C  
ATOM   2744  C   THR A 354       3.056   9.262   5.697  1.00 92.90           C  
ATOM   2745  CB  THR A 354       3.773   7.653   3.943  1.00 92.90           C  
ATOM   2746  O   THR A 354       3.826  10.169   5.395  1.00 92.90           O  
ATOM   2747  CG2 THR A 354       4.465   6.333   3.638  1.00 92.90           C  
ATOM   2748  OG1 THR A 354       2.599   7.686   3.166  1.00 92.90           O  
ATOM   2749  N   TYR A 355       1.851   9.485   6.228  1.00 92.08           N  
ATOM   2750  CA  TYR A 355       1.229  10.801   6.400  1.00 92.08           C  
ATOM   2751  C   TYR A 355       1.125  11.622   5.093  1.00 92.08           C  
ATOM   2752  CB  TYR A 355       1.880  11.553   7.575  1.00 92.08           C  
ATOM   2753  O   TYR A 355       1.042  12.849   5.126  1.00 92.08           O  
ATOM   2754  CG  TYR A 355       1.937  10.748   8.863  1.00 92.08           C  
ATOM   2755  CD1 TYR A 355       0.840  10.755   9.744  1.00 92.08           C  
ATOM   2756  CD2 TYR A 355       3.067   9.962   9.162  1.00 92.08           C  
ATOM   2757  CE1 TYR A 355       0.867   9.975  10.915  1.00 92.08           C  
ATOM   2758  CE2 TYR A 355       3.098   9.177  10.332  1.00 92.08           C  
ATOM   2759  OH  TYR A 355       2.012   8.439  12.347  1.00 92.08           O  
ATOM   2760  CZ  TYR A 355       1.994   9.185  11.211  1.00 92.08           C  
ATOM   2761  N   ASN A 356       1.112  10.960   3.928  1.00 91.42           N  
ATOM   2762  CA  ASN A 356       1.157  11.617   2.621  1.00 91.42           C  
ATOM   2763  C   ASN A 356      -0.259  11.898   2.074  1.00 91.42           C  
ATOM   2764  CB  ASN A 356       2.057  10.796   1.677  1.00 91.42           C  
ATOM   2765  O   ASN A 356      -1.011  10.985   1.723  1.00 91.42           O  
ATOM   2766  CG  ASN A 356       2.314  11.509   0.357  1.00 91.42           C  
ATOM   2767  ND2 ASN A 356       3.506  11.452  -0.185  1.00 91.42           N  
ATOM   2768  OD1 ASN A 356       1.438  12.122  -0.224  1.00 91.42           O  
ATOM   2769  N   THR A 357      -0.609  13.183   1.965  1.00 93.60           N  
ATOM   2770  CA  THR A 357      -1.904  13.659   1.449  1.00 93.60           C  
ATOM   2771  C   THR A 357      -2.110  13.394  -0.030  1.00 93.60           C  
ATOM   2772  CB  THR A 357      -2.036  15.177   1.637  1.00 93.60           C  
ATOM   2773  O   THR A 357      -3.227  13.109  -0.462  1.00 93.60           O  
ATOM   2774  CG2 THR A 357      -2.173  15.506   3.119  1.00 93.60           C  
ATOM   2775  OG1 THR A 357      -0.911  15.887   1.168  1.00 93.60           O  
ATOM   2776  N   ASP A 358      -1.047  13.497  -0.813  1.00 94.33           N  
ATOM   2777  CA  ASP A 358      -1.121  13.439  -2.267  1.00 94.33           C  
ATOM   2778  C   ASP A 358      -1.305  11.993  -2.708  1.00 94.33           C  
ATOM   2779  CB  ASP A 358       0.122  14.103  -2.873  1.00 94.33           C  
ATOM   2780  O   ASP A 358      -2.095  11.723  -3.609  1.00 94.33           O  
ATOM   2781  CG  ASP A 358       0.294  15.552  -2.397  1.00 94.33           C  
ATOM   2782  OD1 ASP A 358      -0.707  16.143  -1.912  1.00 94.33           O  
ATOM   2783  OD2 ASP A 358       1.439  16.039  -2.487  1.00 94.33           O  
ATOM   2784  N   LEU A 359      -0.682  11.052  -1.991  1.00 93.76           N  
ATOM   2785  CA  LEU A 359      -0.891   9.619  -2.176  1.00 93.76           C  
ATOM   2786  C   LEU A 359      -2.347   9.214  -1.891  1.00 93.76           C  
ATOM   2787  CB  LEU A 359       0.126   8.858  -1.303  1.00 93.76           C  
ATOM   2788  O   LEU A 359      -2.935   8.465  -2.672  1.00 93.76           O  
ATOM   2789  CG  LEU A 359       0.090   7.329  -1.487  1.00 93.76           C  
ATOM   2790  CD1 LEU A 359       0.375   6.923  -2.928  1.00 93.76           C  
ATOM   2791  CD2 LEU A 359       1.143   6.658  -0.606  1.00 93.76           C  
ATOM   2792  N   LEU A 360      -2.957   9.759  -0.830  1.00 94.69           N  
ATOM   2793  CA  LEU A 360      -4.380   9.564  -0.518  1.00 94.69           C  
ATOM   2794  C   LEU A 360      -5.266  10.088  -1.661  1.00 94.69           C  
ATOM   2795  CB  LEU A 360      -4.677  10.245   0.837  1.00 94.69           C  
ATOM   2796  O   LEU A 360      -6.122   9.364  -2.176  1.00 94.69           O  
ATOM   2797  CG  LEU A 360      -6.060   9.978   1.465  1.00 94.69           C  
ATOM   2798  CD1 LEU A 360      -6.061  10.530   2.890  1.00 94.69           C  
ATOM   2799  CD2 LEU A 360      -7.232  10.648   0.740  1.00 94.69           C  
ATOM   2800  N   ASN A 361      -5.038  11.332  -2.092  1.00 95.00           N  
ATOM   2801  CA  ASN A 361      -5.816  11.976  -3.153  1.00 95.00           C  
ATOM   2802  C   ASN A 361      -5.660  11.255  -4.508  1.00 95.00           C  
ATOM   2803  CB  ASN A 361      -5.379  13.448  -3.250  1.00 95.00           C  
ATOM   2804  O   ASN A 361      -6.645  11.061  -5.229  1.00 95.00           O  
ATOM   2805  CG  ASN A 361      -5.748  14.286  -2.035  1.00 95.00           C  
ATOM   2806  ND2 ASN A 361      -4.976  15.306  -1.742  1.00 95.00           N  
ATOM   2807  OD1 ASN A 361      -6.745  14.075  -1.360  1.00 95.00           O  
ATOM   2808  N   ALA A 362      -4.446  10.814  -4.847  1.00 94.45           N  
ATOM   2809  CA  ALA A 362      -4.155  10.037  -6.049  1.00 94.45           C  
ATOM   2810  C   ALA A 362      -4.873   8.679  -6.029  1.00 94.45           C  
ATOM   2811  CB  ALA A 362      -2.637   9.874  -6.177  1.00 94.45           C  
ATOM   2812  O   ALA A 362      -5.577   8.348  -6.982  1.00 94.45           O  
ATOM   2813  N   ALA A 363      -4.780   7.928  -4.926  1.00 94.85           N  
ATOM   2814  CA  ALA A 363      -5.456   6.640  -4.778  1.00 94.85           C  
ATOM   2815  C   ALA A 363      -6.986   6.774  -4.902  1.00 94.85           C  
ATOM   2816  CB  ALA A 363      -5.041   6.040  -3.429  1.00 94.85           C  
ATOM   2817  O   ALA A 363      -7.629   6.020  -5.635  1.00 94.85           O  
ATOM   2818  N   TRP A 364      -7.575   7.780  -4.247  1.00 94.05           N  
ATOM   2819  CA  TRP A 364      -9.022   8.003  -4.284  1.00 94.05           C  
ATOM   2820  C   TRP A 364      -9.533   8.495  -5.647  1.00 94.05           C  
ATOM   2821  CB  TRP A 364      -9.407   8.983  -3.176  1.00 94.05           C  
ATOM   2822  O   TRP A 364     -10.600   8.076  -6.104  1.00 94.05           O  
ATOM   2823  CG  TRP A 364     -10.886   9.086  -2.984  1.00 94.05           C  
ATOM   2824  CD1 TRP A 364     -11.664  10.139  -3.316  1.00 94.05           C  
ATOM   2825  CD2 TRP A 364     -11.785   8.072  -2.443  1.00 94.05           C  
ATOM   2826  CE2 TRP A 364     -13.113   8.594  -2.459  1.00 94.05           C  
ATOM   2827  CE3 TRP A 364     -11.604   6.785  -1.895  1.00 94.05           C  
ATOM   2828  NE1 TRP A 364     -12.979   9.855  -3.003  1.00 94.05           N  
ATOM   2829  CH2 TRP A 364     -13.983   6.635  -1.342  1.00 94.05           C  
ATOM   2830  CZ2 TRP A 364     -14.203   7.899  -1.914  1.00 94.05           C  
ATOM   2831  CZ3 TRP A 364     -12.690   6.085  -1.336  1.00 94.05           C  
ATOM   2832  N   SER A 365      -8.782   9.368  -6.325  1.00 92.14           N  
ATOM   2833  CA  SER A 365      -9.137   9.829  -7.675  1.00 92.14           C  
ATOM   2834  C   SER A 365      -9.016   8.712  -8.716  1.00 92.14           C  
ATOM   2835  CB  SER A 365      -8.323  11.062  -8.082  1.00 92.14           C  
ATOM   2836  O   SER A 365      -9.903   8.583  -9.564  1.00 92.14           O  
ATOM   2837  OG  SER A 365      -6.939  10.807  -8.060  1.00 92.14           O  
ATOM   2838  N   LEU A 366      -7.996   7.850  -8.604  1.00 92.31           N  
ATOM   2839  CA  LEU A 366      -7.844   6.650  -9.429  1.00 92.31           C  
ATOM   2840  C   LEU A 366      -9.046   5.707  -9.273  1.00 92.31           C  
ATOM   2841  CB  LEU A 366      -6.520   5.953  -9.061  1.00 92.31           C  
ATOM   2842  O   LEU A 366      -9.597   5.263 -10.280  1.00 92.31           O  
ATOM   2843  CG  LEU A 366      -6.210   4.693  -9.892  1.00 92.31           C  
ATOM   2844  CD1 LEU A 366      -5.933   5.028 -11.356  1.00 92.31           C  
ATOM   2845  CD2 LEU A 366      -4.964   4.006  -9.345  1.00 92.31           C  
ATOM   2846  N   LEU A 367      -9.496   5.463  -8.037  1.00 92.40           N  
ATOM   2847  CA  LEU A 367     -10.682   4.651  -7.759  1.00 92.40           C  
ATOM   2848  C   LEU A 367     -11.961   5.257  -8.346  1.00 92.40           C  
ATOM   2849  CB  LEU A 367     -10.827   4.482  -6.244  1.00 92.40           C  
ATOM   2850  O   LEU A 367     -12.705   4.580  -9.052  1.00 92.40           O  
ATOM   2851  CG  LEU A 367     -12.038   3.618  -5.844  1.00 92.40           C  
ATOM   2852  CD1 LEU A 367     -11.860   2.148  -6.216  1.00 92.40           C  
ATOM   2853  CD2 LEU A 367     -12.248   3.735  -4.345  1.00 92.40           C  
ATOM   2854  N   ARG A 368     -12.229   6.547  -8.095  1.00 89.86           N  
ATOM   2855  CA  ARG A 368     -13.421   7.211  -8.655  1.00 89.86           C  
ATOM   2856  C   ARG A 368     -13.441   7.144 -10.183  1.00 89.86           C  
ATOM   2857  CB  ARG A 368     -13.527   8.665  -8.169  1.00 89.86           C  
ATOM   2858  O   ARG A 368     -14.516   6.991 -10.765  1.00 89.86           O  
ATOM   2859  CG  ARG A 368     -14.096   8.747  -6.746  1.00 89.86           C  
ATOM   2860  CD  ARG A 368     -14.460  10.193  -6.371  1.00 89.86           C  
ATOM   2861  NE  ARG A 368     -15.216  10.222  -5.104  1.00 89.86           N  
ATOM   2862  NH1 ARG A 368     -15.436  12.501  -4.786  1.00 89.86           N  
ATOM   2863  NH2 ARG A 368     -16.116  11.065  -3.224  1.00 89.86           N  
ATOM   2864  CZ  ARG A 368     -15.601  11.270  -4.397  1.00 89.86           C  
ATOM   2865  N   LYS A 369     -12.268   7.215 -10.823  1.00 86.99           N  
ATOM   2866  CA  LYS A 369     -12.131   7.036 -12.270  1.00 86.99           C  
ATOM   2867  C   LYS A 369     -12.377   5.585 -12.699  1.00 86.99           C  
ATOM   2868  CB  LYS A 369     -10.768   7.571 -12.735  1.00 86.99           C  
ATOM   2869  O   LYS A 369     -13.154   5.373 -13.624  1.00 86.99           O  
ATOM   2870  CG  LYS A 369     -10.775   7.712 -14.260  1.00 86.99           C  
ATOM   2871  CD  LYS A 369      -9.475   8.300 -14.806  1.00 86.99           C  
ATOM   2872  CE  LYS A 369      -9.664   8.444 -16.318  1.00 86.99           C  
ATOM   2873  NZ  LYS A 369      -8.463   8.995 -16.974  1.00 86.99           N  
ATOM   2874  N   SER A 370     -11.793   4.592 -12.023  1.00 86.57           N  
ATOM   2875  CA  SER A 370     -11.972   3.172 -12.373  1.00 86.57           C  
ATOM   2876  C   SER A 370     -13.421   2.690 -12.206  1.00 86.57           C  
ATOM   2877  CB  SER A 370     -11.008   2.279 -11.577  1.00 86.57           C  
ATOM   2878  O   SER A 370     -13.913   1.945 -13.053  1.00 86.57           O  
ATOM   2879  OG  SER A 370     -11.361   2.213 -10.213  1.00 86.57           O  
ATOM   2880  N   LEU A 371     -14.130   3.170 -11.175  1.00 86.87           N  
ATOM   2881  CA  LEU A 371     -15.553   2.893 -10.931  1.00 86.87           C  
ATOM   2882  C   LEU A 371     -16.504   3.703 -11.833  1.00 86.87           C  
ATOM   2883  CB  LEU A 371     -15.873   3.146  -9.442  1.00 86.87           C  
ATOM   2884  O   LEU A 371     -17.707   3.435 -11.860  1.00 86.87           O  
ATOM   2885  CG  LEU A 371     -15.167   2.215  -8.435  1.00 86.87           C  
ATOM   2886  CD1 LEU A 371     -15.586   2.605  -7.018  1.00 86.87           C  
ATOM   2887  CD2 LEU A 371     -15.523   0.743  -8.650  1.00 86.87           C  
ATOM   2888  N   ARG A 372     -15.991   4.707 -12.564  1.00 83.24           N  
ATOM   2889  CA  ARG A 372     -16.743   5.586 -13.488  1.00 83.24           C  
ATOM   2890  C   ARG A 372     -18.001   6.213 -12.871  1.00 83.24           C  
ATOM   2891  CB  ARG A 372     -17.030   4.851 -14.814  1.00 83.24           C  
ATOM   2892  O   ARG A 372     -18.974   6.456 -13.577  1.00 83.24           O  
ATOM   2893  CG  ARG A 372     -15.743   4.342 -15.473  1.00 83.24           C  
ATOM   2894  CD  ARG A 372     -16.002   3.662 -16.820  1.00 83.24           C  
ATOM   2895  NE  ARG A 372     -14.726   3.162 -17.353  1.00 83.24           N  
ATOM   2896  NH1 ARG A 372     -14.841   0.981 -16.582  1.00 83.24           N  
ATOM   2897  NH2 ARG A 372     -12.891   1.866 -17.227  1.00 83.24           N  
ATOM   2898  CZ  ARG A 372     -14.173   1.999 -17.053  1.00 83.24           C  
ATOM   2899  N   GLN A 373     -17.991   6.422 -11.551  1.00 77.20           N  
ATOM   2900  CA  GLN A 373     -19.135   6.871 -10.740  1.00 77.20           C  
ATOM   2901  C   GLN A 373     -20.399   5.980 -10.832  1.00 77.20           C  
ATOM   2902  CB  GLN A 373     -19.441   8.358 -11.018  1.00 77.20           C  
ATOM   2903  O   GLN A 373     -21.463   6.384 -10.375  1.00 77.20           O  
ATOM   2904  CG  GLN A 373     -18.219   9.282 -10.861  1.00 77.20           C  
ATOM   2905  CD  GLN A 373     -18.519  10.736 -11.218  1.00 77.20           C  
ATOM   2906  NE2 GLN A 373     -17.528  11.600 -11.217  1.00 77.20           N  
ATOM   2907  OE1 GLN A 373     -19.626  11.140 -11.517  1.00 77.20           O  
ATOM   2908  N   LYS A 374     -20.307   4.761 -11.389  1.00 79.01           N  
ATOM   2909  CA  LYS A 374     -21.455   3.846 -11.562  1.00 79.01           C  
ATOM   2910  C   LYS A 374     -21.736   2.956 -10.351  1.00 79.01           C  
ATOM   2911  CB  LYS A 374     -21.241   2.956 -12.794  1.00 79.01           C  
ATOM   2912  O   LYS A 374     -22.812   2.376 -10.264  1.00 79.01           O  
ATOM   2913  CG  LYS A 374     -21.249   3.752 -14.102  1.00 79.01           C  
ATOM   2914  CD  LYS A 374     -21.295   2.800 -15.299  1.00 79.01           C  
ATOM   2915  CE  LYS A 374     -21.370   3.618 -16.590  1.00 79.01           C  
ATOM   2916  NZ  LYS A 374     -21.597   2.744 -17.767  1.00 79.01           N  
ATOM   2917  N   ARG A 375     -20.757   2.799  -9.461  1.00 83.68           N  
ATOM   2918  CA  ARG A 375     -20.801   1.922  -8.286  1.00 83.68           C  
ATOM   2919  C   ARG A 375     -20.181   2.657  -7.097  1.00 83.68           C  
ATOM   2920  CB  ARG A 375     -20.054   0.615  -8.621  1.00 83.68           C  
ATOM   2921  O   ARG A 375     -19.183   3.357  -7.275  1.00 83.68           O  
ATOM   2922  CG  ARG A 375     -20.207  -0.458  -7.533  1.00 83.68           C  
ATOM   2923  CD  ARG A 375     -19.244  -1.636  -7.728  1.00 83.68           C  
ATOM   2924  NE  ARG A 375     -19.100  -2.394  -6.473  1.00 83.68           N  
ATOM   2925  NH1 ARG A 375     -18.186  -4.324  -7.325  1.00 83.68           N  
ATOM   2926  NH2 ARG A 375     -18.512  -4.127  -5.127  1.00 83.68           N  
ATOM   2927  CZ  ARG A 375     -18.602  -3.608  -6.317  1.00 83.68           C  
ATOM   2928  N   ALA A 376     -20.753   2.484  -5.907  1.00 85.14           N  
ATOM   2929  CA  ALA A 376     -20.124   2.914  -4.662  1.00 85.14           C  
ATOM   2930  C   ALA A 376     -18.875   2.050  -4.353  1.00 85.14           C  
ATOM   2931  CB  ALA A 376     -21.157   2.843  -3.530  1.00 85.14           C  
ATOM   2932  O   ALA A 376     -18.924   0.837  -4.586  1.00 85.14           O  
ATOM   2933  N   PRO A 377     -17.773   2.640  -3.848  1.00 90.97           N  
ATOM   2934  CA  PRO A 377     -16.643   1.894  -3.282  1.00 90.97           C  
ATOM   2935  C   PRO A 377     -17.085   0.914  -2.195  1.00 90.97           C  
ATOM   2936  CB  PRO A 377     -15.729   2.952  -2.656  1.00 90.97           C  
ATOM   2937  O   PRO A 377     -18.073   1.188  -1.516  1.00 90.97           O  
ATOM   2938  CG  PRO A 377     -16.042   4.215  -3.453  1.00 90.97           C  
ATOM   2939  CD  PRO A 377     -17.535   4.069  -3.732  1.00 90.97           C  
ATOM   2940  N   THR A 378     -16.344  -0.174  -1.971  1.00 90.29           N  
ATOM   2941  CA  THR A 378     -16.673  -1.093  -0.869  1.00 90.29           C  
ATOM   2942  C   THR A 378     -16.481  -0.440   0.511  1.00 90.29           C  
ATOM   2943  CB  THR A 378     -15.928  -2.437  -0.927  1.00 90.29           C  
ATOM   2944  O   THR A 378     -15.724   0.533   0.645  1.00 90.29           O  
ATOM   2945  CG2 THR A 378     -15.999  -3.128  -2.287  1.00 90.29           C  
ATOM   2946  OG1 THR A 378     -14.587  -2.321  -0.533  1.00 90.29           O  
ATOM   2947  N   PRO A 379     -17.138  -0.960   1.568  1.00 89.88           N  
ATOM   2948  CA  PRO A 379     -17.015  -0.418   2.919  1.00 89.88           C  
ATOM   2949  C   PRO A 379     -15.569  -0.363   3.435  1.00 89.88           C  
ATOM   2950  CB  PRO A 379     -17.890  -1.326   3.788  1.00 89.88           C  
ATOM   2951  O   PRO A 379     -15.162   0.623   4.048  1.00 89.88           O  
ATOM   2952  CG  PRO A 379     -18.939  -1.865   2.825  1.00 89.88           C  
ATOM   2953  CD  PRO A 379     -18.118  -2.042   1.555  1.00 89.88           C  
ATOM   2954  N   GLU A 380     -14.748  -1.367   3.124  1.00 90.80           N  
ATOM   2955  CA  GLU A 380     -13.332  -1.418   3.507  1.00 90.80           C  
ATOM   2956  C   GLU A 380     -12.531  -0.275   2.869  1.00 90.80           C  
ATOM   2957  CB  GLU A 380     -12.683  -2.757   3.106  1.00 90.80           C  
ATOM   2958  O   GLU A 380     -11.636   0.289   3.501  1.00 90.80           O  
ATOM   2959  CG  GLU A 380     -13.423  -4.022   3.575  1.00 90.80           C  
ATOM   2960  CD  GLU A 380     -14.664  -4.371   2.734  1.00 90.80           C  
ATOM   2961  OE1 GLU A 380     -15.425  -5.252   3.171  1.00 90.80           O  
ATOM   2962  OE2 GLU A 380     -14.870  -3.732   1.671  1.00 90.80           O  
ATOM   2963  N   THR A 381     -12.882   0.116   1.641  1.00 93.29           N  
ATOM   2964  CA  THR A 381     -12.258   1.232   0.923  1.00 93.29           C  
ATOM   2965  C   THR A 381     -12.601   2.581   1.569  1.00 93.29           C  
ATOM   2966  CB  THR A 381     -12.649   1.188  -0.565  1.00 93.29           C  
ATOM   2967  O   THR A 381     -11.733   3.454   1.676  1.00 93.29           O  
ATOM   2968  CG2 THR A 381     -11.815   2.156  -1.394  1.00 93.29           C  
ATOM   2969  OG1 THR A 381     -12.388  -0.080  -1.110  1.00 93.29           O  
ATOM   2970  N   TYR A 382     -13.826   2.747   2.085  1.00 93.60           N  
ATOM   2971  CA  TYR A 382     -14.201   3.904   2.910  1.00 93.60           C  
ATOM   2972  C   TYR A 382     -13.458   3.925   4.253  1.00 93.60           C  
ATOM   2973  CB  TYR A 382     -15.717   3.936   3.134  1.00 93.60           C  
ATOM   2974  O   TYR A 382     -12.878   4.953   4.611  1.00 93.60           O  
ATOM   2975  CG  TYR A 382     -16.499   4.512   1.974  1.00 93.60           C  
ATOM   2976  CD1 TYR A 382     -16.564   5.910   1.815  1.00 93.60           C  
ATOM   2977  CD2 TYR A 382     -17.194   3.670   1.085  1.00 93.60           C  
ATOM   2978  CE1 TYR A 382     -17.358   6.466   0.797  1.00 93.60           C  
ATOM   2979  CE2 TYR A 382     -17.981   4.226   0.058  1.00 93.60           C  
ATOM   2980  OH  TYR A 382     -18.912   6.169  -1.001  1.00 93.60           O  
ATOM   2981  CZ  TYR A 382     -18.087   5.625  -0.070  1.00 93.60           C  
ATOM   2982  N   LEU A 383     -13.398   2.796   4.964  1.00 92.90           N  
ATOM   2983  CA  LEU A 383     -12.670   2.679   6.233  1.00 92.90           C  
ATOM   2984  C   LEU A 383     -11.165   2.955   6.066  1.00 92.90           C  
ATOM   2985  CB  LEU A 383     -12.928   1.287   6.840  1.00 92.90           C  
ATOM   2986  O   LEU A 383     -10.578   3.678   6.872  1.00 92.90           O  
ATOM   2987  CG  LEU A 383     -14.374   1.052   7.324  1.00 92.90           C  
ATOM   2988  CD1 LEU A 383     -14.519  -0.399   7.782  1.00 92.90           C  
ATOM   2989  CD2 LEU A 383     -14.751   1.974   8.487  1.00 92.90           C  
ATOM   2990  N   ALA A 384     -10.544   2.479   4.981  1.00 94.25           N  
ATOM   2991  CA  ALA A 384      -9.150   2.781   4.652  1.00 94.25           C  
ATOM   2992  C   ALA A 384      -8.917   4.285   4.394  1.00 94.25           C  
ATOM   2993  CB  ALA A 384      -8.739   1.925   3.447  1.00 94.25           C  
ATOM   2994  O   ALA A 384      -7.894   4.836   4.811  1.00 94.25           O  
ATOM   2995  N   LYS A 385      -9.876   4.980   3.765  1.00 95.46           N  
ATOM   2996  CA  LYS A 385      -9.824   6.438   3.551  1.00 95.46           C  
ATOM   2997  C   LYS A 385      -9.990   7.218   4.861  1.00 95.46           C  
ATOM   2998  CB  LYS A 385     -10.890   6.826   2.517  1.00 95.46           C  
ATOM   2999  O   LYS A 385      -9.242   8.170   5.094  1.00 95.46           O  
ATOM   3000  CG  LYS A 385     -10.754   8.276   2.023  1.00 95.46           C  
ATOM   3001  CD  LYS A 385     -12.000   8.639   1.209  1.00 95.46           C  
ATOM   3002  CE  LYS A 385     -11.942  10.048   0.608  1.00 95.46           C  
ATOM   3003  NZ  LYS A 385     -13.257  10.414   0.013  1.00 95.46           N  
ATOM   3004  N   ILE A 386     -10.910   6.792   5.734  1.00 94.30           N  
ATOM   3005  CA  ILE A 386     -11.090   7.356   7.083  1.00 94.30           C  
ATOM   3006  C   ILE A 386      -9.796   7.185   7.892  1.00 94.30           C  
ATOM   3007  CB  ILE A 386     -12.319   6.726   7.790  1.00 94.30           C  
ATOM   3008  O   ILE A 386      -9.287   8.168   8.434  1.00 94.30           O  
ATOM   3009  CG1 ILE A 386     -13.630   7.173   7.099  1.00 94.30           C  
ATOM   3010  CG2 ILE A 386     -12.370   7.112   9.283  1.00 94.30           C  
ATOM   3011  CD1 ILE A 386     -14.862   6.337   7.473  1.00 94.30           C  
ATOM   3012  N   TYR A 387      -9.209   5.981   7.912  1.00 94.49           N  
ATOM   3013  CA  TYR A 387      -7.914   5.699   8.547  1.00 94.49           C  
ATOM   3014  C   TYR A 387      -6.802   6.627   8.038  1.00 94.49           C  
ATOM   3015  CB  TYR A 387      -7.524   4.230   8.302  1.00 94.49           C  
ATOM   3016  O   TYR A 387      -6.040   7.173   8.839  1.00 94.49           O  
ATOM   3017  CG  TYR A 387      -6.067   3.930   8.617  1.00 94.49           C  
ATOM   3018  CD1 TYR A 387      -5.112   3.873   7.581  1.00 94.49           C  
ATOM   3019  CD2 TYR A 387      -5.655   3.798   9.955  1.00 94.49           C  
ATOM   3020  CE1 TYR A 387      -3.748   3.697   7.889  1.00 94.49           C  
ATOM   3021  CE2 TYR A 387      -4.292   3.641  10.269  1.00 94.49           C  
ATOM   3022  OH  TYR A 387      -2.014   3.457   9.528  1.00 94.49           O  
ATOM   3023  CZ  TYR A 387      -3.334   3.595   9.233  1.00 94.49           C  
ATOM   3024  N   ALA A 388      -6.720   6.841   6.723  1.00 94.29           N  
ATOM   3025  CA  ALA A 388      -5.698   7.685   6.119  1.00 94.29           C  
ATOM   3026  C   ALA A 388      -5.859   9.165   6.521  1.00 94.29           C  
ATOM   3027  CB  ALA A 388      -5.715   7.453   4.605  1.00 94.29           C  
ATOM   3028  O   ALA A 388      -4.908   9.760   7.030  1.00 94.29           O  
ATOM   3029  N   HIS A 389      -7.061   9.749   6.401  1.00 94.66           N  
ATOM   3030  CA  HIS A 389      -7.311  11.128   6.850  1.00 94.66           C  
ATOM   3031  C   HIS A 389      -7.090  11.305   8.362  1.00 94.66           C  
ATOM   3032  CB  HIS A 389      -8.734  11.580   6.485  1.00 94.66           C  
ATOM   3033  O   HIS A 389      -6.495  12.301   8.776  1.00 94.66           O  
ATOM   3034  CG  HIS A 389      -8.942  11.925   5.033  1.00 94.66           C  
ATOM   3035  CD2 HIS A 389      -9.946  11.453   4.232  1.00 94.66           C  
ATOM   3036  ND1 HIS A 389      -8.218  12.831   4.286  1.00 94.66           N  
ATOM   3037  CE1 HIS A 389      -8.752  12.867   3.054  1.00 94.66           C  
ATOM   3038  NE2 HIS A 389      -9.820  12.057   2.973  1.00 94.66           N  
ATOM   3039  N   SER A 390      -7.516  10.335   9.176  1.00 92.02           N  
ATOM   3040  CA  SER A 390      -7.356  10.348  10.640  1.00 92.02           C  
ATOM   3041  C   SER A 390      -5.878  10.282  11.048  1.00 92.02           C  
ATOM   3042  CB  SER A 390      -8.111   9.160  11.251  1.00 92.02           C  
ATOM   3043  O   SER A 390      -5.422  11.010  11.933  1.00 92.02           O  
ATOM   3044  OG  SER A 390      -9.477   9.216  10.900  1.00 92.02           O  
ATOM   3045  N   SER A 391      -5.090   9.462  10.348  1.00 91.18           N  
ATOM   3046  CA  SER A 391      -3.649   9.338  10.582  1.00 91.18           C  
ATOM   3047  C   SER A 391      -2.921  10.645  10.245  1.00 91.18           C  
ATOM   3048  CB  SER A 391      -3.074   8.152   9.798  1.00 91.18           C  
ATOM   3049  O   SER A 391      -2.168  11.135  11.084  1.00 91.18           O  
ATOM   3050  OG  SER A 391      -3.667   6.937  10.226  1.00 91.18           O  
ATOM   3051  N   ILE A 392      -3.234  11.264   9.097  1.00 90.09           N  
ATOM   3052  CA  ILE A 392      -2.712  12.574   8.649  1.00 90.09           C  
ATOM   3053  C   ILE A 392      -3.157  13.738   9.564  1.00 90.09           C  
ATOM   3054  CB  ILE A 392      -3.123  12.800   7.167  1.00 90.09           C  
ATOM   3055  O   ILE A 392      -2.480  14.759   9.623  1.00 90.09           O  
ATOM   3056  CG1 ILE A 392      -2.477  11.736   6.244  1.00 90.09           C  
ATOM   3057  CG2 ILE A 392      -2.720  14.189   6.636  1.00 90.09           C  
ATOM   3058  CD1 ILE A 392      -3.089  11.661   4.840  1.00 90.09           C  
ATOM   3059  N   GLY A 393      -4.273  13.603  10.290  1.00 86.28           N  
ATOM   3060  CA  GLY A 393      -4.846  14.664  11.137  1.00 86.28           C  
ATOM   3061  C   GLY A 393      -5.887  15.545  10.431  1.00 86.28           C  
ATOM   3062  O   GLY A 393      -6.312  16.565  10.963  1.00 86.28           O  
ATOM   3063  N   GLN A 394      -6.353  15.156   9.241  1.00 88.05           N  
ATOM   3064  CA  GLN A 394      -7.389  15.876   8.491  1.00 88.05           C  
ATOM   3065  C   GLN A 394      -8.798  15.497   8.977  1.00 88.05           C  
ATOM   3066  CB  GLN A 394      -7.190  15.670   6.977  1.00 88.05           C  
ATOM   3067  O   GLN A 394      -9.600  14.960   8.212  1.00 88.05           O  
ATOM   3068  CG  GLN A 394      -5.944  16.416   6.487  1.00 88.05           C  
ATOM   3069  CD  GLN A 394      -5.660  16.254   4.997  1.00 88.05           C  
ATOM   3070  NE2 GLN A 394      -4.659  16.945   4.505  1.00 88.05           N  
ATOM   3071  OE1 GLN A 394      -6.325  15.554   4.240  1.00 88.05           O  
ATOM   3072  N   LEU A 395      -9.104  15.785  10.248  1.00 87.37           N  
ATOM   3073  CA  LEU A 395     -10.352  15.380  10.916  1.00 87.37           C  
ATOM   3074  C   LEU A 395     -11.614  15.788  10.141  1.00 87.37           C  
ATOM   3075  CB  LEU A 395     -10.384  15.946  12.350  1.00 87.37           C  
ATOM   3076  O   LEU A 395     -12.456  14.937   9.872  1.00 87.37           O  
ATOM   3077  CG  LEU A 395      -9.378  15.296  13.320  1.00 87.37           C  
ATOM   3078  CD1 LEU A 395      -9.406  16.017  14.666  1.00 87.37           C  
ATOM   3079  CD2 LEU A 395      -9.699  13.820  13.565  1.00 87.37           C  
ATOM   3080  N   GLN A 396     -11.715  17.041   9.685  1.00 86.91           N  
ATOM   3081  CA  GLN A 396     -12.868  17.516   8.902  1.00 86.91           C  
ATOM   3082  C   GLN A 396     -13.104  16.675   7.633  1.00 86.91           C  
ATOM   3083  CB  GLN A 396     -12.636  18.989   8.533  1.00 86.91           C  
ATOM   3084  O   GLN A 396     -14.244  16.371   7.281  1.00 86.91           O  
ATOM   3085  CG  GLN A 396     -13.874  19.635   7.884  1.00 86.91           C  
ATOM   3086  CD  GLN A 396     -13.622  21.062   7.408  1.00 86.91           C  
ATOM   3087  NE2 GLN A 396     -14.655  21.801   7.075  1.00 86.91           N  
ATOM   3088  OE1 GLN A 396     -12.500  21.522   7.271  1.00 86.91           O  
ATOM   3089  N   ARG A 397     -12.029  16.246   6.952  1.00 89.94           N  
ATOM   3090  CA  ARG A 397     -12.138  15.345   5.794  1.00 89.94           C  
ATOM   3091  C   ARG A 397     -12.509  13.932   6.222  1.00 89.94           C  
ATOM   3092  CB  ARG A 397     -10.858  15.343   4.951  1.00 89.94           C  
ATOM   3093  O   ARG A 397     -13.328  13.328   5.547  1.00 89.94           O  
ATOM   3094  CG  ARG A 397     -10.647  16.676   4.220  1.00 89.94           C  
ATOM   3095  CD  ARG A 397      -9.357  16.605   3.401  1.00 89.94           C  
ATOM   3096  NE  ARG A 397      -9.135  17.822   2.600  1.00 89.94           N  
ATOM   3097  NH1 ARG A 397      -6.944  17.399   2.035  1.00 89.94           N  
ATOM   3098  NH2 ARG A 397      -7.961  19.214   1.234  1.00 89.94           N  
ATOM   3099  CZ  ARG A 397      -8.020  18.134   1.962  1.00 89.94           C  
ATOM   3100  N   ALA A 398     -11.989  13.432   7.343  1.00 92.08           N  
ATOM   3101  CA  ALA A 398     -12.363  12.124   7.877  1.00 92.08           C  
ATOM   3102  C   ALA A 398     -13.873  12.039   8.201  1.00 92.08           C  
ATOM   3103  CB  ALA A 398     -11.483  11.800   9.089  1.00 92.08           C  
ATOM   3104  O   ALA A 398     -14.535  11.099   7.760  1.00 92.08           O  
ATOM   3105  N   PHE A 399     -14.449  13.055   8.854  1.00 89.20           N  
ATOM   3106  CA  PHE A 399     -15.902  13.144   9.074  1.00 89.20           C  
ATOM   3107  C   PHE A 399     -16.687  13.347   7.771  1.00 89.20           C  
ATOM   3108  CB  PHE A 399     -16.222  14.244  10.095  1.00 89.20           C  
ATOM   3109  O   PHE A 399     -17.726  12.720   7.583  1.00 89.20           O  
ATOM   3110  CG  PHE A 399     -15.880  13.836  11.514  1.00 89.20           C  
ATOM   3111  CD1 PHE A 399     -16.695  12.905  12.187  1.00 89.20           C  
ATOM   3112  CD2 PHE A 399     -14.734  14.346  12.150  1.00 89.20           C  
ATOM   3113  CE1 PHE A 399     -16.353  12.474  13.480  1.00 89.20           C  
ATOM   3114  CE2 PHE A 399     -14.375  13.889  13.429  1.00 89.20           C  
ATOM   3115  CZ  PHE A 399     -15.184  12.952  14.093  1.00 89.20           C  
ATOM   3116  N   GLY A 400     -16.164  14.128   6.820  1.00 89.71           N  
ATOM   3117  CA  GLY A 400     -16.729  14.203   5.468  1.00 89.71           C  
ATOM   3118  C   GLY A 400     -16.771  12.840   4.763  1.00 89.71           C  
ATOM   3119  O   GLY A 400     -17.743  12.528   4.082  1.00 89.71           O  
ATOM   3120  N   THR A 401     -15.760  11.990   4.965  1.00 92.21           N  
ATOM   3121  CA  THR A 401     -15.736  10.627   4.412  1.00 92.21           C  
ATOM   3122  C   THR A 401     -16.621   9.643   5.159  1.00 92.21           C  
ATOM   3123  CB  THR A 401     -14.318  10.064   4.292  1.00 92.21           C  
ATOM   3124  O   THR A 401     -17.148   8.738   4.522  1.00 92.21           O  
ATOM   3125  CG2 THR A 401     -13.548  10.894   3.279  1.00 92.21           C  
ATOM   3126  OG1 THR A 401     -13.542  10.093   5.463  1.00 92.21           O  
ATOM   3127  N   LEU A 402     -16.842   9.846   6.461  1.00 91.27           N  
ATOM   3128  CA  LEU A 402     -17.858   9.114   7.214  1.00 91.27           C  
ATOM   3129  C   LEU A 402     -19.260   9.446   6.680  1.00 91.27           C  
ATOM   3130  CB  LEU A 402     -17.684   9.406   8.715  1.00 91.27           C  
ATOM   3131  O   LEU A 402     -20.010   8.527   6.381  1.00 91.27           O  
ATOM   3132  CG  LEU A 402     -18.664   8.651   9.634  1.00 91.27           C  
ATOM   3133  CD1 LEU A 402     -18.558   7.133   9.487  1.00 91.27           C  
ATOM   3134  CD2 LEU A 402     -18.347   9.010  11.087  1.00 91.27           C  
ATOM   3135  N   ARG A 403     -19.559  10.724   6.395  1.00 89.97           N  
ATOM   3136  CA  ARG A 403     -20.803  11.131   5.713  1.00 89.97           C  
ATOM   3137  C   ARG A 403     -20.956  10.498   4.325  1.00 89.97           C  
ATOM   3138  CB  ARG A 403     -20.878  12.668   5.642  1.00 89.97           C  
ATOM   3139  O   ARG A 403     -22.035  10.022   3.988  1.00 89.97           O  
ATOM   3140  CG  ARG A 403     -22.200  13.160   5.028  1.00 89.97           C  
ATOM   3141  CD  ARG A 403     -22.343  14.686   5.141  1.00 89.97           C  
ATOM   3142  NE  ARG A 403     -23.691  15.134   4.724  1.00 89.97           N  
ATOM   3143  NH1 ARG A 403     -23.374  17.408   4.882  1.00 89.97           N  
ATOM   3144  NH2 ARG A 403     -25.411  16.610   4.463  1.00 89.97           N  
ATOM   3145  CZ  ARG A 403     -24.145  16.378   4.679  1.00 89.97           C  
ATOM   3146  N   GLU A 404     -19.896  10.480   3.506  1.00 89.90           N  
ATOM   3147  CA  GLU A 404     -19.923   9.787   2.200  1.00 89.90           C  
ATOM   3148  C   GLU A 404     -20.188   8.273   2.346  1.00 89.90           C  
ATOM   3149  CB  GLU A 404     -18.607   9.969   1.401  1.00 89.90           C  
ATOM   3150  O   GLU A 404     -20.759   7.676   1.435  1.00 89.90           O  
ATOM   3151  CG  GLU A 404     -18.297  11.364   0.827  1.00 89.90           C  
ATOM   3152  CD  GLU A 404     -17.031  11.405  -0.073  1.00 89.90           C  
ATOM   3153  OE1 GLU A 404     -16.958  12.265  -0.985  1.00 89.90           O  
ATOM   3154  OE2 GLU A 404     -16.085  10.582   0.066  1.00 89.90           O  
ATOM   3155  N   PHE A 405     -19.759   7.663   3.455  1.00 91.19           N  
ATOM   3156  CA  PHE A 405     -19.889   6.232   3.737  1.00 91.19           C  
ATOM   3157  C   PHE A 405     -21.282   5.870   4.284  1.00 91.19           C  
ATOM   3158  CB  PHE A 405     -18.757   5.842   4.704  1.00 91.19           C  
ATOM   3159  O   PHE A 405     -21.929   4.961   3.763  1.00 91.19           O  
ATOM   3160  CG  PHE A 405     -18.688   4.389   5.126  1.00 91.19           C  
ATOM   3161  CD1 PHE A 405     -18.237   4.065   6.420  1.00 91.19           C  
ATOM   3162  CD2 PHE A 405     -19.059   3.361   4.239  1.00 91.19           C  
ATOM   3163  CE1 PHE A 405     -18.185   2.724   6.834  1.00 91.19           C  
ATOM   3164  CE2 PHE A 405     -19.032   2.024   4.660  1.00 91.19           C  
ATOM   3165  CZ  PHE A 405     -18.585   1.708   5.954  1.00 91.19           C  
ATOM   3166  N   GLU A 406     -21.787   6.629   5.259  1.00 88.63           N  
ATOM   3167  CA  GLU A 406     -23.149   6.506   5.798  1.00 88.63           C  
ATOM   3168  C   GLU A 406     -24.206   6.713   4.707  1.00 88.63           C  
ATOM   3169  CB  GLU A 406     -23.362   7.539   6.914  1.00 88.63           C  
ATOM   3170  O   GLU A 406     -25.128   5.913   4.590  1.00 88.63           O  
ATOM   3171  CG  GLU A 406     -22.595   7.204   8.204  1.00 88.63           C  
ATOM   3172  CD  GLU A 406     -22.746   8.299   9.269  1.00 88.63           C  
ATOM   3173  OE1 GLU A 406     -22.587   7.993  10.474  1.00 88.63           O  
ATOM   3174  OE2 GLU A 406     -22.977   9.473   8.911  1.00 88.63           O  
ATOM   3175  N   ASN A 407     -24.034   7.706   3.827  1.00 87.78           N  
ATOM   3176  CA  ASN A 407     -24.943   7.919   2.695  1.00 87.78           C  
ATOM   3177  C   ASN A 407     -24.972   6.740   1.700  1.00 87.78           C  
ATOM   3178  CB  ASN A 407     -24.517   9.191   1.945  1.00 87.78           C  
ATOM   3179  O   ASN A 407     -25.949   6.588   0.970  1.00 87.78           O  
ATOM   3180  CG  ASN A 407     -24.855  10.497   2.641  1.00 87.78           C  
ATOM   3181  ND2 ASN A 407     -24.395  11.596   2.090  1.00 87.78           N  
ATOM   3182  OD1 ASN A 407     -25.568  10.595   3.622  1.00 87.78           O  
ATOM   3183  N   ALA A 408     -23.898   5.945   1.621  1.00 87.66           N  
ATOM   3184  CA  ALA A 408     -23.790   4.820   0.693  1.00 87.66           C  
ATOM   3185  C   ALA A 408     -24.313   3.498   1.282  1.00 87.66           C  
ATOM   3186  CB  ALA A 408     -22.328   4.710   0.239  1.00 87.66           C  
ATOM   3187  O   ALA A 408     -24.840   2.680   0.531  1.00 87.66           O  
ATOM   3188  N   TYR A 409     -24.171   3.289   2.598  1.00 86.33           N  
ATOM   3189  CA  TYR A 409     -24.443   1.998   3.247  1.00 86.33           C  
ATOM   3190  C   TYR A 409     -25.371   2.052   4.468  1.00 86.33           C  
ATOM   3191  CB  TYR A 409     -23.105   1.334   3.609  1.00 86.33           C  
ATOM   3192  O   TYR A 409     -25.847   1.003   4.883  1.00 86.33           O  
ATOM   3193  CG  TYR A 409     -22.351   0.822   2.398  1.00 86.33           C  
ATOM   3194  CD1 TYR A 409     -22.725  -0.408   1.826  1.00 86.33           C  
ATOM   3195  CD2 TYR A 409     -21.313   1.579   1.823  1.00 86.33           C  
ATOM   3196  CE1 TYR A 409     -22.068  -0.882   0.677  1.00 86.33           C  
ATOM   3197  CE2 TYR A 409     -20.641   1.104   0.679  1.00 86.33           C  
ATOM   3198  OH  TYR A 409     -20.414  -0.600  -1.013  1.00 86.33           O  
ATOM   3199  CZ  TYR A 409     -21.027  -0.125   0.101  1.00 86.33           C  
ATOM   3200  N   GLY A 410     -25.673   3.225   5.030  1.00 77.74           N  
ATOM   3201  CA  GLY A 410     -26.399   3.376   6.302  1.00 77.74           C  
ATOM   3202  C   GLY A 410     -27.865   2.921   6.299  1.00 77.74           C  
ATOM   3203  O   GLY A 410     -28.421   2.698   7.368  1.00 77.74           O  
ATOM   3204  N   ASN A 411     -28.466   2.732   5.119  1.00 72.63           N  
ATOM   3205  CA  ASN A 411     -29.832   2.214   4.948  1.00 72.63           C  
ATOM   3206  C   ASN A 411     -29.872   0.753   4.451  1.00 72.63           C  
ATOM   3207  CB  ASN A 411     -30.612   3.143   3.994  1.00 72.63           C  
ATOM   3208  O   ASN A 411     -30.931   0.275   4.052  1.00 72.63           O  
ATOM   3209  CG  ASN A 411     -30.869   4.541   4.527  1.00 72.63           C  
ATOM   3210  ND2 ASN A 411     -31.305   5.438   3.675  1.00 72.63           N  
ATOM   3211  OD1 ASN A 411     -30.706   4.867   5.686  1.00 72.63           O  
ATOM   3212  N   SER A 412     -28.731   0.060   4.387  1.00 65.26           N  
ATOM   3213  CA  SER A 412     -28.682  -1.343   3.960  1.00 65.26           C  
ATOM   3214  C   SER A 412     -29.223  -2.253   5.068  1.00 65.26           C  
ATOM   3215  CB  SER A 412     -27.244  -1.699   3.570  1.00 65.26           C  
ATOM   3216  O   SER A 412     -28.819  -2.123   6.218  1.00 65.26           O  
ATOM   3217  OG  SER A 412     -27.150  -3.012   3.058  1.00 65.26           O  
ATOM   3218  N   GLU A 413     -30.107  -3.199   4.750  1.00 55.72           N  
ATOM   3219  CA  GLU A 413     -30.617  -4.148   5.759  1.00 55.72           C  
ATOM   3220  C   GLU A 413     -29.517  -5.126   6.231  1.00 55.72           C  
ATOM   3221  CB  GLU A 413     -31.877  -4.864   5.229  1.00 55.72           C  
ATOM   3222  O   GLU A 413     -29.521  -5.554   7.382  1.00 55.72           O  
ATOM   3223  CG  GLU A 413     -33.039  -3.873   4.999  1.00 55.72           C  
ATOM   3224  CD  GLU A 413     -34.371  -4.526   4.576  1.00 55.72           C  
ATOM   3225  OE1 GLU A 413     -35.410  -3.836   4.698  1.00 55.72           O  
ATOM   3226  OE2 GLU A 413     -34.359  -5.686   4.106  1.00 55.72           O  
ATOM   3227  N   ASP A 414     -28.511  -5.381   5.384  1.00 52.47           N  
ATOM   3228  CA  ASP A 414     -27.344  -6.241   5.655  1.00 52.47           C  
ATOM   3229  C   ASP A 414     -26.187  -5.543   6.425  1.00 52.47           C  
ATOM   3230  CB  ASP A 414     -26.834  -6.843   4.328  1.00 52.47           C  
ATOM   3231  O   ASP A 414     -25.020  -5.904   6.258  1.00 52.47           O  
ATOM   3232  CG  ASP A 414     -27.817  -7.776   3.616  1.00 52.47           C  
ATOM   3233  OD1 ASP A 414     -28.478  -8.583   4.306  1.00 52.47           O  
ATOM   3234  OD2 ASP A 414     -27.851  -7.709   2.365  1.00 52.47           O  
ATOM   3235  N   ILE A 415     -26.442  -4.499   7.228  1.00 58.08           N  
ATOM   3236  CA  ILE A 415     -25.364  -3.842   7.999  1.00 58.08           C  
ATOM   3237  C   ILE A 415     -24.912  -4.742   9.154  1.00 58.08           C  
ATOM   3238  CB  ILE A 415     -25.748  -2.430   8.505  1.00 58.08           C  
ATOM   3239  O   ILE A 415     -25.598  -4.875  10.169  1.00 58.08           O  
ATOM   3240  CG1 ILE A 415     -25.950  -1.449   7.336  1.00 58.08           C  
ATOM   3241  CG2 ILE A 415     -24.667  -1.827   9.429  1.00 58.08           C  
ATOM   3242  CD1 ILE A 415     -26.825  -0.253   7.737  1.00 58.08           C  
ATOM   3243  N   ASP A 416     -23.687  -5.265   9.052  1.00 60.19           N  
ATOM   3244  CA  ASP A 416     -22.944  -5.758  10.212  1.00 60.19           C  
ATOM   3245  C   ASP A 416     -22.904  -4.666  11.293  1.00 60.19           C  
ATOM   3246  CB  ASP A 416     -21.501  -6.143   9.822  1.00 60.19           C  
ATOM   3247  O   ASP A 416     -22.361  -3.581  11.079  1.00 60.19           O  
ATOM   3248  CG  ASP A 416     -21.304  -7.622   9.473  1.00 60.19           C  
ATOM   3249  OD1 ASP A 416     -21.975  -8.464  10.112  1.00 60.19           O  
ATOM   3250  OD2 ASP A 416     -20.396  -7.898   8.657  1.00 60.19           O  
ATOM   3251  N   LEU A 417     -23.418  -4.967  12.491  1.00 59.81           N  
ATOM   3252  CA  LEU A 417     -23.469  -4.051  13.646  1.00 59.81           C  
ATOM   3253  C   LEU A 417     -22.093  -3.487  14.064  1.00 59.81           C  
ATOM   3254  CB  LEU A 417     -24.112  -4.811  14.825  1.00 59.81           C  
ATOM   3255  O   LEU A 417     -22.015  -2.522  14.823  1.00 59.81           O  
ATOM   3256  CG  LEU A 417     -25.649  -4.887  14.742  1.00 59.81           C  
ATOM   3257  CD1 LEU A 417     -26.165  -6.066  15.569  1.00 59.81           C  
ATOM   3258  CD2 LEU A 417     -26.290  -3.610  15.292  1.00 59.81           C  
ATOM   3259  N   GLU A 418     -21.003  -4.086  13.587  1.00 75.27           N  
ATOM   3260  CA  GLU A 418     -19.618  -3.642  13.774  1.00 75.27           C  
ATOM   3261  C   GLU A 418     -19.181  -2.537  12.793  1.00 75.27           C  
ATOM   3262  CB  GLU A 418     -18.708  -4.866  13.592  1.00 75.27           C  
ATOM   3263  O   GLU A 418     -18.213  -1.831  13.072  1.00 75.27           O  
ATOM   3264  CG  GLU A 418     -18.749  -5.856  14.775  1.00 75.27           C  
ATOM   3265  CD  GLU A 418     -17.517  -5.778  15.689  1.00 75.27           C  
ATOM   3266  OE1 GLU A 418     -17.677  -5.982  16.912  1.00 75.27           O  
ATOM   3267  OE2 GLU A 418     -16.388  -5.576  15.171  1.00 75.27           O  
ATOM   3268  N   LEU A 419     -19.866  -2.360  11.654  1.00 81.80           N  
ATOM   3269  CA  LEU A 419     -19.364  -1.581  10.516  1.00 81.80           C  
ATOM   3270  C   LEU A 419     -19.118  -0.101  10.844  1.00 81.80           C  
ATOM   3271  CB  LEU A 419     -20.351  -1.734   9.343  1.00 81.80           C  
ATOM   3272  O   LEU A 419     -18.159   0.493  10.348  1.00 81.80           O  
ATOM   3273  CG  LEU A 419     -19.818  -1.172   8.015  1.00 81.80           C  
ATOM   3274  CD1 LEU A 419     -18.591  -1.962   7.545  1.00 81.80           C  
ATOM   3275  CD2 LEU A 419     -20.898  -1.242   6.937  1.00 81.80           C  
ATOM   3276  N   PHE A 420     -19.925   0.464  11.740  1.00 85.81           N  
ATOM   3277  CA  PHE A 420     -19.801   1.832  12.252  1.00 85.81           C  
ATOM   3278  C   PHE A 420     -19.357   1.884  13.728  1.00 85.81           C  
ATOM   3279  CB  PHE A 420     -21.111   2.588  11.982  1.00 85.81           C  
ATOM   3280  O   PHE A 420     -19.540   2.901  14.397  1.00 85.81           O  
ATOM   3281  CG  PHE A 420     -21.453   2.729  10.509  1.00 85.81           C  
ATOM   3282  CD1 PHE A 420     -20.792   3.695   9.726  1.00 85.81           C  
ATOM   3283  CD2 PHE A 420     -22.431   1.904   9.917  1.00 85.81           C  
ATOM   3284  CE1 PHE A 420     -21.105   3.835   8.362  1.00 85.81           C  
ATOM   3285  CE2 PHE A 420     -22.739   2.041   8.551  1.00 85.81           C  
ATOM   3286  CZ  PHE A 420     -22.073   3.004   7.772  1.00 85.81           C  
ATOM   3287  N   SER A 421     -18.777   0.805  14.272  1.00 87.96           N  
ATOM   3288  CA  SER A 421     -18.388   0.778  15.683  1.00 87.96           C  
ATOM   3289  C   SER A 421     -17.174   1.680  15.964  1.00 87.96           C  
ATOM   3290  CB  SER A 421     -18.088  -0.637  16.170  1.00 87.96           C  
ATOM   3291  O   SER A 421     -16.116   1.509  15.347  1.00 87.96           O  
ATOM   3292  OG  SER A 421     -17.899  -0.586  17.579  1.00 87.96           O  
ATOM   3293  N   PRO A 422     -17.242   2.577  16.969  1.00 90.47           N  
ATOM   3294  CA  PRO A 422     -16.093   3.375  17.407  1.00 90.47           C  
ATOM   3295  C   PRO A 422     -15.000   2.524  18.085  1.00 90.47           C  
ATOM   3296  CB  PRO A 422     -16.698   4.417  18.356  1.00 90.47           C  
ATOM   3297  O   PRO A 422     -13.881   3.000  18.284  1.00 90.47           O  
ATOM   3298  CG  PRO A 422     -17.839   3.643  19.007  1.00 90.47           C  
ATOM   3299  CD  PRO A 422     -18.389   2.840  17.830  1.00 90.47           C  
ATOM   3300  N   PHE A 423     -15.303   1.267  18.434  1.00 87.44           N  
ATOM   3301  CA  PHE A 423     -14.376   0.338  19.084  1.00 87.44           C  
ATOM   3302  C   PHE A 423     -13.552  -0.501  18.100  1.00 87.44           C  
ATOM   3303  CB  PHE A 423     -15.161  -0.564  20.045  1.00 87.44           C  
ATOM   3304  O   PHE A 423     -12.454  -0.924  18.462  1.00 87.44           O  
ATOM   3305  CG  PHE A 423     -15.752   0.185  21.223  1.00 87.44           C  
ATOM   3306  CD1 PHE A 423     -14.952   0.440  22.353  1.00 87.44           C  
ATOM   3307  CD2 PHE A 423     -17.081   0.647  21.184  1.00 87.44           C  
ATOM   3308  CE1 PHE A 423     -15.479   1.153  23.442  1.00 87.44           C  
ATOM   3309  CE2 PHE A 423     -17.602   1.381  22.265  1.00 87.44           C  
ATOM   3310  CZ  PHE A 423     -16.801   1.625  23.394  1.00 87.44           C  
ATOM   3311  N   THR A 424     -14.044  -0.728  16.876  1.00 88.26           N  
ATOM   3312  CA  THR A 424     -13.359  -1.547  15.861  1.00 88.26           C  
ATOM   3313  C   THR A 424     -13.083  -0.751  14.585  1.00 88.26           C  
ATOM   3314  CB  THR A 424     -14.060  -2.902  15.610  1.00 88.26           C  
ATOM   3315  O   THR A 424     -11.958  -0.284  14.397  1.00 88.26           O  
ATOM   3316  CG2 THR A 424     -14.099  -3.748  16.882  1.00 88.26           C  
ATOM   3317  OG1 THR A 424     -15.391  -2.752  15.185  1.00 88.26           O  
ATOM   3318  N   SER A 425     -14.081  -0.547  13.725  1.00 88.13           N  
ATOM   3319  CA  SER A 425     -13.903   0.049  12.393  1.00 88.13           C  
ATOM   3320  C   SER A 425     -13.519   1.535  12.424  1.00 88.13           C  
ATOM   3321  CB  SER A 425     -15.183  -0.159  11.579  1.00 88.13           C  
ATOM   3322  O   SER A 425     -12.587   1.951  11.733  1.00 88.13           O  
ATOM   3323  OG  SER A 425     -16.242   0.573  12.150  1.00 88.13           O  
ATOM   3324  N   LEU A 426     -14.182   2.336  13.265  1.00 93.23           N  
ATOM   3325  CA  LEU A 426     -13.955   3.780  13.389  1.00 93.23           C  
ATOM   3326  C   LEU A 426     -12.945   4.139  14.490  1.00 93.23           C  
ATOM   3327  CB  LEU A 426     -15.296   4.522  13.547  1.00 93.23           C  
ATOM   3328  O   LEU A 426     -12.663   5.317  14.711  1.00 93.23           O  
ATOM   3329  CG  LEU A 426     -16.309   4.326  12.404  1.00 93.23           C  
ATOM   3330  CD1 LEU A 426     -17.553   5.162  12.694  1.00 93.23           C  
ATOM   3331  CD2 LEU A 426     -15.757   4.760  11.044  1.00 93.23           C  
ATOM   3332  N   HIS A 427     -12.326   3.151  15.143  1.00 92.02           N  
ATOM   3333  CA  HIS A 427     -11.312   3.385  16.175  1.00 92.02           C  
ATOM   3334  C   HIS A 427     -10.165   4.335  15.746  1.00 92.02           C  
ATOM   3335  CB  HIS A 427     -10.778   2.041  16.688  1.00 92.02           C  
ATOM   3336  O   HIS A 427      -9.781   5.188  16.551  1.00 92.02           O  
ATOM   3337  CG  HIS A 427      -9.865   2.215  17.872  1.00 92.02           C  
ATOM   3338  CD2 HIS A 427      -8.512   2.009  17.916  1.00 92.02           C  
ATOM   3339  ND1 HIS A 427     -10.246   2.684  19.105  1.00 92.02           N  
ATOM   3340  CE1 HIS A 427      -9.149   2.758  19.876  1.00 92.02           C  
ATOM   3341  NE2 HIS A 427      -8.063   2.352  19.198  1.00 92.02           N  
ATOM   3342  N   PRO A 428      -9.643   4.301  14.497  1.00 90.59           N  
ATOM   3343  CA  PRO A 428      -8.634   5.266  14.050  1.00 90.59           C  
ATOM   3344  C   PRO A 428      -9.100   6.728  14.085  1.00 90.59           C  
ATOM   3345  CB  PRO A 428      -8.274   4.855  12.620  1.00 90.59           C  
ATOM   3346  O   PRO A 428      -8.288   7.614  14.356  1.00 90.59           O  
ATOM   3347  CG  PRO A 428      -8.608   3.365  12.579  1.00 90.59           C  
ATOM   3348  CD  PRO A 428      -9.848   3.293  13.463  1.00 90.59           C  
ATOM   3349  N   LEU A 429     -10.391   6.981  13.838  1.00 91.97           N  
ATOM   3350  CA  LEU A 429     -10.988   8.316  13.914  1.00 91.97           C  
ATOM   3351  C   LEU A 429     -11.038   8.796  15.367  1.00 91.97           C  
ATOM   3352  CB  LEU A 429     -12.381   8.273  13.254  1.00 91.97           C  
ATOM   3353  O   LEU A 429     -10.605   9.907  15.659  1.00 91.97           O  
ATOM   3354  CG  LEU A 429     -13.137   9.613  13.209  1.00 91.97           C  
ATOM   3355  CD1 LEU A 429     -12.351  10.689  12.462  1.00 91.97           C  
ATOM   3356  CD2 LEU A 429     -14.469   9.395  12.490  1.00 91.97           C  
ATOM   3357  N   VAL A 430     -11.453   7.918  16.286  1.00 91.54           N  
ATOM   3358  CA  VAL A 430     -11.457   8.190  17.733  1.00 91.54           C  
ATOM   3359  C   VAL A 430     -10.054   8.545  18.233  1.00 91.54           C  
ATOM   3360  CB  VAL A 430     -12.008   6.986  18.522  1.00 91.54           C  
ATOM   3361  O   VAL A 430      -9.881   9.544  18.923  1.00 91.54           O  
ATOM   3362  CG1 VAL A 430     -12.148   7.317  20.008  1.00 91.54           C  
ATOM   3363  CG2 VAL A 430     -13.392   6.571  18.019  1.00 91.54           C  
ATOM   3364  N   VAL A 431      -9.031   7.770  17.852  1.00 89.15           N  
ATOM   3365  CA  VAL A 431      -7.633   8.052  18.229  1.00 89.15           C  
ATOM   3366  C   VAL A 431      -7.160   9.397  17.670  1.00 89.15           C  
ATOM   3367  CB  VAL A 431      -6.705   6.904  17.782  1.00 89.15           C  
ATOM   3368  O   VAL A 431      -6.453  10.128  18.363  1.00 89.15           O  
ATOM   3369  CG1 VAL A 431      -5.216   7.214  17.999  1.00 89.15           C  
ATOM   3370  CG2 VAL A 431      -7.014   5.627  18.572  1.00 89.15           C  
ATOM   3371  N   ALA A 432      -7.558   9.757  16.447  1.00 87.70           N  
ATOM   3372  CA  ALA A 432      -7.205  11.043  15.853  1.00 87.70           C  
ATOM   3373  C   ALA A 432      -7.885  12.230  16.552  1.00 87.70           C  
ATOM   3374  CB  ALA A 432      -7.512  10.987  14.359  1.00 87.70           C  
ATOM   3375  O   ALA A 432      -7.223  13.240  16.781  1.00 87.70           O  
ATOM   3376  N   CYS A 433      -9.152  12.098  16.958  1.00 86.11           N  
ATOM   3377  CA  CYS A 433      -9.854  13.103  17.761  1.00 86.11           C  
ATOM   3378  C   CYS A 433      -9.154  13.399  19.099  1.00 86.11           C  
ATOM   3379  CB  CYS A 433     -11.288  12.615  18.010  1.00 86.11           C  
ATOM   3380  O   CYS A 433      -9.291  14.504  19.622  1.00 86.11           O  
ATOM   3381  SG  CYS A 433     -12.265  12.705  16.484  1.00 86.11           S  
ATOM   3382  N   CYS A 434      -8.388  12.443  19.637  1.00 84.07           N  
ATOM   3383  CA  CYS A 434      -7.692  12.586  20.913  1.00 84.07           C  
ATOM   3384  C   CYS A 434      -6.288  13.213  20.840  1.00 84.07           C  
ATOM   3385  CB  CYS A 434      -7.611  11.216  21.600  1.00 84.07           C  
ATOM   3386  O   CYS A 434      -5.721  13.486  21.897  1.00 84.07           O  
ATOM   3387  SG  CYS A 434      -9.265  10.547  21.909  1.00 84.07           S  
ATOM   3388  N   LYS A 435      -5.696  13.399  19.648  1.00 82.94           N  
ATOM   3389  CA  LYS A 435      -4.260  13.729  19.510  1.00 82.94           C  
ATOM   3390  C   LYS A 435      -3.846  15.033  20.201  1.00 82.94           C  
ATOM   3391  CB  LYS A 435      -3.848  13.764  18.031  1.00 82.94           C  
ATOM   3392  O   LYS A 435      -2.824  15.031  20.880  1.00 82.94           O  
ATOM   3393  CG  LYS A 435      -3.573  12.364  17.461  1.00 82.94           C  
ATOM   3394  CD  LYS A 435      -3.171  12.485  15.985  1.00 82.94           C  
ATOM   3395  CE  LYS A 435      -2.754  11.140  15.381  1.00 82.94           C  
ATOM   3396  NZ  LYS A 435      -2.473  11.286  13.928  1.00 82.94           N  
ATOM   3397  N   ASP A 436      -4.650  16.088  20.082  1.00 79.36           N  
ATOM   3398  CA  ASP A 436      -4.378  17.403  20.688  1.00 79.36           C  
ATOM   3399  C   ASP A 436      -5.230  17.655  21.952  1.00 79.36           C  
ATOM   3400  CB  ASP A 436      -4.512  18.509  19.630  1.00 79.36           C  
ATOM   3401  O   ASP A 436      -5.365  18.782  22.433  1.00 79.36           O  
ATOM   3402  CG  ASP A 436      -3.670  18.229  18.377  1.00 79.36           C  
ATOM   3403  OD1 ASP A 436      -2.445  18.029  18.530  1.00 79.36           O  
ATOM   3404  OD2 ASP A 436      -4.258  18.185  17.273  1.00 79.36           O  
ATOM   3405  N   GLY A 437      -5.809  16.592  22.522  1.00 82.54           N  
ATOM   3406  CA  GLY A 437      -6.635  16.663  23.722  1.00 82.54           C  
ATOM   3407  C   GLY A 437      -8.015  17.284  23.474  1.00 82.54           C  
ATOM   3408  O   GLY A 437      -8.753  16.895  22.571  1.00 82.54           O  
ATOM   3409  N   PHE A 438      -8.388  18.226  24.338  1.00 81.93           N  
ATOM   3410  CA  PHE A 438      -9.733  18.806  24.404  1.00 81.93           C  
ATOM   3411  C   PHE A 438     -10.089  19.675  23.187  1.00 81.93           C  
ATOM   3412  CB  PHE A 438      -9.822  19.635  25.692  1.00 81.93           C  
ATOM   3413  O   PHE A 438     -11.227  19.652  22.726  1.00 81.93           O  
ATOM   3414  CG  PHE A 438      -9.556  18.852  26.965  1.00 81.93           C  
ATOM   3415  CD1 PHE A 438     -10.615  18.221  27.642  1.00 81.93           C  
ATOM   3416  CD2 PHE A 438      -8.249  18.770  27.490  1.00 81.93           C  
ATOM   3417  CE1 PHE A 438     -10.367  17.530  28.839  1.00 81.93           C  
ATOM   3418  CE2 PHE A 438      -8.000  18.041  28.667  1.00 81.93           C  
ATOM   3419  CZ  PHE A 438      -9.062  17.417  29.342  1.00 81.93           C  
ATOM   3420  N   SER A 439      -9.122  20.417  22.639  1.00 84.63           N  
ATOM   3421  CA  SER A 439      -9.356  21.402  21.572  1.00 84.63           C  
ATOM   3422  C   SER A 439      -9.817  20.762  20.259  1.00 84.63           C  
ATOM   3423  CB  SER A 439      -8.076  22.210  21.336  1.00 84.63           C  
ATOM   3424  O   SER A 439     -10.685  21.310  19.577  1.00 84.63           O  
ATOM   3425  OG  SER A 439      -7.018  21.324  21.026  1.00 84.63           O  
ATOM   3426  N   THR A 440      -9.289  19.582  19.916  1.00 84.35           N  
ATOM   3427  CA  THR A 440      -9.736  18.808  18.753  1.00 84.35           C  
ATOM   3428  C   THR A 440     -11.138  18.251  18.940  1.00 84.35           C  
ATOM   3429  CB  THR A 440      -8.769  17.662  18.406  1.00 84.35           C  
ATOM   3430  O   THR A 440     -11.919  18.300  17.991  1.00 84.35           O  
ATOM   3431  CG2 THR A 440      -7.642  18.187  17.523  1.00 84.35           C  
ATOM   3432  OG1 THR A 440      -8.190  17.078  19.553  1.00 84.35           O  
ATOM   3433  N   LEU A 441     -11.493  17.775  20.139  1.00 84.16           N  
ATOM   3434  CA  LEU A 441     -12.857  17.317  20.424  1.00 84.16           C  
ATOM   3435  C   LEU A 441     -13.872  18.458  20.334  1.00 84.16           C  
ATOM   3436  CB  LEU A 441     -12.939  16.647  21.805  1.00 84.16           C  
ATOM   3437  O   LEU A 441     -14.882  18.297  19.657  1.00 84.16           O  
ATOM   3438  CG  LEU A 441     -12.310  15.250  21.894  1.00 84.16           C  
ATOM   3439  CD1 LEU A 441     -12.411  14.787  23.346  1.00 84.16           C  
ATOM   3440  CD2 LEU A 441     -13.037  14.205  21.040  1.00 84.16           C  
ATOM   3441  N   ASP A 442     -13.584  19.615  20.932  1.00 84.78           N  
ATOM   3442  CA  ASP A 442     -14.491  20.771  20.901  1.00 84.78           C  
ATOM   3443  C   ASP A 442     -14.673  21.306  19.475  1.00 84.78           C  
ATOM   3444  CB  ASP A 442     -13.958  21.879  21.824  1.00 84.78           C  
ATOM   3445  O   ASP A 442     -15.788  21.618  19.054  1.00 84.78           O  
ATOM   3446  CG  ASP A 442     -13.954  21.476  23.300  1.00 84.78           C  
ATOM   3447  OD1 ASP A 442     -14.714  20.556  23.675  1.00 84.78           O  
ATOM   3448  OD2 ASP A 442     -13.162  22.062  24.081  1.00 84.78           O  
ATOM   3449  N   SER A 443     -13.591  21.344  18.688  1.00 86.19           N  
ATOM   3450  CA  SER A 443     -13.650  21.712  17.270  1.00 86.19           C  
ATOM   3451  C   SER A 443     -14.481  20.722  16.446  1.00 86.19           C  
ATOM   3452  CB  SER A 443     -12.234  21.803  16.697  1.00 86.19           C  
ATOM   3453  O   SER A 443     -15.278  21.141  15.607  1.00 86.19           O  
ATOM   3454  OG  SER A 443     -12.271  22.349  15.388  1.00 86.19           O  
ATOM   3455  N   VAL A 444     -14.332  19.415  16.689  1.00 85.08           N  
ATOM   3456  CA  VAL A 444     -15.121  18.367  16.022  1.00 85.08           C  
ATOM   3457  C   VAL A 444     -16.592  18.442  16.427  1.00 85.08           C  
ATOM   3458  CB  VAL A 444     -14.522  16.976  16.309  1.00 85.08           C  
ATOM   3459  O   VAL A 444     -17.455  18.407  15.553  1.00 85.08           O  
ATOM   3460  CG1 VAL A 444     -15.469  15.819  15.973  1.00 85.08           C  
ATOM   3461  CG2 VAL A 444     -13.248  16.776  15.475  1.00 85.08           C  
ATOM   3462  N   TYR A 445     -16.895  18.596  17.716  1.00 85.98           N  
ATOM   3463  CA  TYR A 445     -18.267  18.706  18.205  1.00 85.98           C  
ATOM   3464  C   TYR A 445     -18.961  19.954  17.643  1.00 85.98           C  
ATOM   3465  CB  TYR A 445     -18.266  18.689  19.737  1.00 85.98           C  
ATOM   3466  O   TYR A 445     -20.048  19.845  17.080  1.00 85.98           O  
ATOM   3467  CG  TYR A 445     -19.665  18.718  20.317  1.00 85.98           C  
ATOM   3468  CD1 TYR A 445     -20.239  19.945  20.702  1.00 85.98           C  
ATOM   3469  CD2 TYR A 445     -20.410  17.526  20.423  1.00 85.98           C  
ATOM   3470  CE1 TYR A 445     -21.549  19.982  21.211  1.00 85.98           C  
ATOM   3471  CE2 TYR A 445     -21.725  17.562  20.925  1.00 85.98           C  
ATOM   3472  OH  TYR A 445     -23.544  18.815  21.852  1.00 85.98           O  
ATOM   3473  CZ  TYR A 445     -22.290  18.787  21.332  1.00 85.98           C  
ATOM   3474  N   GLY A 446     -18.294  21.113  17.667  1.00 86.32           N  
ATOM   3475  CA  GLY A 446     -18.801  22.337  17.042  1.00 86.32           C  
ATOM   3476  C   GLY A 446     -18.995  22.209  15.524  1.00 86.32           C  
ATOM   3477  O   GLY A 446     -19.942  22.765  14.972  1.00 86.32           O  
ATOM   3478  N   GLN A 447     -18.151  21.443  14.823  1.00 84.98           N  
ATOM   3479  CA  GLN A 447     -18.370  21.123  13.406  1.00 84.98           C  
ATOM   3480  C   GLN A 447     -19.604  20.235  13.196  1.00 84.98           C  
ATOM   3481  CB  GLN A 447     -17.123  20.466  12.791  1.00 84.98           C  
ATOM   3482  O   GLN A 447     -20.390  20.520  12.296  1.00 84.98           O  
ATOM   3483  CG  GLN A 447     -16.022  21.488  12.486  1.00 84.98           C  
ATOM   3484  CD  GLN A 447     -14.712  20.818  12.082  1.00 84.98           C  
ATOM   3485  NE2 GLN A 447     -13.599  21.210  12.660  1.00 84.98           N  
ATOM   3486  OE1 GLN A 447     -14.651  19.946  11.226  1.00 84.98           O  
ATOM   3487  N   LEU A 448     -19.800  19.197  14.016  1.00 85.13           N  
ATOM   3488  CA  LEU A 448     -20.991  18.341  13.949  1.00 85.13           C  
ATOM   3489  C   LEU A 448     -22.270  19.132  14.253  1.00 85.13           C  
ATOM   3490  CB  LEU A 448     -20.836  17.140  14.903  1.00 85.13           C  
ATOM   3491  O   LEU A 448     -23.254  18.975  13.540  1.00 85.13           O  
ATOM   3492  CG  LEU A 448     -19.758  16.120  14.486  1.00 85.13           C  
ATOM   3493  CD1 LEU A 448     -19.579  15.077  15.590  1.00 85.13           C  
ATOM   3494  CD2 LEU A 448     -20.112  15.385  13.189  1.00 85.13           C  
ATOM   3495  N   GLU A 449     -22.236  20.031  15.237  1.00 85.10           N  
ATOM   3496  CA  GLU A 449     -23.336  20.940  15.572  1.00 85.10           C  
ATOM   3497  C   GLU A 449     -23.695  21.879  14.410  1.00 85.10           C  
ATOM   3498  CB  GLU A 449     -22.953  21.709  16.843  1.00 85.10           C  
ATOM   3499  O   GLU A 449     -24.853  21.948  13.997  1.00 85.10           O  
ATOM   3500  CG  GLU A 449     -24.018  22.737  17.245  1.00 85.10           C  
ATOM   3501  CD  GLU A 449     -23.803  23.308  18.650  1.00 85.10           C  
ATOM   3502  OE1 GLU A 449     -24.513  24.275  19.008  1.00 85.10           O  
ATOM   3503  OE2 GLU A 449     -23.160  22.656  19.507  1.00 85.10           O  
ATOM   3504  N   ASN A 450     -22.702  22.536  13.804  1.00 85.45           N  
ATOM   3505  CA  ASN A 450     -22.920  23.386  12.628  1.00 85.45           C  
ATOM   3506  C   ASN A 450     -23.518  22.608  11.440  1.00 85.45           C  
ATOM   3507  CB  ASN A 450     -21.580  24.030  12.236  1.00 85.45           C  
ATOM   3508  O   ASN A 450     -24.280  23.165  10.650  1.00 85.45           O  
ATOM   3509  CG  ASN A 450     -21.146  25.135  13.182  1.00 85.45           C  
ATOM   3510  ND2 ASN A 450     -19.870  25.259  13.452  1.00 85.45           N  
ATOM   3511  OD1 ASN A 450     -21.926  25.937  13.659  1.00 85.45           O  
ATOM   3512  N   LEU A 451     -23.195  21.317  11.310  1.00 83.07           N  
ATOM   3513  CA  LEU A 451     -23.712  20.443  10.256  1.00 83.07           C  
ATOM   3514  C   LEU A 451     -25.161  19.967  10.491  1.00 83.07           C  
ATOM   3515  CB  LEU A 451     -22.737  19.268  10.063  1.00 83.07           C  
ATOM   3516  O   LEU A 451     -25.797  19.546   9.521  1.00 83.07           O  
ATOM   3517  CG  LEU A 451     -21.408  19.621   9.373  1.00 83.07           C  
ATOM   3518  CD1 LEU A 451     -20.459  18.421   9.452  1.00 83.07           C  
ATOM   3519  CD2 LEU A 451     -21.597  19.962   7.891  1.00 83.07           C  
ATOM   3520  N   ILE A 452     -25.718  20.101  11.705  1.00 80.64           N  
ATOM   3521  CA  ILE A 452     -27.165  19.922  11.949  1.00 80.64           C  
ATOM   3522  C   ILE A 452     -27.957  20.992  11.186  1.00 80.64           C  
ATOM   3523  CB  ILE A 452     -27.545  20.032  13.450  1.00 80.64           C  
ATOM   3524  O   ILE A 452     -29.003  20.704  10.615  1.00 80.64           O  
ATOM   3525  CG1 ILE A 452     -26.667  19.194  14.402  1.00 80.64           C  
ATOM   3526  CG2 ILE A 452     -29.023  19.628  13.648  1.00 80.64           C  
ATOM   3527  CD1 ILE A 452     -26.951  19.523  15.879  1.00 80.64           C  
ATOM   3528  N   HIS A 453     -27.450  22.228  11.166  1.00 79.01           N  
ATOM   3529  CA  HIS A 453     -28.112  23.387  10.559  1.00 79.01           C  
ATOM   3530  C   HIS A 453     -27.835  23.547   9.054  1.00 79.01           C  
ATOM   3531  CB  HIS A 453     -27.723  24.644  11.351  1.00 79.01           C  
ATOM   3532  O   HIS A 453     -28.307  24.503   8.439  1.00 79.01           O  
ATOM   3533  CG  HIS A 453     -28.095  24.570  12.812  1.00 79.01           C  
ATOM   3534  CD2 HIS A 453     -27.245  24.664  13.882  1.00 79.01           C  
ATOM   3535  ND1 HIS A 453     -29.361  24.368  13.315  1.00 79.01           N  
ATOM   3536  CE1 HIS A 453     -29.276  24.346  14.656  1.00 79.01           C  
ATOM   3537  NE2 HIS A 453     -28.008  24.533  15.047  1.00 79.01           N  
ATOM   3538  N   ALA A 454     -27.068  22.633   8.454  1.00 80.46           N  
ATOM   3539  CA  ALA A 454     -26.863  22.583   7.012  1.00 80.46           C  
ATOM   3540  C   ALA A 454     -28.097  22.011   6.290  1.00 80.46           C  
ATOM   3541  CB  ALA A 454     -25.597  21.763   6.730  1.00 80.46           C  
ATOM   3542  O   ALA A 454     -28.882  21.275   6.879  1.00 80.46           O  
ATOM   3543  N   ASP A 455     -28.229  22.292   4.993  1.00 74.46           N  
ATOM   3544  CA  ASP A 455     -29.245  21.682   4.127  1.00 74.46           C  
ATOM   3545  C   ASP A 455     -28.567  20.730   3.112  1.00 74.46           C  
ATOM   3546  CB  ASP A 455     -30.071  22.789   3.449  1.00 74.46           C  
ATOM   3547  O   ASP A 455     -27.713  21.185   2.341  1.00 74.46           O  
ATOM   3548  CG  ASP A 455     -31.277  22.252   2.666  1.00 74.46           C  
ATOM   3549  OD1 ASP A 455     -31.616  21.059   2.847  1.00 74.46           O  
ATOM   3550  OD2 ASP A 455     -31.852  23.048   1.892  1.00 74.46           O  
ATOM   3551  N   PRO A 456     -28.858  19.411   3.113  1.00 77.66           N  
ATOM   3552  CA  PRO A 456     -29.685  18.691   4.082  1.00 77.66           C  
ATOM   3553  C   PRO A 456     -28.968  18.491   5.435  1.00 77.66           C  
ATOM   3554  CB  PRO A 456     -30.005  17.351   3.416  1.00 77.66           C  
ATOM   3555  O   PRO A 456     -27.732  18.338   5.454  1.00 77.66           O  
ATOM   3556  CG  PRO A 456     -28.769  17.091   2.558  1.00 77.66           C  
ATOM   3557  CD  PRO A 456     -28.368  18.492   2.098  1.00 77.66           C  
ATOM   3558  N   PRO A 457     -29.730  18.413   6.547  1.00 78.68           N  
ATOM   3559  CA  PRO A 457     -29.192  18.297   7.900  1.00 78.68           C  
ATOM   3560  C   PRO A 457     -28.424  16.989   8.063  1.00 78.68           C  
ATOM   3561  CB  PRO A 457     -30.402  18.385   8.839  1.00 78.68           C  
ATOM   3562  O   PRO A 457     -28.925  15.908   7.750  1.00 78.68           O  
ATOM   3563  CG  PRO A 457     -31.560  17.890   7.978  1.00 78.68           C  
ATOM   3564  CD  PRO A 457     -31.187  18.437   6.601  1.00 78.68           C  
ATOM   3565  N   TYR A 458     -27.190  17.074   8.557  1.00 80.00           N  
ATOM   3566  CA  TYR A 458     -26.353  15.902   8.790  1.00 80.00           C  
ATOM   3567  C   TYR A 458     -26.390  15.506  10.263  1.00 80.00           C  
ATOM   3568  CB  TYR A 458     -24.940  16.175   8.288  1.00 80.00           C  
ATOM   3569  O   TYR A 458     -25.830  16.185  11.122  1.00 80.00           O  
ATOM   3570  CG  TYR A 458     -23.939  15.075   8.586  1.00 80.00           C  
ATOM   3571  CD1 TYR A 458     -22.874  15.322   9.475  1.00 80.00           C  
ATOM   3572  CD2 TYR A 458     -24.084  13.799   8.005  1.00 80.00           C  
ATOM   3573  CE1 TYR A 458     -21.917  14.324   9.733  1.00 80.00           C  
ATOM   3574  CE2 TYR A 458     -23.133  12.796   8.271  1.00 80.00           C  
ATOM   3575  OH  TYR A 458     -21.080  12.119   9.309  1.00 80.00           O  
ATOM   3576  CZ  TYR A 458     -22.032  13.064   9.109  1.00 80.00           C  
ATOM   3577  N   LYS A 459     -27.036  14.371  10.532  1.00 85.78           N  
ATOM   3578  CA  LYS A 459     -27.114  13.736  11.846  1.00 85.78           C  
ATOM   3579  C   LYS A 459     -26.425  12.368  11.767  1.00 85.78           C  
ATOM   3580  CB  LYS A 459     -28.591  13.587  12.249  1.00 85.78           C  
ATOM   3581  O   LYS A 459     -26.967  11.456  11.153  1.00 85.78           O  
ATOM   3582  CG  LYS A 459     -29.411  14.880  12.433  1.00 85.78           C  
ATOM   3583  CD  LYS A 459     -30.829  14.454  12.859  1.00 85.78           C  
ATOM   3584  CE  LYS A 459     -31.767  15.583  13.314  1.00 85.78           C  
ATOM   3585  NZ  LYS A 459     -32.873  15.008  14.134  1.00 85.78           N  
ATOM   3586  N   SER A 460     -25.246  12.225  12.374  1.00 88.40           N  
ATOM   3587  CA  SER A 460     -24.486  10.964  12.405  1.00 88.40           C  
ATOM   3588  C   SER A 460     -24.315  10.481  13.841  1.00 88.40           C  
ATOM   3589  CB  SER A 460     -23.131  11.131  11.714  1.00 88.40           C  
ATOM   3590  O   SER A 460     -23.599  11.093  14.638  1.00 88.40           O  
ATOM   3591  OG  SER A 460     -22.272  10.041  11.988  1.00 88.40           O  
ATOM   3592  N   LEU A 461     -24.958   9.357  14.166  1.00 89.81           N  
ATOM   3593  CA  LEU A 461     -24.794   8.703  15.464  1.00 89.81           C  
ATOM   3594  C   LEU A 461     -23.377   8.133  15.619  1.00 89.81           C  
ATOM   3595  CB  LEU A 461     -25.873   7.616  15.617  1.00 89.81           C  
ATOM   3596  O   LEU A 461     -22.783   8.249  16.687  1.00 89.81           O  
ATOM   3597  CG  LEU A 461     -25.900   6.953  17.008  1.00 89.81           C  
ATOM   3598  CD1 LEU A 461     -26.231   7.953  18.116  1.00 89.81           C  
ATOM   3599  CD2 LEU A 461     -26.962   5.859  17.025  1.00 89.81           C  
ATOM   3600  N   ALA A 462     -22.797   7.590  14.544  1.00 90.43           N  
ATOM   3601  CA  ALA A 462     -21.443   7.043  14.558  1.00 90.43           C  
ATOM   3602  C   ALA A 462     -20.389   8.123  14.861  1.00 90.43           C  
ATOM   3603  CB  ALA A 462     -21.189   6.358  13.213  1.00 90.43           C  
ATOM   3604  O   ALA A 462     -19.488   7.898  15.670  1.00 90.43           O  
ATOM   3605  N   ALA A 463     -20.534   9.325  14.289  1.00 91.00           N  
ATOM   3606  CA  ALA A 463     -19.661  10.457  14.588  1.00 91.00           C  
ATOM   3607  C   ALA A 463     -19.756  10.889  16.061  1.00 91.00           C  
ATOM   3608  CB  ALA A 463     -20.008  11.619  13.651  1.00 91.00           C  
ATOM   3609  O   ALA A 463     -18.725  11.092  16.703  1.00 91.00           O  
ATOM   3610  N   LEU A 464     -20.969  10.980  16.618  1.00 92.06           N  
ATOM   3611  CA  LEU A 464     -21.179  11.319  18.032  1.00 92.06           C  
ATOM   3612  C   LEU A 464     -20.622  10.237  18.963  1.00 92.06           C  
ATOM   3613  CB  LEU A 464     -22.676  11.564  18.287  1.00 92.06           C  
ATOM   3614  O   LEU A 464     -19.921  10.556  19.921  1.00 92.06           O  
ATOM   3615  CG  LEU A 464     -23.219  12.818  17.578  1.00 92.06           C  
ATOM   3616  CD1 LEU A 464     -24.743  12.845  17.652  1.00 92.06           C  
ATOM   3617  CD2 LEU A 464     -22.678  14.107  18.199  1.00 92.06           C  
ATOM   3618  N   ASN A 465     -20.824   8.960  18.635  1.00 93.88           N  
ATOM   3619  CA  ASN A 465     -20.241   7.828  19.354  1.00 93.88           C  
ATOM   3620  C   ASN A 465     -18.700   7.878  19.356  1.00 93.88           C  
ATOM   3621  CB  ASN A 465     -20.778   6.527  18.724  1.00 93.88           C  
ATOM   3622  O   ASN A 465     -18.070   7.580  20.376  1.00 93.88           O  
ATOM   3623  CG  ASN A 465     -22.227   6.230  19.072  1.00 93.88           C  
ATOM   3624  ND2 ASN A 465     -22.784   5.186  18.505  1.00 93.88           N  
ATOM   3625  OD1 ASN A 465     -22.833   6.884  19.905  1.00 93.88           O  
ATOM   3626  N   CYS A 466     -18.077   8.318  18.255  1.00 92.64           N  
ATOM   3627  CA  CYS A 466     -16.639   8.583  18.211  1.00 92.64           C  
ATOM   3628  C   CYS A 466     -16.212   9.744  19.127  1.00 92.64           C  
ATOM   3629  CB  CYS A 466     -16.189   8.846  16.764  1.00 92.64           C  
ATOM   3630  O   CYS A 466     -15.159   9.641  19.756  1.00 92.64           O  
ATOM   3631  SG  CYS A 466     -16.212   7.321  15.782  1.00 92.64           S  
ATOM   3632  N   VAL A 467     -17.009  10.815  19.242  1.00 91.88           N  
ATOM   3633  CA  VAL A 467     -16.733  11.935  20.165  1.00 91.88           C  
ATOM   3634  C   VAL A 467     -16.863  11.491  21.624  1.00 91.88           C  
ATOM   3635  CB  VAL A 467     -17.610  13.171  19.865  1.00 91.88           C  
ATOM   3636  O   VAL A 467     -15.927  11.714  22.388  1.00 91.88           O  
ATOM   3637  CG1 VAL A 467     -17.376  14.314  20.864  1.00 91.88           C  
ATOM   3638  CG2 VAL A 467     -17.286  13.743  18.479  1.00 91.88           C  
ATOM   3639  N   VAL A 468     -17.934  10.780  22.005  1.00 93.90           N  
ATOM   3640  CA  VAL A 468     -18.120  10.250  23.376  1.00 93.90           C  
ATOM   3641  C   VAL A 468     -16.954   9.336  23.774  1.00 93.90           C  
ATOM   3642  CB  VAL A 468     -19.465   9.498  23.521  1.00 93.90           C  
ATOM   3643  O   VAL A 468     -16.373   9.500  24.851  1.00 93.90           O  
ATOM   3644  CG1 VAL A 468     -19.659   8.902  24.925  1.00 93.90           C  
ATOM   3645  CG2 VAL A 468     -20.671  10.414  23.285  1.00 93.90           C  
ATOM   3646  N   LEU A 469     -16.539   8.411  22.896  1.00 93.62           N  
ATOM   3647  CA  LEU A 469     -15.382   7.547  23.163  1.00 93.62           C  
ATOM   3648  C   LEU A 469     -14.052   8.331  23.157  1.00 93.62           C  
ATOM   3649  CB  LEU A 469     -15.383   6.368  22.171  1.00 93.62           C  
ATOM   3650  O   LEU A 469     -13.109   7.964  23.862  1.00 93.62           O  
ATOM   3651  CG  LEU A 469     -14.359   5.262  22.506  1.00 93.62           C  
ATOM   3652  CD1 LEU A 469     -14.587   4.613  23.872  1.00 93.62           C  
ATOM   3653  CD2 LEU A 469     -14.424   4.144  21.467  1.00 93.62           C  
ATOM   3654  N   GLY A 470     -13.979   9.437  22.413  1.00 91.80           N  
ATOM   3655  CA  GLY A 470     -12.871  10.389  22.445  1.00 91.80           C  
ATOM   3656  C   GLY A 470     -12.747  11.104  23.795  1.00 91.80           C  
ATOM   3657  O   GLY A 470     -11.665  11.108  24.385  1.00 91.80           O  
ATOM   3658  N   CYS A 471     -13.854  11.617  24.341  1.00 91.03           N  
ATOM   3659  CA  CYS A 471     -13.929  12.173  25.697  1.00 91.03           C  
ATOM   3660  C   CYS A 471     -13.500  11.130  26.746  1.00 91.03           C  
ATOM   3661  CB  CYS A 471     -15.364  12.655  25.962  1.00 91.03           C  
ATOM   3662  O   CYS A 471     -12.654  11.409  27.597  1.00 91.03           O  
ATOM   3663  SG  CYS A 471     -15.837  14.022  24.868  1.00 91.03           S  
ATOM   3664  N   ALA A 472     -13.976   9.884  26.612  1.00 91.46           N  
ATOM   3665  CA  ALA A 472     -13.570   8.760  27.460  1.00 91.46           C  
ATOM   3666  C   ALA A 472     -12.062   8.441  27.378  1.00 91.46           C  
ATOM   3667  CB  ALA A 472     -14.390   7.531  27.047  1.00 91.46           C  
ATOM   3668  O   ALA A 472     -11.469   7.954  28.340  1.00 91.46           O  
ATOM   3669  N   ASN A 473     -11.408   8.671  26.236  1.00 90.18           N  
ATOM   3670  CA  ASN A 473      -9.956   8.512  26.083  1.00 90.18           C  
ATOM   3671  C   ASN A 473      -9.154   9.661  26.714  1.00 90.18           C  
ATOM   3672  CB  ASN A 473      -9.621   8.368  24.593  1.00 90.18           C  
ATOM   3673  O   ASN A 473      -8.042   9.421  27.182  1.00 90.18           O  
ATOM   3674  CG  ASN A 473     -10.000   7.044  23.959  1.00 90.18           C  
ATOM   3675  ND2 ASN A 473     -10.071   7.010  22.655  1.00 90.18           N  
ATOM   3676  OD1 ASN A 473     -10.163   6.016  24.602  1.00 90.18           O  
ATOM   3677  N   ILE A 474      -9.719  10.870  26.751  1.00 89.92           N  
ATOM   3678  CA  ILE A 474      -9.118  12.075  27.351  1.00 89.92           C  
ATOM   3679  C   ILE A 474      -9.468  12.220  28.848  1.00 89.92           C  
ATOM   3680  CB  ILE A 474      -9.445  13.294  26.450  1.00 89.92           C  
ATOM   3681  O   ILE A 474      -8.918  13.078  29.530  1.00 89.92           O  
ATOM   3682  CG1 ILE A 474      -8.624  13.155  25.145  1.00 89.92           C  
ATOM   3683  CG2 ILE A 474      -9.111  14.654  27.092  1.00 89.92           C  
ATOM   3684  CD1 ILE A 474      -9.140  14.004  23.984  1.00 89.92           C  
ATOM   3685  N   TRP A 475     -10.256  11.286  29.397  1.00 88.81           N  
ATOM   3686  CA  TRP A 475     -10.675  11.233  30.806  1.00 88.81           C  
ATOM   3687  C   TRP A 475     -11.630  12.374  31.204  1.00 88.81           C  
ATOM   3688  CB  TRP A 475      -9.473  11.063  31.764  1.00 88.81           C  
ATOM   3689  O   TRP A 475     -11.730  12.713  32.382  1.00 88.81           O  
ATOM   3690  CG  TRP A 475      -8.496   9.959  31.461  1.00 88.81           C  
ATOM   3691  CD1 TRP A 475      -7.639   9.924  30.416  1.00 88.81           C  
ATOM   3692  CD2 TRP A 475      -8.208   8.755  32.235  1.00 88.81           C  
ATOM   3693  CE2 TRP A 475      -7.199   8.006  31.556  1.00 88.81           C  
ATOM   3694  CE3 TRP A 475      -8.679   8.230  33.457  1.00 88.81           C  
ATOM   3695  NE1 TRP A 475      -6.903   8.760  30.443  1.00 88.81           N  
ATOM   3696  CH2 TRP A 475      -7.198   6.294  33.266  1.00 88.81           C  
ATOM   3697  CZ2 TRP A 475      -6.704   6.788  32.047  1.00 88.81           C  
ATOM   3698  CZ3 TRP A 475      -8.172   7.023  33.972  1.00 88.81           C  
ATOM   3699  N   ASP A 476     -12.367  12.932  30.239  1.00 89.79           N  
ATOM   3700  CA  ASP A 476     -13.418  13.924  30.487  1.00 89.79           C  
ATOM   3701  C   ASP A 476     -14.793  13.257  30.480  1.00 89.79           C  
ATOM   3702  CB  ASP A 476     -13.346  15.068  29.473  1.00 89.79           C  
ATOM   3703  O   ASP A 476     -15.375  12.991  29.425  1.00 89.79           O  
ATOM   3704  CG  ASP A 476     -14.151  16.286  29.953  1.00 89.79           C  
ATOM   3705  OD1 ASP A 476     -15.192  16.094  30.629  1.00 89.79           O  
ATOM   3706  OD2 ASP A 476     -13.719  17.415  29.638  1.00 89.79           O  
ATOM   3707  N   ILE A 477     -15.305  12.949  31.670  1.00 90.67           N  
ATOM   3708  CA  ILE A 477     -16.604  12.288  31.793  1.00 90.67           C  
ATOM   3709  C   ILE A 477     -17.784  13.243  31.718  1.00 90.67           C  
ATOM   3710  CB  ILE A 477     -16.648  11.423  33.051  1.00 90.67           C  
ATOM   3711  O   ILE A 477     -18.851  12.837  31.265  1.00 90.67           O  
ATOM   3712  CG1 ILE A 477     -17.718  10.336  32.880  1.00 90.67           C  
ATOM   3713  CG2 ILE A 477     -16.816  12.212  34.363  1.00 90.67           C  
ATOM   3714  CD1 ILE A 477     -17.356   9.095  33.679  1.00 90.67           C  
ATOM   3715  N   ASN A 478     -17.584  14.505  32.103  1.00 91.54           N  
ATOM   3716  CA  ASN A 478     -18.632  15.514  32.040  1.00 91.54           C  
ATOM   3717  C   ASN A 478     -18.991  15.745  30.573  1.00 91.54           C  
ATOM   3718  CB  ASN A 478     -18.165  16.794  32.748  1.00 91.54           C  
ATOM   3719  O   ASN A 478     -20.141  15.547  30.195  1.00 91.54           O  
ATOM   3720  CG  ASN A 478     -17.923  16.616  34.238  1.00 91.54           C  
ATOM   3721  ND2 ASN A 478     -17.203  17.531  34.842  1.00 91.54           N  
ATOM   3722  OD1 ASN A 478     -18.342  15.673  34.889  1.00 91.54           O  
ATOM   3723  N   ARG A 479     -17.990  15.980  29.713  1.00 90.21           N  
ATOM   3724  CA  ARG A 479     -18.210  16.101  28.264  1.00 90.21           C  
ATOM   3725  C   ARG A 479     -18.698  14.809  27.620  1.00 90.21           C  
ATOM   3726  CB  ARG A 479     -16.939  16.571  27.561  1.00 90.21           C  
ATOM   3727  O   ARG A 479     -19.515  14.876  26.706  1.00 90.21           O  
ATOM   3728  CG  ARG A 479     -16.560  17.991  27.985  1.00 90.21           C  
ATOM   3729  CD  ARG A 479     -15.342  18.421  27.172  1.00 90.21           C  
ATOM   3730  NE  ARG A 479     -14.718  19.610  27.760  1.00 90.21           N  
ATOM   3731  NH1 ARG A 479     -13.430  20.141  25.960  1.00 90.21           N  
ATOM   3732  NH2 ARG A 479     -13.400  21.473  27.709  1.00 90.21           N  
ATOM   3733  CZ  ARG A 479     -13.857  20.393  27.151  1.00 90.21           C  
ATOM   3734  N   ALA A 480     -18.238  13.637  28.074  1.00 92.88           N  
ATOM   3735  CA  ALA A 480     -18.749  12.360  27.566  1.00 92.88           C  
ATOM   3736  C   ALA A 480     -20.255  12.205  27.847  1.00 92.88           C  
ATOM   3737  CB  ALA A 480     -17.949  11.199  28.173  1.00 92.88           C  
ATOM   3738  O   ALA A 480     -21.007  11.809  26.957  1.00 92.88           O  
ATOM   3739  N   TYR A 481     -20.695  12.558  29.058  1.00 93.43           N  
ATOM   3740  CA  TYR A 481     -22.095  12.509  29.475  1.00 93.43           C  
ATOM   3741  C   TYR A 481     -22.940  13.604  28.806  1.00 93.43           C  
ATOM   3742  CB  TYR A 481     -22.158  12.583  31.006  1.00 93.43           C  
ATOM   3743  O   TYR A 481     -23.992  13.302  28.253  1.00 93.43           O  
ATOM   3744  CG  TYR A 481     -23.550  12.355  31.558  1.00 93.43           C  
ATOM   3745  CD1 TYR A 481     -24.405  13.450  31.788  1.00 93.43           C  
ATOM   3746  CD2 TYR A 481     -24.002  11.044  31.806  1.00 93.43           C  
ATOM   3747  CE1 TYR A 481     -25.716  13.234  32.254  1.00 93.43           C  
ATOM   3748  CE2 TYR A 481     -25.312  10.824  32.269  1.00 93.43           C  
ATOM   3749  OH  TYR A 481     -27.443  11.701  32.914  1.00 93.43           O  
ATOM   3750  CZ  TYR A 481     -26.173  11.919  32.487  1.00 93.43           C  
ATOM   3751  N   GLU A 482     -22.462  14.851  28.767  1.00 93.44           N  
ATOM   3752  CA  GLU A 482     -23.101  15.971  28.057  1.00 93.44           C  
ATOM   3753  C   GLU A 482     -23.301  15.651  26.569  1.00 93.44           C  
ATOM   3754  CB  GLU A 482     -22.231  17.234  28.187  1.00 93.44           C  
ATOM   3755  O   GLU A 482     -24.401  15.812  26.043  1.00 93.44           O  
ATOM   3756  CG  GLU A 482     -22.275  17.884  29.582  1.00 93.44           C  
ATOM   3757  CD  GLU A 482     -21.136  18.897  29.814  1.00 93.44           C  
ATOM   3758  OE1 GLU A 482     -20.924  19.266  30.993  1.00 93.44           O  
ATOM   3759  OE2 GLU A 482     -20.465  19.293  28.831  1.00 93.44           O  
ATOM   3760  N   THR A 483     -22.269  15.120  25.902  1.00 92.31           N  
ATOM   3761  CA  THR A 483     -22.351  14.689  24.496  1.00 92.31           C  
ATOM   3762  C   THR A 483     -23.358  13.552  24.333  1.00 92.31           C  
ATOM   3763  CB  THR A 483     -20.983  14.241  23.953  1.00 92.31           C  
ATOM   3764  O   THR A 483     -24.151  13.581  23.396  1.00 92.31           O  
ATOM   3765  CG2 THR A 483     -21.008  13.898  22.462  1.00 92.31           C  
ATOM   3766  OG1 THR A 483     -20.028  15.261  24.092  1.00 92.31           O  
ATOM   3767  N   PHE A 484     -23.370  12.570  25.243  1.00 94.60           N  
ATOM   3768  CA  PHE A 484     -24.321  11.456  25.215  1.00 94.60           C  
ATOM   3769  C   PHE A 484     -25.778  11.925  25.380  1.00 94.60           C  
ATOM   3770  CB  PHE A 484     -23.924  10.425  26.284  1.00 94.60           C  
ATOM   3771  O   PHE A 484     -26.647  11.494  24.624  1.00 94.60           O  
ATOM   3772  CG  PHE A 484     -24.901   9.274  26.394  1.00 94.60           C  
ATOM   3773  CD1 PHE A 484     -26.024   9.392  27.236  1.00 94.60           C  
ATOM   3774  CD2 PHE A 484     -24.723   8.113  25.617  1.00 94.60           C  
ATOM   3775  CE1 PHE A 484     -26.996   8.378  27.260  1.00 94.60           C  
ATOM   3776  CE2 PHE A 484     -25.689   7.092  25.654  1.00 94.60           C  
ATOM   3777  CZ  PHE A 484     -26.835   7.241  26.452  1.00 94.60           C  
ATOM   3778  N   VAL A 485     -26.054  12.841  26.313  1.00 94.01           N  
ATOM   3779  CA  VAL A 485     -27.387  13.445  26.495  1.00 94.01           C  
ATOM   3780  C   VAL A 485     -27.787  14.256  25.257  1.00 94.01           C  
ATOM   3781  CB  VAL A 485     -27.413  14.301  27.779  1.00 94.01           C  
ATOM   3782  O   VAL A 485     -28.908  14.120  24.754  1.00 94.01           O  
ATOM   3783  CG1 VAL A 485     -28.702  15.114  27.921  1.00 94.01           C  
ATOM   3784  CG2 VAL A 485     -27.307  13.407  29.024  1.00 94.01           C  
ATOM   3785  N   ALA A 486     -26.847  15.020  24.690  1.00 92.35           N  
ATOM   3786  CA  ALA A 486     -27.075  15.811  23.487  1.00 92.35           C  
ATOM   3787  C   ALA A 486     -27.499  14.965  22.271  1.00 92.35           C  
ATOM   3788  CB  ALA A 486     -25.821  16.643  23.189  1.00 92.35           C  
ATOM   3789  O   ALA A 486     -28.270  15.477  21.456  1.00 92.35           O  
ATOM   3790  N   ILE A 487     -27.087  13.688  22.157  1.00 92.56           N  
ATOM   3791  CA  ILE A 487     -27.547  12.764  21.092  1.00 92.56           C  
ATOM   3792  C   ILE A 487     -29.077  12.806  20.975  1.00 92.56           C  
ATOM   3793  CB  ILE A 487     -27.081  11.299  21.336  1.00 92.56           C  
ATOM   3794  O   ILE A 487     -29.610  12.968  19.877  1.00 92.56           O  
ATOM   3795  CG1 ILE A 487     -25.541  11.174  21.328  1.00 92.56           C  
ATOM   3796  CG2 ILE A 487     -27.661  10.336  20.281  1.00 92.56           C  
ATOM   3797  CD1 ILE A 487     -24.990   9.792  21.708  1.00 92.56           C  
ATOM   3798  N   LYS A 488     -29.782  12.725  22.109  1.00 92.29           N  
ATOM   3799  CA  LYS A 488     -31.246  12.744  22.141  1.00 92.29           C  
ATOM   3800  C   LYS A 488     -31.813  14.160  22.142  1.00 92.29           C  
ATOM   3801  CB  LYS A 488     -31.732  11.907  23.329  1.00 92.29           C  
ATOM   3802  O   LYS A 488     -32.727  14.439  21.377  1.00 92.29           O  
ATOM   3803  CG  LYS A 488     -33.256  11.740  23.293  1.00 92.29           C  
ATOM   3804  CD  LYS A 488     -33.724  10.837  24.433  1.00 92.29           C  
ATOM   3805  CE  LYS A 488     -35.247  10.714  24.378  1.00 92.29           C  
ATOM   3806  NZ  LYS A 488     -35.750   9.854  25.475  1.00 92.29           N  
ATOM   3807  N   GLU A 489     -31.299  15.045  22.993  1.00 91.47           N  
ATOM   3808  CA  GLU A 489     -31.922  16.359  23.226  1.00 91.47           C  
ATOM   3809  C   GLU A 489     -31.649  17.385  22.119  1.00 91.47           C  
ATOM   3810  CB  GLU A 489     -31.450  16.926  24.571  1.00 91.47           C  
ATOM   3811  O   GLU A 489     -32.493  18.238  21.849  1.00 91.47           O  
ATOM   3812  CG  GLU A 489     -31.916  16.068  25.757  1.00 91.47           C  
ATOM   3813  CD  GLU A 489     -31.605  16.702  27.121  1.00 91.47           C  
ATOM   3814  OE1 GLU A 489     -32.157  16.178  28.115  1.00 91.47           O  
ATOM   3815  OE2 GLU A 489     -30.830  17.685  27.167  1.00 91.47           O  
ATOM   3816  N   LYS A 490     -30.474  17.316  21.482  1.00 88.26           N  
ATOM   3817  CA  LYS A 490     -29.982  18.328  20.534  1.00 88.26           C  
ATOM   3818  C   LYS A 490     -29.888  17.807  19.105  1.00 88.26           C  
ATOM   3819  CB  LYS A 490     -28.628  18.842  21.041  1.00 88.26           C  
ATOM   3820  O   LYS A 490     -30.274  18.504  18.171  1.00 88.26           O  
ATOM   3821  CG  LYS A 490     -28.148  20.065  20.253  1.00 88.26           C  
ATOM   3822  CD  LYS A 490     -26.851  20.608  20.860  1.00 88.26           C  
ATOM   3823  CE  LYS A 490     -26.547  21.968  20.233  1.00 88.26           C  
ATOM   3824  NZ  LYS A 490     -25.435  22.658  20.921  1.00 88.26           N  
ATOM   3825  N   PHE A 491     -29.376  16.590  18.934  1.00 86.44           N  
ATOM   3826  CA  PHE A 491     -29.273  15.954  17.621  1.00 86.44           C  
ATOM   3827  C   PHE A 491     -30.557  15.211  17.231  1.00 86.44           C  
ATOM   3828  CB  PHE A 491     -28.022  15.065  17.560  1.00 86.44           C  
ATOM   3829  O   PHE A 491     -30.732  14.926  16.047  1.00 86.44           O  
ATOM   3830  CG  PHE A 491     -26.714  15.839  17.631  1.00 86.44           C  
ATOM   3831  CD1 PHE A 491     -26.060  16.239  16.450  1.00 86.44           C  
ATOM   3832  CD2 PHE A 491     -26.142  16.162  18.875  1.00 86.44           C  
ATOM   3833  CE1 PHE A 491     -24.856  16.964  16.518  1.00 86.44           C  
ATOM   3834  CE2 PHE A 491     -24.959  16.915  18.947  1.00 86.44           C  
ATOM   3835  CZ  PHE A 491     -24.318  17.326  17.767  1.00 86.44           C  
ATOM   3836  N   ASP A 492     -31.471  14.951  18.177  1.00 87.97           N  
ATOM   3837  CA  ASP A 492     -32.725  14.219  17.946  1.00 87.97           C  
ATOM   3838  C   ASP A 492     -32.441  12.889  17.216  1.00 87.97           C  
ATOM   3839  CB  ASP A 492     -33.761  15.186  17.347  1.00 87.97           C  
ATOM   3840  O   ASP A 492     -32.821  12.653  16.066  1.00 87.97           O  
ATOM   3841  CG  ASP A 492     -35.021  14.512  16.811  1.00 87.97           C  
ATOM   3842  OD1 ASP A 492     -35.700  13.823  17.603  1.00 87.97           O  
ATOM   3843  OD2 ASP A 492     -35.275  14.733  15.600  1.00 87.97           O  
ATOM   3844  N   LEU A 493     -31.627  12.073  17.894  1.00 90.29           N  
ATOM   3845  CA  LEU A 493     -31.211  10.719  17.542  1.00 90.29           C  
ATOM   3846  C   LEU A 493     -31.439   9.786  18.742  1.00 90.29           C  
ATOM   3847  CB  LEU A 493     -29.719  10.714  17.154  1.00 90.29           C  
ATOM   3848  O   LEU A 493     -31.376  10.198  19.901  1.00 90.29           O  
ATOM   3849  CG  LEU A 493     -29.354  11.396  15.825  1.00 90.29           C  
ATOM   3850  CD1 LEU A 493     -27.828  11.404  15.690  1.00 90.29           C  
ATOM   3851  CD2 LEU A 493     -29.949  10.649  14.629  1.00 90.29           C  
ATOM   3852  N   THR A 494     -31.661   8.501  18.480  1.00 90.09           N  
ATOM   3853  CA  THR A 494     -31.743   7.469  19.523  1.00 90.09           C  
ATOM   3854  C   THR A 494     -30.355   6.882  19.804  1.00 90.09           C  
ATOM   3855  CB  THR A 494     -32.703   6.347  19.108  1.00 90.09           C  
ATOM   3856  O   THR A 494     -29.771   6.323  18.874  1.00 90.09           O  
ATOM   3857  CG2 THR A 494     -34.153   6.832  19.068  1.00 90.09           C  
ATOM   3858  OG1 THR A 494     -32.381   5.876  17.820  1.00 90.09           O  
ATOM   3859  N   PRO A 495     -29.824   6.957  21.042  1.00 91.80           N  
ATOM   3860  CA  PRO A 495     -28.575   6.287  21.408  1.00 91.80           C  
ATOM   3861  C   PRO A 495     -28.640   4.776  21.156  1.00 91.80           C  
ATOM   3862  CB  PRO A 495     -28.346   6.602  22.891  1.00 91.80           C  
ATOM   3863  O   PRO A 495     -29.641   4.132  21.479  1.00 91.80           O  
ATOM   3864  CG  PRO A 495     -29.117   7.902  23.104  1.00 91.80           C  
ATOM   3865  CD  PRO A 495     -30.313   7.738  22.168  1.00 91.80           C  
ATOM   3866  N   ASP A 496     -27.569   4.209  20.603  1.00 90.33           N  
ATOM   3867  CA  ASP A 496     -27.448   2.778  20.318  1.00 90.33           C  
ATOM   3868  C   ASP A 496     -26.519   2.077  21.323  1.00 90.33           C  
ATOM   3869  CB  ASP A 496     -27.028   2.557  18.850  1.00 90.33           C  
ATOM   3870  O   ASP A 496     -25.959   2.690  22.237  1.00 90.33           O  
ATOM   3871  CG  ASP A 496     -25.545   2.821  18.550  1.00 90.33           C  
ATOM   3872  OD1 ASP A 496     -24.859   3.489  19.353  1.00 90.33           O  
ATOM   3873  OD2 ASP A 496     -25.043   2.272  17.552  1.00 90.33           O  
ATOM   3874  N   ILE A 497     -26.327   0.763  21.162  1.00 91.76           N  
ATOM   3875  CA  ILE A 497     -25.434  -0.003  22.043  1.00 91.76           C  
ATOM   3876  C   ILE A 497     -23.989   0.527  22.017  1.00 91.76           C  
ATOM   3877  CB  ILE A 497     -25.523  -1.515  21.729  1.00 91.76           C  
ATOM   3878  O   ILE A 497     -23.297   0.453  23.031  1.00 91.76           O  
ATOM   3879  CG1 ILE A 497     -24.823  -2.404  22.782  1.00 91.76           C  
ATOM   3880  CG2 ILE A 497     -24.965  -1.855  20.333  1.00 91.76           C  
ATOM   3881  CD1 ILE A 497     -25.337  -2.191  24.213  1.00 91.76           C  
ATOM   3882  N   HIS A 498     -23.532   1.122  20.908  1.00 92.59           N  
ATOM   3883  CA  HIS A 498     -22.210   1.746  20.833  1.00 92.59           C  
ATOM   3884  C   HIS A 498     -22.155   3.074  21.600  1.00 92.59           C  
ATOM   3885  CB  HIS A 498     -21.769   1.908  19.374  1.00 92.59           C  
ATOM   3886  O   HIS A 498     -21.139   3.325  22.249  1.00 92.59           O  
ATOM   3887  CG  HIS A 498     -21.617   0.606  18.623  1.00 92.59           C  
ATOM   3888  CD2 HIS A 498     -22.373   0.238  17.552  1.00 92.59           C  
ATOM   3889  ND1 HIS A 498     -20.673  -0.402  18.882  1.00 92.59           N  
ATOM   3890  CE1 HIS A 498     -20.928  -1.366  17.980  1.00 92.59           C  
ATOM   3891  NE2 HIS A 498     -21.919  -0.996  17.157  1.00 92.59           N  
ATOM   3892  N   SER A 499     -23.231   3.873  21.618  1.00 93.43           N  
ATOM   3893  CA  SER A 499     -23.371   5.059  22.481  1.00 93.43           C  
ATOM   3894  C   SER A 499     -23.250   4.682  23.958  1.00 93.43           C  
ATOM   3895  CB  SER A 499     -24.730   5.759  22.297  1.00 93.43           C  
ATOM   3896  O   SER A 499     -22.448   5.264  24.692  1.00 93.43           O  
ATOM   3897  OG  SER A 499     -25.068   6.022  20.956  1.00 93.43           O  
ATOM   3898  N   TYR A 500     -24.009   3.669  24.393  1.00 94.86           N  
ATOM   3899  CA  TYR A 500     -23.971   3.185  25.775  1.00 94.86           C  
ATOM   3900  C   TYR A 500     -22.612   2.580  26.136  1.00 94.86           C  
ATOM   3901  CB  TYR A 500     -25.100   2.176  26.012  1.00 94.86           C  
ATOM   3902  O   TYR A 500     -22.078   2.875  27.204  1.00 94.86           O  
ATOM   3903  CG  TYR A 500     -26.472   2.815  26.106  1.00 94.86           C  
ATOM   3904  CD1 TYR A 500     -26.815   3.549  27.256  1.00 94.86           C  
ATOM   3905  CD2 TYR A 500     -27.408   2.675  25.065  1.00 94.86           C  
ATOM   3906  CE1 TYR A 500     -28.078   4.159  27.357  1.00 94.86           C  
ATOM   3907  CE2 TYR A 500     -28.654   3.325  25.137  1.00 94.86           C  
ATOM   3908  OH  TYR A 500     -30.166   4.748  26.335  1.00 94.86           O  
ATOM   3909  CZ  TYR A 500     -28.987   4.077  26.281  1.00 94.86           C  
ATOM   3910  N   ASN A 501     -21.999   1.802  25.239  1.00 95.12           N  
ATOM   3911  CA  ASN A 501     -20.658   1.257  25.448  1.00 95.12           C  
ATOM   3912  C   ASN A 501     -19.597   2.370  25.536  1.00 95.12           C  
ATOM   3913  CB  ASN A 501     -20.344   0.235  24.337  1.00 95.12           C  
ATOM   3914  O   ASN A 501     -18.692   2.285  26.366  1.00 95.12           O  
ATOM   3915  CG  ASN A 501     -21.084  -1.087  24.494  1.00 95.12           C  
ATOM   3916  ND2 ASN A 501     -20.902  -2.010  23.580  1.00 95.12           N  
ATOM   3917  OD1 ASN A 501     -21.770  -1.351  25.469  1.00 95.12           O  
ATOM   3918  N   ALA A 502     -19.700   3.438  24.737  1.00 94.80           N  
ATOM   3919  CA  ALA A 502     -18.795   4.587  24.818  1.00 94.80           C  
ATOM   3920  C   ALA A 502     -18.902   5.308  26.174  1.00 94.80           C  
ATOM   3921  CB  ALA A 502     -19.067   5.519  23.632  1.00 94.80           C  
ATOM   3922  O   ALA A 502     -17.877   5.615  26.788  1.00 94.80           O  
ATOM   3923  N   LEU A 503     -20.124   5.493  26.685  1.00 95.34           N  
ATOM   3924  CA  LEU A 503     -20.366   6.074  28.005  1.00 95.34           C  
ATOM   3925  C   LEU A 503     -19.877   5.158  29.147  1.00 95.34           C  
ATOM   3926  CB  LEU A 503     -21.867   6.399  28.109  1.00 95.34           C  
ATOM   3927  O   LEU A 503     -19.195   5.611  30.066  1.00 95.34           O  
ATOM   3928  CG  LEU A 503     -22.244   7.131  29.406  1.00 95.34           C  
ATOM   3929  CD1 LEU A 503     -21.605   8.521  29.486  1.00 95.34           C  
ATOM   3930  CD2 LEU A 503     -23.760   7.276  29.505  1.00 95.34           C  
ATOM   3931  N   LEU A 504     -20.146   3.852  29.064  1.00 95.39           N  
ATOM   3932  CA  LEU A 504     -19.702   2.852  30.044  1.00 95.39           C  
ATOM   3933  C   LEU A 504     -18.164   2.758  30.094  1.00 95.39           C  
ATOM   3934  CB  LEU A 504     -20.420   1.528  29.703  1.00 95.39           C  
ATOM   3935  O   LEU A 504     -17.577   2.662  31.173  1.00 95.39           O  
ATOM   3936  CG  LEU A 504     -20.414   0.464  30.819  1.00 95.39           C  
ATOM   3937  CD1 LEU A 504     -21.619  -0.484  30.703  1.00 95.39           C  
ATOM   3938  CD2 LEU A 504     -19.157  -0.405  30.800  1.00 95.39           C  
ATOM   3939  N   CYS A 505     -17.495   2.896  28.944  1.00 94.77           N  
ATOM   3940  CA  CYS A 505     -16.039   3.026  28.846  1.00 94.77           C  
ATOM   3941  C   CYS A 505     -15.504   4.269  29.590  1.00 94.77           C  
ATOM   3942  CB  CYS A 505     -15.678   3.054  27.352  1.00 94.77           C  
ATOM   3943  O   CYS A 505     -14.463   4.181  30.249  1.00 94.77           O  
ATOM   3944  SG  CYS A 505     -13.879   3.039  27.086  1.00 94.77           S  
ATOM   3945  N   ALA A 506     -16.212   5.406  29.536  1.00 94.18           N  
ATOM   3946  CA  ALA A 506     -15.841   6.621  30.267  1.00 94.18           C  
ATOM   3947  C   ALA A 506     -15.887   6.402  31.791  1.00 94.18           C  
ATOM   3948  CB  ALA A 506     -16.739   7.790  29.828  1.00 94.18           C  
ATOM   3949  O   ALA A 506     -14.879   6.611  32.474  1.00 94.18           O  
ATOM   3950  N   PHE A 507     -17.016   5.898  32.309  1.00 94.12           N  
ATOM   3951  CA  PHE A 507     -17.187   5.583  33.735  1.00 94.12           C  
ATOM   3952  C   PHE A 507     -16.168   4.545  34.223  1.00 94.12           C  
ATOM   3953  CB  PHE A 507     -18.630   5.111  33.994  1.00 94.12           C  
ATOM   3954  O   PHE A 507     -15.548   4.720  35.277  1.00 94.12           O  
ATOM   3955  CG  PHE A 507     -19.676   6.213  33.968  1.00 94.12           C  
ATOM   3956  CD1 PHE A 507     -19.639   7.227  34.943  1.00 94.12           C  
ATOM   3957  CD2 PHE A 507     -20.697   6.232  32.999  1.00 94.12           C  
ATOM   3958  CE1 PHE A 507     -20.568   8.279  34.925  1.00 94.12           C  
ATOM   3959  CE2 PHE A 507     -21.653   7.267  33.005  1.00 94.12           C  
ATOM   3960  CZ  PHE A 507     -21.580   8.299  33.954  1.00 94.12           C  
ATOM   3961  N   GLY A 508     -15.927   3.496  33.428  1.00 91.79           N  
ATOM   3962  CA  GLY A 508     -14.973   2.439  33.758  1.00 91.79           C  
ATOM   3963  C   GLY A 508     -13.536   2.936  33.912  1.00 91.79           C  
ATOM   3964  O   GLY A 508     -12.866   2.589  34.887  1.00 91.79           O  
ATOM   3965  N   LYS A 509     -13.061   3.808  33.013  1.00 89.71           N  
ATOM   3966  CA  LYS A 509     -11.701   4.372  33.095  1.00 89.71           C  
ATOM   3967  C   LYS A 509     -11.488   5.219  34.345  1.00 89.71           C  
ATOM   3968  CB  LYS A 509     -11.409   5.195  31.842  1.00 89.71           C  
ATOM   3969  O   LYS A 509     -10.456   5.087  35.001  1.00 89.71           O  
ATOM   3970  CG  LYS A 509     -11.109   4.259  30.670  1.00 89.71           C  
ATOM   3971  CD  LYS A 509     -10.963   5.110  29.422  1.00 89.71           C  
ATOM   3972  CE  LYS A 509     -10.595   4.255  28.219  1.00 89.71           C  
ATOM   3973  NZ  LYS A 509     -10.342   5.163  27.092  1.00 89.71           N  
ATOM   3974  N   LEU A 510     -12.482   6.021  34.721  1.00 88.97           N  
ATOM   3975  CA  LEU A 510     -12.448   6.867  35.918  1.00 88.97           C  
ATOM   3976  C   LEU A 510     -12.814   6.126  37.218  1.00 88.97           C  
ATOM   3977  CB  LEU A 510     -13.289   8.124  35.645  1.00 88.97           C  
ATOM   3978  O   LEU A 510     -12.949   6.757  38.264  1.00 88.97           O  
ATOM   3979  CG  LEU A 510     -12.517   9.115  34.753  1.00 88.97           C  
ATOM   3980  CD1 LEU A 510     -13.491  10.043  34.059  1.00 88.97           C  
ATOM   3981  CD2 LEU A 510     -11.534   9.964  35.563  1.00 88.97           C  
ATOM   3982  N   LYS A 511     -12.903   4.785  37.182  1.00 90.00           N  
ATOM   3983  CA  LYS A 511     -13.220   3.899  38.321  1.00 90.00           C  
ATOM   3984  C   LYS A 511     -14.603   4.125  38.941  1.00 90.00           C  
ATOM   3985  CB  LYS A 511     -12.130   3.949  39.405  1.00 90.00           C  
ATOM   3986  O   LYS A 511     -14.864   3.644  40.042  1.00 90.00           O  
ATOM   3987  CG  LYS A 511     -10.706   3.752  38.884  1.00 90.00           C  
ATOM   3988  CD  LYS A 511      -9.747   3.927  40.058  1.00 90.00           C  
ATOM   3989  CE  LYS A 511      -8.310   3.778  39.573  1.00 90.00           C  
ATOM   3990  NZ  LYS A 511      -7.382   4.268  40.615  1.00 90.00           N  
ATOM   3991  N   GLN A 512     -15.506   4.806  38.242  1.00 91.77           N  
ATOM   3992  CA  GLN A 512     -16.885   5.015  38.680  1.00 91.77           C  
ATOM   3993  C   GLN A 512     -17.726   3.771  38.355  1.00 91.77           C  
ATOM   3994  CB  GLN A 512     -17.422   6.324  38.084  1.00 91.77           C  
ATOM   3995  O   GLN A 512     -18.627   3.794  37.522  1.00 91.77           O  
ATOM   3996  CG  GLN A 512     -16.754   7.551  38.732  1.00 91.77           C  
ATOM   3997  CD  GLN A 512     -17.332   8.874  38.235  1.00 91.77           C  
ATOM   3998  NE2 GLN A 512     -17.195   9.953  38.972  1.00 91.77           N  
ATOM   3999  OE1 GLN A 512     -17.904   8.976  37.171  1.00 91.77           O  
ATOM   4000  N   THR A 513     -17.407   2.647  39.010  1.00 92.05           N  
ATOM   4001  CA  THR A 513     -18.059   1.351  38.757  1.00 92.05           C  
ATOM   4002  C   THR A 513     -19.549   1.360  39.066  1.00 92.05           C  
ATOM   4003  CB  THR A 513     -17.406   0.203  39.544  1.00 92.05           C  
ATOM   4004  O   THR A 513     -20.298   0.704  38.356  1.00 92.05           O  
ATOM   4005  CG2 THR A 513     -16.067  -0.169  38.929  1.00 92.05           C  
ATOM   4006  OG1 THR A 513     -17.169   0.543  40.896  1.00 92.05           O  
ATOM   4007  N   GLY A 514     -19.990   2.116  40.079  1.00 92.87           N  
ATOM   4008  CA  GLY A 514     -21.418   2.273  40.383  1.00 92.87           C  
ATOM   4009  C   GLY A 514     -22.192   2.831  39.188  1.00 92.87           C  
ATOM   4010  O   GLY A 514     -23.151   2.215  38.739  1.00 92.87           O  
ATOM   4011  N   GLU A 515     -21.702   3.922  38.596  1.00 93.49           N  
ATOM   4012  CA  GLU A 515     -22.328   4.522  37.415  1.00 93.49           C  
ATOM   4013  C   GLU A 515     -22.202   3.648  36.162  1.00 93.49           C  
ATOM   4014  CB  GLU A 515     -21.754   5.922  37.157  1.00 93.49           C  
ATOM   4015  O   GLU A 515     -23.154   3.545  35.392  1.00 93.49           O  
ATOM   4016  CG  GLU A 515     -21.900   6.907  38.328  1.00 93.49           C  
ATOM   4017  CD  GLU A 515     -23.309   6.929  38.942  1.00 93.49           C  
ATOM   4018  OE1 GLU A 515     -23.383   7.029  40.185  1.00 93.49           O  
ATOM   4019  OE2 GLU A 515     -24.301   6.753  38.195  1.00 93.49           O  
ATOM   4020  N   ALA A 516     -21.088   2.930  35.979  1.00 94.29           N  
ATOM   4021  CA  ALA A 516     -20.973   1.941  34.904  1.00 94.29           C  
ATOM   4022  C   ALA A 516     -22.044   0.832  35.024  1.00 94.29           C  
ATOM   4023  CB  ALA A 516     -19.550   1.367  34.897  1.00 94.29           C  
ATOM   4024  O   ALA A 516     -22.667   0.465  34.025  1.00 94.29           O  
ATOM   4025  N   CYS A 517     -22.316   0.347  36.241  1.00 93.91           N  
ATOM   4026  CA  CYS A 517     -23.404  -0.596  36.504  1.00 93.91           C  
ATOM   4027  C   CYS A 517     -24.790   0.040  36.307  1.00 93.91           C  
ATOM   4028  CB  CYS A 517     -23.258  -1.172  37.918  1.00 93.91           C  
ATOM   4029  O   CYS A 517     -25.666  -0.610  35.740  1.00 93.91           O  
ATOM   4030  SG  CYS A 517     -21.775  -2.218  38.013  1.00 93.91           S  
ATOM   4031  N   ASN A 518     -24.991   1.304  36.699  1.00 94.85           N  
ATOM   4032  CA  ASN A 518     -26.239   2.037  36.447  1.00 94.85           C  
ATOM   4033  C   ASN A 518     -26.522   2.143  34.938  1.00 94.85           C  
ATOM   4034  CB  ASN A 518     -26.179   3.437  37.093  1.00 94.85           C  
ATOM   4035  O   ASN A 518     -27.637   1.863  34.502  1.00 94.85           O  
ATOM   4036  CG  ASN A 518     -26.125   3.435  38.612  1.00 94.85           C  
ATOM   4037  ND2 ASN A 518     -25.698   4.522  39.213  1.00 94.85           N  
ATOM   4038  OD1 ASN A 518     -26.495   2.480  39.277  1.00 94.85           O  
ATOM   4039  N   VAL A 519     -25.506   2.466  34.127  1.00 94.31           N  
ATOM   4040  CA  VAL A 519     -25.607   2.492  32.657  1.00 94.31           C  
ATOM   4041  C   VAL A 519     -25.947   1.106  32.099  1.00 94.31           C  
ATOM   4042  CB  VAL A 519     -24.318   3.063  32.023  1.00 94.31           C  
ATOM   4043  O   VAL A 519     -26.828   1.000  31.248  1.00 94.31           O  
ATOM   4044  CG1 VAL A 519     -24.303   2.947  30.492  1.00 94.31           C  
ATOM   4045  CG2 VAL A 519     -24.172   4.558  32.339  1.00 94.31           C  
ATOM   4046  N   PHE A 520     -25.324   0.034  32.598  1.00 94.67           N  
ATOM   4047  CA  PHE A 520     -25.642  -1.339  32.181  1.00 94.67           C  
ATOM   4048  C   PHE A 520     -27.092  -1.739  32.510  1.00 94.67           C  
ATOM   4049  CB  PHE A 520     -24.638  -2.302  32.825  1.00 94.67           C  
ATOM   4050  O   PHE A 520     -27.810  -2.244  31.648  1.00 94.67           O  
ATOM   4051  CG  PHE A 520     -24.825  -3.750  32.419  1.00 94.67           C  
ATOM   4052  CD1 PHE A 520     -25.345  -4.684  33.335  1.00 94.67           C  
ATOM   4053  CD2 PHE A 520     -24.464  -4.166  31.124  1.00 94.67           C  
ATOM   4054  CE1 PHE A 520     -25.490  -6.031  32.959  1.00 94.67           C  
ATOM   4055  CE2 PHE A 520     -24.614  -5.513  30.748  1.00 94.67           C  
ATOM   4056  CZ  PHE A 520     -25.130  -6.443  31.666  1.00 94.67           C  
ATOM   4057  N   GLN A 521     -27.573  -1.441  33.720  1.00 94.82           N  
ATOM   4058  CA  GLN A 521     -28.974  -1.672  34.092  1.00 94.82           C  
ATOM   4059  C   GLN A 521     -29.938  -0.795  33.273  1.00 94.82           C  
ATOM   4060  CB  GLN A 521     -29.149  -1.443  35.604  1.00 94.82           C  
ATOM   4061  O   GLN A 521     -31.046  -1.221  32.935  1.00 94.82           O  
ATOM   4062  CG  GLN A 521     -28.403  -2.488  36.456  1.00 94.82           C  
ATOM   4063  CD  GLN A 521     -28.876  -3.920  36.209  1.00 94.82           C  
ATOM   4064  NE2 GLN A 521     -28.004  -4.902  36.296  1.00 94.82           N  
ATOM   4065  OE1 GLN A 521     -30.031  -4.185  35.925  1.00 94.82           O  
ATOM   4066  N   HIS A 522     -29.518   0.408  32.875  1.00 93.19           N  
ATOM   4067  CA  HIS A 522     -30.311   1.260  31.993  1.00 93.19           C  
ATOM   4068  C   HIS A 522     -30.439   0.676  30.572  1.00 93.19           C  
ATOM   4069  CB  HIS A 522     -29.762   2.688  31.998  1.00 93.19           C  
ATOM   4070  O   HIS A 522     -31.537   0.652  30.020  1.00 93.19           O  
ATOM   4071  CG  HIS A 522     -30.697   3.655  31.321  1.00 93.19           C  
ATOM   4072  CD2 HIS A 522     -30.341   4.682  30.493  1.00 93.19           C  
ATOM   4073  ND1 HIS A 522     -32.072   3.664  31.409  1.00 93.19           N  
ATOM   4074  CE1 HIS A 522     -32.526   4.675  30.654  1.00 93.19           C  
ATOM   4075  NE2 HIS A 522     -31.508   5.324  30.065  1.00 93.19           N  
ATOM   4076  N   VAL A 523     -29.358   0.113  30.019  1.00 93.05           N  
ATOM   4077  CA  VAL A 523     -29.373  -0.637  28.745  1.00 93.05           C  
ATOM   4078  C   VAL A 523     -30.383  -1.792  28.798  1.00 93.05           C  
ATOM   4079  CB  VAL A 523     -27.944  -1.127  28.409  1.00 93.05           C  
ATOM   4080  O   VAL A 523     -31.230  -1.906  27.909  1.00 93.05           O  
ATOM   4081  CG1 VAL A 523     -27.855  -2.174  27.295  1.00 93.05           C  
ATOM   4082  CG2 VAL A 523     -27.075   0.051  27.965  1.00 93.05           C  
ATOM   4083  N   LEU A 524     -30.362  -2.587  29.875  1.00 93.11           N  
ATOM   4084  CA  LEU A 524     -31.296  -3.701  30.080  1.00 93.11           C  
ATOM   4085  C   LEU A 524     -32.758  -3.240  30.207  1.00 93.11           C  
ATOM   4086  CB  LEU A 524     -30.879  -4.497  31.332  1.00 93.11           C  
ATOM   4087  O   LEU A 524     -33.641  -3.820  29.576  1.00 93.11           O  
ATOM   4088  CG  LEU A 524     -29.541  -5.252  31.225  1.00 93.11           C  
ATOM   4089  CD1 LEU A 524     -29.228  -5.914  32.567  1.00 93.11           C  
ATOM   4090  CD2 LEU A 524     -29.584  -6.341  30.152  1.00 93.11           C  
ATOM   4091  N   THR A 525     -33.029  -2.187  30.985  1.00 94.25           N  
ATOM   4092  CA  THR A 525     -34.401  -1.671  31.195  1.00 94.25           C  
ATOM   4093  C   THR A 525     -35.015  -1.033  29.948  1.00 94.25           C  
ATOM   4094  CB  THR A 525     -34.498  -0.678  32.364  1.00 94.25           C  
ATOM   4095  O   THR A 525     -36.236  -1.047  29.805  1.00 94.25           O  
ATOM   4096  CG2 THR A 525     -34.363  -1.368  33.720  1.00 94.25           C  
ATOM   4097  OG1 THR A 525     -33.498   0.305  32.307  1.00 94.25           O  
ATOM   4098  N   LEU A 526     -34.197  -0.532  29.018  1.00 91.23           N  
ATOM   4099  CA  LEU A 526     -34.639  -0.079  27.694  1.00 91.23           C  
ATOM   4100  C   LEU A 526     -34.810  -1.219  26.672  1.00 91.23           C  
ATOM   4101  CB  LEU A 526     -33.650   0.981  27.181  1.00 91.23           C  
ATOM   4102  O   LEU A 526     -35.234  -0.966  25.546  1.00 91.23           O  
ATOM   4103  CG  LEU A 526     -33.680   2.310  27.957  1.00 91.23           C  
ATOM   4104  CD1 LEU A 526     -32.579   3.208  27.406  1.00 91.23           C  
ATOM   4105  CD2 LEU A 526     -35.011   3.054  27.804  1.00 91.23           C  
ATOM   4106  N   GLY A 527     -34.480  -2.466  27.028  1.00 88.51           N  
ATOM   4107  CA  GLY A 527     -34.557  -3.617  26.121  1.00 88.51           C  
ATOM   4108  C   GLY A 527     -33.466  -3.652  25.042  1.00 88.51           C  
ATOM   4109  O   GLY A 527     -33.536  -4.474  24.125  1.00 88.51           O  
ATOM   4110  N   VAL A 528     -32.446  -2.792  25.140  1.00 88.36           N  
ATOM   4111  CA  VAL A 528     -31.284  -2.813  24.245  1.00 88.36           C  
ATOM   4112  C   VAL A 528     -30.404  -3.994  24.650  1.00 88.36           C  
ATOM   4113  CB  VAL A 528     -30.514  -1.478  24.290  1.00 88.36           C  
ATOM   4114  O   VAL A 528     -29.975  -4.094  25.796  1.00 88.36           O  
ATOM   4115  CG1 VAL A 528     -29.305  -1.498  23.343  1.00 88.36           C  
ATOM   4116  CG2 VAL A 528     -31.403  -0.299  23.875  1.00 88.36           C  
ATOM   4117  N   LYS A 529     -30.137  -4.920  23.724  1.00 88.67           N  
ATOM   4118  CA  LYS A 529     -29.358  -6.130  24.028  1.00 88.67           C  
ATOM   4119  C   LYS A 529     -27.871  -5.787  24.227  1.00 88.67           C  
ATOM   4120  CB  LYS A 529     -29.542  -7.189  22.932  1.00 88.67           C  
ATOM   4121  O   LYS A 529     -27.264  -5.267  23.286  1.00 88.67           O  
ATOM   4122  CG  LYS A 529     -30.976  -7.739  22.916  1.00 88.67           C  
ATOM   4123  CD  LYS A 529     -31.127  -8.844  21.866  1.00 88.67           C  
ATOM   4124  CE  LYS A 529     -32.562  -9.378  21.888  1.00 88.67           C  
ATOM   4125  NZ  LYS A 529     -32.761 -10.436  20.868  1.00 88.67           N  
ATOM   4126  N   PRO A 530     -27.261  -6.111  25.385  1.00 91.62           N  
ATOM   4127  CA  PRO A 530     -25.815  -6.031  25.558  1.00 91.62           C  
ATOM   4128  C   PRO A 530     -25.077  -6.919  24.555  1.00 91.62           C  
ATOM   4129  CB  PRO A 530     -25.529  -6.473  26.996  1.00 91.62           C  
ATOM   4130  O   PRO A 530     -25.588  -7.956  24.128  1.00 91.62           O  
ATOM   4131  CG  PRO A 530     -26.848  -6.220  27.719  1.00 91.62           C  
ATOM   4132  CD  PRO A 530     -27.875  -6.541  26.635  1.00 91.62           C  
ATOM   4133  N   ASN A 531     -23.852  -6.534  24.205  1.00 90.53           N  
ATOM   4134  CA  ASN A 531     -22.975  -7.328  23.348  1.00 90.53           C  
ATOM   4135  C   ASN A 531     -21.664  -7.685  24.075  1.00 90.53           C  
ATOM   4136  CB  ASN A 531     -22.810  -6.594  21.997  1.00 90.53           C  
ATOM   4137  O   ASN A 531     -21.405  -7.247  25.199  1.00 90.53           O  
ATOM   4138  CG  ASN A 531     -22.035  -5.291  22.077  1.00 90.53           C  
ATOM   4139  ND2 ASN A 531     -22.132  -4.441  21.084  1.00 90.53           N  
ATOM   4140  OD1 ASN A 531     -21.286  -5.041  23.003  1.00 90.53           O  
ATOM   4141  N   ALA A 532     -20.798  -8.463  23.420  1.00 90.02           N  
ATOM   4142  CA  ALA A 532     -19.511  -8.864  23.991  1.00 90.02           C  
ATOM   4143  C   ALA A 532     -18.610  -7.674  24.394  1.00 90.02           C  
ATOM   4144  CB  ALA A 532     -18.801  -9.767  22.975  1.00 90.02           C  
ATOM   4145  O   ALA A 532     -17.821  -7.801  25.335  1.00 90.02           O  
ATOM   4146  N   THR A 533     -18.720  -6.515  23.723  1.00 91.55           N  
ATOM   4147  CA  THR A 533     -17.963  -5.316  24.121  1.00 91.55           C  
ATOM   4148  C   THR A 533     -18.557  -4.658  25.367  1.00 91.55           C  
ATOM   4149  CB  THR A 533     -17.713  -4.302  22.984  1.00 91.55           C  
ATOM   4150  O   THR A 533     -17.781  -4.262  26.232  1.00 91.55           O  
ATOM   4151  CG2 THR A 533     -16.932  -4.919  21.825  1.00 91.55           C  
ATOM   4152  OG1 THR A 533     -18.870  -3.765  22.405  1.00 91.55           O  
ATOM   4153  N   THR A 534     -19.884  -4.655  25.549  1.00 93.74           N  
ATOM   4154  CA  THR A 534     -20.549  -4.193  26.785  1.00 93.74           C  
ATOM   4155  C   THR A 534     -20.031  -4.946  28.011  1.00 93.74           C  
ATOM   4156  CB  THR A 534     -22.078  -4.366  26.712  1.00 93.74           C  
ATOM   4157  O   THR A 534     -19.520  -4.327  28.946  1.00 93.74           O  
ATOM   4158  CG2 THR A 534     -22.791  -3.585  27.812  1.00 93.74           C  
ATOM   4159  OG1 THR A 534     -22.586  -3.907  25.485  1.00 93.74           O  
ATOM   4160  N   TYR A 535     -20.071  -6.284  27.978  1.00 94.87           N  
ATOM   4161  CA  TYR A 535     -19.563  -7.122  29.068  1.00 94.87           C  
ATOM   4162  C   TYR A 535     -18.064  -6.905  29.309  1.00 94.87           C  
ATOM   4163  CB  TYR A 535     -19.864  -8.599  28.775  1.00 94.87           C  
ATOM   4164  O   TYR A 535     -17.642  -6.704  30.447  1.00 94.87           O  
ATOM   4165  CG  TYR A 535     -21.314  -8.980  29.004  1.00 94.87           C  
ATOM   4166  CD1 TYR A 535     -21.788  -9.097  30.325  1.00 94.87           C  
ATOM   4167  CD2 TYR A 535     -22.192  -9.206  27.924  1.00 94.87           C  
ATOM   4168  CE1 TYR A 535     -23.136  -9.406  30.573  1.00 94.87           C  
ATOM   4169  CE2 TYR A 535     -23.544  -9.528  28.173  1.00 94.87           C  
ATOM   4170  OH  TYR A 535     -25.331  -9.884  29.750  1.00 94.87           O  
ATOM   4171  CZ  TYR A 535     -24.023  -9.619  29.500  1.00 94.87           C  
ATOM   4172  N   SER A 536     -17.240  -6.861  28.253  1.00 94.23           N  
ATOM   4173  CA  SER A 536     -15.798  -6.641  28.425  1.00 94.23           C  
ATOM   4174  C   SER A 536     -15.451  -5.256  28.988  1.00 94.23           C  
ATOM   4175  CB  SER A 536     -15.039  -6.865  27.116  1.00 94.23           C  
ATOM   4176  O   SER A 536     -14.421  -5.132  29.653  1.00 94.23           O  
ATOM   4177  OG  SER A 536     -13.645  -6.865  27.400  1.00 94.23           O  
ATOM   4178  N   LEU A 537     -16.263  -4.227  28.731  1.00 94.60           N  
ATOM   4179  CA  LEU A 537     -16.083  -2.888  29.299  1.00 94.60           C  
ATOM   4180  C   LEU A 537     -16.515  -2.830  30.771  1.00 94.60           C  
ATOM   4181  CB  LEU A 537     -16.860  -1.869  28.450  1.00 94.60           C  
ATOM   4182  O   LEU A 537     -15.841  -2.183  31.572  1.00 94.60           O  
ATOM   4183  CG  LEU A 537     -16.249  -1.587  27.068  1.00 94.60           C  
ATOM   4184  CD1 LEU A 537     -17.263  -0.814  26.231  1.00 94.60           C  
ATOM   4185  CD2 LEU A 537     -14.965  -0.760  27.165  1.00 94.60           C  
ATOM   4186  N   LEU A 538     -17.573  -3.554  31.150  1.00 95.16           N  
ATOM   4187  CA  LEU A 538     -17.994  -3.687  32.548  1.00 95.16           C  
ATOM   4188  C   LEU A 538     -16.936  -4.443  33.376  1.00 95.16           C  
ATOM   4189  CB  LEU A 538     -19.385  -4.352  32.574  1.00 95.16           C  
ATOM   4190  O   LEU A 538     -16.561  -3.999  34.462  1.00 95.16           O  
ATOM   4191  CG  LEU A 538     -20.120  -4.213  33.922  1.00 95.16           C  
ATOM   4192  CD1 LEU A 538     -20.622  -2.783  34.143  1.00 95.16           C  
ATOM   4193  CD2 LEU A 538     -21.339  -5.130  33.955  1.00 95.16           C  
ATOM   4194  N   VAL A 539     -16.347  -5.510  32.819  1.00 95.39           N  
ATOM   4195  CA  VAL A 539     -15.166  -6.181  33.395  1.00 95.39           C  
ATOM   4196  C   VAL A 539     -14.005  -5.198  33.571  1.00 95.39           C  
ATOM   4197  CB  VAL A 539     -14.729  -7.382  32.530  1.00 95.39           C  
ATOM   4198  O   VAL A 539     -13.434  -5.115  34.658  1.00 95.39           O  
ATOM   4199  CG1 VAL A 539     -13.397  -7.994  32.989  1.00 95.39           C  
ATOM   4200  CG2 VAL A 539     -15.771  -8.499  32.575  1.00 95.39           C  
ATOM   4201  N   ASP A 540     -13.661  -4.419  32.539  1.00 94.16           N  
ATOM   4202  CA  ASP A 540     -12.589  -3.418  32.627  1.00 94.16           C  
ATOM   4203  C   ASP A 540     -12.856  -2.363  33.720  1.00 94.16           C  
ATOM   4204  CB  ASP A 540     -12.354  -2.748  31.258  1.00 94.16           C  
ATOM   4205  O   ASP A 540     -11.916  -1.964  34.412  1.00 94.16           O  
ATOM   4206  CG  ASP A 540     -11.453  -3.540  30.302  1.00 94.16           C  
ATOM   4207  OD1 ASP A 540     -10.667  -4.416  30.729  1.00 94.16           O  
ATOM   4208  OD2 ASP A 540     -11.372  -3.205  29.099  1.00 94.16           O  
ATOM   4209  N   ALA A 541     -14.116  -1.966  33.941  1.00 94.66           N  
ATOM   4210  CA  ALA A 541     -14.511  -1.062  35.022  1.00 94.66           C  
ATOM   4211  C   ALA A 541     -14.230  -1.663  36.415  1.00 94.66           C  
ATOM   4212  CB  ALA A 541     -15.990  -0.683  34.840  1.00 94.66           C  
ATOM   4213  O   ALA A 541     -13.541  -1.039  37.229  1.00 94.66           O  
ATOM   4214  N   HIS A 542     -14.682  -2.894  36.688  1.00 94.34           N  
ATOM   4215  CA  HIS A 542     -14.392  -3.582  37.957  1.00 94.34           C  
ATOM   4216  C   HIS A 542     -12.882  -3.782  38.171  1.00 94.34           C  
ATOM   4217  CB  HIS A 542     -15.145  -4.918  38.016  1.00 94.34           C  
ATOM   4218  O   HIS A 542     -12.353  -3.529  39.258  1.00 94.34           O  
ATOM   4219  CG  HIS A 542     -16.619  -4.744  38.274  1.00 94.34           C  
ATOM   4220  CD2 HIS A 542     -17.636  -4.916  37.375  1.00 94.34           C  
ATOM   4221  ND1 HIS A 542     -17.195  -4.399  39.478  1.00 94.34           N  
ATOM   4222  CE1 HIS A 542     -18.526  -4.354  39.300  1.00 94.34           C  
ATOM   4223  NE2 HIS A 542     -18.837  -4.656  38.034  1.00 94.34           N  
ATOM   4224  N   LEU A 543     -12.145  -4.126  37.110  1.00 92.97           N  
ATOM   4225  CA  LEU A 543     -10.687  -4.244  37.155  1.00 92.97           C  
ATOM   4226  C   LEU A 543      -9.971  -2.906  37.386  1.00 92.97           C  
ATOM   4227  CB  LEU A 543     -10.179  -4.889  35.858  1.00 92.97           C  
ATOM   4228  O   LEU A 543      -8.873  -2.910  37.957  1.00 92.97           O  
ATOM   4229  CG  LEU A 543     -10.592  -6.356  35.647  1.00 92.97           C  
ATOM   4230  CD1 LEU A 543      -9.985  -6.811  34.321  1.00 92.97           C  
ATOM   4231  CD2 LEU A 543     -10.084  -7.272  36.760  1.00 92.97           C  
ATOM   4232  N   ALA A 544     -10.548  -1.771  36.984  1.00 90.51           N  
ATOM   4233  CA  ALA A 544     -10.029  -0.439  37.292  1.00 90.51           C  
ATOM   4234  C   ALA A 544     -10.203  -0.090  38.783  1.00 90.51           C  
ATOM   4235  CB  ALA A 544     -10.700   0.586  36.370  1.00 90.51           C  
ATOM   4236  O   ALA A 544      -9.292   0.494  39.382  1.00 90.51           O  
ATOM   4237  N   ASN A 545     -11.310  -0.530  39.394  1.00 90.23           N  
ATOM   4238  CA  ASN A 545     -11.606  -0.372  40.823  1.00 90.23           C  
ATOM   4239  C   ASN A 545     -11.027  -1.490  41.725  1.00 90.23           C  
ATOM   4240  CB  ASN A 545     -13.121  -0.165  40.997  1.00 90.23           C  
ATOM   4241  O   ASN A 545     -11.308  -1.546  42.915  1.00 90.23           O  
ATOM   4242  CG  ASN A 545     -13.471   0.586  42.273  1.00 90.23           C  
ATOM   4243  ND2 ASN A 545     -14.715   0.551  42.684  1.00 90.23           N  
ATOM   4244  OD1 ASN A 545     -12.651   1.267  42.870  1.00 90.23           O  
ATOM   4245  N   LYS A 546     -10.153  -2.342  41.167  1.00 91.02           N  
ATOM   4246  CA  LYS A 546      -9.446  -3.443  41.849  1.00 91.02           C  
ATOM   4247  C   LYS A 546     -10.316  -4.598  42.375  1.00 91.02           C  
ATOM   4248  CB  LYS A 546      -8.543  -2.944  42.990  1.00 91.02           C  
ATOM   4249  O   LYS A 546      -9.858  -5.322  43.252  1.00 91.02           O  
ATOM   4250  CG  LYS A 546      -7.595  -1.768  42.735  1.00 91.02           C  
ATOM   4251  CD  LYS A 546      -6.854  -1.587  44.066  1.00 91.02           C  
ATOM   4252  CE  LYS A 546      -5.656  -0.650  44.036  1.00 91.02           C  
ATOM   4253  NZ  LYS A 546      -4.862  -0.907  45.261  1.00 91.02           N  
ATOM   4254  N   ASP A 547     -11.501  -4.827  41.820  1.00 90.39           N  
ATOM   4255  CA  ASP A 547     -12.355  -5.951  42.225  1.00 90.39           C  
ATOM   4256  C   ASP A 547     -12.288  -7.106  41.202  1.00 90.39           C  
ATOM   4257  CB  ASP A 547     -13.780  -5.444  42.471  1.00 90.39           C  
ATOM   4258  O   ASP A 547     -13.002  -7.080  40.194  1.00 90.39           O  
ATOM   4259  CG  ASP A 547     -14.667  -6.506  43.129  1.00 90.39           C  
ATOM   4260  OD1 ASP A 547     -14.290  -7.705  43.121  1.00 90.39           O  
ATOM   4261  OD2 ASP A 547     -15.744  -6.103  43.609  1.00 90.39           O  
ATOM   4262  N   PRO A 548     -11.414  -8.117  41.398  1.00 92.23           N  
ATOM   4263  CA  PRO A 548     -11.362  -9.285  40.522  1.00 92.23           C  
ATOM   4264  C   PRO A 548     -12.561 -10.229  40.700  1.00 92.23           C  
ATOM   4265  CB  PRO A 548     -10.050  -9.993  40.871  1.00 92.23           C  
ATOM   4266  O   PRO A 548     -12.885 -10.948  39.755  1.00 92.23           O  
ATOM   4267  CG  PRO A 548      -9.862  -9.659  42.349  1.00 92.23           C  
ATOM   4268  CD  PRO A 548     -10.406  -8.236  42.445  1.00 92.23           C  
ATOM   4269  N   LYS A 549     -13.231 -10.233  41.864  1.00 93.18           N  
ATOM   4270  CA  LYS A 549     -14.338 -11.157  42.159  1.00 93.18           C  
ATOM   4271  C   LYS A 549     -15.608 -10.722  41.434  1.00 93.18           C  
ATOM   4272  CB  LYS A 549     -14.542 -11.321  43.683  1.00 93.18           C  
ATOM   4273  O   LYS A 549     -16.210 -11.537  40.738  1.00 93.18           O  
ATOM   4274  CG  LYS A 549     -13.335 -12.042  44.306  1.00 93.18           C  
ATOM   4275  CD  LYS A 549     -13.489 -12.525  45.761  1.00 93.18           C  
ATOM   4276  CE  LYS A 549     -12.170 -13.245  46.114  1.00 93.18           C  
ATOM   4277  NZ  LYS A 549     -12.209 -14.132  47.307  1.00 93.18           N  
ATOM   4278  N   ALA A 550     -15.949  -9.433  41.488  1.00 93.46           N  
ATOM   4279  CA  ALA A 550     -17.021  -8.877  40.662  1.00 93.46           C  
ATOM   4280  C   ALA A 550     -16.696  -8.987  39.163  1.00 93.46           C  
ATOM   4281  CB  ALA A 550     -17.279  -7.429  41.077  1.00 93.46           C  
ATOM   4282  O   ALA A 550     -17.544  -9.410  38.382  1.00 93.46           O  
ATOM   4283  N   ALA A 551     -15.450  -8.709  38.756  1.00 94.63           N  
ATOM   4284  CA  ALA A 551     -15.024  -8.873  37.364  1.00 94.63           C  
ATOM   4285  C   ALA A 551     -15.203 -10.314  36.838  1.00 94.63           C  
ATOM   4286  CB  ALA A 551     -13.563  -8.425  37.248  1.00 94.63           C  
ATOM   4287  O   ALA A 551     -15.516 -10.493  35.664  1.00 94.63           O  
ATOM   4288  N   LEU A 552     -15.028 -11.334  37.687  1.00 94.80           N  
ATOM   4289  CA  LEU A 552     -15.304 -12.730  37.337  1.00 94.80           C  
ATOM   4290  C   LEU A 552     -16.797 -13.051  37.278  1.00 94.80           C  
ATOM   4291  CB  LEU A 552     -14.589 -13.664  38.323  1.00 94.80           C  
ATOM   4292  O   LEU A 552     -17.200 -13.748  36.356  1.00 94.80           O  
ATOM   4293  CG  LEU A 552     -13.117 -13.881  37.956  1.00 94.80           C  
ATOM   4294  CD1 LEU A 552     -12.398 -14.534  39.128  1.00 94.80           C  
ATOM   4295  CD2 LEU A 552     -12.971 -14.799  36.736  1.00 94.80           C  
ATOM   4296  N   ALA A 553     -17.614 -12.517  38.189  1.00 95.28           N  
ATOM   4297  CA  ALA A 553     -19.068 -12.695  38.134  1.00 95.28           C  
ATOM   4298  C   ALA A 553     -19.666 -12.144  36.824  1.00 95.28           C  
ATOM   4299  CB  ALA A 553     -19.687 -12.034  39.371  1.00 95.28           C  
ATOM   4300  O   ALA A 553     -20.501 -12.797  36.207  1.00 95.28           O  
ATOM   4301  N   ILE A 554     -19.165 -11.000  36.338  1.00 95.32           N  
ATOM   4302  CA  ILE A 554     -19.542 -10.455  35.022  1.00 95.32           C  
ATOM   4303  C   ILE A 554     -19.048 -11.337  33.859  1.00 95.32           C  
ATOM   4304  CB  ILE A 554     -19.038  -8.996  34.892  1.00 95.32           C  
ATOM   4305  O   ILE A 554     -19.681 -11.373  32.808  1.00 95.32           O  
ATOM   4306  CG1 ILE A 554     -19.617  -8.046  35.969  1.00 95.32           C  
ATOM   4307  CG2 ILE A 554     -19.334  -8.400  33.505  1.00 95.32           C  
ATOM   4308  CD1 ILE A 554     -21.142  -8.086  36.153  1.00 95.32           C  
ATOM   4309  N   ILE A 555     -17.938 -12.069  34.014  1.00 95.14           N  
ATOM   4310  CA  ILE A 555     -17.487 -13.039  32.998  1.00 95.14           C  
ATOM   4311  C   ILE A 555     -18.368 -14.289  32.994  1.00 95.14           C  
ATOM   4312  CB  ILE A 555     -15.989 -13.380  33.154  1.00 95.14           C  
ATOM   4313  O   ILE A 555     -18.640 -14.807  31.915  1.00 95.14           O  
ATOM   4314  CG1 ILE A 555     -15.167 -12.147  32.731  1.00 95.14           C  
ATOM   4315  CG2 ILE A 555     -15.581 -14.595  32.295  1.00 95.14           C  
ATOM   4316  CD1 ILE A 555     -13.697 -12.210  33.139  1.00 95.14           C  
ATOM   4317  N   ASP A 556     -18.834 -14.753  34.153  1.00 94.97           N  
ATOM   4318  CA  ASP A 556     -19.816 -15.838  34.210  1.00 94.97           C  
ATOM   4319  C   ASP A 556     -21.125 -15.395  33.524  1.00 94.97           C  
ATOM   4320  CB  ASP A 556     -20.073 -16.287  35.655  1.00 94.97           C  
ATOM   4321  O   ASP A 556     -21.582 -16.070  32.608  1.00 94.97           O  
ATOM   4322  CG  ASP A 556     -18.840 -16.716  36.462  1.00 94.97           C  
ATOM   4323  OD1 ASP A 556     -17.919 -17.411  35.968  1.00 94.97           O  
ATOM   4324  OD2 ASP A 556     -18.825 -16.420  37.680  1.00 94.97           O  
ATOM   4325  N   GLU A 557     -21.648 -14.203  33.850  1.00 94.80           N  
ATOM   4326  CA  GLU A 557     -22.840 -13.629  33.197  1.00 94.80           C  
ATOM   4327  C   GLU A 557     -22.650 -13.468  31.676  1.00 94.80           C  
ATOM   4328  CB  GLU A 557     -23.176 -12.266  33.837  1.00 94.80           C  
ATOM   4329  O   GLU A 557     -23.548 -13.767  30.892  1.00 94.80           O  
ATOM   4330  CG  GLU A 557     -24.589 -11.780  33.466  1.00 94.80           C  
ATOM   4331  CD  GLU A 557     -24.838 -10.295  33.776  1.00 94.80           C  
ATOM   4332  OE1 GLU A 557     -25.634  -9.688  33.018  1.00 94.80           O  
ATOM   4333  OE2 GLU A 557     -24.205  -9.747  34.707  1.00 94.80           O  
ATOM   4334  N   MET A 558     -21.458 -13.051  31.236  1.00 94.55           N  
ATOM   4335  CA  MET A 558     -21.095 -12.965  29.819  1.00 94.55           C  
ATOM   4336  C   MET A 558     -21.156 -14.336  29.121  1.00 94.55           C  
ATOM   4337  CB  MET A 558     -19.689 -12.349  29.715  1.00 94.55           C  
ATOM   4338  O   MET A 558     -21.607 -14.414  27.975  1.00 94.55           O  
ATOM   4339  CG  MET A 558     -19.196 -12.219  28.275  1.00 94.55           C  
ATOM   4340  SD  MET A 558     -17.507 -11.586  28.073  1.00 94.55           S  
ATOM   4341  CE  MET A 558     -17.416 -11.779  26.277  1.00 94.55           C  
ATOM   4342  N   VAL A 559     -20.707 -15.402  29.792  1.00 94.55           N  
ATOM   4343  CA  VAL A 559     -20.743 -16.781  29.276  1.00 94.55           C  
ATOM   4344  C   VAL A 559     -22.172 -17.324  29.260  1.00 94.55           C  
ATOM   4345  CB  VAL A 559     -19.788 -17.690  30.079  1.00 94.55           C  
ATOM   4346  O   VAL A 559     -22.569 -17.921  28.258  1.00 94.55           O  
ATOM   4347  CG1 VAL A 559     -19.949 -19.183  29.751  1.00 94.55           C  
ATOM   4348  CG2 VAL A 559     -18.329 -17.332  29.760  1.00 94.55           C  
ATOM   4349  N   ASP A 560     -22.961 -17.062  30.303  1.00 94.08           N  
ATOM   4350  CA  ASP A 560     -24.377 -17.441  30.391  1.00 94.08           C  
ATOM   4351  C   ASP A 560     -25.231 -16.716  29.332  1.00 94.08           C  
ATOM   4352  CB  ASP A 560     -24.902 -17.151  31.810  1.00 94.08           C  
ATOM   4353  O   ASP A 560     -26.136 -17.306  28.740  1.00 94.08           O  
ATOM   4354  CG  ASP A 560     -24.357 -18.091  32.898  1.00 94.08           C  
ATOM   4355  OD1 ASP A 560     -23.875 -19.197  32.551  1.00 94.08           O  
ATOM   4356  OD2 ASP A 560     -24.501 -17.728  34.087  1.00 94.08           O  
ATOM   4357  N   ALA A 561     -24.885 -15.466  29.002  1.00 91.80           N  
ATOM   4358  CA  ALA A 561     -25.444 -14.710  27.878  1.00 91.80           C  
ATOM   4359  C   ALA A 561     -24.968 -15.206  26.490  1.00 91.80           C  
ATOM   4360  CB  ALA A 561     -25.134 -13.224  28.100  1.00 91.80           C  
ATOM   4361  O   ALA A 561     -25.389 -14.669  25.463  1.00 91.80           O  
ATOM   4362  N   GLY A 562     -24.105 -16.228  26.434  1.00 91.88           N  
ATOM   4363  CA  GLY A 562     -23.639 -16.874  25.204  1.00 91.88           C  
ATOM   4364  C   GLY A 562     -22.402 -16.245  24.552  1.00 91.88           C  
ATOM   4365  O   GLY A 562     -22.040 -16.637  23.440  1.00 91.88           O  
ATOM   4366  N   PHE A 563     -21.726 -15.294  25.204  1.00 92.57           N  
ATOM   4367  CA  PHE A 563     -20.532 -14.638  24.665  1.00 92.57           C  
ATOM   4368  C   PHE A 563     -19.233 -15.273  25.188  1.00 92.57           C  
ATOM   4369  CB  PHE A 563     -20.569 -13.132  24.954  1.00 92.57           C  
ATOM   4370  O   PHE A 563     -19.054 -15.514  26.379  1.00 92.57           O  
ATOM   4371  CG  PHE A 563     -21.755 -12.384  24.378  1.00 92.57           C  
ATOM   4372  CD1 PHE A 563     -21.829 -12.130  22.995  1.00 92.57           C  
ATOM   4373  CD2 PHE A 563     -22.783 -11.931  25.227  1.00 92.57           C  
ATOM   4374  CE1 PHE A 563     -22.919 -11.419  22.463  1.00 92.57           C  
ATOM   4375  CE2 PHE A 563     -23.876 -11.226  24.693  1.00 92.57           C  
ATOM   4376  CZ  PHE A 563     -23.944 -10.968  23.314  1.00 92.57           C  
ATOM   4377  N   THR A 564     -18.256 -15.490  24.304  1.00 91.15           N  
ATOM   4378  CA  THR A 564     -16.948 -16.042  24.696  1.00 91.15           C  
ATOM   4379  C   THR A 564     -16.015 -14.946  25.237  1.00 91.15           C  
ATOM   4380  CB  THR A 564     -16.264 -16.760  23.526  1.00 91.15           C  
ATOM   4381  O   THR A 564     -15.711 -14.009  24.487  1.00 91.15           O  
ATOM   4382  CG2 THR A 564     -17.060 -17.971  23.041  1.00 91.15           C  
ATOM   4383  OG1 THR A 564     -16.106 -15.880  22.435  1.00 91.15           O  
ATOM   4384  N   PRO A 565     -15.500 -15.036  26.479  1.00 91.97           N  
ATOM   4385  CA  PRO A 565     -14.614 -14.022  27.046  1.00 91.97           C  
ATOM   4386  C   PRO A 565     -13.291 -13.956  26.282  1.00 91.97           C  
ATOM   4387  CB  PRO A 565     -14.422 -14.407  28.517  1.00 91.97           C  
ATOM   4388  O   PRO A 565     -12.634 -14.972  26.057  1.00 91.97           O  
ATOM   4389  CG  PRO A 565     -14.665 -15.916  28.529  1.00 91.97           C  
ATOM   4390  CD  PRO A 565     -15.734 -16.091  27.452  1.00 91.97           C  
ATOM   4391  N   SER A 566     -12.864 -12.751  25.891  1.00 90.46           N  
ATOM   4392  CA  SER A 566     -11.640 -12.614  25.098  1.00 90.46           C  
ATOM   4393  C   SER A 566     -10.402 -13.045  25.893  1.00 90.46           C  
ATOM   4394  CB  SER A 566     -11.477 -11.209  24.497  1.00 90.46           C  
ATOM   4395  O   SER A 566     -10.289 -12.821  27.106  1.00 90.46           O  
ATOM   4396  OG  SER A 566     -10.670 -10.369  25.304  1.00 90.46           O  
ATOM   4397  N   LYS A 567      -9.410 -13.600  25.190  1.00 88.89           N  
ATOM   4398  CA  LYS A 567      -8.140 -14.012  25.798  1.00 88.89           C  
ATOM   4399  C   LYS A 567      -7.440 -12.869  26.539  1.00 88.89           C  
ATOM   4400  CB  LYS A 567      -7.246 -14.615  24.709  1.00 88.89           C  
ATOM   4401  O   LYS A 567      -6.797 -13.109  27.562  1.00 88.89           O  
ATOM   4402  CG  LYS A 567      -5.932 -15.105  25.321  1.00 88.89           C  
ATOM   4403  CD  LYS A 567      -5.100 -15.894  24.318  1.00 88.89           C  
ATOM   4404  CE  LYS A 567      -3.877 -16.382  25.088  1.00 88.89           C  
ATOM   4405  NZ  LYS A 567      -3.036 -17.272  24.266  1.00 88.89           N  
ATOM   4406  N   ASP A 568      -7.536 -11.638  26.040  1.00 89.59           N  
ATOM   4407  CA  ASP A 568      -6.945 -10.483  26.716  1.00 89.59           C  
ATOM   4408  C   ASP A 568      -7.790  -9.999  27.903  1.00 89.59           C  
ATOM   4409  CB  ASP A 568      -6.593  -9.372  25.714  1.00 89.59           C  
ATOM   4410  O   ASP A 568      -7.201  -9.602  28.906  1.00 89.59           O  
ATOM   4411  CG  ASP A 568      -5.149  -9.451  25.174  1.00 89.59           C  
ATOM   4412  OD1 ASP A 568      -4.341 -10.331  25.598  1.00 89.59           O  
ATOM   4413  OD2 ASP A 568      -4.815  -8.574  24.356  1.00 89.59           O  
ATOM   4414  N   THR A 569      -9.120 -10.139  27.874  1.00 91.61           N  
ATOM   4415  CA  THR A 569      -9.993  -9.904  29.042  1.00 91.61           C  
ATOM   4416  C   THR A 569      -9.570 -10.810  30.203  1.00 91.61           C  
ATOM   4417  CB  THR A 569     -11.485 -10.096  28.696  1.00 91.61           C  
ATOM   4418  O   THR A 569      -9.190 -10.309  31.262  1.00 91.61           O  
ATOM   4419  CG2 THR A 569     -12.412  -9.621  29.808  1.00 91.61           C  
ATOM   4420  OG1 THR A 569     -11.814  -9.351  27.541  1.00 91.61           O  
ATOM   4421  N   LEU A 570      -9.465 -12.128  29.977  1.00 92.82           N  
ATOM   4422  CA  LEU A 570      -8.982 -13.075  30.995  1.00 92.82           C  
ATOM   4423  C   LEU A 570      -7.571 -12.729  31.501  1.00 92.82           C  
ATOM   4424  CB  LEU A 570      -8.999 -14.507  30.427  1.00 92.82           C  
ATOM   4425  O   LEU A 570      -7.276 -12.864  32.686  1.00 92.82           O  
ATOM   4426  CG  LEU A 570     -10.393 -15.078  30.105  1.00 92.82           C  
ATOM   4427  CD1 LEU A 570     -10.218 -16.459  29.480  1.00 92.82           C  
ATOM   4428  CD2 LEU A 570     -11.271 -15.228  31.345  1.00 92.82           C  
ATOM   4429  N   ARG A 571      -6.673 -12.238  30.636  1.00 91.34           N  
ATOM   4430  CA  ARG A 571      -5.321 -11.815  31.052  1.00 91.34           C  
ATOM   4431  C   ARG A 571      -5.318 -10.557  31.905  1.00 91.34           C  
ATOM   4432  CB  ARG A 571      -4.454 -11.551  29.831  1.00 91.34           C  
ATOM   4433  O   ARG A 571      -4.458 -10.451  32.779  1.00 91.34           O  
ATOM   4434  CG  ARG A 571      -4.004 -12.837  29.146  1.00 91.34           C  
ATOM   4435  CD  ARG A 571      -3.578 -12.438  27.742  1.00 91.34           C  
ATOM   4436  NE  ARG A 571      -2.526 -13.302  27.199  1.00 91.34           N  
ATOM   4437  NH1 ARG A 571      -1.819 -11.682  25.748  1.00 91.34           N  
ATOM   4438  NH2 ARG A 571      -0.641 -13.594  25.968  1.00 91.34           N  
ATOM   4439  CZ  ARG A 571      -1.668 -12.858  26.305  1.00 91.34           C  
ATOM   4440  N   LYS A 572      -6.213  -9.600  31.643  1.00 91.96           N  
ATOM   4441  CA  LYS A 572      -6.378  -8.409  32.486  1.00 91.96           C  
ATOM   4442  C   LYS A 572      -6.856  -8.817  33.880  1.00 91.96           C  
ATOM   4443  CB  LYS A 572      -7.368  -7.422  31.857  1.00 91.96           C  
ATOM   4444  O   LYS A 572      -6.235  -8.384  34.849  1.00 91.96           O  
ATOM   4445  CG  LYS A 572      -6.912  -6.721  30.564  1.00 91.96           C  
ATOM   4446  CD  LYS A 572      -8.134  -5.949  30.051  1.00 91.96           C  
ATOM   4447  CE  LYS A 572      -7.972  -5.187  28.735  1.00 91.96           C  
ATOM   4448  NZ  LYS A 572      -9.294  -4.659  28.315  1.00 91.96           N  
ATOM   4449  N   VAL A 573      -7.851  -9.709  33.971  1.00 93.51           N  
ATOM   4450  CA  VAL A 573      -8.317 -10.271  35.253  1.00 93.51           C  
ATOM   4451  C   VAL A 573      -7.174 -10.990  35.963  1.00 93.51           C  
ATOM   4452  CB  VAL A 573      -9.527 -11.211  35.100  1.00 93.51           C  
ATOM   4453  O   VAL A 573      -6.830 -10.599  37.072  1.00 93.51           O  
ATOM   4454  CG1 VAL A 573     -10.059 -11.661  36.465  1.00 93.51           C  
ATOM   4455  CG2 VAL A 573     -10.710 -10.555  34.389  1.00 93.51           C  
ATOM   4456  N   ARG A 574      -6.476 -11.924  35.299  1.00 90.75           N  
ATOM   4457  CA  ARG A 574      -5.339 -12.648  35.898  1.00 90.75           C  
ATOM   4458  C   ARG A 574      -4.272 -11.706  36.463  1.00 90.75           C  
ATOM   4459  CB  ARG A 574      -4.722 -13.626  34.878  1.00 90.75           C  
ATOM   4460  O   ARG A 574      -3.832 -11.848  37.597  1.00 90.75           O  
ATOM   4461  CG  ARG A 574      -4.165 -14.834  35.637  1.00 90.75           C  
ATOM   4462  CD  ARG A 574      -3.597 -15.955  34.769  1.00 90.75           C  
ATOM   4463  NE  ARG A 574      -2.421 -15.518  33.990  1.00 90.75           N  
ATOM   4464  NH1 ARG A 574      -1.775 -17.611  33.309  1.00 90.75           N  
ATOM   4465  NH2 ARG A 574      -0.616 -15.821  32.644  1.00 90.75           N  
ATOM   4466  CZ  ARG A 574      -1.613 -16.319  33.322  1.00 90.75           C  
ATOM   4467  N   ARG A 575      -3.891 -10.677  35.692  1.00 90.00           N  
ATOM   4468  CA  ARG A 575      -2.944  -9.632  36.131  1.00 90.00           C  
ATOM   4469  C   ARG A 575      -3.447  -8.826  37.332  1.00 90.00           C  
ATOM   4470  CB  ARG A 575      -2.657  -8.663  34.977  1.00 90.00           C  
ATOM   4471  O   ARG A 575      -2.611  -8.288  38.054  1.00 90.00           O  
ATOM   4472  CG  ARG A 575      -1.711  -9.219  33.905  1.00 90.00           C  
ATOM   4473  CD  ARG A 575      -1.732  -8.247  32.720  1.00 90.00           C  
ATOM   4474  NE  ARG A 575      -0.784  -8.621  31.653  1.00 90.00           N  
ATOM   4475  NH1 ARG A 575      -1.471  -7.047  30.123  1.00 90.00           N  
ATOM   4476  NH2 ARG A 575       0.199  -8.421  29.603  1.00 90.00           N  
ATOM   4477  CZ  ARG A 575      -0.692  -8.033  30.471  1.00 90.00           C  
ATOM   4478  N   ARG A 576      -4.763  -8.694  37.529  1.00 90.86           N  
ATOM   4479  CA  ARG A 576      -5.353  -8.084  38.728  1.00 90.86           C  
ATOM   4480  C   ARG A 576      -5.321  -9.058  39.905  1.00 90.86           C  
ATOM   4481  CB  ARG A 576      -6.770  -7.563  38.426  1.00 90.86           C  
ATOM   4482  O   ARG A 576      -4.813  -8.666  40.948  1.00 90.86           O  
ATOM   4483  CG  ARG A 576      -7.471  -6.906  39.630  1.00 90.86           C  
ATOM   4484  CD  ARG A 576      -6.731  -5.692  40.202  1.00 90.86           C  
ATOM   4485  NE  ARG A 576      -6.757  -4.541  39.281  1.00 90.86           N  
ATOM   4486  NH1 ARG A 576      -5.121  -3.308  40.322  1.00 90.86           N  
ATOM   4487  NH2 ARG A 576      -6.225  -2.467  38.568  1.00 90.86           N  
ATOM   4488  CZ  ARG A 576      -6.026  -3.452  39.395  1.00 90.86           C  
ATOM   4489  N   CYS A 577      -5.737 -10.313  39.724  1.00 90.03           N  
ATOM   4490  CA  CYS A 577      -5.663 -11.363  40.750  1.00 90.03           C  
ATOM   4491  C   CYS A 577      -4.245 -11.486  41.328  1.00 90.03           C  
ATOM   4492  CB  CYS A 577      -6.124 -12.698  40.144  1.00 90.03           C  
ATOM   4493  O   CYS A 577      -4.062 -11.376  42.537  1.00 90.03           O  
ATOM   4494  SG  CYS A 577      -7.802 -12.536  39.479  1.00 90.03           S  
ATOM   4495  N   SER A 578      -3.219 -11.558  40.469  1.00 87.98           N  
ATOM   4496  CA  SER A 578      -1.812 -11.607  40.902  1.00 87.98           C  
ATOM   4497  C   SER A 578      -1.309 -10.335  41.611  1.00 87.98           C  
ATOM   4498  CB  SER A 578      -0.871 -11.850  39.714  1.00 87.98           C  
ATOM   4499  O   SER A 578      -0.248 -10.376  42.225  1.00 87.98           O  
ATOM   4500  OG  SER A 578      -1.295 -12.862  38.819  1.00 87.98           O  
ATOM   4501  N   ARG A 579      -2.001  -9.191  41.486  1.00 89.17           N  
ATOM   4502  CA  ARG A 579      -1.634  -7.918  42.143  1.00 89.17           C  
ATOM   4503  C   ARG A 579      -2.297  -7.739  43.500  1.00 89.17           C  
ATOM   4504  CB  ARG A 579      -1.995  -6.722  41.253  1.00 89.17           C  
ATOM   4505  O   ARG A 579      -1.668  -7.180  44.388  1.00 89.17           O  
ATOM   4506  CG  ARG A 579      -0.937  -6.459  40.180  1.00 89.17           C  
ATOM   4507  CD  ARG A 579      -1.447  -5.351  39.255  1.00 89.17           C  
ATOM   4508  NE  ARG A 579      -0.401  -4.902  38.319  1.00 89.17           N  
ATOM   4509  NH1 ARG A 579      -1.676  -3.373  37.184  1.00 89.17           N  
ATOM   4510  NH2 ARG A 579       0.493  -3.582  36.693  1.00 89.17           N  
ATOM   4511  CZ  ARG A 579      -0.532  -3.960  37.404  1.00 89.17           C  
ATOM   4512  N   GLU A 580      -3.541  -8.188  43.641  1.00 89.60           N  
ATOM   4513  CA  GLU A 580      -4.274  -8.137  44.912  1.00 89.60           C  
ATOM   4514  C   GLU A 580      -4.112  -9.447  45.731  1.00 89.60           C  
ATOM   4515  CB  GLU A 580      -5.750  -7.743  44.680  1.00 89.60           C  
ATOM   4516  O   GLU A 580      -4.693  -9.577  46.802  1.00 89.60           O  
ATOM   4517  CG  GLU A 580      -6.057  -6.638  43.636  1.00 89.60           C  
ATOM   4518  CD  GLU A 580      -5.391  -5.249  43.796  1.00 89.60           C  
ATOM   4519  OE1 GLU A 580      -5.119  -4.614  42.736  1.00 89.60           O  
ATOM   4520  OE2 GLU A 580      -5.210  -4.732  44.921  1.00 89.60           O  
ATOM   4521  N   SER A 581      -3.302 -10.403  45.245  1.00 88.23           N  
ATOM   4522  CA  SER A 581      -3.036 -11.728  45.846  1.00 88.23           C  
ATOM   4523  C   SER A 581      -4.276 -12.618  46.029  1.00 88.23           C  
ATOM   4524  CB  SER A 581      -2.208 -11.606  47.130  1.00 88.23           C  
ATOM   4525  O   SER A 581      -4.345 -13.427  46.952  1.00 88.23           O  
ATOM   4526  OG  SER A 581      -0.983 -10.940  46.872  1.00 88.23           O  
ATOM   4527  N   ASP A 582      -5.251 -12.489  45.128  1.00 89.12           N  
ATOM   4528  CA  ASP A 582      -6.487 -13.278  45.131  1.00 89.12           C  
ATOM   4529  C   ASP A 582      -6.309 -14.571  44.318  1.00 89.12           C  
ATOM   4530  CB  ASP A 582      -7.638 -12.398  44.629  1.00 89.12           C  
ATOM   4531  O   ASP A 582      -6.491 -14.592  43.096  1.00 89.12           O  
ATOM   4532  CG  ASP A 582      -9.007 -13.076  44.725  1.00 89.12           C  
ATOM   4533  OD1 ASP A 582      -9.115 -14.252  45.128  1.00 89.12           O  
ATOM   4534  OD2 ASP A 582      -9.993 -12.409  44.347  1.00 89.12           O  
ATOM   4535  N   PHE A 583      -5.894 -15.638  45.004  1.00 87.05           N  
ATOM   4536  CA  PHE A 583      -5.625 -16.944  44.397  1.00 87.05           C  
ATOM   4537  C   PHE A 583      -6.898 -17.676  43.949  1.00 87.05           C  
ATOM   4538  CB  PHE A 583      -4.809 -17.808  45.370  1.00 87.05           C  
ATOM   4539  O   PHE A 583      -6.865 -18.320  42.902  1.00 87.05           O  
ATOM   4540  CG  PHE A 583      -3.458 -17.222  45.742  1.00 87.05           C  
ATOM   4541  CD1 PHE A 583      -2.403 -17.232  44.809  1.00 87.05           C  
ATOM   4542  CD2 PHE A 583      -3.257 -16.651  47.013  1.00 87.05           C  
ATOM   4543  CE1 PHE A 583      -1.155 -16.674  45.145  1.00 87.05           C  
ATOM   4544  CE2 PHE A 583      -2.010 -16.093  47.349  1.00 87.05           C  
ATOM   4545  CZ  PHE A 583      -0.959 -16.105  46.416  1.00 87.05           C  
ATOM   4546  N   ASP A 584      -8.014 -17.528  44.673  1.00 90.32           N  
ATOM   4547  CA  ASP A 584      -9.303 -18.149  44.321  1.00 90.32           C  
ATOM   4548  C   ASP A 584      -9.770 -17.652  42.943  1.00 90.32           C  
ATOM   4549  CB  ASP A 584     -10.400 -17.793  45.349  1.00 90.32           C  
ATOM   4550  O   ASP A 584     -10.159 -18.422  42.059  1.00 90.32           O  
ATOM   4551  CG  ASP A 584     -10.047 -17.944  46.832  1.00 90.32           C  
ATOM   4552  OD1 ASP A 584      -9.216 -18.814  47.172  1.00 90.32           O  
ATOM   4553  OD2 ASP A 584     -10.625 -17.143  47.613  1.00 90.32           O  
ATOM   4554  N   SER A 585      -9.673 -16.334  42.736  1.00 90.97           N  
ATOM   4555  CA  SER A 585      -9.977 -15.705  41.453  1.00 90.97           C  
ATOM   4556  C   SER A 585      -8.983 -16.116  40.358  1.00 90.97           C  
ATOM   4557  CB  SER A 585      -9.990 -14.185  41.609  1.00 90.97           C  
ATOM   4558  O   SER A 585      -9.396 -16.347  39.222  1.00 90.97           O  
ATOM   4559  OG  SER A 585     -11.072 -13.764  42.412  1.00 90.97           O  
ATOM   4560  N   ASP A 586      -7.686 -16.248  40.665  1.00 88.64           N  
ATOM   4561  CA  ASP A 586      -6.668 -16.694  39.696  1.00 88.64           C  
ATOM   4562  C   ASP A 586      -6.936 -18.129  39.198  1.00 88.64           C  
ATOM   4563  CB  ASP A 586      -5.263 -16.575  40.318  1.00 88.64           C  
ATOM   4564  O   ASP A 586      -6.855 -18.397  37.995  1.00 88.64           O  
ATOM   4565  CG  ASP A 586      -4.135 -16.599  39.276  1.00 88.64           C  
ATOM   4566  OD1 ASP A 586      -4.093 -15.656  38.452  1.00 88.64           O  
ATOM   4567  OD2 ASP A 586      -3.252 -17.486  39.333  1.00 88.64           O  
ATOM   4568  N   GLU A 587      -7.338 -19.035  40.096  1.00 89.18           N  
ATOM   4569  CA  GLU A 587      -7.729 -20.404  39.745  1.00 89.18           C  
ATOM   4570  C   GLU A 587      -8.980 -20.427  38.856  1.00 89.18           C  
ATOM   4571  CB  GLU A 587      -7.903 -21.253  41.017  1.00 89.18           C  
ATOM   4572  O   GLU A 587      -8.996 -21.127  37.837  1.00 89.18           O  
ATOM   4573  CG  GLU A 587      -8.207 -22.716  40.650  1.00 89.18           C  
ATOM   4574  CD  GLU A 587      -8.107 -23.708  41.819  1.00 89.18           C  
ATOM   4575  OE1 GLU A 587      -8.018 -24.918  41.502  1.00 89.18           O  
ATOM   4576  OE2 GLU A 587      -8.090 -23.272  42.988  1.00 89.18           O  
ATOM   4577  N   LYS A 588      -9.988 -19.596  39.156  1.00 91.27           N  
ATOM   4578  CA  LYS A 588     -11.186 -19.462  38.312  1.00 91.27           C  
ATOM   4579  C   LYS A 588     -10.880 -18.859  36.933  1.00 91.27           C  
ATOM   4580  CB  LYS A 588     -12.266 -18.691  39.086  1.00 91.27           C  
ATOM   4581  O   LYS A 588     -11.431 -19.307  35.929  1.00 91.27           O  
ATOM   4582  CG  LYS A 588     -13.619 -18.772  38.363  1.00 91.27           C  
ATOM   4583  CD  LYS A 588     -14.763 -18.213  39.214  1.00 91.27           C  
ATOM   4584  CE  LYS A 588     -16.062 -18.323  38.410  1.00 91.27           C  
ATOM   4585  NZ  LYS A 588     -17.225 -17.800  39.150  1.00 91.27           N  
ATOM   4586  N   VAL A 589      -9.938 -17.916  36.825  1.00 91.42           N  
ATOM   4587  CA  VAL A 589      -9.437 -17.459  35.513  1.00 91.42           C  
ATOM   4588  C   VAL A 589      -8.749 -18.600  34.756  1.00 91.42           C  
ATOM   4589  CB  VAL A 589      -8.474 -16.262  35.644  1.00 91.42           C  
ATOM   4590  O   VAL A 589      -8.893 -18.706  33.535  1.00 91.42           O  
ATOM   4591  CG1 VAL A 589      -7.874 -15.872  34.284  1.00 91.42           C  
ATOM   4592  CG2 VAL A 589      -9.170 -15.000  36.154  1.00 91.42           C  
ATOM   4593  N   GLN A 590      -8.001 -19.462  35.448  1.00 89.19           N  
ATOM   4594  CA  GLN A 590      -7.301 -20.586  34.828  1.00 89.19           C  
ATOM   4595  C   GLN A 590      -8.265 -21.707  34.386  1.00 89.19           C  
ATOM   4596  CB  GLN A 590      -6.202 -21.079  35.785  1.00 89.19           C  
ATOM   4597  O   GLN A 590      -8.018 -22.329  33.350  1.00 89.19           O  
ATOM   4598  CG  GLN A 590      -5.187 -22.033  35.130  1.00 89.19           C  
ATOM   4599  CD  GLN A 590      -4.273 -21.400  34.073  1.00 89.19           C  
ATOM   4600  NE2 GLN A 590      -3.665 -22.210  33.234  1.00 89.19           N  
ATOM   4601  OE1 GLN A 590      -4.048 -20.196  33.977  1.00 89.19           O  
ATOM   4602  N   SER A 591      -9.370 -21.952  35.101  1.00 91.06           N  
ATOM   4603  CA  SER A 591     -10.409 -22.903  34.674  1.00 91.06           C  
ATOM   4604  C   SER A 591     -11.174 -22.395  33.446  1.00 91.06           C  
ATOM   4605  CB  SER A 591     -11.348 -23.269  35.831  1.00 91.06           C  
ATOM   4606  O   SER A 591     -11.256 -23.121  32.454  1.00 91.06           O  
ATOM   4607  OG  SER A 591     -12.130 -22.168  36.226  1.00 91.06           O  
ATOM   4608  N   LEU A 592     -11.595 -21.123  33.435  1.00 92.03           N  
ATOM   4609  CA  LEU A 592     -12.177 -20.458  32.259  1.00 92.03           C  
ATOM   4610  C   LEU A 592     -11.217 -20.491  31.056  1.00 92.03           C  
ATOM   4611  CB  LEU A 592     -12.525 -19.001  32.629  1.00 92.03           C  
ATOM   4612  O   LEU A 592     -11.607 -20.813  29.934  1.00 92.03           O  
ATOM   4613  CG  LEU A 592     -13.755 -18.848  33.547  1.00 92.03           C  
ATOM   4614  CD1 LEU A 592     -13.787 -17.429  34.115  1.00 92.03           C  
ATOM   4615  CD2 LEU A 592     -15.059 -19.080  32.782  1.00 92.03           C  
ATOM   4616  N   ALA A 593      -9.926 -20.229  31.271  1.00 90.02           N  
ATOM   4617  CA  ALA A 593      -8.931 -20.307  30.204  1.00 90.02           C  
ATOM   4618  C   ALA A 593      -8.785 -21.720  29.613  1.00 90.02           C  
ATOM   4619  CB  ALA A 593      -7.595 -19.801  30.738  1.00 90.02           C  
ATOM   4620  O   ALA A 593      -8.607 -21.848  28.400  1.00 90.02           O  
ATOM   4621  N   LYS A 594      -8.887 -22.773  30.437  1.00 89.07           N  
ATOM   4622  CA  LYS A 594      -8.916 -24.168  29.970  1.00 89.07           C  
ATOM   4623  C   LYS A 594     -10.200 -24.472  29.192  1.00 89.07           C  
ATOM   4624  CB  LYS A 594      -8.739 -25.136  31.152  1.00 89.07           C  
ATOM   4625  O   LYS A 594     -10.103 -25.019  28.098  1.00 89.07           O  
ATOM   4626  CG  LYS A 594      -7.294 -25.178  31.676  1.00 89.07           C  
ATOM   4627  CD  LYS A 594      -7.222 -26.032  32.949  1.00 89.07           C  
ATOM   4628  CE  LYS A 594      -5.785 -26.114  33.476  1.00 89.07           C  
ATOM   4629  NZ  LYS A 594      -5.709 -26.930  34.716  1.00 89.07           N  
ATOM   4630  N   GLN A 595     -11.365 -24.055  29.696  1.00 91.25           N  
ATOM   4631  CA  GLN A 595     -12.668 -24.219  29.034  1.00 91.25           C  
ATOM   4632  C   GLN A 595     -12.669 -23.650  27.605  1.00 91.25           C  
ATOM   4633  CB  GLN A 595     -13.737 -23.546  29.912  1.00 91.25           C  
ATOM   4634  O   GLN A 595     -13.121 -24.314  26.675  1.00 91.25           O  
ATOM   4635  CG  GLN A 595     -15.173 -23.625  29.361  1.00 91.25           C  
ATOM   4636  CD  GLN A 595     -16.173 -22.905  30.267  1.00 91.25           C  
ATOM   4637  NE2 GLN A 595     -17.429 -22.816  29.888  1.00 91.25           N  
ATOM   4638  OE1 GLN A 595     -15.845 -22.409  31.329  1.00 91.25           O  
ATOM   4639  N   PHE A 596     -12.090 -22.461  27.406  1.00 89.77           N  
ATOM   4640  CA  PHE A 596     -11.988 -21.810  26.092  1.00 89.77           C  
ATOM   4641  C   PHE A 596     -10.671 -22.102  25.335  1.00 89.77           C  
ATOM   4642  CB  PHE A 596     -12.316 -20.315  26.243  1.00 89.77           C  
ATOM   4643  O   PHE A 596     -10.350 -21.427  24.356  1.00 89.77           O  
ATOM   4644  CG  PHE A 596     -13.732 -20.053  26.734  1.00 89.77           C  
ATOM   4645  CD1 PHE A 596     -14.826 -20.300  25.882  1.00 89.77           C  
ATOM   4646  CD2 PHE A 596     -13.966 -19.607  28.049  1.00 89.77           C  
ATOM   4647  CE1 PHE A 596     -16.141 -20.131  26.352  1.00 89.77           C  
ATOM   4648  CE2 PHE A 596     -15.281 -19.455  28.524  1.00 89.77           C  
ATOM   4649  CZ  PHE A 596     -16.368 -19.723  27.677  1.00 89.77           C  
ATOM   4650  N   ASN A 597      -9.899 -23.119  25.746  1.00 88.23           N  
ATOM   4651  CA  ASN A 597      -8.643 -23.558  25.109  1.00 88.23           C  
ATOM   4652  C   ASN A 597      -7.569 -22.454  24.927  1.00 88.23           C  
ATOM   4653  CB  ASN A 597      -8.960 -24.351  23.824  1.00 88.23           C  
ATOM   4654  O   ASN A 597      -6.737 -22.486  24.010  1.00 88.23           O  
ATOM   4655  CG  ASN A 597      -9.512 -25.727  24.136  1.00 88.23           C  
ATOM   4656  ND2 ASN A 597     -10.715 -26.040  23.719  1.00 88.23           N  
ATOM   4657  OD1 ASN A 597      -8.843 -26.546  24.739  1.00 88.23           O  
ATOM   4658  N   TYR A 598      -7.530 -21.465  25.819  1.00 86.04           N  
ATOM   4659  CA  TYR A 598      -6.556 -20.379  25.772  1.00 86.04           C  
ATOM   4660  C   TYR A 598      -5.274 -20.716  26.542  1.00 86.04           C  
ATOM   4661  CB  TYR A 598      -7.182 -19.079  26.296  1.00 86.04           C  
ATOM   4662  O   TYR A 598      -5.237 -20.671  27.766  1.00 86.04           O  
ATOM   4663  CG  TYR A 598      -8.353 -18.529  25.501  1.00 86.04           C  
ATOM   4664  CD1 TYR A 598      -8.334 -18.486  24.089  1.00 86.04           C  
ATOM   4665  CD2 TYR A 598      -9.474 -18.039  26.194  1.00 86.04           C  
ATOM   4666  CE1 TYR A 598      -9.436 -17.964  23.382  1.00 86.04           C  
ATOM   4667  CE2 TYR A 598     -10.561 -17.493  25.492  1.00 86.04           C  
ATOM   4668  OH  TYR A 598     -11.624 -16.967  23.415  1.00 86.04           O  
ATOM   4669  CZ  TYR A 598     -10.554 -17.466  24.085  1.00 86.04           C  
ATOM   4670  N   ARG A 599      -4.150 -20.899  25.829  1.00 77.80           N  
ATOM   4671  CA  ARG A 599      -2.816 -20.938  26.470  1.00 77.80           C  
ATOM   4672  C   ARG A 599      -2.485 -19.616  27.165  1.00 77.80           C  
ATOM   4673  CB  ARG A 599      -1.702 -21.322  25.486  1.00 77.80           C  
ATOM   4674  O   ARG A 599      -2.155 -18.622  26.498  1.00 77.80           O  
ATOM   4675  CG  ARG A 599      -1.673 -22.831  25.219  1.00 77.80           C  
ATOM   4676  CD  ARG A 599      -0.381 -23.203  24.483  1.00 77.80           C  
ATOM   4677  NE  ARG A 599      -0.326 -24.646  24.201  1.00 77.80           N  
ATOM   4678  NH1 ARG A 599       1.914 -24.801  23.693  1.00 77.80           N  
ATOM   4679  NH2 ARG A 599       0.643 -26.632  23.668  1.00 77.80           N  
ATOM   4680  CZ  ARG A 599       0.739 -25.347  23.853  1.00 77.80           C  
ATOM   4681  N   MET A 600      -2.537 -19.614  28.490  1.00 72.14           N  
ATOM   4682  CA  MET A 600      -2.306 -18.455  29.349  1.00 72.14           C  
ATOM   4683  C   MET A 600      -0.873 -18.480  29.884  1.00 72.14           C  
ATOM   4684  CB  MET A 600      -3.372 -18.423  30.454  1.00 72.14           C  
ATOM   4685  O   MET A 600      -0.633 -18.806  31.044  1.00 72.14           O  
ATOM   4686  CG  MET A 600      -4.747 -18.052  29.907  1.00 72.14           C  
ATOM   4687  SD  MET A 600      -4.915 -16.314  29.438  1.00 72.14           S  
ATOM   4688  CE  MET A 600      -5.502 -15.714  31.048  1.00 72.14           C  
ATOM   4689  N   GLY A 601       0.079 -18.113  29.012  1.00 59.78           N  
ATOM   4690  CA  GLY A 601       1.530 -18.189  29.245  1.00 59.78           C  
ATOM   4691  C   GLY A 601       1.956 -17.942  30.698  1.00 59.78           C  
ATOM   4692  O   GLY A 601       1.640 -16.903  31.283  1.00 59.78           O  
ATOM   4693  N   GLY A 602       2.622 -18.944  31.268  1.00 56.45           N  
ATOM   4694  CA  GLY A 602       2.902 -19.091  32.698  1.00 56.45           C  
ATOM   4695  C   GLY A 602       3.103 -20.567  33.057  1.00 56.45           C  
ATOM   4696  O   GLY A 602       4.052 -20.892  33.764  1.00 56.45           O  
ATOM   4697  N   GLU A 603       2.291 -21.444  32.451  1.00 51.01           N  
ATOM   4698  CA  GLU A 603       2.364 -22.914  32.541  1.00 51.01           C  
ATOM   4699  C   GLU A 603       3.792 -23.417  32.306  1.00 51.01           C  
ATOM   4700  CB  GLU A 603       1.356 -23.531  31.552  1.00 51.01           C  
ATOM   4701  O   GLU A 603       4.394 -23.920  33.247  1.00 51.01           O  
ATOM   4702  CG  GLU A 603      -0.089 -23.253  32.015  1.00 51.01           C  
ATOM   4703  CD  GLU A 603      -1.151 -23.352  30.909  1.00 51.01           C  
ATOM   4704  OE1 GLU A 603      -2.284 -23.761  31.251  1.00 51.01           O  
ATOM   4705  OE2 GLU A 603      -0.902 -22.843  29.786  1.00 51.01           O  
ATOM   4706  N   ASN A 604       4.407 -23.098  31.158  1.00 46.03           N  
ATOM   4707  CA  ASN A 604       5.798 -23.460  30.860  1.00 46.03           C  
ATOM   4708  C   ASN A 604       6.812 -23.086  31.957  1.00 46.03           C  
ATOM   4709  CB  ASN A 604       6.261 -22.770  29.562  1.00 46.03           C  
ATOM   4710  O   ASN A 604       7.832 -23.748  32.051  1.00 46.03           O  
ATOM   4711  CG  ASN A 604       5.581 -23.260  28.300  1.00 46.03           C  
ATOM   4712  ND2 ASN A 604       6.339 -23.606  27.287  1.00 46.03           N  
ATOM   4713  OD1 ASN A 604       4.371 -23.254  28.168  1.00 46.03           O  
ATOM   4714  N   ARG A 605       6.608 -22.029  32.759  1.00 47.71           N  
ATOM   4715  CA  ARG A 605       7.569 -21.655  33.816  1.00 47.71           C  
ATOM   4716  C   ARG A 605       7.381 -22.476  35.089  1.00 47.71           C  
ATOM   4717  CB  ARG A 605       7.548 -20.142  34.101  1.00 47.71           C  
ATOM   4718  O   ARG A 605       8.377 -22.790  35.723  1.00 47.71           O  
ATOM   4719  CG  ARG A 605       8.901 -19.501  33.753  1.00 47.71           C  
ATOM   4720  CD  ARG A 605       8.907 -18.007  34.101  1.00 47.71           C  
ATOM   4721  NE  ARG A 605      10.157 -17.351  33.670  1.00 47.71           N  
ATOM   4722  NH1 ARG A 605       9.496 -15.172  33.979  1.00 47.71           N  
ATOM   4723  NH2 ARG A 605      11.538 -15.601  33.194  1.00 47.71           N  
ATOM   4724  CZ  ARG A 605      10.390 -16.050  33.615  1.00 47.71           C  
ATOM   4725  N   ARG A 606       6.142 -22.834  35.451  1.00 45.37           N  
ATOM   4726  CA  ARG A 606       5.887 -23.792  36.541  1.00 45.37           C  
ATOM   4727  C   ARG A 606       6.245 -25.209  36.101  1.00 45.37           C  
ATOM   4728  CB  ARG A 606       4.440 -23.697  37.058  1.00 45.37           C  
ATOM   4729  O   ARG A 606       6.956 -25.879  36.831  1.00 45.37           O  
ATOM   4730  CG  ARG A 606       4.288 -22.631  38.157  1.00 45.37           C  
ATOM   4731  CD  ARG A 606       2.852 -22.615  38.710  1.00 45.37           C  
ATOM   4732  NE  ARG A 606       2.717 -21.762  39.912  1.00 45.37           N  
ATOM   4733  NH1 ARG A 606       0.414 -21.646  39.973  1.00 45.37           N  
ATOM   4734  NH2 ARG A 606       1.599 -20.649  41.566  1.00 45.37           N  
ATOM   4735  CZ  ARG A 606       1.584 -21.359  40.473  1.00 45.37           C  
ATOM   4736  N   GLU A 607       5.852 -25.625  34.901  1.00 43.59           N  
ATOM   4737  CA  GLU A 607       6.233 -26.924  34.338  1.00 43.59           C  
ATOM   4738  C   GLU A 607       7.752 -27.050  34.202  1.00 43.59           C  
ATOM   4739  CB  GLU A 607       5.524 -27.177  33.002  1.00 43.59           C  
ATOM   4740  O   GLU A 607       8.277 -28.011  34.732  1.00 43.59           O  
ATOM   4741  CG  GLU A 607       4.025 -27.454  33.209  1.00 43.59           C  
ATOM   4742  CD  GLU A 607       3.266 -27.661  31.890  1.00 43.59           C  
ATOM   4743  OE1 GLU A 607       2.218 -28.343  31.930  1.00 43.59           O  
ATOM   4744  OE2 GLU A 607       3.687 -27.068  30.866  1.00 43.59           O  
ATOM   4745  N   MET A 608       8.486 -26.065  33.658  1.00 44.76           N  
ATOM   4746  CA  MET A 608       9.964 -26.116  33.640  1.00 44.76           C  
ATOM   4747  C   MET A 608      10.612 -26.126  35.032  1.00 44.76           C  
ATOM   4748  CB  MET A 608      10.581 -24.942  32.857  1.00 44.76           C  
ATOM   4749  O   MET A 608      11.764 -26.523  35.126  1.00 44.76           O  
ATOM   4750  CG  MET A 608      10.536 -25.118  31.335  1.00 44.76           C  
ATOM   4751  SD  MET A 608      11.406 -23.824  30.392  1.00 44.76           S  
ATOM   4752  CE  MET A 608      10.463 -22.341  30.825  1.00 44.76           C  
ATOM   4753  N   LEU A 609       9.929 -25.669  36.090  1.00 48.20           N  
ATOM   4754  CA  LEU A 609      10.431 -25.745  37.470  1.00 48.20           C  
ATOM   4755  C   LEU A 609      10.105 -27.093  38.132  1.00 48.20           C  
ATOM   4756  CB  LEU A 609       9.877 -24.567  38.298  1.00 48.20           C  
ATOM   4757  O   LEU A 609      10.915 -27.593  38.904  1.00 48.20           O  
ATOM   4758  CG  LEU A 609      10.571 -23.219  38.030  1.00 48.20           C  
ATOM   4759  CD1 LEU A 609       9.764 -22.081  38.665  1.00 48.20           C  
ATOM   4760  CD2 LEU A 609      11.982 -23.163  38.622  1.00 48.20           C  
ATOM   4761  N   TYR A 610       8.953 -27.693  37.818  1.00 50.95           N  
ATOM   4762  CA  TYR A 610       8.568 -29.034  38.278  1.00 50.95           C  
ATOM   4763  C   TYR A 610       9.207 -30.163  37.451  1.00 50.95           C  
ATOM   4764  CB  TYR A 610       7.035 -29.158  38.286  1.00 50.95           C  
ATOM   4765  O   TYR A 610       9.386 -31.259  37.967  1.00 50.95           O  
ATOM   4766  CG  TYR A 610       6.376 -28.614  39.542  1.00 50.95           C  
ATOM   4767  CD1 TYR A 610       6.448 -29.361  40.734  1.00 50.95           C  
ATOM   4768  CD2 TYR A 610       5.681 -27.389  39.528  1.00 50.95           C  
ATOM   4769  CE1 TYR A 610       5.836 -28.887  41.910  1.00 50.95           C  
ATOM   4770  CE2 TYR A 610       5.075 -26.904  40.703  1.00 50.95           C  
ATOM   4771  OH  TYR A 610       4.559 -27.178  43.022  1.00 50.95           O  
ATOM   4772  CZ  TYR A 610       5.152 -27.653  41.896  1.00 50.95           C  
ATOM   4773  N   SER A 611       9.577 -29.900  36.195  1.00 43.60           N  
ATOM   4774  CA  SER A 611      10.268 -30.825  35.290  1.00 43.60           C  
ATOM   4775  C   SER A 611      11.791 -30.681  35.340  1.00 43.60           C  
ATOM   4776  CB  SER A 611       9.742 -30.700  33.852  1.00 43.60           C  
ATOM   4777  O   SER A 611      12.477 -31.178  34.446  1.00 43.60           O  
ATOM   4778  OG  SER A 611      10.367 -29.633  33.158  1.00 43.60           O  
ATOM   4779  N   ILE A 612      12.338 -29.999  36.354  1.00 47.94           N  
ATOM   4780  CA  ILE A 612      13.739 -30.198  36.733  1.00 47.94           C  
ATOM   4781  C   ILE A 612      13.793 -31.540  37.460  1.00 47.94           C  
ATOM   4782  CB  ILE A 612      14.340 -29.037  37.564  1.00 47.94           C  
ATOM   4783  O   ILE A 612      13.798 -31.602  38.689  1.00 47.94           O  
ATOM   4784  CG1 ILE A 612      14.054 -27.677  36.896  1.00 47.94           C  
ATOM   4785  CG2 ILE A 612      15.857 -29.267  37.724  1.00 47.94           C  
ATOM   4786  CD1 ILE A 612      14.729 -26.457  37.535  1.00 47.94           C  
ATOM   4787  N   GLU A 613      13.807 -32.625  36.685  1.00 39.00           N  
ATOM   4788  CA  GLU A 613      14.256 -33.909  37.205  1.00 39.00           C  
ATOM   4789  C   GLU A 613      15.673 -33.703  37.740  1.00 39.00           C  
ATOM   4790  CB  GLU A 613      14.208 -35.015  36.143  1.00 39.00           C  
ATOM   4791  O   GLU A 613      16.596 -33.325  37.014  1.00 39.00           O  
ATOM   4792  CG  GLU A 613      12.760 -35.442  35.856  1.00 39.00           C  
ATOM   4793  CD  GLU A 613      12.659 -36.655  34.917  1.00 39.00           C  
ATOM   4794  OE1 GLU A 613      11.581 -37.292  34.931  1.00 39.00           O  
ATOM   4795  OE2 GLU A 613      13.636 -36.928  34.184  1.00 39.00           O  
ATOM   4796  N   TYR A 614      15.808 -33.873  39.053  1.00 38.92           N  
ATOM   4797  CA  TYR A 614      17.032 -33.632  39.798  1.00 38.92           C  
ATOM   4798  C   TYR A 614      18.024 -34.754  39.476  1.00 38.92           C  
ATOM   4799  CB  TYR A 614      16.662 -33.514  41.288  1.00 38.92           C  
ATOM   4800  O   TYR A 614      18.149 -35.709  40.236  1.00 38.92           O  
ATOM   4801  CG  TYR A 614      17.609 -32.683  42.129  1.00 38.92           C  
ATOM   4802  CD1 TYR A 614      18.783 -33.245  42.667  1.00 38.92           C  
ATOM   4803  CD2 TYR A 614      17.276 -31.343  42.412  1.00 38.92           C  
ATOM   4804  CE1 TYR A 614      19.611 -32.472  43.507  1.00 38.92           C  
ATOM   4805  CE2 TYR A 614      18.097 -30.569  43.252  1.00 38.92           C  
ATOM   4806  OH  TYR A 614      20.047 -30.400  44.637  1.00 38.92           O  
ATOM   4807  CZ  TYR A 614      19.263 -31.138  43.808  1.00 38.92           C  
ATOM   4808  N   ASN A 615      18.661 -34.683  38.304  1.00 32.55           N  
ATOM   4809  CA  ASN A 615      19.567 -35.715  37.813  1.00 32.55           C  
ATOM   4810  C   ASN A 615      20.843 -35.727  38.679  1.00 32.55           C  
ATOM   4811  CB  ASN A 615      19.844 -35.470  36.319  1.00 32.55           C  
ATOM   4812  O   ASN A 615      21.640 -34.789  38.584  1.00 32.55           O  
ATOM   4813  CG  ASN A 615      20.543 -36.647  35.660  1.00 32.55           C  
ATOM   4814  ND2 ASN A 615      20.883 -36.531  34.398  1.00 32.55           N  
ATOM   4815  OD1 ASN A 615      20.775 -37.690  36.246  1.00 32.55           O  
ATOM   4816  N   PRO A 616      21.050 -36.732  39.552  1.00 40.14           N  
ATOM   4817  CA  PRO A 616      22.072 -36.685  40.586  1.00 40.14           C  
ATOM   4818  C   PRO A 616      23.381 -37.279  40.053  1.00 40.14           C  
ATOM   4819  CB  PRO A 616      21.448 -37.447  41.758  1.00 40.14           C  
ATOM   4820  O   PRO A 616      23.872 -38.286  40.560  1.00 40.14           O  
ATOM   4821  CG  PRO A 616      20.686 -38.570  41.053  1.00 40.14           C  
ATOM   4822  CD  PRO A 616      20.271 -37.958  39.710  1.00 40.14           C  
ATOM   4823  N   VAL A 617      23.918 -36.682  38.985  1.00 36.71           N  
ATOM   4824  CA  VAL A 617      25.183 -37.096  38.360  1.00 36.71           C  
ATOM   4825  C   VAL A 617      25.996 -35.867  37.946  1.00 36.71           C  
ATOM   4826  CB  VAL A 617      24.967 -38.057  37.163  1.00 36.71           C  
ATOM   4827  O   VAL A 617      25.939 -35.446  36.792  1.00 36.71           O  
ATOM   4828  CG1 VAL A 617      26.312 -38.638  36.695  1.00 36.71           C  
ATOM   4829  CG2 VAL A 617      24.064 -39.255  37.492  1.00 36.71           C  
ATOM   4830  N   TYR A 618      26.753 -35.318  38.899  1.00 37.33           N  
ATOM   4831  CA  TYR A 618      27.992 -34.555  38.697  1.00 37.33           C  
ATOM   4832  C   TYR A 618      28.860 -34.630  39.958  1.00 37.33           C  
ATOM   4833  CB  TYR A 618      27.717 -33.098  38.279  1.00 37.33           C  
ATOM   4834  O   TYR A 618      28.269 -34.620  41.061  1.00 37.33           O  
ATOM   4835  CG  TYR A 618      27.779 -32.897  36.776  1.00 37.33           C  
ATOM   4836  CD1 TYR A 618      29.007 -33.073  36.111  1.00 37.33           C  
ATOM   4837  CD2 TYR A 618      26.616 -32.603  36.038  1.00 37.33           C  
ATOM   4838  CE1 TYR A 618      29.074 -32.984  34.707  1.00 37.33           C  
ATOM   4839  CE2 TYR A 618      26.676 -32.510  34.633  1.00 37.33           C  
ATOM   4840  OH  TYR A 618      27.955 -32.652  32.610  1.00 37.33           O  
ATOM   4841  CZ  TYR A 618      27.902 -32.712  33.967  1.00 37.33           C  
ATOM   4842  OXT TYR A 618      30.092 -34.734  39.781  1.00 37.33           O  
TER    4843      TYR A 618                                                      
ENDMDL
[truncated: 81 more chars]
