# Supplementary material for: Integrative Analysis of lncRNA–RBP (RNA-Binding Protein) Regulatory Networks Reveals Molecular Targets for Enhancing Zea mays Resistance to Aspergillus flavus and Aflatoxin Contamination
Source: Int J Mol Sci. 2026 Mar 8;27(5):2493. doi: 10.3390/ijms27052493 (PMC12986324; doi:10.3390/ijms27052493)
Supplement: Supplementary file 1 [file ijms-27-02493-s001.zip › SI.xlsx]

## Sheet: SI_1
SI-1 The differentially expressing lncRNAs in maize													SI-1 The lncRNA sequences used in the study
lncRNA_gene	lncRNA_transcript	partnerRNA_gene	partnerRNA_transcript	direction	type	distance	subtype	downstream					>Zm00001eb393960
Zm00001eb347560	Zm00001eb347560_T001	Zm00001eb347560	Zm00001eb347560_T001	sense	genic	0	containing	downstream					ACUUACCUGGACGGGGUCGACGGGCUAUCAAGAAGGCCCGUGGCCUAGGUCAAUGGCCCA
Zm00001eb364760	Zm00001eb364760_T002	Zm00001eb364760	Zm00001eb364760_T001	sense	genic	0	nested	downstream					CAUUGCACUUGGUGGGUGCGUUGGCUUACCAUCUCCCCAAGUGGGAGAGUGGACGUCAUA
Zm00001eb029910	Zm00001eb029910_T001	Zm00001eb029910	Zm00001eb029910_T002	sense	genic	0	containing	downstream					AUUUGUGGUAGAGGGGGUACGCGUUCGCGCGGCCCCUG
Zm00001eb200850	Zm00001eb200850_T001	Zm00001eb200850	Zm00001eb200850_T002	sense	genic	0	containing	downstream					>Zm00001eb303170
Zm00001eb376550	Zm00001eb376550_T002	Zm00001eb376550	Zm00001eb376550_T002	sense	genic	0	containing	downstream					GUGGAAUCCAAUAGCAACAAUAGAACAACAAUGACGACCAAGAUAUUUUCCCUCCUUAUG
Zm00001eb138320	Zm00001eb138320_T002	Zm00001eb138320	Zm00001eb138320_T001	sense	genic	0	nested	downstream					CUCCAUGCUCUUUCUGCAUGUGUUGCUAAUGCGACCAUUUUCCCUCAACGCUCACAAGCU
Zm00001eb415800	Zm00001eb415800_T003	Zm00001eb415800	Zm00001eb415800_T002	sense	genic	0	nested	downstream					CCUAUAGCUGCCCUUCUUCACCCAUACCUCCCAUCAAUGAUAGAUUCAGUAUGUGAAAAC
Zm00001eb380910	Zm00001eb380910_T001	Zm00001eb380910	Zm00001eb380910_T001	sense	genic	0	containing	downstream					CCAGCUCUUCAACCCUAUAGGCUCCAACAAGCAAAUGCAGCAAGCAACUUACCUUUAUCA
Zm00001eb086690	Zm00001eb086690_T001	Zm00001eb086690	Zm00001eb086690_T001	sense	genic	0	containing	downstream					CCCUUGUUGUUUCAACAAUCGCCAUCCCUAUCUUUGGUGCAGUUAUUGGUACAAACCAUC
Zm00001eb065960	Zm00001eb065960_T002	Zm00001eb065960	Zm00001eb065960_T001	sense	genic	0	nested	downstream					GGGGCACAACAGCUGUAGCAACUCUUGCUACUUGUGAUCAACCAAGUAGCUAUGGCAAAC
Zm00001eb031080	Zm00001eb031080_T001	Zm00001eb031080	Zm00001eb031080_T001	sense	genic	0	containing	downstream					CUUUCUCCCUACUCUCAGCAACAACAGUUUCUUCCAUUCAACCAACUGCCUACACUGAAA
Zm00001eb317390	Zm00001eb317390_T002	Zm00001eb317390	Zm00001eb317390_T002	sense	genic	0	containing	downstream					CCUUUUGCUUAUUUGCAGCAUCAACAACUAUUACCAUUCAGCCAGCUAGCUACUGCCUAC
Zm00001eb190480	Zm00001eb190480_T001	Zm00001eb190480	Zm00001eb190480_T001	sense	genic	0	containing	downstream					UCUCAGCUACGACAACUUCUUCCAUUUAACCAAUUGGCCGCACUGAACCUCGCUGCUUAU
Zm00001eb086600	Zm00001eb086600_T001	Zm00001eb086600	Zm00001eb086600_T001	sense	genic	0	containing	downstream					UUGCAGCAGCAAAUACUACUACCUUUUAGCCAGCUAGCUGCAGCAAGCCAUGCUUCCUUC
Zm00001eb384080	Zm00001eb384080_T001	Zm00001eb384080	Zm00001eb384080_T001	sense	genic	0	containing	downstream					UUGACAUAGCAACAGUUGCUGCCAUUCUACCAGCUAUUUGCGGCUAACCACGCAACCCUC
Zm00001eb425820	Zm00001eb425820_T001	Zm00001eb425820	Zm00001eb425820_T001	sense	genic	0	containing	downstream					UUAUAACUUCAACAGUUGCUGCCCUUUGUCCAACUUGCUUUGACAAACCCAGCAACCUCC
Zm00001eb399690	Zm00001eb399690_T001	Zm00001eb399690	Zm00001eb399690_T001	sense	genic	0	containing	downstream					UACCAACAACACAUCAUUCGUGGUGCCCUCUUUUAGAUUGCUUAUUAGCUGUAAUUCACU
Zm00001eb398780	Zm00001eb398780_T001	Zm00001eb398780	Zm00001eb398780_T001	sense	genic	0	containing	downstream					AAUGAAGUUUUUU
Zm00001eb267860	Zm00001eb267860_T001	Zm00001eb267860	Zm00001eb267860_T001	sense	genic	0	containing	downstream					>Zm00001eb198780
Zm00001eb235820	Zm00001eb235820_T001	Zm00001eb235820	Zm00001eb235820_T001	sense	genic	0	containing	downstream					AUUUAUUCAUAAGCUGGAUAUGUUACACACAAGAGCAAGAGCAAGCGAAGCGACGACGCA
Zm00001eb310420	Zm00001eb310420_T001	Zm00001eb310420	Zm00001eb310420_T001	sense	genic	0	containing	downstream					GAGCGCUUGCUUAGCAUUUGGGGAUGGCUAUGCCGCACGAGGUAAAGGUUUUGGCGGUGU
Zm00001eb302730	Zm00001eb302730_T001	Zm00001eb302730	Zm00001eb302730_T001	sense	genic	0	containing	downstream					UGGGGUUGUUGAUGUAUUUUGCAAACUUGGGGUCUUUGGCGUACACGCACAAGCAUGCCU
Zm00001eb124310	Zm00001eb124310_T001	Zm00001eb124310	Zm00001eb124310_T001	sense	genic	0	containing	downstream					CCUGCGCACGCAGGGUGGAGCAGCAUGCUGCCGCGGGUUUCGCUCCGUCCAUGAACGCCG
Zm00001eb264530	Zm00001eb264530_T003	Zm00001eb264530	Zm00001eb264530_T001	sense	genic	0	containing	downstream					GAUCGCACACCACCAGCGGCUUGGGAUCGCACGCCGCUGCCGCCCUGCCACCGCCUGUGC
Zm00001eb220330	Zm00001eb220330_T007	Zm00001eb220330	Zm00001eb220330_T001	sense	genic	0	nested	downstream					UCGUCGUCGCCAUCACCACCACCAGGGCCAGGGCGGCUACAAACAUCGCGGUCGACUUGG
Zm00001eb234290	Zm00001eb234290_T001	Zm00001eb234290	Zm00001eb234290_T001	sense	genic	0	containing	downstream					CCAUGGUAUCUUCAGUACAG
Zm00001eb129990	Zm00001eb129990_T002	Zm00001eb129990	Zm00001eb129990_T002	sense	genic	0	containing	downstream					>Zm00001eb034580
Zm00001eb043260	Zm00001eb043260_T001	Zm00001eb043260	Zm00001eb043260_T001	sense	genic	0	containing	downstream					GAGGCCGAGGCCGAGGCUGAGGUUGUACCGCUUCCACGCGUGCCUGACGACCUCGGCGCU
Zm00001eb369290	Zm00001eb369290_T001	Zm00001eb369290	Zm00001eb369290_T001	sense	genic	0	containing	downstream					GUCGAUGUUGGGCGGCACGACGACGGCGGUGACGGUGUCGCUGAACCACUCCUCCUUCUG
Zm00001eb186040	Zm00001eb186040_T001	Zm00001eb186040	Zm00001eb186040_T001	sense	genic	0	containing	downstream					GCAGCAGUUGCUGAGCCCCCACGCCUCGACGGCGAGCCUGGUGGCUGUCCCAAGGCGGUU
Zm00001eb324840	Zm00001eb324840_T001	Zm00001eb324840	Zm00001eb324840_T001	sense	genic	0	containing	downstream					GUGCCUCCUCACGACGUUGUCCAGCCCUUCCUCGAAGAUGAGGUCGAGCGCGGUGCGGAG
Zm00001eb313710	Zm00001eb313710_T001	Zm00001eb313710	Zm00001eb313710_T001	sense	genic	0	containing	downstream					GCCGUAGAGGAGCUGGAUGGAGGGCGUGUAGGGCCAGUACGUGCCCAUGUCGUAGAACCU
Zm00001eb262830	Zm00001eb262830_T001	Zm00001eb262830	Zm00001eb262830_T001	sense	genic	0	containing	downstream					GAG
Zm00001eb338490	Zm00001eb338490_T001	Zm00001eb338490	Zm00001eb338490_T001	sense	genic	0	containing	downstream					>Zm00001eb144150
Zm00001eb324860	Zm00001eb324860_T001	Zm00001eb324860	Zm00001eb324860_T001	sense	genic	0	containing	downstream					GCUCCAUUCAAUAUACCAUAUCCCGGUGCAUAUGCGACACCGUAUUACGUUACAUUACAA
Zm00001eb029870	Zm00001eb029870_T001	Zm00001eb029870	Zm00001eb029870_T002	sense	genic	0	containing	downstream					GCACAACUUUGAUAUCACACUCCUAGGGGCUGUUUGGUUUGUAGCUAAAUGUGCAUCACU
Zm00001eb193220	Zm00001eb193220_T001	Zm00001eb193220	Zm00001eb193220_T001	sense	genic	0	containing	downstream					UUGUCUAAGGUUAGUCGUUCGAAUUGAAUAACUAACCUUAGGCACAAAAGUUAGGCAAAG
Zm00001eb430430	Zm00001eb430430_T002	Zm00001eb430430	Zm00001eb430430_T001	sense	genic	0	containing	downstream					UGUGGCAAGUUAGGCAUCAAAUCAAACAGGCCCUAGUCUUUGUUGCGCACACGCGCUGCU
Zm00001eb263810	Zm00001eb263810_T001	Zm00001eb263810	Zm00001eb263810_T001	sense	genic	0	containing	downstream					AUAUUUUAUUCUAGCAUGUGUAUAUCGUCUCUGAUCGAGACUGGCACAAUCAAACCUACA
Zm00001eb345690	Zm00001eb345690_T001	Zm00001eb345690	Zm00001eb345690_T001	sense	genic	0	containing	downstream					AACACAAUCGAAAAUAGUACAAGCAAACAGCAGCAGCAGGAUGUCAUCCUGUCAACGUAC
Zm00001eb312290	Zm00001eb312290_T001	Zm00001eb312290	Zm00001eb312290_T002	sense	genic	0	containing	downstream					UCCUACUUACGUGCCAGUAGUACGAGUUCGACGCCGAGAUGGAUCAGCCUGUCACUGGGA
Zm00001eb261650	Zm00001eb261650_T001	Zm00001eb261650	Zm00001eb261650_T001	sense	genic	0	containing	downstream					AGAGGCGUCCCUGGUGAUGAGCGCGCGGCGGGGCUUGCGCGACGGGUUGGGCGAGGUCUU
Zm00001eb076620	Zm00001eb076620_T001	Zm00001eb076620	Zm00001eb076620_T001	sense	genic	0	containing	downstream					GAUGGGAAAGGACGCCUCCAUGGCGAUGCCGCAGAGGCCGCCGUUGCCGGUGCCGCGCUG
Zm00001eb051320	Zm00001eb051320_T001	Zm00001eb051320	Zm00001eb051320_T001	sense	genic	0	containing	downstream					CAUCCGGAUGUAGCCGCCCUCUCCCCAGGAAGGGCCCCACGAGUUCUUGACGAUCCAGUA
Zm00001eb062890	Zm00001eb062890_T001	Zm00001eb062880	Zm00001eb062880_T001	antisense	genic	0	containing	downstream					GGGCGUGCCGUCGUCGCUGACGCCGUAGCCGACCGCCGCCACGCCGUGGUCCAGGUCCGU
Zm00001eb384650	Zm00001eb384650_T002	Zm00001eb384650	Zm00001eb384650_T002	sense	genic	0	containing	downstream					GCCGCAGUCGCCCGUGAACACGCCCUCCGAGUAGAACUGCAGCGCCUGGCCCCCCGCGUC
Zm00001eb013570	Zm00001eb013570_T001	Zm00001eb013570	Zm00001eb013570_T001	sense	genic	0	containing	downstream					GAUGGCCACGGACACCGGUUGGUGCGCCACCGCCUUGGCCAGCGCGUCCUCGCUGCCGGC
Zm00001eb091440	Zm00001eb091440_T001	Zm00001eb091440	Zm00001eb091440_T001	sense	genic	0	containing	downstream					CGGCACAGCCUGGUGGCCGUCGAUCGCCACGACCCGCCCGCGCCGGGCCCGCGCGCCGUC
Zm00001eb118630	Zm00001eb118630_T001	Zm00001eb118620	Zm00001eb118620_T001	antisense	genic	0	nested	downstream					GCAGGUGCCGUUGGAGGCGUGGUACGGGUACGCGGACUCGGUGGUGAUGCCGCCGUGGGA
Zm00001eb022150	Zm00001eb022150_T001	Zm00001eb022150	Zm00001eb022150_T002	sense	genic	0	containing	downstream					CUUGAUGAACUCGAAGGCGUUCUCCAUGAGCCCGCCCUGGCACCCGUUCUCGUCCGUGUC
Zm00001eb029810	Zm00001eb029810_T002	Zm00001eb029810	Zm00001eb029810_T002	sense	genic	0	containing	downstream					GCAGUCGAUCAGCUCCUGCUCCGACAGCGACACCAGGCUCCCCGUCCGUAUGGCGUUGAU
Zm00001eb242700	Zm00001eb242700_T001	Zm00001eb242700	Zm00001eb242700_T001	sense	genic	0	containing	downstream					GCCCUCCACGGCCACCACUGUGGAGAAGGCCCAGCAGCUGCCGCAGCGGCCCUGGUUCUU
Zm00001eb405690	Zm00001eb405690_T001	Zm00001eb405690	Zm00001eb405690_T001	sense	genic	0	containing	downstream					GACGGCCGUCACCGCGCCCUUCUGCCGCCAGUCCACGGACCGCGGCAGGUCGGUGGCGUC
Zm00001eb144550	Zm00001eb144550_T001	Zm00001eb144550	Zm00001eb144550_T001	sense	genic	0	containing	downstream					GUCGUACAUGAACCCCGGCACGGCCGGCGCCGCGGUGGGCUCCCGGCGGAGGUCGUUGAU
Zm00001eb263560	Zm00001eb263560_T001	Zm00001eb263560	Zm00001eb263560_T001	sense	genic	0	containing	downstream					GCGGGAGUCGGCGAACCCGGAACGGAAUUCCUCACGGCCCAUGUCGCCGAAGCGGUUCAG
Zm00001eb167730	Zm00001eb167730_T003	Zm00001eb167730	Zm00001eb167730_T002	sense	genic	0	nested	downstream					GCGGAGGCGGUAGGGUCGGUCGCCGCGCUUGUUGUGCGCGUGGAUGAAGCGCGCGUUCUC
Zm00001eb138560	Zm00001eb138560_T001	Zm00001eb138550	Zm00001eb138550_T001	antisense	genic	0	nested	downstream					CUUGAAGGUCCCGAACCGGCGGCCCUUCUCGCCGUGGUGUCGGUGCACCCGGUGGUGCGU
Zm00001eb162460	Zm00001eb162460_T001	Zm00001eb162460	Zm00001eb162460_T001	sense	genic	0	containing	downstream					CUGCCACCGCUCGUACAGGUCCCACAGCGCCUCGUCCGAUGCCAGGUCCCGCUCGUCGAA
Zm00001eb246240	Zm00001eb246240_T001	Zm00001eb246240	Zm00001eb246240_T001	sense	genic	0	containing	downstream					CUCGAUGGCGCGGCACAGCUCCACCGCCGACACGACCACCAGGGCCACAAGGAGAAGCGU
Zm00001eb139100	Zm00001eb139100_T001	Zm00001eb139100	Zm00001eb139100_T001	sense	genic	0	containing	downstream					CUUAGCGACCUGCGCCAUCCUGCAAGUGCUUGCAACCUACCAGCACCGUCGUGUGCAGUG
Zm00001eb003980	Zm00001eb003980_T001	Zm00001eb003980	Zm00001eb003980_T001	sense	genic	0	containing	downstream					GCCGGCUGUGCUAGCGACCGGGGAGCUCGAUCGCUCGGCUGCCGGAGUGUGAGCUGAUGG
Zm00001eb253600	Zm00001eb253600_T001	Zm00001eb253600	Zm00001eb253600_T001	sense	genic	0	containing	downstream					GUUUGCGUCUUUGGGACGACGAGGAGCUAGCCGUAUUUAUAGCGCGGAGCGGGCGA
Zm00001eb353010	Zm00001eb353010_T001	Zm00001eb353010	Zm00001eb353010_T002	sense	genic	0	containing	downstream					>Zm00001eb406410
Zm00001eb287670	Zm00001eb287670_T001	Zm00001eb287670	Zm00001eb287670_T001	sense	genic	0	containing	downstream					CCUCAUCUCAGCGCACCCGCACCCGCACCCGGCCGCCUUCGUCUUCGUCCCGUUCCCUCC
Zm00001eb261410	Zm00001eb261410_T001	Zm00001eb261410	Zm00001eb261410_T001	sense	genic	0	containing	downstream					AGUCCGGCUAUAUAACCCGCGCGCCCUCCCAUCCGCCGCUCCAUUCCGUCGUCGUCGUCA
Zm00001eb193400	Zm00001eb193400_T001	Zm00001eb193400	Zm00001eb193400_T001	sense	genic	0	containing	downstream					GCAGCUUCUGCUUGCUCUGGGGGGAAGGAGAGAGAGAGAGCGAGAGAGAGAUCUAGUAGA
Zm00001eb236890	Zm00001eb236890_T003	Zm00001eb236890	Zm00001eb236890_T001	sense	genic	0	containing	downstream					GAGGCUAGCUAGGUGGUCCUCGAACGAAGAUGUUGGCGGUGUUCAGCGGGCAGGUGGUGG
Zm00001eb281250	Zm00001eb281250_T002	Zm00001eb281250	Zm00001eb281250_T002	sense	genic	0	containing	downstream					AGGUGCCGGCGGAGCUGGUGGCGGCGGGCAGCCGGACGCCGUCGCCCAAGACGAAGGCGU
Zm00001eb287760	Zm00001eb287760_T001	Zm00001eb287760	Zm00001eb287760_T001	sense	genic	0	containing	downstream					CGCAGCUGGUGGGGCGCUUCCUGGCCGCCUCCGAGCCGGCCGUGUCCGUGCAGCUCGGCG
Zm00001eb013790	Zm00001eb013790_T002	Zm00001eb013790	Zm00001eb013790_T002	sense	genic	0	containing	downstream					ACCACGGCCACCUCGCCUACUCCCACACCAACCAGGCGCUCCUCCGCCCCAGGUCGUUCG
Zm00001eb052340	Zm00001eb052340_T001	Zm00001eb052340	Zm00001eb052340_T001	sense	genic	0	containing	downstream					CGGCCAAGGACGAGGUGUUCUGCCUGUUCGAGGGGGUGCUGGACAACCUGGGUCGUCUGA
Zm00001eb238860	Zm00001eb238860_T002	Zm00001eb238860	Zm00001eb238860_T001	sense	genic	0	containing	downstream					GCCAGCAGCACGGGCUGUCAAGCAAGGGCGCCAACGAGGUGCUCCUCGUCAUCGAGGCCU
Zm00001eb247010	Zm00001eb247010_T001	Zm00001eb247010	Zm00001eb247010_T001	sense	genic	0	containing	downstream					ACAAGACGCUGCGCGACCGCGCGCCCUACCCGGCCAGCUUCAUGCUCGCCCAGCUCACCG
Zm00001eb402620	Zm00001eb402620_T001	Zm00001eb402620	Zm00001eb402620_T001	sense	genic	0	containing	downstream					GCUCCUACGCCUUCGUCCUCUUCGACAAGUCCACCAACUCCCUGCUAGUCGCAUCCGACC
Zm00001eb126180	Zm00001eb126180_T001	Zm00001eb126180	Zm00001eb126180_T001	sense	genic	0	containing	downstream					CCGAGGGCAGGGUGCCGCUCUUCUGGGGGAUCACCGCCGACGGCUGCGUCGCCUUCUCCG
Zm00001eb400400	Zm00001eb400400_T001	Zm00001eb400400	Zm00001eb400400_T001	sense	genic	0	containing	downstream					ACGACAUCGACAUGCUCAAAGGCUCAUGCGGCAAGUCGCUCGCGCCGUUCCCGCAAGGCU
Zm00001eb171730	Zm00001eb171730_T001	Zm00001eb171730	Zm00001eb171730_T001	sense	genic	0	containing	downstream					GCUUCUACUCCAACGCCCUCGGAGGGCUCAAGUGCUACGAGAACCCCAAGCACAAGGUCA
Zm00001eb253940	Zm00001eb253940_T001	Zm00001eb253940	Zm00001eb253940_T001	sense	genic	0	containing	downstream					CCGCUGUCCCCGCCGACGAAGAAGAGAUCUGCGGUGCCACUUUCAAGGUGGUGGAAGGCU
Zm00001eb269790	Zm00001eb269790_T001	Zm00001eb269790	Zm00001eb269790_T001	sense	genic	0	containing	downstream					CUACUGUCCUGACGGCGCUGCACUGAUCGGUCAUCAGCUGGCGGAGGCGAUGCGAUGAUG
Zm00001eb223640	Zm00001eb223640_T001	Zm00001eb223640	Zm00001eb223640_T001	sense	genic	0	containing	downstream					AUGCAGAACUUUGUACAUGCGUUGGUGGAUGGUGGUGUAACAUAGUGGCUGCCAACAAGU
Zm00001eb133850	Zm00001eb133850_T001	Zm00001eb133850	Zm00001eb133850_T001	sense	genic	0	containing	downstream					CAUGCUCAUGCAAACCGAUGAAUCUAUCUCUGUAUCAUCGAUCUCGGUUGCUUGCUAGUC
Zm00001eb178530	Zm00001eb178530_T001	Zm00001eb178530	Zm00001eb178530_T001	sense	genic	0	containing	downstream					CAGACUCCAGACAUGGCUAUAUAUAUAUAGCUGGUGCUAAUAAAUAGGAGUAUAAUCGUC
Zm00001eb048980	Zm00001eb048980_T001	Zm00001eb048980	Zm00001eb048980_T001	sense	genic	0	containing	downstream					AUAUCGAUCGGUUGCGUGUGGAAUGCCAAUCAUGUGUGUAAUCUGUUGGCAAAUAACAAA
Zm00001eb305150	Zm00001eb305150_T001	Zm00001eb305150	Zm00001eb305150_T001	sense	genic	0	containing	downstream					CCUCUGUUCCUCCCUGCUGCUGUUGUCCGUGCGAUCAUGAUUCAGAACUGGCGUGGGCGC
Zm00001eb255280	Zm00001eb255280_T001	Zm00001eb255280	Zm00001eb255280_T001	sense	genic	0	containing	downstream					CAAUAACUCAGAAGAGAGACUUGCUGUAUAUGCAUGCUAGUAUGCAUUGUCCCUCUCUUG
Zm00001eb337440	Zm00001eb337440_T002	Zm00001eb337440	Zm00001eb337440_T002	sense	genic	0	containing	downstream					UCAAUGCUUGUAAUCGAACUUUAUUAUGAAAACCAAAACGAGAAUCCAACCAAAUAAACA
Zm00001eb413640	Zm00001eb413640_T001	Zm00001eb413640	Zm00001eb413640_T002	sense	genic	0	containing	downstream					>Zm00001eb099950
Zm00001eb364950	Zm00001eb364950_T003	Zm00001eb364960	Zm00001eb364960_T001	antisense	genic	0	overlapping	downstream					CUGGACGUCAGCCUAGCAAUUAGCUCAUCGACUCCAGAUUGGAGAACUCGACACCAUGAA
Zm00001eb263770	Zm00001eb263770_T002	Zm00001eb263770	Zm00001eb263770_T001	sense	genic	0	containing	downstream					GGUGCUGAUCGUUGCCCUUGCUCUCCUGGCGCUCGCUGCGAGCGCCGCCUCCAGUACAAG
Zm00001eb211840	Zm00001eb211840_T002	Zm00001eb211840	Zm00001eb211840_T001	sense	genic	0	containing	downstream					CGGCGGCUGUGGCUGCCAGACACCACCGUUUCAUCUACCGCCUCCGUUCUAUAUGCCGCC
Zm00001eb320940	Zm00001eb320940_T001	Zm00001eb320940	Zm00001eb320940_T001	sense	genic	0	containing	downstream					UCCGUUCUAUCUGCCGCCGCAGCAGCAGCCGCAGCCAUGGCAAUACCCCACUCAACCACC
Zm00001eb150390	Zm00001eb150390_T001	Zm00001eb150390	Zm00001eb150390_T001	sense	genic	0	containing	downstream					GCAGCUAAGCCCGUGCCAGCAGUUCGGAUCCUGCGGCGUCGGCAGCGUCGGCAGCCCGUU
Zm00001eb119090	Zm00001eb119090_T002	Zm00001eb119090	Zm00001eb119090_T002	sense	genic	0	containing	downstream					CCUGGGCCAGUGCGUCGAGUUCCUGAGGCACCAGUGCAGCCCGGCGGCGACGCCCUACGG
Zm00001eb150850	Zm00001eb150850_T001	Zm00001eb150850	Zm00001eb150850_T001	sense	genic	0	containing	downstream					CUCGCCACAGUGCCAGGCGCUGCAGCAGCAGUGCUGCCACCAGAUCAGGCAGGUGGAGCC
Zm00001eb013160	Zm00001eb013160_T001	Zm00001eb013160	Zm00001eb013160_T001	sense	genic	0	containing	downstream					GCUGCACCGGUACCAGGCGACAUACGGUGUGGUCCUGCAGUCCUUCCUGCAGCAGCAGCC
Zm00001eb412380	Zm00001eb412380_T001	Zm00001eb412380	Zm00001eb412380_T001	sense	genic	0	containing	downstream					GCAGGGCGAGCUCGCGGCGCUGAUGGCGGCCCAGGUAGCGCAGCAGCUGACGGCGAUGUG
Zm00001eb060600	Zm00001eb060600_T001	Zm00001eb060600	Zm00001eb060600_T001	sense	genic	0	containing	downstream					CGGCCUGCAGCUGCAGCAGCCAGGUCCCUGCCCUUGCAACGCAGCUGCCGGCGGUGUCUA
Zm00001eb036090	Zm00001eb036090_T001	Zm00001eb036090	Zm00001eb036090_T001	sense	genic	0	containing	downstream					CUACUGAGGAAACUAUGUACUGUAGUAAUAAUGUAAUGGAGCCGCUGGCUAGCUACCUAG
Zm00001eb164220	Zm00001eb164220_T001	Zm00001eb164210	Zm00001eb164210_T001	antisense	genic	0	nested	downstream					CUCGCUAGUUUACUCAUUUAGCGGCGAUGAGUAACGUAGUGUCACCCAUCACCAUGGGUG
Zm00001eb232270	Zm00001eb232270_T001	Zm00001eb232270	Zm00001eb232270_T001	sense	genic	0	containing	downstream					GCAGUGUGAGCAAUGACCUGAAUGAACCAUUGAAAUGGAAAGGAAUAAUAUAUAAGGAAA
Zm00001eb238640	Zm00001eb238640_T001	Zm00001eb238640	Zm00001eb238640_T002	sense	genic	0	containing	downstream					AAAGAUGAUUGGAAACUGAUAGUUGGUUCUGAGUCUUGCUAUCGAGGAUGGGAGAUACAA
Zm00001eb354020	Zm00001eb354020_T001	Zm00001eb354020	Zm00001eb354020_T001	sense	genic	0	containing	downstream					CUCUUUUAUUUAAGGAGGGAUGAG
Zm00001eb143100	Zm00001eb143100_T001	Zm00001eb143100	Zm00001eb143100_T001	sense	genic	0	containing	downstream					>Zm00001eb399600
Zm00001eb348220	Zm00001eb348220_T001	Zm00001eb348220	Zm00001eb348220_T001	sense	genic	0	containing	downstream					GAACAGAAUAGUAGGAGCACUGUAUAUUUCACCAUCAGCACUGUAGCUGGAUCGGCUCAC
Zm00001eb346670	Zm00001eb346670_T001	Zm00001eb346670	Zm00001eb346670_T001	sense	genic	0	containing	downstream					AUCCACAACAGGCCACGGCGCACGCGGAACACACGUAGCAGUACCACGUGGUCCACGGCC
Zm00001eb342420	Zm00001eb342420_T002	Zm00001eb342430	Zm00001eb342430_T005	antisense	genic	0	overlapping	downstream					CUCUCUGGCUCGCUCGCCGCGCCGCGCCGGGCUAUUUGUACCCUCGCCCGCCCUUGCGUU
Zm00001eb096650	Zm00001eb096650_T001	Zm00001eb096650	Zm00001eb096650_T001	sense	genic	0	containing	downstream					ACCCAACAACGCCUCCUCCAGUCCUUCUUCGUAAGCCUUCAAACCGACGAAUUUGAGCAA
Zm00001eb192650	Zm00001eb192650_T001	Zm00001eb192650	Zm00001eb192650_T001	sense	genic	0	containing	downstream					CUGCACCCAGAGCGCGAUCCAUUGCCGGGGAAGAAGCAACUUGUUGCGAGCCUCCUCUAU
Zm00001eb106110	Zm00001eb106110_T001	Zm00001eb106110	Zm00001eb106110_T002	sense	genic	0	containing	downstream					GGCGAGCUCCGACCAUGGUUCCACCACCGCCCCCAAGGACGUGCCGGGCAGCUACGGCCU
Zm00001eb255820	Zm00001eb255820_T001	Zm00001eb255820	Zm00001eb255820_T001	sense	genic	0	containing	downstream					GCCGCUGGUGGGCGCCGUGCGCGACCGCCUCGACUUCUACUACUUCCAGGGGCAGGACAA
Zm00001eb235910	Zm00001eb235910_T001	Zm00001eb235910	Zm00001eb235910_T001	sense	genic	0	containing	downstream					GUACUUCGAGUCCCGCGUGGAGCGCUACGGCUCCACCGUGGUGCGCAUGAACGUGCCGCC
Zm00001eb005620	Zm00001eb005620_T001	Zm00001eb005620	Zm00001eb005620_T001	sense	genic	0	containing	downstream					GGGCCCCUUCAUGGCGCGCGACCCGCGGGUGGUGGCGGUCCUGGACGCCAAGAGCUUCCC
Zm00001eb096880	Zm00001eb096880_T001	Zm00001eb096880	Zm00001eb096880_T001	sense	genic	0	containing	downstream					CGUGCUCUUCGACAUGGACAAGGUGGAGAAGAAGGACCUGUUCACGGGCACCUACAUGCC
Zm00001eb370800	Zm00001eb370800_T001	Zm00001eb370800	Zm00001eb370800_T001	sense	genic	0	containing	downstream					GUCCACCUCCCUCACCGGCGGCUACCGCGUCUGCUCGUACCUGGACCCCUCCGAGCCCAC
Zm00001eb266380	Zm00001eb266380_T001	Zm00001eb266380	Zm00001eb266380_T001	sense	genic	0	containing	downstream					CCACACCAAGGUGAAGCAGCUGCUCUUCUCCCUCCUGCUCUCCCGCAAGGACGACGUGAU
Zm00001eb145590	Zm00001eb145590_T001	Zm00001eb145590	Zm00001eb145590_T001	sense	genic	0	containing	downstream					CCCCACCUUCCGCUCCAACUUCUCCUCGCUCCUCGCCACCGUGGAGGCGGAGCUGGCCAA
Zm00001eb316020	Zm00001eb316020_T001	Zm00001eb316020	Zm00001eb316020_T001	sense	genic	0	containing	downstream					GGGCGGCAAGGCCGAGUUCAACAAGCUCAACGACGUGACCUCCUUCGACUUCAUCGGCGA
Zm00001eb087000	Zm00001eb087000_T001	Zm00001eb087000	Zm00001eb087000_T001	sense	genic	0	containing	downstream					GGGCCUGGGCCUGUCGCGCGAGGAGGCCUGCCACAACCUCCUCUUCGCCACCACCUUCAA
Zm00001eb308260	Zm00001eb308260_T001	Zm00001eb308260	Zm00001eb308260_T001	sense	genic	0	containing	downstream					CAGCUACGGCGGCCUCAAGGUGCUGUUCCCGGGCCUGCUGGCCAACGUGGCCAGCGGCGG
Zm00001eb270140	Zm00001eb270140_T001	Zm00001eb270140	Zm00001eb270140_T001	sense	genic	0	containing	downstream					CGAGAAGCUCCACGAGCGGCUGGUGGCCGAGAUCCGCGGCGCCGUGGCCGACGCCGGCGG
Zm00001eb107390	Zm00001eb107390_T001	Zm00001eb107390	Zm00001eb107390_T001	sense	genic	0	containing	downstream					CAAGGUCACCCUCGCGGCGGUGGAGAGGAUGGAGCUGGCCAAGUCGGUGGUGUGGGAGUC
Zm00001eb201980	Zm00001eb201980_T001	Zm00001eb201980	Zm00001eb201980_T001	sense	genic	0	containing	downstream					GCUGCGCCUGGACCCGCCCGUCAAGUUCCAGUACGGGCACGCCAAGAAGGACCUGCUGGU
Zm00001eb233660	Zm00001eb233660_T001	Zm00001eb233660	Zm00001eb233660_T001	sense	genic	0	containing	downstream					GGAGAGCCACGACGCGGUGUUCCAGGUGAGGAAAGGCGAGAUGCUGUUCGGCUACCAGCC
Zm00001eb005720	Zm00001eb005720_T001	Zm00001eb005720	Zm00001eb005720_T001	sense	genic	0	containing	downstream					GUGCGCCACCAAGGACCCCCGCGUGUUCGGCGACACGGCCGGGGACUUCGUGCCCGACCG
Zm00001eb209600	Zm00001eb209600_T002	Zm00001eb209600	Zm00001eb209600_T002	sense	genic	0	containing	downstream					CUUCCUCGGCGAGGAGGGCAGCAAGCUGCUGCAGUACGUGUACUGGUCCAACGGCCGCGA
Zm00001eb213270	Zm00001eb213270_T001	Zm00001eb213280	Zm00001eb213280_T001	antisense	genic	0	overlapping	downstream					GACCGACAACCCCAGCGUCGACAACAAGCAGUGCCCCGGGAAGAACUUCGUGGUGCUCGU
Zm00001eb058430	Zm00001eb058430_T001	Zm00001eb058430	Zm00001eb058430_T001	sense	genic	0	containing	downstream					CGGCAGGCUCCUCCUCGUCGAGCUCUUCCUCCGCUACGACACAUUCACCGCCGAGGUCGG
Zm00001eb092930	Zm00001eb092930_T001	Zm00001eb092930	Zm00001eb092930_T001	sense	genic	0	containing	downstream					CAAGGAGCUGCUCGGCACCAGCGUCAUCUUCACCGGUGUCACGAAAGCUACCUCCGGUCC
Zm00001eb306750	Zm00001eb306750_T001	Zm00001eb306750	Zm00001eb306750_T001	sense	genic	0	containing	downstream					GGGCAGCGAGUAAACCGCCCGGCCGGCGCGCGUCGUUGGAUAUAUGAUGAGUGGACGUGA
Zm00001eb278430	Zm00001eb278430_T001	Zm00001eb278430	Zm00001eb278430_T001	sense	genic	0	containing	downstream					CAGAGUGUCCGACUAUUUCUUAAUUUCGUCAUUUUCCUCCUUCCUUCUAAUAAGAUUUCU
Zm00001eb277020	Zm00001eb277020_T002	Zm00001eb277020	Zm00001eb277020_T001	sense	genic	0	nested	downstream					CUCUCACCCUCGGCCCCCCUUCACGUGCGAUUGUAGGUGUUUGACGCUUUUGUAAUAAUG
Zm00001eb162540	Zm00001eb162540_T001	Zm00001eb162540	Zm00001eb162540_T001	sense	genic	0	containing	downstream					CAUGCUGGCAUGUUGCAUAAAUUGCUCCCCAAAAAAAUCUUAUCUUUCACAAGAAAUCUA
Zm00001eb079350	Zm00001eb079350_T001	Zm00001eb079350	Zm00001eb079350_T001	sense	genic	0	containing	downstream					UAAUCCCUUAGCAGCCUUGCCUUUCAUACUUUUCAAGCCCGUGGACUUGAUUGGCUUACU
Zm00001eb113450	Zm00001eb113450_T001	Zm00001eb113450	Zm00001eb113450_T001	sense	genic	0	containing	downstream					ACUACCACCAAACUGAUGAGCAACGACUUCACGACGAUCUAGACUCUAGAGUAUAUAUAG
Zm00001eb282070	Zm00001eb282070_T001	Zm00001eb282070	Zm00001eb282070_T001	sense	genic	0	containing	downstream					GGGACCUUUACCGUCUGCAGACUGCCUUCUCUCGCGACCUACGUGG
Zm00001eb087490	Zm00001eb087490_T002	Zm00001eb087490	Zm00001eb087490_T002	sense	genic	0	containing	downstream					>Zm00001eb290860
Zm00001eb380760	Zm00001eb380760_T001	Zm00001eb380760	Zm00001eb380760_T001	sense	genic	0	containing	exonic					AACGCUACCUUACAGAAAGCAGAUUAACAUAUUAGAAAGGUAAAGAAUGCAAUGCCAGCU
Zm00001eb221200	Zm00001eb221200_T001	Zm00001eb221200	Zm00001eb221200_T001	sense	genic	0	containing	exonic					AUGUUCCAGUGUAUCAUAAGCUAUUAUCUACUGUACGUUCGGCUGAAUAUGAAUAAUUCA
Zm00001eb240000	Zm00001eb240000_T001	Zm00001eb240000	Zm00001eb240000_T001	sense	genic	0	containing	exonic					UAAAAGACAGGUCCUAGGAGUGGUAAGCCUAUAAUGUUACAGAACAAACUUGCAUAUUCA
Zm00001eb024830	Zm00001eb024830_T001	Zm00001eb024830	Zm00001eb024830_T001	sense	genic	0	containing	exonic					CAAGUAUUACACCAUGCCUACCGGGGAGUUACUCUUCCAGAGAUCAUGCCGCUGCUCGCA
Zm00001eb401410	Zm00001eb401410_T001	Zm00001eb401410	Zm00001eb401410_T001	sense	genic	0	containing	exonic					UCAAGACUCCCAGAGGCCUGUGACGAGACGAAGAGGGUCCUGGUCGCUGAAGAUGACAAC
Zm00001eb305580	Zm00001eb305580_T001	Zm00001eb305570	Zm00001eb305570_T001	antisense	genic	0	overlapping	exonic					GACUUACUGACAUCGGUCGAGUCUGUUUCUGAGGUUUCCAGCAGAAUCAGGUCCUCUUCA
Zm00001eb423210	Zm00001eb423210_T001	Zm00001eb423210	Zm00001eb423210_T001	sense	genic	0	containing	exonic					GGCAUCAUCCUCAAGAUGAGCUCAAGUUCUCUGACAAUCUCCCACAUGGAAGGCCUGUCA
Zm00001eb165800	Zm00001eb165800_T001	Zm00001eb165800	Zm00001eb165800_T002	sense	genic	0	containing	exonic					UCAGUUUCAUCCUGGCAACACUUGGUUGCUAGUGAUAAGAACCUCUUGAUGCAUU
Zm00001eb036240	Zm00001eb036240_T001	Zm00001eb036240	Zm00001eb036240_T001	sense	genic	0	containing	exonic					>Zm00001eb201660
Zm00001eb070590	Zm00001eb070590_T001	Zm00001eb070590	Zm00001eb070590_T001	sense	genic	0	containing	exonic					CCACCUCGCUCCUCGCAGAAAGGAAUCGAAAAGGAGCAAGAACAAUUGUUUCCUCUCAUG
Zm00001eb391810	Zm00001eb391810_T001	Zm00001eb391810	Zm00001eb391810_T001	sense	genic	0	containing	exonic					GCACAACUCAUGAGAAGCUGCAUCACAGAAUUUAUAGCCGCUCCUCUCUUGGUUCUUUUG
Zm00001eb262110	Zm00001eb262110_T001	Zm00001eb262110	Zm00001eb262110_T001	sense	genic	0	containing	exonic					AUCUUGGCUUCAACGUCUCCGUCCUUUCAAGUGCAUGUGAAGGGCGACGAUGGCCGUCAA
Zm00001eb374900	Zm00001eb374900_T001	Zm00001eb374900	Zm00001eb374900_T001	sense	genic	0	containing	exonic					CAUGGAUCGCCGGCGCUUCGGCAGCGACUGGCGGCGGCGACGUGCUUCGAGACCACUGCC
Zm00001eb323390	Zm00001eb323390_T001	Zm00001eb323390	Zm00001eb323390_T001	sense	genic	0	containing	exonic					GGCUUCUGUUGGGUGAAGCAAUGCCAGAGUUUCUGCGCAUCAAAAGGCUUCAACGCCGCG
Zm00001eb230830	Zm00001eb230830_T001	Zm00001eb230830	Zm00001eb230830_T001	sense	genic	0	containing	exonic					AGUGCUUUCUGCUAUAAACGGCCUGGUUCUGGCCGUCUUCAUCUCUGGCAGUGCUGCUGC
Zm00001eb022100	Zm00001eb022100_T001	Zm00001eb022100	Zm00001eb022100_T001	sense	genic	0	containing	exonic					CAACCAUAAGAGUACGUAGUGCAAAACGUACGCAAAUGUAUG
Zm00001eb242840	Zm00001eb242840_T001	Zm00001eb242840	Zm00001eb242840_T001	sense	genic	0	containing	exonic					>Zm00001eb091880
Zm00001eb064070	Zm00001eb064070_T001	Zm00001eb064070	Zm00001eb064070_T001	sense	genic	0	containing	exonic					AAAUAGCACAAAACAUAGACACUACAGUUCUGAAGCAUGGAACGAUCCAUAGAAGACCGG
Zm00001eb195750	Zm00001eb195750_T001	Zm00001eb195750	Zm00001eb195750_T001	sense	genic	0	containing	exonic					ACCAUGCUCCUAAACCAUCCGGCUACAAAACUUGGUACAGCAAGGUUACAAACAAAAGUA
Zm00001eb417850	Zm00001eb417850_T001	Zm00001eb417850	Zm00001eb417850_T001	sense	genic	0	containing	exonic					UCACAGUUUGAUGAUUUUGAGAAAUGGGACUUCGCUGCACCGCAGCACCUUACGCCUUGA
Zm00001eb087300	Zm00001eb087300_T001	Zm00001eb087300	Zm00001eb087300_T001	sense	genic	0	containing	exonic					GCUUGCCAAAGAACCUCUGCUUCUCAUCGGUAGUCUGGAAGCGACCGUGCCCAAAUUUGG
Zm00001eb235560	Zm00001eb235560_T001	Zm00001eb235560	Zm00001eb235560_T001	sense	genic	0	containing	exonic					ACGAUGUGUCGAUGAACUUGAGCUUGAUCUCCUCCAGCGCCAGCCGGGAAGUCUGCUUCA
Zm00001eb073380	Zm00001eb073380_T001	Zm00001eb073380	Zm00001eb073380_T001	sense	genic	0	containing	exonic					GGAGGGACUGGCGGAGGGUCACCACCCUCUUCUUUGGUCCCACACAGCAGCCCUUGAUCA
Zm00001eb245980	Zm00001eb245980_T001	Zm00001eb245980	Zm00001eb245980_T001	sense	genic	0	containing	exonic					UCAGGUAGUCACCCUUCACGAUACCAUAAUGGGGGAAGCCACCCAUGGGAGUGAUGUCCU
Zm00001eb350180	Zm00001eb350180_T001	Zm00001eb350180	Zm00001eb350180_T001	sense	genic	0	containing	exonic					UCUCAGUCCUGCAAAUGGCAGCAAUUCGUUACCAACAAGAGCAACA
Zm00001eb324610	Zm00001eb324610_T001	Zm00001eb324610	Zm00001eb324610_T001	sense	genic	0	containing	exonic					>Zm00001eb000130
Zm00001eb186230	Zm00001eb186230_T001	Zm00001eb186240	Zm00001eb186240_T002	antisense	genic	0	nested	exonic					GUGGGAUUGGAAUGAUAUCCCAAGUCAACAUCUGCUCCAGGAUUCGAAAGGUGGCCUUCA
Zm00001eb100040	Zm00001eb100040_T001	Zm00001eb100040	Zm00001eb100040_T001	sense	genic	0	containing	exonic					GAUUUAUAACCUACAAAGGACCUGGAUGUGCUGCCACCAUGAUGGCCACCACAAAGGAGG
Zm00001eb374570	Zm00001eb374570_T001	Zm00001eb374570	Zm00001eb374570_T001	sense	genic	0	containing	exonic					CCAAGUUGAUGAGUGGACUGCUGAGGAACAGAUGUAGGGAAAAUAAUGGUCCAUUUUCAA
Zm00001eb010430	Zm00001eb010430_T001	Zm00001eb010440	Zm00001eb010440_T001	antisense	genic	0	overlapping	exonic					GGAGUGUCUUUAUCAGGAAAUGGACCUUUGCAGCUAUGUUCAGAAUAUGUGAGGAAUGUU
Zm00001eb090240	Zm00001eb090240_T001	Zm00001eb090240	Zm00001eb090240_T001	sense	genic	0	containing	exonic					CUCCUGUGGAAGAGUCUACAGGGGGCUACACUGCUACUAAAUUGAUACUUGAUGGAUCUG
Zm00001eb297940	Zm00001eb297940_T001	Zm00001eb297940	Zm00001eb297940_T001	sense	genic	0	containing	exonic					AUGACAAGAAUCCUUGUGAUAAGGAACUAGUUAAUAAGGACAACCUGCUGCAGAGGAACA
Zm00001eb407230	Zm00001eb407230_T001	Zm00001eb407230	Zm00001eb407230_T001	sense	genic	0	containing	exonic					AGAUAAAUCAAAAAUACCAAGGACUGUUCAAAGGAAAAACAACUAAAUGCCGACACCCUG
Zm00001eb090280	Zm00001eb090280_T001	Zm00001eb090280	Zm00001eb090280_T001	sense	genic	0	containing	exonic					UACAAAAGCAAGAACCAGGAGAUGGAGGGCUCUUUGAAGGAGAAUGUAGUAGAACAAGUC
Zm00001eb415320	Zm00001eb415320_T001	Zm00001eb415320	Zm00001eb415320_T001	sense	genic	0	containing	exonic					AACACGAAGUUAAUGGAUCAUAAGAAGCGUAGAACCAAGGUAACAUUCCGAAGGGAAGUG
Zm00001eb078180	Zm00001eb078180_T002	Zm00001eb078180	Zm00001eb078180_T001	sense	genic	0	nested	exonic					UAAUGCUUGCUCAAAUUUGUUAACUCUUUUUUAUGUUCUUCUCAUGGAACUCCUCACUGA
Zm00001eb135390	Zm00001eb135390_T003	Zm00001eb135390	Zm00001eb135390_T001	sense	genic	0	nested	exonic					CGCCGGUUUUAUGCUAGCUUGAACACUAUUCCUCCUUAGGGUUUGAUGAAACAACAUUGC
Zm00001eb225180	Zm00001eb225180_T001	Zm00001eb225180	Zm00001eb225180_T001	sense	genic	0	containing	exonic					UGCUCAAUAAAGAAAAGGAGCAAGGCAAAACACACACAAGGGUUAGUGGAAAAGCAGAUG
Zm00001eb140870	Zm00001eb140870_T001	Zm00001eb140870	Zm00001eb140870_T001	sense	genic	0	containing	exonic					GCAAUGAAGCAAAGUCAGCAGAACUUGUGAGCCUUGGUAACGAAAAGGAGCAACGAAGAA
Zm00001eb036620	Zm00001eb036620_T001	Zm00001eb036620	Zm00001eb036620_T001	sense	genic	0	containing	exonic					AUCACACGAAAGUUAGUGGAAAACUGGAUAAUACGGCAAAGUCCGCGAGAGUUUCGGCUA
Zm00001eb137450	Zm00001eb137450_T001	Zm00001eb137450	Zm00001eb137450_T001	sense	genic	0	containing	exonic					CCUGCGUUGCGUACUUUGUGUCUUAUGAUGGCUUUGCCUGGUUGAACUUUUAUGAAAUGC
Zm00001eb080900	Zm00001eb080900_T001	Zm00001eb080900	Zm00001eb080900_T001	sense	genic	0	containing	exonic					UUGUCUUGGUGAGCUUCAUGCGACUUAUAUUAUGCCCUUCUAUUGUUGAAUUCUAAAUGC
Zm00001eb328380	Zm00001eb328380_T001	Zm00001eb328370	Zm00001eb328370_T002	antisense	genic	0	overlapping	exonic					UUUCUGCCAUCUCCUAGAUGAUUGUUGUUCGGC
Zm00001eb127380	Zm00001eb127380_T001	Zm00001eb127380	Zm00001eb127380_T001	sense	genic	0	containing	exonic					>Zm00001eb125580
Zm00001eb152910	Zm00001eb152910_T001	Zm00001eb152910	Zm00001eb152910_T001	sense	genic	0	containing	exonic					AUCUCAGCAGCACUAGCAGUGACAAACUCGAAGCUUGCCUUCUUGUUUACACCCUAAAAC
Zm00001eb341720	Zm00001eb341720_T003	Zm00001eb341720	Zm00001eb341720_T003	sense	genic	0	containing	exonic					UAAAACUAGAGUCGUCGGCGGCAACAAGCGGUACGUACGUAGAGGAUGAAGAGCAGGAGC
Zm00001eb065230	Zm00001eb065230_T001	Zm00001eb065230	Zm00001eb065230_T001	sense	genic	0	containing	exonic					AGCACUCUGUUGGUGAUCCUAGUUCUCCAGGCCCUUCUGCUCUCUGCGGCUGUGGCCAAA
Zm00001eb324770	Zm00001eb324770_T001	Zm00001eb324770	Zm00001eb324770_T001	sense	genic	0	containing	exonic					GGACCUGCAGGGCCGAAGAAGCAGUGCUGGUGCGGCGAGUGCACCAGCUGGUCGGGCGUG
Zm00001eb108770	Zm00001eb108770_T001	Zm00001eb108770	Zm00001eb108770_T001	sense	genic	0	containing	exonic					UGGACCUGCGACGACCUCCUCACCAAGUGCGCCGCCACCUGCAAGAACUGCGUCCCCGUG
Zm00001eb089920	Zm00001eb089920_T001	Zm00001eb089920	Zm00001eb089920_T001	sense	genic	0	containing	exonic					UCCACGGGCAAGGGCGCCACCAAGUACAGGUGCCGCGACUUCCUCCCCGAAAACUGCGGG
Zm00001eb073320	Zm00001eb073320_T001	Zm00001eb073320	Zm00001eb073320_T001	sense	genic	0	containing	exonic					UGCAAGAUCCACUAAACUCAUCCAAUUCCACCAUGGCCACAGCAGCCGAUGGAUCCUUCU
Zm00001eb383590	Zm00001eb383590_T001	Zm00001eb383590	Zm00001eb383590_T001	sense	genic	0	containing	exonic					UCCAUAUGCAUGUUCUCCUCCGUCCGUCCG
Zm00001eb093660	Zm00001eb093660_T001	Zm00001eb093660	Zm00001eb093660_T001	sense	genic	0	containing	exonic					>Zm00001eb298360
Zm00001eb222920	Zm00001eb222920_T001	Zm00001eb222920	Zm00001eb222920_T001	sense	genic	0	containing	exonic					CCGAUCAAGGCGAUUAGCCGUCUUAGCCUCGAGAAAGAGGAUUGAUUCAUCGUUCAUAGC
Zm00001eb285710	Zm00001eb285710_T001	Zm00001eb285710	Zm00001eb285710_T001	sense	genic	0	containing	exonic					AAUAAGGUCUGGCUCAGUGACAGACAUACAAUCCAUCCAACAUUUGAGUACAUGAUAAUC
Zm00001eb263400	Zm00001eb263400_T001	Zm00001eb263400	Zm00001eb263400_T001	sense	genic	0	containing	exonic					CAGGGUGGGGGGGACUAGGCUAACUUAGUACAGUAGCACAAAAUUAAAGAGGUUCUGCAU
Zm00001eb047380	Zm00001eb047380_T001	Zm00001eb047370	Zm00001eb047370_T001	antisense	genic	0	overlapping	exonic					AGUACCAUAGCUUUGUUUCUUACCAUUUCAUUCAUUCCAUUAUUACUGAUUGAGAGACAU
Zm00001eb182510	Zm00001eb182510_T001	Zm00001eb182510	Zm00001eb182510_T001	sense	genic	0	containing	exonic					GAGACGACGGAAAUGCAAUCCAAGGCAGAUGGAUGGAGAUGACUACGGAAAGAAAGGGUU
Zm00001eb428690	Zm00001eb428690_T001	Zm00001eb428690	Zm00001eb428690_T001	sense	genic	0	containing	exonic					CACUCGGAUCUGGCGGCGUAUCGUUCCACCUUGGGGUCGUUGAGGUUGAUGCCGACCAUG
Zm00001eb123600	Zm00001eb123600_T001	Zm00001eb123600	Zm00001eb123600_T001	sense	genic	0	containing	exonic					GCCUCCCCGAGCCCCGUGCUGACGUCGGCCAGGAUGGUGGGGUCGCUGUAGUGGGUGACU
Zm00001eb159880	Zm00001eb159880_T002	Zm00001eb159880	Zm00001eb159880_T002	sense	genic	0	containing	exonic					GCCUGGACGAUGGCGCGGGCGCGGCGCGCGGGGUCGCCGCUCUUGAAGAUGCCCGAGCCG
Zm00001eb242560	Zm00001eb242560_T004	Zm00001eb242560	Zm00001eb242560_T001	sense	genic	0	containing	exonic					ACGAAGACGCCGUCGCAUCCGAGCUGCAUCAUGAGCGCGGCGUCGGCGGGCGUGGCGACA
Zm00001eb245140	Zm00001eb245140_T001	Zm00001eb245140	Zm00001eb245140_T001	sense	genic	0	containing	exonic					CCCCCCGCGGCGAACUGCACGACGGGGAGGCGGCCCAGCUGCUUGGUCUGCAUGACGAGG
Zm00001eb344030	Zm00001eb344030_T001	Zm00001eb344030	Zm00001eb344030_T001	sense	genic	0	containing	exonic					UCGUAGGGCGCGGCGAUGCGCUUGGCGUAGGCGAAGACCUCGUCGUCGUCCAUGCUGCGG
Zm00001eb401740	Zm00001eb401740_T001	Zm00001eb401740	Zm00001eb401740_T001	sense	genic	0	containing	exonic					AGCGCGCGGACGUCGCCCAUGACGGAGCGCACGUGGCGCACGGCCUCGACGACGUUGCCC
Zm00001eb077590	Zm00001eb077590_T001	Zm00001eb077590	Zm00001eb077590_T001	sense	genic	0	containing	exonic					GUGCCGGCCUCCCCCUUGGUGCGGAUCAUGGCGGCGCCCUCGCGCACCCUGCGGAGCGCC
Zm00001eb238580	Zm00001eb238580_T001	Zm00001eb238580	Zm00001eb238580_T001	sense	genic	0	containing	exonic					UCGCCGAGGUCGCGGCAGCCGCAGACGAAGGGGACGCGGAAGUUGUGCUUGUUGAUGUGG
Zm00001eb412410	Zm00001eb412410_T001	Zm00001eb412410	Zm00001eb412410_T001	sense	genic	0	containing	exonic					UGCGCGUCGUCGGCGGGGGUCAGCACCUCGCUCUCGUCCACGUAGUCGACGCCCACGGCC
Zm00001eb171670	Zm00001eb171670_T001	Zm00001eb171670	Zm00001eb171670_T001	sense	genic	0	containing	exonic					UCCAGGAUCUGGGCCUCCACGAAGUGCCCGAUGCGGGCCUUGGCCAUGACCGGGAUGGUG
Zm00001eb186930	Zm00001eb186930_T001	Zm00001eb186930	Zm00001eb186930_T001	sense	genic	0	containing	exonic					ACGGCGCGCUUGAUGUCGCGGAUGAGGCCCGGGUCCGACAUGCGCGCCACGCCGCCCUGC
Zm00001eb373850	Zm00001eb373850_T002	Zm00001eb373850	Zm00001eb373850_T002	sense	genic	0	containing	exonic					GCGCGGAUGUCGGCGGGGACCCGCUCCAGCGCCAUCACGGCGCACGCGCCGGCCUCCUCC
Zm00001eb172670	Zm00001eb172670_T001	Zm00001eb172670	Zm00001eb172670_T001	sense	genic	0	containing	exonic					GCGAGGCGCGCCUGCUCCGGGGUCACCACGUCCAUGAUGACCCCGCCCCGGAGCAUCUGC
Zm00001eb151730	Zm00001eb151730_T001	Zm00001eb151720	Zm00001eb151720_T001	antisense	genic	0	nested	exonic					GCCAGCCCCACCUUGACGGAGAAAGUCGCCGACUUGGGCUGCUUGGACGGCUCCAGCAGC
Zm00001eb307640	Zm00001eb307640_T002	Zm00001eb307640	Zm00001eb307640_T002	sense	genic	0	containing	exonic					UCCGCGCCGUUGCUGCCGUACACCGUCACCACGCCGCUGCCGUCGGACGCCAUGGGUUUG
Zm00001eb181560	Zm00001eb181560_T001	Zm00001eb181560	Zm00001eb181560_T001	sense	genic	0	containing	exonic					GUUCGCUUGUGCCUAGCCUUGUGUGGAAUGGAAUGGAUUGGUUUCCUCGAUCCGGGUGCC
Zm00001eb302960	Zm00001eb302960_T002	Zm00001eb302960	Zm00001eb302960_T002	sense	genic	0	containing	exonic					UUUGUAUCCUCUCUCGGGAAGGUUCCAGUCAGGCUCAGGGGAGAGAAGAGGAGGGCGGCG
Zm00001eb093960	Zm00001eb093960_T001	Zm00001eb093960	Zm00001eb093960_T001	sense	genic	0	containing	exonic					GCGGGGUGGGGUGG
Zm00001eb236010	Zm00001eb236010_T001	Zm00001eb236010	Zm00001eb236010_T001	sense	genic	0	containing	exonic					>Zm00001eb256320
Zm00001eb002160	Zm00001eb002160_T001	Zm00001eb002160	Zm00001eb002160_T002	sense	genic	0	containing	exonic					AAACAAACUCAAGCCUGCCCUGUCCUGCCUUGUUAAGCAACACAGCGAGACAUCACGAGA
Zm00001eb146470	Zm00001eb146470_T001	Zm00001eb146470	Zm00001eb146470_T002	sense	genic	0	containing	exonic					GCUAGAGAGAGAUGGCGGCCACGGUUUCCUCCUUCCCGGUGGUGAACAUGGAGAAGCUGG
Zm00001eb266880	Zm00001eb266880_T001	Zm00001eb266880	Zm00001eb266880_T001	sense	genic	0	containing	exonic					AGACAGAGGAGAGGGCCACGGCCAUGGAGGUCAUCCGCGACGGCUGCGAGAACUGGGGCU
Zm00001eb196890	Zm00001eb196890_T001	Zm00001eb196890	Zm00001eb196890_T002	sense	genic	0	containing	exonic					UCUUCGAGCUGCUGAACCACGGCAUCUCGCACGAGCUGAUGGACGAGGUGGAGCGGCUGA
Zm00001eb272200	Zm00001eb272200_T001	Zm00001eb272200	Zm00001eb272200_T001	sense	genic	0	containing	exonic					CCAAGGCGCACUACGCCACCUUCCGGGAGGCCAAGUUCCAGGAGUUCGCGGCGCGGACGC
Zm00001eb134880	Zm00001eb134880_T001	Zm00001eb134880	Zm00001eb134880_T001	sense	genic	0	containing	exonic					UGGAGGCCGGCGAGAAGGGCGCCGACGUCAAGGACGUGGACUGGGAGAGCACCUUCUUCG
Zm00001eb145280	Zm00001eb145280_T001	Zm00001eb145270	Zm00001eb145270_T001	antisense	genic	0	nested	exonic					UCCGCCACCUCCCGGCCUCCAACCUCGCCGACCUCCCCGACGUCGACGACCGCUACAGGC
Zm00001eb236710	Zm00001eb236710_T001	Zm00001eb236710	Zm00001eb236710_T001	sense	genic	0	containing	exonic					AGGUGAUGGAGCAGUUCGCAUCGGAGAUCCGGAAGCUGUCGGAGAGGCUGCUGGACCUGC
Zm00001eb433580	Zm00001eb433580_T001	Zm00001eb433590	Zm00001eb433590_T001	antisense	genic	0	overlapping	exonic					UGUGCGAGAACCUGGGCCUGGAGCCCGGGUACCUGAAGGCGGCCUUCGCGGGGUCGGACG
Zm00001eb214690	Zm00001eb214690_T001	Zm00001eb214690	Zm00001eb214690_T001	sense	genic	0	containing	exonic					GCCCGACGUUCGGCACCAAGGUGAGCGCGUACCCGCCGUGCCCGCGCCCGGACCUCGUCG
Zm00001eb026280	Zm00001eb026280_T002	Zm00001eb026280	Zm00001eb026280_T001	sense	genic	0	nested	exonic					ACGGCCUCCGCGCGCACACCGACGCCGGCGGCAUCGUGCUGCUGUUCCAGGACGACCAGG
Zm00001eb271780	Zm00001eb271780_T001	Zm00001eb271780	Zm00001eb271780_T001	sense	genic	0	containing	exonic					UGAGCGGCCUGCAGCUGCUCAGGGGCGGGGAGUGGGUGGACGUGCCGCCCAUGCGCCACG
Zm00001eb072500	Zm00001eb072500_T001	Zm00001eb072500	Zm00001eb072500_T001	sense	genic	0	containing	exonic					CCAUCGUCGCCAACGUCGGCGACCAGCUGGAGGUCAUCACCAACGGGCGGUACAAGAGCG
Zm00001eb134580	Zm00001eb134580_T001	Zm00001eb134580	Zm00001eb134580_T001	sense	genic	0	containing	exonic					UCAUGCACCGCGUGCUCACGCGCCCCGACGGCAACCGCAUGUCCGUCGCGUCCUUCUACA
Zm00001eb117880	Zm00001eb117880_T001	Zm00001eb117870	Zm00001eb117870_T003	antisense	genic	0	nested	exonic					ACCCGGGCGCCGACGCCGUCAUCUUCCCGGCGCCCGCGCUCGUCGGCGCCGCCGAGGAGG
Zm00001eb335700	Zm00001eb335700_T001	Zm00001eb335700	Zm00001eb335700_T001	sense	genic	0	containing	exonic					ACCGCGCCGAGGCCGCGUACCCGAGCUUCGUGUUCGAGGACUACAUGAACCUGUACGUGC
Zm00001eb363350	Zm00001eb363350_T001	Zm00001eb363340	Zm00001eb363340_T001	antisense	genic	0	overlapping	exonic					GCCACAAGUUCGAGGCCAAGGAGCCCAGGUUCGAGGCCAUGAAGUCGGCCAUCGCCACCG
Zm00001eb134360	Zm00001eb134360_T001	Zm00001eb134360	Zm00001eb134360_T001	sense	genic	0	containing	exonic					CGUGAGAAAGACUGCCUUCCGCUGCCGGCUUCCUUCGUGGCGUCAAGCCUUGAGGCUUGA
Zm00001eb121800	Zm00001eb121800_T001	Zm00001eb121800	Zm00001eb121800_T001	sense	genic	0	containing	exonic					ACGAACAACGUACGUCCAUGUGCUUAUAGUGGCACAGUUGUGUGUGUAACUACCGAUCGU
Zm00001eb018510	Zm00001eb018510_T001	Zm00001eb018510	Zm00001eb018510_T001	sense	genic	0	containing	exonic					GGAACGGCCUAAUGUAUUUCGGUUGCCUCAGAUCGAUCUAUAUGUGCGUAUACAUUAUGU
Zm00001eb068180	Zm00001eb068180_T001	Zm00001eb068180	Zm00001eb068180_T001	sense	genic	0	containing	exonic					ACUCAAAAGUGUGUAGCGUCUGGUUAAUGUACGAGCAGUGUGUAUGUGACCAGGACCCGG
Zm00001eb274270	Zm00001eb274270_T001	Zm00001eb274270	Zm00001eb274270_T001	sense	genic	0	containing	exonic					UGUGUAGUUGCUAUUACUACCAUAUCCGGUGAAUGAUCAAACCUUUUGGUGUAUUAAAAC
Zm00001eb254620	Zm00001eb254620_T001	Zm00001eb254620	Zm00001eb254620_T001	sense	genic	0	containing	exonic					UAGAUGUUCAUCCCCCUCACGGACU
Zm00001eb371790	Zm00001eb371790_T001	Zm00001eb371790	Zm00001eb371790_T001	sense	genic	0	containing	exonic					>Zm00001eb262830
Zm00001eb084490	Zm00001eb084490_T001	Zm00001eb084490	Zm00001eb084490_T001	sense	genic	0	containing	exonic					GAAAAUAAAAUCACUGCACGCCAAAAACAAAAAAAAUAGCGGCGGCGCAGGCCGCACAGC
Zm00001eb064250	Zm00001eb064250_T001	Zm00001eb064250	Zm00001eb064250_T001	sense	genic	0	containing	exonic					CUCUCCGCAAUCGACGCCCACUUUCCUCCGUAGUCUUCCUCCCACAAAAACUGCGCCACA
Zm00001eb236810	Zm00001eb236810_T001	Zm00001eb236810	Zm00001eb236810_T001	sense	genic	0	containing	exonic					UCUUCAUCCUCCUCCUCGUAACCUCCUCCAAUCGUGCCGGCGGCGCAGCAAGGUAGAUCA
Zm00001eb224670	Zm00001eb224670_T004	Zm00001eb224670	Zm00001eb224670_T002	sense	genic	0	overlapping	exonic					UCUGAGCCUAUUCAUCGCAACCUCAAGAUCCCCCGGGGAAGAAGGGGCCAUGAGUCCCAC
Zm00001eb219730	Zm00001eb219730_T001	Zm00001eb219730	Zm00001eb219730_T001	sense	genic	0	containing	exonic					GGCGUCGUGCAGAAGAUAUAGAACCUACUCCUACAGGCUAUUAGAAGCUGAAGGCAAUUA
Zm00001eb089440	Zm00001eb089440_T001	Zm00001eb089440	Zm00001eb089440_T001	sense	genic	0	containing	exonic					CAAUCAUCAAGAACAAUCAAAUGAUGCAACGGCUAGGACUUUCUCAAUUACGAUCAAUGA
Zm00001eb317780	Zm00001eb317780_T001	Zm00001eb317780	Zm00001eb317780_T001	sense	genic	0	containing	exonic					UGGCCAGUAUUCCAAGUGGAAGGAUGAACGAUGAUGCUCCUCAGGAAUUUGGAUCGUUGU
Zm00001eb184810	Zm00001eb184810_T001	Zm00001eb184810	Zm00001eb184810_T001	sense	genic	0	containing	exonic					AUGGUGGUGAUGAUAUUGAGGGAUCUGUGGAUGAGAUGAUCAGUAAGGGAAAUGAAGACC
Zm00001eb371660	Zm00001eb371660_T001	Zm00001eb371670	Zm00001eb371670_T001	antisense	genic	0	containing	exonic					AGAGGCACCUACCCAAGCUGUCAAAUUUGCAUCAGAAGGUGGGAUUGUACUUAGGCAGCA
Zm00001eb068800	Zm00001eb068800_T001	Zm00001eb068800	Zm00001eb068800_T001	sense	genic	0	containing	exonic					CAUGCCGAUAGUUCCACACAGGACGGAGUACAAGAAGGAAGAGAACACCGGUAAAAUAGA
Zm00001eb411640	Zm00001eb411640_T001	Zm00001eb411640	Zm00001eb411640_T001	sense	genic	0	containing	exonic					AAACUACACUGGAAAGAUUGUUCAGUAAGAGCAGCAUGCAUUGAUAUGCUAAAGGGUGGG
Zm00001eb197930	Zm00001eb197930_T001	Zm00001eb197930	Zm00001eb197930_T001	sense	genic	0	containing	exonic					CAACGCUAGAUGAGGUAUAAGCUAAAAAAGAAAUACUUCAAUGGGGUUCCAGCGAAUCAA
Zm00001eb207590	Zm00001eb207590_T001	Zm00001eb207590	Zm00001eb207590_T001	sense	genic	0	containing	exonic					GUGAGGACUACAUCGCCUAUUUCGUUCAUGAUCGACGACCAAUGGAAACUUCUAAUGGAA
Zm00001eb175110	Zm00001eb175110_T001	Zm00001eb175110	Zm00001eb175110_T001	sense	genic	0	containing	exonic					AUGUGGUCUACCUCAAAGCACAAGGACACAUGUAUGAAGAACAAAGUUAGUUGUGAACAA
Zm00001eb180200	Zm00001eb180200_T001	Zm00001eb180200	Zm00001eb180200_T001	sense	genic	0	containing	exonic					GUAAAGUUUCCACAGGGCACAGGCUCUCAAUCCUACAUUGCAAAGGCAUAUUCAAUGGUU
Zm00001eb112780	Zm00001eb112780_T002	Zm00001eb112780	Zm00001eb112780_T002	sense	genic	0	containing	exonic					GAUAUGGAAUCAAUGGCGGCAGCACCAGUUGAAGAUGGACACCACGUAAAGUCUUCAAUA
Zm00001eb122090	Zm00001eb122090_T001	Zm00001eb122090	Zm00001eb122090_T001	sense	genic	0	containing	exonic					GAAGUAGUUUCCCAAGUGCUACCUAAAUCAAGUUUAUUCCUUCAGAAUGUAGGCCUAGCC
Zm00001eb405680	Zm00001eb405680_T001	Zm00001eb405680	Zm00001eb405680_T001	sense	genic	0	containing	exonic					CCCACCAACAAAAGCUCUUAAAUGACUGUUUCAGCAAAGGUGCAGCAACUUGAGUCUCAA
Zm00001eb276130	Zm00001eb276130_T001	Zm00001eb276130	Zm00001eb276130_T001	sense	genic	0	containing	exonic					UUACAAAUUGAGAGGCAAGAAAAAGAUGGACUACGAGAUGAAGUCCAAAGCUUGAAGGCU
Zm00001eb119870	Zm00001eb119870_T001	Zm00001eb119870	Zm00001eb119870_T001	sense	genic	0	containing	exonic					AAGACACAGGCAUCUGAUGAGACCAUUGCUAAGUGAAGAAGUCCAUAGCAGAAAAUAGUA
Zm00001eb262870	Zm00001eb262870_T001	Zm00001eb262870	Zm00001eb262870_T001	sense	genic	0	containing	exonic					GCCUCCUUCGUCAGAUUUUAAGCAUAAAUUGUAGCCAAGUGCCUCCUUAAAUAUGCCUAC
Zm00001eb018050	Zm00001eb018050_T001	Zm00001eb018050	Zm00001eb018050_T001	sense	genic	0	containing	exonic					CAACUUGAUGGUGUCAAGAUACAUCACAUACCAGAUGGAGGAUUAAAGUUAUAUGAGCCU
Zm00001eb273710	Zm00001eb273710_T001	Zm00001eb273710	Zm00001eb273710_T002	sense	genic	0	containing	exonic					AAGCUACAUGAUUAUUAGGAUUUAUGUUAUUGGAGUCCAAAUUUGUUUUUUGUUGAAAUA
Zm00001eb292610	Zm00001eb292610_T001	Zm00001eb292610	Zm00001eb292610_T001	sense	genic	0	containing	exonic					CUUGUGCUAGAUUUUUUUGG
Zm00001eb020030	Zm00001eb020030_T001	Zm00001eb020030	Zm00001eb020030_T001	sense	genic	0	containing	exonic					>Zm00001eb224530
Zm00001eb229560	Zm00001eb229560_T002	Zm00001eb229560	Zm00001eb229560_T002	sense	genic	0	containing	exonic					AUCUAGAAGCGGAGCUUGGUAAAGAACCACCUGUUCUUGCCGGUCUUGAACCUCUCCUCA
Zm00001eb074920	Zm00001eb074920_T001	Zm00001eb074920	Zm00001eb074920_T001	sense	genic	0	containing	exonic					AGGCGCGCUUUGGCCGUCUUGCAGGCGGCGACCUUCUUGUCGUGGGUAGAGAGUGCGUCG
Zm00001eb195590	Zm00001eb195590_T002	Zm00001eb195590	Zm00001eb195590_T001	sense	genic	0	nested	exonic					GGCCCACCGGUGGCGACAUCCUUGAAAUCGACGUCGAGGGUGUAGCGGGUGGGCAUGAGG
Zm00001eb298430	Zm00001eb298430_T001	Zm00001eb298430	Zm00001eb298430_T001	sense	genic	0	containing	exonic					UGAGUGAAGUUGACGAGCUUGAUGAAGCACUUGACGCGCGACUUCUUCGCAGUCUUCUUG
Zm00001eb140170	Zm00001eb140170_T001	Zm00001eb140170	Zm00001eb140170_T001	sense	genic	0	containing	exonic					GCGGAGUCCUUGCGGAUCACCUUCUUUGGGUACUUGGCGAGGCCUGCGACGAGGCAGUGG
Zm00001eb189770	Zm00001eb189770_T003	Zm00001eb189770	Zm00001eb189770_T002	sense	genic	0	overlapping	exonic					CCAUAGGGGCGGUCGCGGGUGCCCUCCUCGAACACGCGCACGAUAACUGCCUUCCUGCCG
Zm00001eb180640	Zm00001eb180640_T001	Zm00001eb180640	Zm00001eb180640_T001	sense	genic	0	containing	exonic					GCGAAGCGGCCCUGGAGGAGGAUAACGGCCUUGCCGGGCUUGAGGAACUUCACCAUCUUC
Zm00001eb130360	Zm00001eb130360_T001	Zm00001eb130360	Zm00001eb130360_T001	sense	genic	0	containing	exonic					GGAUGCUGCUGCCGCUGCUGCGCCGCCGCCGCCGCCGCCGGGAGUGUAGGGUUUGGG
Zm00001eb239010	Zm00001eb239010_T002	Zm00001eb239000	Zm00001eb239000_T001	antisense	genic	0	overlapping	exonic					>Zm00001eb115640
Zm00001eb173110	Zm00001eb173110_T001	Zm00001eb173100	Zm00001eb173100_T001	antisense	genic	0	overlapping	exonic					CACAGCUUUUAACAUAAUGUUACUUAGGCCACAGUUUCCCUCUACUCAUCUUGUUAUACA
Zm00001eb030000	Zm00001eb030000_T001	Zm00001eb030000	Zm00001eb030000_T001	sense	genic	0	containing	exonic					AUCGGCCUUGCUACGCUACAGGGAACAACCUGACGGCGUCCCAAGAGACCCUGAUGAUGC
Zm00001eb197080	Zm00001eb197080_T001	Zm00001eb197080	Zm00001eb197080_T001	sense	genic	0	containing	exonic					CACCAUUCCUCGCCUCCGCCUCCUGGAACGUCCACCCAAAUGCCUCCGAAGGGUGGGGGA
Zm00001eb339030	Zm00001eb339030_T001	Zm00001eb339030	Zm00001eb339030_T001	sense	genic	0	containing	exonic					GCUCCCUCCACUUCUCGGUCCUGAGCUCAGUGACAUCAACCACGCAAACGCGGCUCUCCG
Zm00001eb184550	Zm00001eb184550_T001	Zm00001eb184550	Zm00001eb184550_T001	sense	genic	0	containing	exonic					UUGUGCUCUUCCCUGGCGCUUGGAAGAUCUUGCCCCUGCCAACCUCCUUCCCAUCGCUGU
Zm00001eb090300	Zm00001eb090300_T001	Zm00001eb090300	Zm00001eb090300_T001	sense	genic	0	containing	exonic					CGACUAAUGAAACGAGGCGGCCGGGUUCCAACGAGAAGGAUCUCGUGAAUGGACGGACCA
Zm00001eb248480	Zm00001eb248480_T001	Zm00001eb248480	Zm00001eb248480_T001	sense	genic	0	containing	exonic					UCAUCGUCGUGUUCGGGGAUAGCUCUGCCUGCGACGUUUGCUCAGUGCAGUCCGGGCUCA
Zm00001eb113270	Zm00001eb113270_T001	Zm00001eb113280	Zm00001eb113280_T001	antisense	genic	0	overlapping	exonic					ACAGGCUACCACCUUUGGAUAGAACAGUCAU
Zm00001eb265910	Zm00001eb265910_T001	Zm00001eb265910	Zm00001eb265910_T001	sense	genic	0	containing	exonic					>Zm00001eb051210
Zm00001eb363460	Zm00001eb363460_T001	Zm00001eb363460	Zm00001eb363460_T001	sense	genic	0	containing	exonic					CUGCGUACAAGCAGCUGCGGUCGCACAUCAUCAUCAUGGCCUCCUGCGCCGCCGUCAUCC
Zm00001eb011740	Zm00001eb011740_T001	Zm00001eb011740	Zm00001eb011740_T001	sense	genic	0	containing	exonic					GCGCCACCCCUUACAUCCUCCAUUUCCUCGCCCGCGACGGCGACAUCCAGGAACUCAAGC
Zm00001eb259560	Zm00001eb259560_T001	Zm00001eb259560	Zm00001eb259560_T001	sense	genic	0	containing	exonic					UCGAUCUGUAGGCCCGUCCGUUGCUUCCCCACCUCCAGAGGUGCUACAAAGGCAACCGUU
Zm00001eb246790	Zm00001eb246790_T002	Zm00001eb246800	Zm00001eb246800_T004	antisense	genic	0	overlapping	exonic					AGUUCGAGGCCACUGCAAGCAGACAGUGCUGAGGUCAUCGAUGGUAUCACAAGGAAGGAU
Zm00001eb012520	Zm00001eb012520_T001	Zm00001eb012520	Zm00001eb012520_T001	sense	genic	0	containing	exonic					GAUUCUUGUGACAUGCUCGCGUUCUGGGUUCAAGUCGGCUCGCAGCGGACUGGAAUCUGA
Zm00001eb410640	Zm00001eb410640_T001	Zm00001eb410640	Zm00001eb410640_T001	sense	genic	0	containing	exonic
Zm00001eb130320	Zm00001eb130320_T001	Zm00001eb130310	Zm00001eb130310_T002	antisense	genic	0	nested	exonic
Zm00001eb337500	Zm00001eb337500_T001	Zm00001eb337500	Zm00001eb337500_T001	sense	genic	0	containing	exonic
Zm00001eb021680	Zm00001eb021680_T001	Zm00001eb021680	Zm00001eb021680_T001	sense	genic	0	containing	exonic
Zm00001eb405400	Zm00001eb405400_T001	Zm00001eb405390	Zm00001eb405390_T003	antisense	genic	0	overlapping	exonic
Zm00001eb124090	Zm00001eb124090_T001	Zm00001eb124090	Zm00001eb124090_T001	sense	genic	0	containing	exonic
Zm00001eb026160	Zm00001eb026160_T001	Zm00001eb026160	Zm00001eb026160_T001	sense	genic	0	containing	exonic
Zm00001eb432240	Zm00001eb432240_T002	Zm00001eb432240	Zm00001eb432240_T001	sense	genic	0	nested	exonic
Zm00001eb050300	Zm00001eb050300_T001	Zm00001eb050300	Zm00001eb050300_T001	sense	genic	0	containing	exonic
Zm00001eb043320	Zm00001eb043320_T001	Zm00001eb043320	Zm00001eb043320_T001	sense	genic	0	containing	exonic
Zm00001eb111580	Zm00001eb111580_T001	Zm00001eb111580	Zm00001eb111580_T001	sense	genic	0	containing	exonic
Zm00001eb261310	Zm00001eb261310_T001	Zm00001eb261310	Zm00001eb261310_T001	sense	genic	0	containing	exonic
Zm00001eb013400	Zm00001eb013400_T001	Zm00001eb013400	Zm00001eb013400_T001	sense	genic	0	containing	exonic
Zm00001eb333430	Zm00001eb333430_T001	Zm00001eb333430	Zm00001eb333430_T001	sense	genic	0	containing	exonic
Zm00001eb307140	Zm00001eb307140_T001	Zm00001eb307140	Zm00001eb307140_T001	sense	genic	0	containing	exonic
Zm00001eb089050	Zm00001eb089050_T001	Zm00001eb089050	Zm00001eb089050_T001	sense	genic	0	containing	exonic
Zm00001eb202230	Zm00001eb202230_T001	Zm00001eb202230	Zm00001eb202230_T001	sense	genic	0	containing	exonic
Zm00001eb032910	Zm00001eb032910_T001	Zm00001eb032910	Zm00001eb032910_T002	sense	genic	0	containing	exonic
Zm00001eb348420	Zm00001eb348420_T001	Zm00001eb348420	Zm00001eb348420_T001	sense	genic	0	containing	exonic
Zm00001eb014200	Zm00001eb014200_T001	Zm00001eb014200	Zm00001eb014200_T001	sense	genic	0	containing	exonic
Zm00001eb273830	Zm00001eb273830_T001	Zm00001eb273830	Zm00001eb273830_T001	sense	genic	0	containing	exonic
Zm00001eb201660	Zm00001eb201660_T001	Zm00001eb201660	Zm00001eb201660_T001	sense	genic	0	containing	exonic
Zm00001eb113890	Zm00001eb113890_T001	Zm00001eb113900	Zm00001eb113900_T003	antisense	genic	0	containing	exonic
Zm00001eb221800	Zm00001eb221800_T001	Zm00001eb221800	Zm00001eb221800_T001	sense	genic	0	containing	exonic
Zm00001eb156400	Zm00001eb156400_T001	Zm00001eb156400	Zm00001eb156400_T001	sense	genic	0	containing	exonic
Zm00001eb411810	Zm00001eb411810_T001	Zm00001eb411810	Zm00001eb411810_T001	sense	genic	0	containing	exonic
Zm00001eb190290	Zm00001eb190290_T001	Zm00001eb190290	Zm00001eb190290_T001	sense	genic	0	containing	exonic
Zm00001eb253610	Zm00001eb253610_T001	Zm00001eb253610	Zm00001eb253610_T001	sense	genic	0	containing	exonic
Zm00001eb317240	Zm00001eb317240_T001	Zm00001eb317240	Zm00001eb317240_T001	sense	genic	0	containing	exonic
Zm00001eb142390	Zm00001eb142390_T001	Zm00001eb142390	Zm00001eb142390_T001	sense	genic	0	containing	exonic
Zm00001eb318670	Zm00001eb318670_T001	Zm00001eb318670	Zm00001eb318670_T001	sense	genic	0	containing	exonic
Zm00001eb222020	Zm00001eb222020_T001	Zm00001eb222020	Zm00001eb222020_T001	sense	genic	0	containing	exonic
Zm00001eb221250	Zm00001eb221250_T001	Zm00001eb221250	Zm00001eb221250_T001	sense	genic	0	containing	exonic
Zm00001eb390890	Zm00001eb390890_T001	Zm00001eb390890	Zm00001eb390890_T001	sense	genic	0	containing	exonic
Zm00001eb215940	Zm00001eb215940_T001	Zm00001eb215940	Zm00001eb215940_T001	sense	genic	0	containing	exonic
Zm00001eb050190	Zm00001eb050190_T001	Zm00001eb050190	Zm00001eb050190_T001	sense	genic	0	containing	exonic
Zm00001eb363340	Zm00001eb363340_T001	Zm00001eb363340	Zm00001eb363340_T001	sense	genic	0	containing	exonic
Zm00001eb120070	Zm00001eb120070_T001	Zm00001eb120070	Zm00001eb120070_T001	sense	genic	0	containing	exonic
Zm00001eb024720	Zm00001eb024720_T001	Zm00001eb024720	Zm00001eb024720_T001	sense	genic	0	containing	exonic
Zm00001eb126570	Zm00001eb126570_T001	Zm00001eb126570	Zm00001eb126570_T001	sense	genic	0	containing	exonic
Zm00001eb225420	Zm00001eb225420_T001	Zm00001eb225420	Zm00001eb225420_T001	sense	genic	0	containing	exonic
Zm00001eb134570	Zm00001eb134570_T001	Zm00001eb134570	Zm00001eb134570_T001	sense	genic	0	containing	exonic
Zm00001eb364670	Zm00001eb364670_T001	Zm00001eb364670	Zm00001eb364670_T001	sense	genic	0	containing	exonic
Zm00001eb147700	Zm00001eb147700_T001	Zm00001eb147700	Zm00001eb147700_T002	sense	genic	0	containing	exonic
Zm00001eb213340	Zm00001eb213340_T001	Zm00001eb213330	Zm00001eb213330_T001	antisense	genic	0	overlapping	exonic
Zm00001eb323270	Zm00001eb323270_T001	Zm00001eb323270	Zm00001eb323270_T001	sense	genic	0	containing	exonic
Zm00001eb206550	Zm00001eb206550_T001	Zm00001eb206550	Zm00001eb206550_T001	sense	genic	0	containing	exonic
Zm00001eb417860	Zm00001eb417860_T001	Zm00001eb417860	Zm00001eb417860_T001	sense	genic	0	containing	exonic
Zm00001eb017370	Zm00001eb017370_T001	Zm00001eb017370	Zm00001eb017370_T001	sense	genic	0	containing	exonic
Zm00001eb008120	Zm00001eb008120_T001	Zm00001eb008120	Zm00001eb008120_T001	sense	genic	0	containing	exonic
Zm00001eb339430	Zm00001eb339430_T001	Zm00001eb339430	Zm00001eb339430_T001	sense	genic	0	containing	exonic
Zm00001eb235650	Zm00001eb235650_T001	Zm00001eb235650	Zm00001eb235650_T001	sense	genic	0	containing	exonic
Zm00001eb405830	Zm00001eb405830_T001	Zm00001eb405830	Zm00001eb405830_T001	sense	genic	0	containing	exonic
Zm00001eb325030	Zm00001eb325030_T001	Zm00001eb325030	Zm00001eb325030_T001	sense	genic	0	containing	exonic
Zm00001eb186750	Zm00001eb186750_T001	Zm00001eb186750	Zm00001eb186750_T001	sense	genic	0	containing	exonic
Zm00001eb210300	Zm00001eb210300_T001	Zm00001eb210300	Zm00001eb210300_T001	sense	genic	0	containing	exonic
Zm00001eb397110	Zm00001eb397110_T001	Zm00001eb397110	Zm00001eb397110_T001	sense	genic	0	containing	exonic
Zm00001eb339630	Zm00001eb339630_T001	Zm00001eb339630	Zm00001eb339630_T001	sense	genic	0	containing	exonic
Zm00001eb004930	Zm00001eb004930_T001	Zm00001eb004930	Zm00001eb004930_T001	sense	genic	0	containing	exonic
Zm00001eb350980	Zm00001eb350980_T001	Zm00001eb350980	Zm00001eb350980_T001	sense	genic	0	containing	exonic
Zm00001eb079250	Zm00001eb079250_T001	Zm00001eb079250	Zm00001eb079250_T001	sense	genic	0	containing	exonic
Zm00001eb072010	Zm00001eb072010_T001	Zm00001eb072010	Zm00001eb072010_T001	sense	genic	0	containing	exonic
Zm00001eb171680	Zm00001eb171680_T001	Zm00001eb171680	Zm00001eb171680_T001	sense	genic	0	containing	exonic
Zm00001eb033940	Zm00001eb033940_T001	Zm00001eb033940	Zm00001eb033940_T001	sense	genic	0	containing	exonic
Zm00001eb067100	Zm00001eb067100_T001	Zm00001eb067100	Zm00001eb067100_T001	sense	genic	0	containing	exonic
Zm00001eb381140	Zm00001eb381140_T001	Zm00001eb381140	Zm00001eb381140_T002	sense	genic	0	containing	exonic
Zm00001eb175020	Zm00001eb175020_T001	Zm00001eb175020	Zm00001eb175020_T001	sense	genic	0	containing	exonic
Zm00001eb319890	Zm00001eb319890_T001	Zm00001eb319890	Zm00001eb319890_T001	sense	genic	0	containing	exonic
Zm00001eb029600	Zm00001eb029600_T002	Zm00001eb029600	Zm00001eb029600_T002	sense	genic	0	containing	exonic
Zm00001eb034380	Zm00001eb034380_T001	Zm00001eb034380	Zm00001eb034380_T001	sense	genic	0	containing	exonic
Zm00001eb133120	Zm00001eb133120_T001	Zm00001eb133120	Zm00001eb133120_T001	sense	genic	0	containing	exonic
Zm00001eb033750	Zm00001eb033750_T001	Zm00001eb033750	Zm00001eb033750_T001	sense	genic	0	containing	exonic
Zm00001eb297080	Zm00001eb297080_T001	Zm00001eb297090	Zm00001eb297090_T001	antisense	genic	0	overlapping	exonic
Zm00001eb114670	Zm00001eb114670_T001	Zm00001eb114670	Zm00001eb114670_T001	sense	genic	0	containing	exonic
Zm00001eb143830	Zm00001eb143830_T001	Zm00001eb143830	Zm00001eb143830_T001	sense	genic	0	containing	exonic
Zm00001eb423660	Zm00001eb423660_T001	Zm00001eb423660	Zm00001eb423660_T001	sense	genic	0	containing	exonic
Zm00001eb263840	Zm00001eb263840_T001	Zm00001eb263840	Zm00001eb263840_T001	sense	genic	0	containing	exonic
Zm00001eb296910	Zm00001eb296910_T001	Zm00001eb296910	Zm00001eb296910_T001	sense	genic	0	containing	exonic
Zm00001eb171900	Zm00001eb171900_T001	Zm00001eb171900	Zm00001eb171900_T001	sense	genic	0	containing	exonic
Zm00001eb247600	Zm00001eb247600_T001	Zm00001eb247600	Zm00001eb247600_T001	sense	genic	0	containing	exonic
Zm00001eb393030	Zm00001eb393030_T001	Zm00001eb393030	Zm00001eb393030_T001	sense	genic	0	containing	exonic
Zm00001eb115260	Zm00001eb115260_T001	Zm00001eb115260	Zm00001eb115260_T001	sense	genic	0	containing	exonic
Zm00001eb315440	Zm00001eb315440_T001	Zm00001eb315440	Zm00001eb315440_T001	sense	genic	0	containing	exonic
Zm00001eb381260	Zm00001eb381260_T001	Zm00001eb381260	Zm00001eb381260_T001	sense	genic	0	containing	exonic
Zm00001eb033210	Zm00001eb033210_T001	Zm00001eb033210	Zm00001eb033210_T001	sense	genic	0	containing	exonic
Zm00001eb187230	Zm00001eb187230_T001	Zm00001eb187230	Zm00001eb187230_T001	sense	genic	0	containing	exonic
Zm00001eb297370	Zm00001eb297370_T001	Zm00001eb297370	Zm00001eb297370_T001	sense	genic	0	containing	exonic
Zm00001eb181250	Zm00001eb181250_T001	Zm00001eb181250	Zm00001eb181250_T001	sense	genic	0	containing	intronic
Zm00001eb258300	Zm00001eb258300_T001	Zm00001eb258300	Zm00001eb258300_T001	sense	genic	0	containing	intronic
Zm00001eb018370	Zm00001eb018370_T001	Zm00001eb018370	Zm00001eb018370_T001	sense	genic	0	containing	intronic
Zm00001eb166730	Zm00001eb166730_T001	Zm00001eb166730	Zm00001eb166730_T001	sense	genic	0	containing	intronic
Zm00001eb061980	Zm00001eb061980_T001	Zm00001eb061980	Zm00001eb061980_T001	sense	genic	0	containing	intronic
Zm00001eb068190	Zm00001eb068190_T001	Zm00001eb068190	Zm00001eb068190_T001	sense	genic	0	containing	upstream
Zm00001eb270120	Zm00001eb270120_T001	Zm00001eb270120	Zm00001eb270120_T001	sense	genic	0	containing	upstream
Zm00001eb145620	Zm00001eb145620_T001	Zm00001eb145620	Zm00001eb145620_T001	sense	genic	0	containing	upstream
Zm00001eb238840	Zm00001eb238840_T001	Zm00001eb238840	Zm00001eb238840_T002	sense	genic	0	containing	upstream
Zm00001eb027710	Zm00001eb027710_T001	Zm00001eb027710	Zm00001eb027710_T001	sense	genic	0	containing	upstream
Zm00001eb431110	Zm00001eb431110_T001	Zm00001eb431110	Zm00001eb431110_T001	sense	genic	0	containing	upstream
Zm00001eb286810	Zm00001eb286810_T001	Zm00001eb286810	Zm00001eb286810_T001	sense	genic	0	containing	upstream
Zm00001eb409290	Zm00001eb409290_T001	Zm00001eb409290	Zm00001eb409290_T001	sense	genic	0	containing	upstream
Zm00001eb052710	Zm00001eb052710_T001	Zm00001eb052700	Zm00001eb052700_T001	antisense	genic	0	nested	upstream
Zm00001eb242270	Zm00001eb242270_T001	Zm00001eb242270	Zm00001eb242270_T001	sense	genic	0	containing	upstream
Zm00001eb047680	Zm00001eb047680_T001	Zm00001eb047680	Zm00001eb047680_T001	sense	genic	0	containing	upstream
Zm00001eb430540	Zm00001eb430540_T001	Zm00001eb430540	Zm00001eb430540_T001	sense	genic	0	containing	upstream
Zm00001eb376290	Zm00001eb376290_T001	Zm00001eb376290	Zm00001eb376290_T001	sense	genic	0	containing	upstream
Zm00001eb037630	Zm00001eb037630_T001	Zm00001eb037630	Zm00001eb037630_T001	sense	genic	0	containing	upstream
Zm00001eb016010	Zm00001eb016010_T001	Zm00001eb016010	Zm00001eb016010_T001	sense	genic	0	containing	upstream
Zm00001eb083850	Zm00001eb083850_T001	Zm00001eb083850	Zm00001eb083850_T001	sense	genic	0	containing	upstream
Zm00001eb380590	Zm00001eb380590_T001	Zm00001eb380590	Zm00001eb380590_T001	sense	genic	0	containing	upstream
Zm00001eb165390	Zm00001eb165390_T001	Zm00001eb165390	Zm00001eb165390_T001	sense	genic	0	containing	upstream
Zm00001eb246910	Zm00001eb246910_T001	Zm00001eb246910	Zm00001eb246910_T001	sense	genic	0	containing	upstream
Zm00001eb341360	Zm00001eb341360_T001	Zm00001eb341360	Zm00001eb341360_T001	sense	genic	0	containing	upstream
Zm00001eb264570	Zm00001eb264570_T001	Zm00001eb264570	Zm00001eb264570_T001	sense	genic	0	containing	upstream
Zm00001eb227570	Zm00001eb227570_T001	Zm00001eb227570	Zm00001eb227570_T001	sense	genic	0	containing	upstream
Zm00001eb287210	Zm00001eb287210_T001	Zm00001eb287210	Zm00001eb287210_T001	sense	genic	0	containing	upstream
Zm00001eb013530	Zm00001eb013530_T001	Zm00001eb013530	Zm00001eb013530_T001	sense	genic	0	containing	upstream
Zm00001eb191950	Zm00001eb191950_T001	Zm00001eb191950	Zm00001eb191950_T001	sense	genic	0	containing	upstream
Zm00001eb344940	Zm00001eb344940_T001	Zm00001eb344940	Zm00001eb344940_T001	sense	genic	0	containing	upstream
Zm00001eb183890	Zm00001eb183890_T001	Zm00001eb183890	Zm00001eb183890_T001	sense	genic	0	containing	upstream
Zm00001eb000030	Zm00001eb000030_T001	Zm00001eb000030	Zm00001eb000030_T001	sense	genic	0	containing	upstream
Zm00001eb307850	Zm00001eb307850_T001	Zm00001eb307850	Zm00001eb307850_T001	sense	genic	0	containing	upstream
Zm00001eb258650	Zm00001eb258650_T001	Zm00001eb258650	Zm00001eb258650_T001	sense	genic	0	containing	upstream
Zm00001eb278200	Zm00001eb278200_T001	Zm00001eb278200	Zm00001eb278200_T001	sense	genic	0	containing	upstream
Zm00001eb269060	Zm00001eb269060_T001	Zm00001eb269060	Zm00001eb269060_T002	sense	genic	0	containing	upstream
Zm00001eb249300	Zm00001eb249300_T001	Zm00001eb249300	Zm00001eb249300_T001	sense	genic	0	containing	upstream
Zm00001eb141410	Zm00001eb141410_T001	Zm00001eb141410	Zm00001eb141410_T001	sense	genic	0	containing	upstream
Zm00001eb346340	Zm00001eb346340_T001	Zm00001eb346340	Zm00001eb346340_T001	sense	genic	0	containing	upstream
Zm00001eb076330	Zm00001eb076330_T001	Zm00001eb076330	Zm00001eb076330_T001	sense	genic	0	containing	upstream
Zm00001eb040820	Zm00001eb040820_T001	Zm00001eb040820	Zm00001eb040820_T001	sense	genic	0	containing	upstream
Zm00001eb120210	Zm00001eb120210_T001	Zm00001eb120210	Zm00001eb120210_T001	sense	genic	0	containing	upstream
Zm00001eb162100	Zm00001eb162100_T001	Zm00001eb162100	Zm00001eb162100_T001	sense	genic	0	containing	upstream
Zm00001eb073230	Zm00001eb073230_T001	Zm00001eb073230	Zm00001eb073230_T001	sense	genic	0	containing	upstream
Zm00001eb004270	Zm00001eb004270_T001	Zm00001eb004270	Zm00001eb004270_T001	sense	genic	0	containing	upstream
Zm00001eb025250	Zm00001eb025250_T001	Zm00001eb025250	Zm00001eb025250_T001	sense	genic	0	containing	upstream
Zm00001eb370080	Zm00001eb370080_T001	Zm00001eb370080	Zm00001eb370080_T001	sense	genic	0	containing	upstream
Zm00001eb030520	Zm00001eb030520_T001	Zm00001eb030520	Zm00001eb030520_T001	sense	genic	0	containing	upstream
Zm00001eb410310	Zm00001eb410310_T001	Zm00001eb410310	Zm00001eb410310_T001	sense	genic	0	containing	upstream
Zm00001eb036190	Zm00001eb036190_T001	Zm00001eb036190	Zm00001eb036190_T001	sense	genic	0	containing	upstream
Zm00001eb099840	Zm00001eb099840_T001	Zm00001eb099840	Zm00001eb099840_T001	sense	genic	0	containing	upstream
Zm00001eb113420	Zm00001eb113420_T001	Zm00001eb113420	Zm00001eb113420_T001	sense	genic	0	containing	upstream
Zm00001eb204860	Zm00001eb204860_T001	Zm00001eb204860	Zm00001eb204860_T001	sense	genic	0	containing	upstream
Zm00001eb243150	Zm00001eb243150_T001	Zm00001eb243150	Zm00001eb243150_T001	sense	genic	0	containing	upstream
Zm00001eb117990	Zm00001eb117990_T001	Zm00001eb117990	Zm00001eb117990_T001	sense	genic	0	containing	upstream
Zm00001eb155520	Zm00001eb155520_T001	Zm00001eb155520	Zm00001eb155520_T001	sense	genic	0	containing	upstream
Zm00001eb210090	Zm00001eb210090_T001	Zm00001eb210090	Zm00001eb210090_T001	sense	genic	0	containing	upstream
Zm00001eb007660	Zm00001eb007660_T001	Zm00001eb007660	Zm00001eb007660_T001	sense	genic	0	containing	upstream
Zm00001eb198480	Zm00001eb198480_T001	Zm00001eb198490	Zm00001eb198490_T001	antisense	genic	0	overlapping	upstream
Zm00001eb016380	Zm00001eb016380_T001	Zm00001eb016370	Zm00001eb016370_T001	antisense	genic	0	nested	upstream
Zm00001eb182230	Zm00001eb182230_T001	Zm00001eb182230	Zm00001eb182230_T001	sense	genic	0	containing	upstream
Zm00001eb321040	Zm00001eb321040_T001	Zm00001eb321040	Zm00001eb321040_T001	sense	genic	0	containing	upstream
Zm00001eb093860	Zm00001eb093860_T001	Zm00001eb093860	Zm00001eb093860_T001	sense	genic	0	containing	upstream
Zm00001eb403840	Zm00001eb403840_T001	Zm00001eb403840	Zm00001eb403840_T001	sense	genic	0	containing	upstream
Zm00001eb383340	Zm00001eb383340_T001	Zm00001eb383340	Zm00001eb383340_T001	sense	genic	0	containing	upstream
Zm00001eb335260	Zm00001eb335260_T001	Zm00001eb335260	Zm00001eb335260_T001	sense	genic	0	containing	upstream
Zm00001eb354970	Zm00001eb354970_T001	Zm00001eb354970	Zm00001eb354970_T001	sense	genic	0	containing	upstream
Zm00001eb128370	Zm00001eb128370_T001	Zm00001eb128370	Zm00001eb128370_T001	sense	genic	0	containing	upstream
Zm00001eb085750	Zm00001eb085750_T002	Zm00001eb085750	Zm00001eb085750_T001	sense	genic	0	nested	upstream
Zm00001eb326770	Zm00001eb326770_T001	Zm00001eb326770	Zm00001eb326770_T001	sense	genic	0	containing	upstream
Zm00001eb334870	Zm00001eb334870_T001	Zm00001eb334870	Zm00001eb334870_T001	sense	genic	0	containing	upstream
Zm00001eb182350	Zm00001eb182350_T001	Zm00001eb182350	Zm00001eb182350_T001	sense	genic	0	containing	upstream
Zm00001eb196050	Zm00001eb196050_T001	Zm00001eb196050	Zm00001eb196050_T001	sense	genic	0	containing	upstream
Zm00001eb294340	Zm00001eb294340_T001	Zm00001eb294340	Zm00001eb294340_T001	sense	genic	0	containing	upstream
Zm00001eb049280	Zm00001eb049280_T001	Zm00001eb049280	Zm00001eb049280_T001	sense	genic	0	containing	upstream
Zm00001eb194460	Zm00001eb194460_T001	Zm00001eb194460	Zm00001eb194460_T001	sense	genic	0	containing	upstream
Zm00001eb343190	Zm00001eb343190_T001	Zm00001eb343190	Zm00001eb343190_T001	sense	genic	0	containing	upstream
Zm00001eb114400	Zm00001eb114400_T001	Zm00001eb114400	Zm00001eb114400_T001	sense	genic	0	containing	upstream
Zm00001eb365490	Zm00001eb365490_T001	Zm00001eb365500	Zm00001eb365500_T001	antisense	genic	0	overlapping	upstream
Zm00001eb158980	Zm00001eb158980_T001	Zm00001eb158980	Zm00001eb158980_T001	sense	genic	0	containing	upstream
Zm00001eb082510	Zm00001eb082510_T001	Zm00001eb082510	Zm00001eb082510_T001	sense	genic	0	containing	upstream
Zm00001eb195410	Zm00001eb195410_T001	Zm00001eb195410	Zm00001eb195410_T001	sense	genic	0	containing	upstream
Zm00001eb277890	Zm00001eb277890_T001	Zm00001eb277890	Zm00001eb277890_T001	sense	genic	0	containing	upstream
Zm00001eb310940	Zm00001eb310940_T001	Zm00001eb310940	Zm00001eb310940_T001	sense	genic	0	containing	upstream
Zm00001eb115080	Zm00001eb115080_T001	Zm00001eb115080	Zm00001eb115080_T001	sense	genic	0	containing	upstream
Zm00001eb341110	Zm00001eb341110_T001	Zm00001eb341110	Zm00001eb341110_T001	sense	genic	0	containing	upstream
Zm00001eb422130	Zm00001eb422130_T001	Zm00001eb422130	Zm00001eb422130_T001	sense	genic	0	containing	upstream

## Sheet: SI_3
SI-3 The functions of the receptor proteins used in the study.
Protein	Gene ID	Function
Branch Point Bridging Protein (BBP)	Zm00001eb421010	Roles in spliceosome assembly and pre-mRNA splicing.
KH Domain Protein	Zm00001eb102180	Bind to SS RNA or DNA and involved in RNA stability and translation.
TFIID Transcription Factor (TAF component)	Zm00001eb320850	TFIID is a core component of RNA polymerase II transcription initiation.
Elongation Factor with RRM Domain	Zm00001eb432840	Roles in RNA elongation or stability.
DNA-directed RNA Polymerase	Zm00001eb408310	Major role in initiation of transcription.
Argonaute 2 (AGO2)	Zm00001eb070760	Important for RNA-induced silencing complex (RISC).
Pentatricopeptide repeat-containing protein	Zm00001eb108470	Crucial for RNA stability, RNA splicing, RNA editing, and translation initiation.
Pathogenesis-related protein 10	Zm00001eb393960	Important for plant defense, secondary metabolism (like flavonoid synthesis), and act as enzymes ( ribonuclease activity)

## Sheet: SI_4
SI-4 The interacting residues from the receptor and ligand interfaces from the differentially expressing lncRNAs and TF2D receptor protein assessed from the best models from H-dock
ligand	lncRNA	Interface	Residues	Number	RMSD
TF2D	Zm00001eb393960	Receptor	TRP	140A	4.925
TF2D	Zm00001eb393960	Receptor	GLN	141A	4.516
TF2D	Zm00001eb393960	Receptor	ASP	145A	3.479
TF2D	Zm00001eb393960	Receptor	ASN	155A	2.926
TF2D	Zm00001eb393960	Receptor	VAL	156A	2.349
TF2D	Zm00001eb393960	Receptor	ASN	157A	3.122
TF2D	Zm00001eb393960	Receptor	PHE	158A	2.77
TF2D	Zm00001eb393960	Receptor	PHE	160A	3.985
TF2D	Zm00001eb393960	Receptor	ARG	161A	2.835
TF2D	Zm00001eb393960	Receptor	CYS	164A	3.919
TF2D	Zm00001eb393960	Receptor	ASN	165A	2.464
TF2D	Zm00001eb393960	Receptor	ARG	166A	3.032
TF2D	Zm00001eb393960	Receptor	CYS	167A	4.457
TF2D	Zm00001eb393960	Receptor	GLY	168A	4.721
TF2D	Zm00001eb393960	Receptor	PRO	207A	3.87
TF2D	Zm00001eb393960	Receptor	LEU	210A	2.848
TF2D	Zm00001eb393960	Receptor	PHE	211A	3.862
TF2D	Zm00001eb393960	Receptor	PRO	217A	3.848
TF2D	Zm00001eb393960	Receptor	CYS	218A	3.446
TF2D	Zm00001eb393960	Receptor	PRO	219A	2.625
TF2D	Zm00001eb393960	Receptor	MET	220A	2.533
TF2D	Zm00001eb393960	Receptor	CYS	221A	2.741
TF2D	Zm00001eb393960	Receptor	GLY	222A	2.188
TF2D	Zm00001eb393960	Receptor	ASN	223A	2.851
TF2D	Zm00001eb393960	Receptor	ILE	224A	3.048
TF2D	Zm00001eb393960	Receptor	ASN	225A	3.536
TF2D	Zm00001eb393960	Receptor	TRP	226A	3.269
TF2D	Zm00001eb393960	Receptor	ARG	229A	2.334
TF2D	Zm00001eb393960	Receptor	CYS	232A	4.27
TF2D	Zm00001eb393960	Receptor	ASN	233A	2.024
TF2D	Zm00001eb393960	Receptor	ILE	234A	2.501
TF2D	Zm00001eb393960	Receptor	CYS	235A	4.435
TF2D	Zm00001eb393960	Receptor	ASN	236A	4.818
TF2D	Zm00001eb125580	Receptor	GLY	57A	3.797
TF2D	Zm00001eb125580	Receptor	PRO	58A	3.641
TF2D	Zm00001eb125580	Receptor	ALA	59A	3.861
TF2D	Zm00001eb125580	Receptor	GLY	60A	2.351
TF2D	Zm00001eb125580	Receptor	PRO	61A	3.483
TF2D	Zm00001eb125580	Receptor	LYS	62A	2.392
TF2D	Zm00001eb125580	Receptor	LYS	63A	3.258
TF2D	Zm00001eb125580	Receptor	CYS	65A	4.991
TF2D	Zm00001eb125580	Receptor	GLY	68A	4.797
TF2D	Zm00001eb125580	Receptor	GLU	69A	4.132
TF2D	Zm00001eb125580	Receptor	THR	71A	2.998
TF2D	Zm00001eb125580	Receptor	SER	72A	3.963
TF2D	Zm00001eb125580	Receptor	TRP	73A	3.792
TF2D	Zm00001eb125580	Receptor	ASP	80A	4.425
TF2D	Zm00001eb125580	Receptor	LEU	82A	4.945
TF2D	Zm00001eb125580	Receptor	THR	84A	4.915
TF2D	Zm00001eb125580	Receptor	ASN	92A	4.242
TF2D	Zm00001eb125580	Receptor	VAL	94A	2.935
TF2D	Zm00001eb125580	Receptor	PRO	95A	2.754
TF2D	Zm00001eb125580	Receptor	VAL	96A	2.442
TF2D	Zm00001eb125580	Receptor	SER	97A	3.533
TF2D	Zm00001eb125580	Receptor	LYS	100A	2.108
TF2D	Zm00001eb125580	Receptor	GLY	101A	4.562
TF2D	Zm00001eb125580	Receptor	ALA	102A	3.467
TF2D	Zm00001eb125580	Receptor	THR	103A	2.56
TF2D	Zm00001eb125580	Receptor	LYS	104A	4.03
TF2D	Zm00001eb125580	Receptor	ARG	106A	2.808
TF2D	Zm00001eb125580	Receptor	ARG	108A	2.878
TF2D	Zm00001eb125580	Receptor	CYS	117A	4.456
TF2D	Zm00001eb125580	Receptor	LYS	118A	2.99
TF2D	Zm00001eb125580	Receptor	ILE	119A	3.071
TF2D	Zm00001eb125580	Receptor	HIS	120A	2.697
TF2D	Zm00001eb034580	Receptor	LEU	1A	2.649
TF2D	Zm00001eb034580	Receptor	ARG	2A	2.932
TF2D	Zm00001eb034580	Receptor	PHE	3A	1.772
TF2D	Zm00001eb034580	Receptor	TYR	4A	3.232
TF2D	Zm00001eb034580	Receptor	MET	6A	3.616
TF2D	Zm00001eb034580	Receptor	TYR	9A	4.989
TF2D	Zm00001eb034580	Receptor	PRO	11A	2.058
TF2D	Zm00001eb034580	Receptor	TYR	12A	1.973
TF2D	Zm00001eb034580	Receptor	THR	13A	4.863
TF2D	Zm00001eb034580	Receptor	LEU	22A	3.522
TF2D	Zm00001eb034580	Receptor	ARG	23A	3.33
TF2D	Zm00001eb034580	Receptor	THR	24A	4.903
TF2D	Zm00001eb034580	Receptor	ALA	25A	4.049
TF2D	Zm00001eb034580	Receptor	LEU	26A	1.665
TF2D	Zm00001eb034580	Receptor	ASP	27A	3.891
TF2D	Zm00001eb034580	Receptor	LEU	28A	3.183
TF2D	Zm00001eb034580	Receptor	PHE	30A	4.105
TF2D	Zm00001eb034580	Receptor	GLU	31A	2.339
TF2D	Zm00001eb034580	Receptor	GLU	32A	0.939
TF2D	Zm00001eb034580	Receptor	GLY	33A	4.652
TF2D	Zm00001eb034580	Receptor	LEU	34A	3.065
TF2D	Zm00001eb034580	Receptor	ASN	36A	2.853
TF2D	Zm00001eb034580	Receptor	VAL	37A	4.066
TF2D	Zm00001eb034580	Receptor	ARG	39A	4.212
TF2D	Zm00001eb034580	Receptor	ARG	40A	2.915
TF2D	Zm00001eb034580	Receptor	HIS	41A	3.894
TF2D	Zm00001eb034580	Receptor	ARG	43A	4.193
TF2D	Zm00001eb034580	Receptor	LEU	44A	3.843
TF2D	Zm00001eb034580	Receptor	CYS	61A	4.459
TF2D	Zm00001eb034580	Receptor	TRP	66A	2.583
TF2D	Zm00001eb034580	Receptor	SER	68A	4.592
TF2D	Zm00001eb034580	Receptor	THR	70A	3.963
TF2D	Zm00001eb034580	Receptor	ARG	87A	2.227
TF2D	Zm00001eb034580	Receptor	TRP	90A	2.061
TF2D	Zm00001eb034580	Receptor	LYS	91A	3.566
TF2D	Zm00001eb034580	Receptor	ASN	94A	3.109
TF2D	Zm00001eb034580	Receptor	LEU	95A	4.072
TF2D	Zm00001eb034580	Receptor	SER	96A	3.1
TF2D	Zm00001eb144150	Receptor	GLU	99A	4.64
TF2D	Zm00001eb144150	Receptor	THR	102A	2.699
TF2D	Zm00001eb144150	Receptor	SER	103A	2.596
TF2D	Zm00001eb144150	Receptor	LYS	104A	3.184
TF2D	Zm00001eb144150	Receptor	GLN	105A	4.689
TF2D	Zm00001eb144150	Receptor	GLN	107A	3.359
TF2D	Zm00001eb144150	Receptor	GLN	108A	3.233
TF2D	Zm00001eb144150	Receptor	ASP	109A	2.46
TF2D	Zm00001eb144150	Receptor	ILE	111A	3.178
TF2D	Zm00001eb144150	Receptor	LEU	112A	3.098
TF2D	Zm00001eb144150	Receptor	SER	113A	3.06
TF2D	Zm00001eb144150	Receptor	THR	114A	3.163
TF2D	Zm00001eb144150	Receptor	SER	116A	4.036
TF2D	Zm00001eb144150	Receptor	TYR	117A	2.959
TF2D	Zm00001eb144150	Receptor	LEU	118A	3.209
TF2D	Zm00001eb144150	Receptor	ARG	119A	2.255
TF2D	Zm00001eb144150	Receptor	ALA	120A	4.632
TF2D	Zm00001eb144150	Receptor	SER	121A	4.154
TF2D	Zm00001eb144150	Receptor	THR	123A	2.617
TF2D	Zm00001eb144150	Receptor	ARG	128A	2.808
TF2D	Zm00001eb144150	Receptor	TRP	129A	3.08
TF2D	Zm00001eb144150	Receptor	LEU	132A	3.21
TF2D	Zm00001eb124380	Receptor	VAL	24A	3.799
TF2D	Zm00001eb124380	Receptor	VAL	25A	2.9
TF2D	Zm00001eb124380	Receptor	SER	26A	2.689
TF2D	Zm00001eb124380	Receptor	SER	27A	2.951
TF2D	Zm00001eb124380	Receptor	GLN	28A	3.241
TF2D	Zm00001eb124380	Receptor	ILE	29A	2.602
TF2D	Zm00001eb124380	Receptor	CYS	30A	1.494
TF2D	Zm00001eb124380	Receptor	LEU	31A	2.442
TF2D	Zm00001eb124380	Receptor	CYS	32A	3.671
TF2D	Zm00001eb124380	Receptor	CYS	34A	2.903
TF2D	Zm00001eb124380	Receptor	ARG	35A	2.832
TF2D	Zm00001eb124380	Receptor	CYS	36A	3.675
TF2D	Zm00001eb124380	Receptor	LYS	37A	4.807
TF2D	Zm00001eb124380	Receptor	MET	38A	3.254
TF2D	Zm00001eb124380	Receptor	LYS	78A	2.036
TF2D	Zm00001eb124380	Receptor	CYS	79A	4.631
TF2D	Zm00001eb124380	Receptor	SER	82A	3.078
TF2D	Zm00001eb124380	Receptor	CYS	83A	3.777
TF2D	Zm00001eb124380	Receptor	THR	84A	2.683
TF2D	Zm00001eb124380	Receptor	CYS	85A	3.756
TF2D	Zm00001eb124380	Receptor	LYS	91A	2.861
TF2D	Zm00001eb406410	Receptor	ARG	149A	2.595
TF2D	Zm00001eb406410	Receptor	ALA	153A	3.78
TF2D	Zm00001eb406410	Receptor	VAL	154A	2.612
TF2D	Zm00001eb406410	Receptor	LEU	155A	3.776
TF2D	Zm00001eb406410	Receptor	PRO	156A	2.471
TF2D	Zm00001eb406410	Receptor	ALA	158A	4.706
TF2D	Zm00001eb406410	Receptor	ALA	159A	3.949
TF2D	Zm00001eb406410	Receptor	ARG	165A	3.475
TF2D	Zm00001eb406410	Receptor	ALA	183A	3.837
TF2D	Zm00001eb406410	Receptor	ALA	186A	3.857
TF2D	Zm00001eb406410	Receptor	ALA	187A	2.816
TF2D	Zm00001eb406410	Receptor	ARG	188A	2.634
TF2D	Zm00001eb406410	Receptor	SER	189A	4.848
TF2D	Zm00001eb406410	Receptor	LEU	190A	3.035
TF2D	Zm00001eb406410	Receptor	PRO	191A	2.167
TF2D	Zm00001eb406410	Receptor	LEU	192A	3.606
TF2D	Zm00001eb406410	Receptor	GLN	193A	2.315
TF2D	Zm00001eb406410	Receptor	ARG	194A	2.489
TF2D	Zm00001eb406410	Receptor	SER	195A	3.963
TF2D	Zm00001eb406410	Receptor	CYS	196A	3.25
TF2D	Zm00001eb406410	Receptor	ARG	197A	1.169
TF2D	Zm00001eb406410	Receptor	ARG	198A	2.102
TF2D	Zm00001eb406410	Receptor	LEU	200A	2.902
TF2D	Zm00001eb406410	Receptor	LEU	201A	2.666
TF2D	Zm00001eb406410	Receptor	LEU	202A	2.661
TF2D	Zm00001eb406410	Receptor	ARG	203A	1.507
TF2D	Zm00001eb406410	Receptor	LYS	204A	2.36
TF2D	Zm00001eb406410	Receptor	LEU	205A	2.034
TF2D	Zm00001eb091880	Receptor	GLU	15A	4.728
TF2D	Zm00001eb091880	Receptor	ASP	16A	2.358
TF2D	Zm00001eb091880	Receptor	ARG	17A	3.075
TF2D	Zm00001eb091880	Receptor	THR	18A	2.735
TF2D	Zm00001eb091880	Receptor	MET	19A	2.848
TF2D	Zm00001eb091880	Receptor	LEU	20A	4.408
TF2D	Zm00001eb091880	Receptor	LEU	21A	3.514
TF2D	Zm00001eb091880	Receptor	HIS	23A	2.635
TF2D	Zm00001eb091880	Receptor	ALA	25A	4.68
TF2D	Zm00001eb091880	Receptor	LYS	36A	2.879
TF2D	Zm00001eb091880	Receptor	VAL	37A	4.982
TF2D	Zm00001eb091880	Receptor	GLN	39A	3.108
TF2D	Zm00001eb091880	Receptor	PHE	40A	1.668
TF2D	Zm00001eb091880	Receptor	PHE	43A	2.56
TF2D	Zm00001eb091880	Receptor	GLU	44A	2.248
TF2D	Zm00001eb091880	Receptor	TRP	46A	3.564
TF2D	Zm00001eb091880	Receptor	ASP	47A	3.812
TF2D	Zm00001eb091880	Receptor	PHE	48A	2.948
TF2D	Zm00001eb256320	Receptor	PRO	170A	3.291
TF2D	Zm00001eb256320	Receptor	ARG	173A	2.812
TF2D	Zm00001eb256320	Receptor	VAL	174A	3.134
TF2D	Zm00001eb256320	Receptor	ARG	177A	2.453
TF2D	Zm00001eb256320	Receptor	CYS	178A	3.29
TF2D	Zm00001eb256320	Receptor	MET	179A	2.924
TF2D	Zm00001eb256320	Receptor	THR	180A	3.364
TF2D	Zm00001eb256320	Receptor	LEU	181A	4.066
TF2D	Zm00001eb256320	Receptor	LEU	182A	3.258
TF2D	Zm00001eb256320	Receptor	TYR	183A	3.016
TF2D	Zm00001eb256320	Receptor	ARG	184A	1.761
TF2D	Zm00001eb256320	Receptor	LEU	186A	2.865
TF2D	Zm00001eb256320	Receptor	VAL	187A	2.619
TF2D	Zm00001eb256320	Receptor	MET	188A	4.739
TF2D	Zm00001eb256320	Receptor	THR	189A	3.652
TF2D	Zm00001eb256320	Receptor	SER	190A	4.656
TF2D	Zm00001eb256320	Receptor	SER	193A	2.762
TF2D	Zm00001eb000130	Receptor	LYS	115A	3.192
TF2D	Zm00001eb000130	Receptor	ASN	116A	3.161
TF2D	Zm00001eb000130	Receptor	LYS	118A	1.452
TF2D	Zm00001eb000130	Receptor	LYS	122A	4.018
TF2D	Zm00001eb000130	Receptor	GLN	125A	4.187
TF2D	Zm00001eb000130	Receptor	ALA	128A	3.047
TF2D	Zm00001eb000130	Receptor	ASP	129A	2.224
TF2D	Zm00001eb000130	Receptor	LEU	131A	3.434
TF2D	Zm00001eb000130	Receptor	TYR	132A	1.98
TF2D	Zm00001eb000130	Receptor	LYS	133A	2.508
TF2D	Zm00001eb000130	Receptor	LYS	135A	4.676
TF2D	Zm00001eb000130	Receptor	ASN	136A	4.651
TF2D	Zm00001eb000130	Receptor	GLN	137A	4.156
TF2D	Zm00001eb000130	Receptor	MET	139A	3.168
TF2D	Zm00001eb000130	Receptor	GLU	140A	4.585
TF2D	Zm00001eb000130	Receptor	SER	142A	4.117
TF2D	Zm00001eb000130	Receptor	LEU	143A	2.9
TF2D	Zm00001eb000130	Receptor	ASN	146A	2.739
TF2D	Zm00001eb000130	Receptor	VAL	147A	3.893
TF2D	Zm00001eb000130	Receptor	GLU	149A	4.907
TF2D	Zm00001eb000130	Receptor	GLN	150A	2.496
TF2D	Zm00001eb000130	Receptor	LYS	154A	3.12
TF2D	Zm00001eb298360	Receptor	THR	299A	3.573
TF2D	Zm00001eb298360	Receptor	LEU	306A	3.865
TF2D	Zm00001eb298360	Receptor	ALA	307A	2.91
TF2D	Zm00001eb298360	Receptor	MET	308A	4.884
TF2D	Zm00001eb298360	Receptor	GLY	310A	3.522
TF2D	Zm00001eb298360	Receptor	MET	311A	2.931
TF2D	Zm00001eb298360	Receptor	THR	313A	2.918
TF2D	Zm00001eb298360	Receptor	ALA	314A	3.82
TF2D	Zm00001eb298360	Receptor	LEU	316A	3.77
TF2D	Zm00001eb298360	Receptor	MET	317A	3.353
TF2D	Zm00001eb298360	Receptor	MET	320A	2.655
TF2D	Zm00001eb298360	Receptor	ARG	321A	2.999
TF2D	Zm00001eb298360	Receptor	PRO	322A	2.766
TF2D	Zm00001eb298360	Receptor	GLY	323A	3.882
TF2D	Zm00001eb298360	Receptor	ASP	325A	3.313
TF2D	Zm00001eb298360	Receptor	MET	326A	3.06
TF2D	Zm00001eb298360	Receptor	ARG	327A	3.477
TF2D	Zm00001eb298360	Receptor	ALA	333A	4.421
TF2D	Zm00001eb298360	Receptor	ALA	337A	3.413
TF2D	Zm00001eb298360	Receptor	SER	341A	2.754
TF2D	Zm00001eb298360	Receptor	ALA	353A	3.935
TF2D	Zm00001eb298360	Receptor	ALA	356A	4.917
TF2D	Zm00001eb298360	Receptor	CYS	357A	4.189
TF2D	Zm00001eb298360	Receptor	GLY	359A	3.013
TF2D	Zm00001eb298360	Receptor	VAL	360A	3.857
TF2D	Zm00001eb298360	Receptor	THR	362A	3.681
TF2D	Zm00001eb298360	Receptor	SER	363A	1.657
TF2D	Zm00001eb298360	Receptor	MET	364A	3.098
TF2D	Zm00001eb298360	Receptor	THR	366A	1.732
TF2D	Zm00001eb298360	Receptor	PRO	367A	3.713
TF2D	Zm00001eb298360	Receptor	PRO	368A	3.38
TF2D	Zm00001eb298360	Receptor	ILE	371A	2.697
TF2D	Zm00001eb298360	Receptor	PRO	375A	2.938
TF2D	Zm00001eb298360	Receptor	LEU	377A	4.207
TF2D	Zm00001eb298360	Receptor	LYS	380A	3.063
TF2D	Zm00001eb298360	Receptor	VAL	381A	3.08
TF2D	Zm00001eb298360	Receptor	ALA	382A	2.765
TF2D	Zm00001eb298360	Receptor	ASP	383A	2.613
TF2D	Zm00001eb298360	Receptor	LEU	384A	3.353
TF2D	Zm00001eb298360	Receptor	CYS	386A	4.523
TF2D	Zm00001eb298360	Receptor	LEU	387A	3.716
TF2D	Zm00001eb298360	Receptor	ASP	388A	4.143
TF2D	Zm00001eb298360	Receptor	SER	390A	4.797
TF2D	Zm00001eb298360	Receptor	SER	391A	3.702
TF2D	Zm00001eb201660	Receptor	VAL	53A	4.647
TF2D	Zm00001eb201660	Receptor	LYS	54A	2.84
TF2D	Zm00001eb201660	Receptor	GLY	55A	3.629
TF2D	Zm00001eb201660	Receptor	ASP	56A	3.32
TF2D	Zm00001eb201660	Receptor	HIS	61A	4.461
TF2D	Zm00001eb201660	Receptor	ARG	67A	2.649
TF2D	Zm00001eb201660	Receptor	LEU	70A	2.871
TF2D	Zm00001eb201660	Receptor	ALA	71A	3.267
TF2D	Zm00001eb201660	Receptor	ALA	73A	3.615
TF2D	Zm00001eb201660	Receptor	CYS	75A	3.447
TF2D	Zm00001eb201660	Receptor	THR	78A	4.402
TF2D	Zm00001eb201660	Receptor	THR	79A	3.249
TF2D	Zm00001eb201660	Receptor	ALA	80A	4.294
TF2D	Zm00001eb201660	Receptor	GLY	81A	2.236
TF2D	Zm00001eb201660	Receptor	PHE	82A	3.401
TF2D	Zm00001eb201660	Receptor	CYS	83A	4.2
TF2D	Zm00001eb201660	Receptor	TRP	84A	3.272
TF2D	Zm00001eb201660	Receptor	LYS	95A	4.594
TF2D	Zm00001eb201660	Receptor	TYR	105A	1.823
TF2D	Zm00001eb201660	Receptor	LYS	106A	3.018
TF2D	Zm00001eb201660	Receptor	ARG	107A	2.887
TF2D	Zm00001eb201660	Receptor	PRO	108A	4.863
TF2D	Zm00001eb201660	Receptor	ARG	112A	2.188
TF2D	Zm00001eb201660	Receptor	LEU	113A	3.355
TF2D	Zm00001eb201660	Receptor	HIS	114A	3.941
TF2D	Zm00001eb201660	Receptor	LEU	115A	3.605
TF2D	Zm00001eb201660	Receptor	TRP	116A	2.454
TF2D	Zm00001eb201660	Receptor	GLN	117A	2.142
TF2D	Zm00001eb201660	Receptor	CYS	119A	4.792
TF2D	Zm00001eb262830	Receptor	MET	211A	2.754
TF2D	Zm00001eb262830	Receptor	ARG	212A	2.024
TF2D	Zm00001eb262830	Receptor	TYR	213A	3.377
TF2D	Zm00001eb262830	Receptor	LYS	214A	4.39
TF2D	Zm00001eb262830	Receptor	LEU	215A	4.016
TF2D	Zm00001eb262830	Receptor	LYS	216A	1.476
TF2D	Zm00001eb262830	Receptor	LYS	217A	3.134
TF2D	Zm00001eb262830	Receptor	LYS	218A	1.566
TF2D	Zm00001eb262830	Receptor	TYR	219A	2.436
TF2D	Zm00001eb262830	Receptor	PHE	220A	3.581
TF2D	Zm00001eb262830	Receptor	ASN	221A	2.947
TF2D	Zm00001eb262830	Receptor	GLY	222A	2.814
TF2D	Zm00001eb262830	Receptor	ARG	229A	3.798
TF2D	Zm00001eb262830	Receptor	PRO	233A	2.738
TF2D	Zm00001eb262830	Receptor	ILE	234A	3.739
TF2D	Zm00001eb262830	Receptor	SER	235A	3.886
TF2D	Zm00001eb262830	Receptor	PHE	236A	2.406
TF2D	Zm00001eb262830	Receptor	MET	237A	4.437
TF2D	Zm00001eb262830	Receptor	LEU	245A	3.657
TF2D	Zm00001eb262830	Receptor	MET	248A	3.753
TF2D	Zm00001eb262830	Receptor	TRP	249A	3.941
TF2D	Zm00001eb262830	Receptor	HIS	254A	3.024
TF2D	Zm00001eb262830	Receptor	THR	257A	4.413
TF2D	Zm00001eb262830	Receptor	CYS	258A	3.458
TF2D	Zm00001eb262830	Receptor	ASN	261A	2.735
TF2D	Zm00001eb262830	Receptor	LYS	262A	2.898
TF2D	Zm00001eb262830	Receptor	SER	264A	3.211
TF2D	Zm00001eb262830	Receptor	CYS	265A	2.784
TF2D	Zm00001eb262830	Receptor	GLU	266A	4.036
TF2D	Zm00001eb262830	Receptor	VAL	268A	4.133
TF2D	Zm00001eb262830	Receptor	PRO	271A	3.255
TF2D	Zm00001eb224530	Receptor	PRO	10A	2.365
TF2D	Zm00001eb224530	Receptor	VAL	11A	4.821
TF2D	Zm00001eb224530	Receptor	ALA	13A	3.55
TF2D	Zm00001eb224530	Receptor	GLY	14A	3.461
TF2D	Zm00001eb224530	Receptor	PRO	17A	2.644
TF2D	Zm00001eb224530	Receptor	LEU	18A	2.808
TF2D	Zm00001eb224530	Receptor	LYS	20A	3.299
TF2D	Zm00001eb224530	Receptor	ALA	21A	3.531
TF2D	Zm00001eb224530	Receptor	ARG	25A	2.325
TF2D	Zm00001eb224530	Receptor	ASP	30A	3.555
TF2D	Zm00001eb224530	Receptor	LEU	32A	2.597
TF2D	Zm00001eb224530	Receptor	ARG	36A	2.929
TF2D	Zm00001eb224530	Receptor	GLU	37A	3.902
TF2D	Zm00001eb224530	Receptor	CYS	38A	3.686
TF2D	Zm00001eb224530	Receptor	ASP	85A	2.848
TF2D	Zm00001eb224530	Receptor	HIS	86A	3.162
TF2D	Zm00001eb224530	Receptor	LEU	88A	4.638
TF2D	Zm00001eb224530	Receptor	TRP	89A	2.29
TF2D	Zm00001eb224530	Receptor	VAL	90A	4.551
TF2D	Zm00001eb224530	Receptor	GLY	92A	4.058
TF2D	Zm00001eb224530	Receptor	GLU	93A	2.787
TF2D	Zm00001eb224530	Receptor	ASP	96A	4.662
TF2D	Zm00001eb224530	Receptor	ALA	100A	4.255
TF2D	Zm00001eb224530	Receptor	ARG	147A	2.484
TF2D	Zm00001eb224530	Receptor	ARG	148A	2.876
TF2D	Zm00001eb115640	Receptor	GLY	44A	4.064
TF2D	Zm00001eb115640	Receptor	LYS	61A	2.338
TF2D	Zm00001eb115640	Receptor	PHE	63A	1.864
TF2D	Zm00001eb115640	Receptor	GLN	64A	3.282
TF2D	Zm00001eb115640	Receptor	PRO	66A	3.835
TF2D	Zm00001eb115640	Receptor	GLY	67A	2.979
TF2D	Zm00001eb115640	Receptor	LYS	68A	4.495
TF2D	Zm00001eb115640	Receptor	SER	69A	3.436
TF2D	Zm00001eb115640	Receptor	SER	73A	3.629
TF2D	Zm00001eb115640	Receptor	ARG	74A	3.775
TF2D	Zm00001eb115640	Receptor	VAL	75A	2.93
TF2D	Zm00001eb115640	Receptor	VAL	77A	2.837
TF2D	Zm00001eb115640	Receptor	ASP	79A	3.726
TF2D	Zm00001eb115640	Receptor	VAL	80A	2.473
TF2D	Zm00001eb115640	Receptor	THR	81A	3.702
TF2D	Zm00001eb115640	Receptor	GLU	96A	3.175
TF2D	Zm00001eb115640	Receptor	ALA	97A	3.485
TF2D	Zm00001eb115640	Receptor	PHE	98A	1.496
TF2D	Zm00001eb115640	Receptor	TRP	100A	3.905
TF2D	Zm00001eb115640	Receptor	GLN	103A	3.332
TF2D	Zm00001eb115640	Receptor	GLU	104A	3.616
TF2D	Zm00001eb115640	Receptor	GLU	106A	4.954
TF2D	Zm00001eb115640	Receptor	ALA	107A	1.562
TF2D	Zm00001eb115640	Receptor	ARG	108A	2.708
TF2D	Zm00001eb115640	Receptor	ASN	109A	2.698
TF2D	Zm00001eb115640	Receptor	GLY	110A	4.994
TF2D	Zm00001eb115640	Receptor	GLY	111A	4.3
TF2D	Zm00001eb115640	Receptor	ILE	112A	2.745
TF2D	Zm00001eb115640	Receptor	ILE	113A	2.913
TF2D	Zm00001eb115640	Receptor	ARG	114A	2.436
TF2D	Zm00001eb051210	Receptor	ARG	6A	4.405
TF2D	Zm00001eb051210	Receptor	ILE	10A	3.534
TF2D	Zm00001eb051210	Receptor	MET	12A	4.331
TF2D	Zm00001eb051210	Receptor	ALA	13A	3.852
TF2D	Zm00001eb051210	Receptor	SER	14A	2.853
TF2D	Zm00001eb051210	Receptor	CYS	15A	4.963
TF2D	Zm00001eb051210	Receptor	ALA	16A	2.539
TF2D	Zm00001eb051210	Receptor	ALA	17A	3.249
TF2D	Zm00001eb051210	Receptor	VAL	18A	4.091
TF2D	Zm00001eb051210	Receptor	ILE	19A	3.548
TF2D	Zm00001eb051210	Receptor	ARG	20A	2.396
TF2D	Zm00001eb051210	Receptor	ALA	21A	3.658
TF2D	Zm00001eb051210	Receptor	TYR	24A	3.402
TF2D	Zm00001eb051210	Receptor	ILE	25A	2.453
TF2D	Zm00001eb051210	Receptor	PHE	28A	2.25
TF2D	Zm00001eb051210	Receptor	LEU	29A	4.829
TF2D	Zm00001eb051210	Receptor	ARG	31A	2.583
TF2D	Zm00001eb051210	Receptor	ASP	34A	4.914
TF2D	Zm00001eb051210	Receptor	GLU	37A	2.942
TF2D	Zm00001eb051210	Receptor	LEU	38A	4.589
TF2D	Zm00001eb051210	Receptor	LYS	39A	2.759
TF2D	Zm00001eb051210	Receptor	LEU	40A	2.91
TF2D	Zm00001eb051210	Receptor	ASP	41A	2.419
TF2D	Zm00001eb051210	Receptor	LEU	42A	4.316
TF2D	Zm00001eb393960	Ligand	VAL	16A	3.355
TF2D	Zm00001eb393960	Ligand	ASN	17A	2.848
TF2D	Zm00001eb393960	Ligand	GLY	18A	3.469
TF2D	Zm00001eb393960	Ligand	PRO	19A	2.92
TF2D	Zm00001eb393960	Ligand	HIS	20A	2.464
TF2D	Zm00001eb393960	Ligand	CYS	21A	2.501
TF2D	Zm00001eb393960	Ligand	THR	22A	2.795
TF2D	Zm00001eb393960	Ligand	TRP	23A	2.717
TF2D	Zm00001eb393960	Ligand	TRP	24A	3.941
TF2D	Zm00001eb393960	Ligand	VAL	25A	4.411
TF2D	Zm00001eb393960	Ligand	VAL	38A	4.462
TF2D	Zm00001eb393960	Ligand	ILE	40A	2.024
TF2D	Zm00001eb393960	Ligand	GLY	42A	4.911
TF2D	Zm00001eb393960	Ligand	ARG	43A	2.349
TF2D	Zm00001eb393960	Ligand	GLY	44A	3.788
TF2D	Zm00001eb393960	Ligand	GLY	45A	3.409
TF2D	Zm00001eb393960	Ligand	THR	46A	4.435
TF2D	Zm00001eb393960	Ligand	ARG	47A	2.533
TF2D	Zm00001eb393960	Ligand	SER	48A	2.852
TF2D	Zm00001eb393960	Ligand	ARG	49A	2.188
TF2D	Zm00001eb393960	Ligand	GLY	50A	4.167
TF2D	Zm00001eb125580	Ligand	ASP	41A	4.396
TF2D	Zm00001eb125580	Ligand	LYS	42A	2.697
TF2D	Zm00001eb125580	Ligand	ARG	43A	2.351
TF2D	Zm00001eb125580	Ligand	THR	44A	3.641
TF2D	Zm00001eb125580	Ligand	GLY	45A	4.904
TF2D	Zm00001eb125580	Ligand	ARG	46A	3.797
TF2D	Zm00001eb125580	Ligand	TRP	50A	2.392
TF2D	Zm00001eb125580	Ligand	ASP	102A	3.385
TF2D	Zm00001eb125580	Ligand	ALA	103A	4.999
TF2D	Zm00001eb125580	Ligand	PHE	104A	3.844
TF2D	Zm00001eb125580	Ligand	ASP	105A	2.108
TF2D	Zm00001eb125580	Ligand	TRP	140A	3.467
TF2D	Zm00001eb125580	Ligand	ASN	155A	4.865
TF2D	Zm00001eb125580	Ligand	VAL	156A	4.641
TF2D	Zm00001eb125580	Ligand	PHE	158A	2.56
TF2D	Zm00001eb125580	Ligand	TRP	226A	2.935
TF2D	Zm00001eb125580	Ligand	LYS	228A	4.242
TF2D	Zm00001eb125580	Ligand	ARG	229A	2.878
TF2D	Zm00001eb125580	Ligand	THR	230A	3.792
TF2D	Zm00001eb125580	Ligand	LYS	231A	2.998
TF2D	Zm00001eb125580	Ligand	CYS	232A	3.385
TF2D	Zm00001eb125580	Ligand	ASN	233A	2.442
TF2D	Zm00001eb125580	Ligand	ILE	234A	3.533
TF2D	Zm00001eb125580	Ligand	ASN	236A	2.808
TF2D	Zm00001eb125580	Ligand	THR	242A	4.121
TF2D	Zm00001eb125580	Ligand	GLU	244A	3.963
TF2D	Zm00001eb034580	Ligand	GLY	3A	3.485
TF2D	Zm00001eb034580	Ligand	TYR	4A	2.583
TF2D	Zm00001eb034580	Ligand	TYR	15A	3.66
TF2D	Zm00001eb034580	Ligand	LYS	39A	4.039
TF2D	Zm00001eb034580	Ligand	ASP	41A	3.161
TF2D	Zm00001eb034580	Ligand	ARG	43A	4.863
TF2D	Zm00001eb034580	Ligand	LYS	48A	1.973
TF2D	Zm00001eb034580	Ligand	TRP	50A	1.772
TF2D	Zm00001eb034580	Ligand	ILE	51A	4.048
TF2D	Zm00001eb034580	Ligand	TYR	52A	2.649
TF2D	Zm00001eb034580	Ligand	LYS	55A	3.616
TF2D	Zm00001eb034580	Ligand	THR	65A	3.573
TF2D	Zm00001eb034580	Ligand	ALA	96A	4.172
TF2D	Zm00001eb034580	Ligand	GLU	97A	3.217
TF2D	Zm00001eb034580	Ligand	SER	98A	4.314
TF2D	Zm00001eb034580	Ligand	LYS	99A	3.232
TF2D	Zm00001eb034580	Ligand	LYS	101A	4.191
TF2D	Zm00001eb034580	Ligand	ASP	102A	1.665
TF2D	Zm00001eb034580	Ligand	PHE	104A	4.38
TF2D	Zm00001eb034580	Ligand	ASP	105A	3.065
TF2D	Zm00001eb034580	Ligand	TRP	140A	3.33
TF2D	Zm00001eb034580	Ligand	THR	151A	4.212
TF2D	Zm00001eb034580	Ligand	SER	152A	4.193
TF2D	Zm00001eb034580	Ligand	CYS	153A	2.859
TF2D	Zm00001eb034580	Ligand	GLY	154A	2.853
TF2D	Zm00001eb034580	Ligand	ASN	155A	2.339
TF2D	Zm00001eb034580	Ligand	VAL	156A	3.035
TF2D	Zm00001eb034580	Ligand	PHE	158A	3.988
TF2D	Zm00001eb034580	Ligand	ASN	165A	3.532
TF2D	Zm00001eb034580	Ligand	ARG	166A	0.939
TF2D	Zm00001eb034580	Ligand	PRO	219A	4.772
TF2D	Zm00001eb034580	Ligand	MET	220A	3.109
TF2D	Zm00001eb034580	Ligand	CYS	221A	2.915
TF2D	Zm00001eb034580	Ligand	GLY	222A	4.988
TF2D	Zm00001eb034580	Ligand	ASN	233A	3.785
TF2D	Zm00001eb034580	Ligand	ILE	234A	3.183
TF2D	Zm00001eb034580	Ligand	LYS	239A	4.66
TF2D	Zm00001eb034580	Ligand	PRO	240A	3.218
TF2D	Zm00001eb034580	Ligand	GLY	241A	2.061
TF2D	Zm00001eb034580	Ligand	THR	242A	3.538
TF2D	Zm00001eb034580	Ligand	ASN	243A	3.133
TF2D	Zm00001eb034580	Ligand	ARG	248A	3.897
TF2D	Zm00001eb034580	Ligand	GLY	250A	3.588
TF2D	Zm00001eb034580	Ligand	ARG	251A	4.431
TF2D	Zm00001eb034580	Ligand	GLY	252A	3.608
TF2D	Zm00001eb034580	Ligand	GLY	253A	2.227
TF2D	Zm00001eb034580	Ligand	GLY	254A	3.834
TF2D	Zm00001eb144150	Ligand	GLY	3A	2.808
TF2D	Zm00001eb144150	Ligand	TYR	4A	3.21
TF2D	Zm00001eb144150	Ligand	MET	5A	3.217
TF2D	Zm00001eb144150	Ligand	ARG	7A	2.617
TF2D	Zm00001eb144150	Ligand	ASP	102A	2.255
TF2D	Zm00001eb144150	Ligand	ASP	105A	4.632
TF2D	Zm00001eb144150	Ligand	TRP	140A	3.06
TF2D	Zm00001eb144150	Ligand	GLN	141A	2.959
TF2D	Zm00001eb144150	Ligand	GLN	142A	2.596
TF2D	Zm00001eb144150	Ligand	VAL	156A	3.964
TF2D	Zm00001eb144150	Ligand	PHE	158A	2.995
TF2D	Zm00001eb144150	Ligand	PHE	160A	3.184
TF2D	Zm00001eb144150	Ligand	ARG	161A	4.908
TF2D	Zm00001eb144150	Ligand	ASN	165A	3.233
TF2D	Zm00001eb144150	Ligand	ARG	166A	4.154
TF2D	Zm00001eb144150	Ligand	TRP	226A	3.359
TF2D	Zm00001eb144150	Ligand	ARG	229A	3.946
TF2D	Zm00001eb144150	Ligand	ASN	233A	2.46
TF2D	Zm00001eb144150	Ligand	ILE	234A	3.209
TF2D	Zm00001eb124380	Ligand	MET	5A	2.832
TF2D	Zm00001eb124380	Ligand	SER	6A	3.391
TF2D	Zm00001eb124380	Ligand	ARG	7A	3.165
TF2D	Zm00001eb124380	Ligand	GLY	8A	3.663
TF2D	Zm00001eb124380	Ligand	ASN	150A	2.036
TF2D	Zm00001eb124380	Ligand	THR	151A	4.22
TF2D	Zm00001eb124380	Ligand	SER	152A	2.705
TF2D	Zm00001eb124380	Ligand	CYS	153A	3.806
TF2D	Zm00001eb124380	Ligand	ASN	155A	4.302
TF2D	Zm00001eb124380	Ligand	ARG	161A	3.799
TF2D	Zm00001eb124380	Ligand	VAL	163A	4.697
TF2D	Zm00001eb124380	Ligand	CYS	164A	2.689
TF2D	Zm00001eb124380	Ligand	ASN	165A	2.8
TF2D	Zm00001eb124380	Ligand	ARG	166A	2.442
TF2D	Zm00001eb124380	Ligand	CYS	167A	3.275
TF2D	Zm00001eb124380	Ligand	GLY	168A	4.276
TF2D	Zm00001eb124380	Ligand	GLY	206A	4.654
TF2D	Zm00001eb124380	Ligand	PRO	207A	4.158
TF2D	Zm00001eb124380	Ligand	LEU	210A	3.915
TF2D	Zm00001eb124380	Ligand	PHE	211A	2.9
TF2D	Zm00001eb124380	Ligand	PRO	217A	4.275
TF2D	Zm00001eb124380	Ligand	CYS	218A	4.361
TF2D	Zm00001eb124380	Ligand	PRO	219A	2.683
TF2D	Zm00001eb124380	Ligand	MET	220A	2.903
TF2D	Zm00001eb124380	Ligand	CYS	221A	1.494
TF2D	Zm00001eb124380	Ligand	GLY	222A	3.525
TF2D	Zm00001eb124380	Ligand	ASN	223A	2.951
TF2D	Zm00001eb124380	Ligand	ILE	224A	3.636
TF2D	Zm00001eb124380	Ligand	ASN	233A	4.519
TF2D	Zm00001eb124380	Ligand	ILE	234A	2.69
TF2D	Zm00001eb124380	Ligand	THR	237A	4.957
TF2D	Zm00001eb124380	Ligand	SER	238A	3.254
TF2D	Zm00001eb406410	Ligand	PHE	104A	2.972
TF2D	Zm00001eb406410	Ligand	ASP	105A	2.034
TF2D	Zm00001eb406410	Ligand	ASN	106A	3.821
TF2D	Zm00001eb406410	Ligand	LYS	138A	3.304
TF2D	Zm00001eb406410	Ligand	ALA	139A	2.898
TF2D	Zm00001eb406410	Ligand	TRP	140A	1.507
TF2D	Zm00001eb406410	Ligand	GLN	141A	2.902
TF2D	Zm00001eb406410	Ligand	GLN	142A	2.595
TF2D	Zm00001eb406410	Ligand	ASP	145A	3.031
TF2D	Zm00001eb406410	Ligand	TRP	146A	4.117
TF2D	Zm00001eb406410	Ligand	MET	147A	2.36
TF2D	Zm00001eb406410	Ligand	CYS	153A	3.822
TF2D	Zm00001eb406410	Ligand	GLY	154A	2.666
TF2D	Zm00001eb406410	Ligand	ASN	155A	2.107
TF2D	Zm00001eb406410	Ligand	VAL	156A	2.801
TF2D	Zm00001eb406410	Ligand	ASN	157A	1.169
TF2D	Zm00001eb406410	Ligand	PHE	158A	2.389
TF2D	Zm00001eb406410	Ligand	PHE	160A	2.471
TF2D	Zm00001eb406410	Ligand	ARG	161A	2.315
TF2D	Zm00001eb406410	Ligand	GLY	162A	3.022
TF2D	Zm00001eb406410	Ligand	VAL	163A	3.653
TF2D	Zm00001eb406410	Ligand	CYS	164A	2.598
TF2D	Zm00001eb406410	Ligand	ASN	165A	1.624
TF2D	Zm00001eb406410	Ligand	ARG	166A	3.024
TF2D	Zm00001eb406410	Ligand	CYS	167A	4.958
TF2D	Zm00001eb406410	Ligand	PRO	208A	3.475
TF2D	Zm00001eb406410	Ligand	LEU	210A	3.035
TF2D	Zm00001eb406410	Ligand	PHE	211A	4.081
TF2D	Zm00001eb406410	Ligand	CYS	221A	3.008
TF2D	Zm00001eb406410	Ligand	GLY	222A	3.575
TF2D	Zm00001eb406410	Ligand	ASN	223A	2.489
TF2D	Zm00001eb406410	Ligand	ILE	224A	2.874
TF2D	Zm00001eb406410	Ligand	TRP	226A	2.634
TF2D	Zm00001eb406410	Ligand	LYS	228A	4.003
TF2D	Zm00001eb406410	Ligand	ARG	229A	4.348
TF2D	Zm00001eb406410	Ligand	ASN	233A	2.167
TF2D	Zm00001eb406410	Ligand	ILE	234A	2.102
TF2D	Zm00001eb406410	Ligand	CYS	235A	3.162
TF2D	Zm00001eb091880	Ligand	TYR	15A	3.756
TF2D	Zm00001eb091880	Ligand	ASP	41A	2.635
TF2D	Zm00001eb091880	Ligand	LYS	42A	3.525
TF2D	Zm00001eb091880	Ligand	ARG	43A	2.902
TF2D	Zm00001eb091880	Ligand	LYS	48A	3.514
TF2D	Zm00001eb091880	Ligand	TRP	50A	2.848
TF2D	Zm00001eb091880	Ligand	TYR	52A	3.075
TF2D	Zm00001eb091880	Ligand	THR	65A	4.814
TF2D	Zm00001eb091880	Ligand	ILE	95A	4.434
TF2D	Zm00001eb091880	Ligand	ALA	96A	3.259
TF2D	Zm00001eb091880	Ligand	GLU	97A	2.358
TF2D	Zm00001eb091880	Ligand	SER	98A	4.076
TF2D	Zm00001eb091880	Ligand	LYS	99A	4.264
TF2D	Zm00001eb091880	Ligand	PHE	158A	3.865
TF2D	Zm00001eb091880	Ligand	PHE	160A	3.224
TF2D	Zm00001eb091880	Ligand	ARG	161A	2.453
TF2D	Zm00001eb091880	Ligand	GLY	162A	3.694
TF2D	Zm00001eb091880	Ligand	VAL	163A	4.408
TF2D	Zm00001eb091880	Ligand	ASN	165A	2.248
TF2D	Zm00001eb091880	Ligand	LEU	210A	3.564
TF2D	Zm00001eb091880	Ligand	PHE	211A	2.56
TF2D	Zm00001eb091880	Ligand	ASN	223A	3.387
TF2D	Zm00001eb091880	Ligand	ILE	224A	4.942
TF2D	Zm00001eb091880	Ligand	TRP	226A	3.108
TF2D	Zm00001eb091880	Ligand	LYS	228A	3.425
TF2D	Zm00001eb091880	Ligand	ARG	229A	2.879
TF2D	Zm00001eb091880	Ligand	ASN	233A	1.668
TF2D	Zm00001eb091880	Ligand	ILE	234A	3.997
TF2D	Zm00001eb256320	Ligand	ARG	7A	3.291
TF2D	Zm00001eb256320	Ligand	PHE	104A	3.474
TF2D	Zm00001eb256320	Ligand	ASP	105A	2.453
TF2D	Zm00001eb256320	Ligand	ASN	106A	2.878
TF2D	Zm00001eb256320	Ligand	PRO	107A	4.287
TF2D	Zm00001eb256320	Ligand	THR	108A	2.812
TF2D	Zm00001eb256320	Ligand	LYS	138A	3.268
TF2D	Zm00001eb256320	Ligand	TRP	140A	2.371
TF2D	Zm00001eb256320	Ligand	GLN	141A	3.818
TF2D	Zm00001eb256320	Ligand	GLN	142A	3.894
TF2D	Zm00001eb256320	Ligand	ASP	145A	1.761
TF2D	Zm00001eb256320	Ligand	GLY	154A	4.156
TF2D	Zm00001eb256320	Ligand	ASN	155A	3.213
TF2D	Zm00001eb256320	Ligand	VAL	156A	3.364
TF2D	Zm00001eb256320	Ligand	ASN	157A	4.935
TF2D	Zm00001eb256320	Ligand	PHE	158A	3.056
TF2D	Zm00001eb256320	Ligand	PHE	160A	4.198
TF2D	Zm00001eb256320	Ligand	ARG	161A	2.626
TF2D	Zm00001eb256320	Ligand	ASN	165A	2.619
TF2D	Zm00001eb256320	Ligand	ARG	166A	2.924
TF2D	Zm00001eb256320	Ligand	ASN	223A	3.046
TF2D	Zm00001eb256320	Ligand	TRP	226A	2.762
TF2D	Zm00001eb256320	Ligand	ASN	233A	3.209
TF2D	Zm00001eb256320	Ligand	ILE	234A	2.865
TF2D	Zm00001eb000130	Ligand	SER	6A	3.434
TF2D	Zm00001eb000130	Ligand	ARG	7A	2.224
TF2D	Zm00001eb000130	Ligand	GLY	8A	3.428
TF2D	Zm00001eb000130	Ligand	PRO	9A	4.59
TF2D	Zm00001eb000130	Ligand	GLN	10A	1.98
TF2D	Zm00001eb000130	Ligand	CYS	17A	3.301
TF2D	Zm00001eb000130	Ligand	ASN	18A	3.12
TF2D	Zm00001eb000130	Ligand	SER	75A	4.574
TF2D	Zm00001eb000130	Ligand	ASP	82A	2.739
TF2D	Zm00001eb000130	Ligand	ASN	83A	3.35
TF2D	Zm00001eb000130	Ligand	THR	90A	4.287
TF2D	Zm00001eb000130	Ligand	ILE	91A	4.62
TF2D	Zm00001eb000130	Ligand	GLN	92A	2.496
TF2D	Zm00001eb000130	Ligand	HIS	94A	2.9
TF2D	Zm00001eb000130	Ligand	ILE	95A	3.168
TF2D	Zm00001eb000130	Ligand	GLU	97A	4.585
TF2D	Zm00001eb000130	Ligand	ASP	105A	4.435
TF2D	Zm00001eb000130	Ligand	ASN	106A	2.603
TF2D	Zm00001eb000130	Ligand	PRO	107A	4.098
TF2D	Zm00001eb000130	Ligand	THR	108A	3.015
TF2D	Zm00001eb000130	Ligand	SER	109A	2.508
TF2D	Zm00001eb000130	Ligand	THR	151A	4.018
TF2D	Zm00001eb000130	Ligand	SER	152A	1.452
TF2D	Zm00001eb000130	Ligand	CYS	153A	3.476
TF2D	Zm00001eb000130	Ligand	GLY	154A	4.521
TF2D	Zm00001eb000130	Ligand	ARG	166A	3.161
TF2D	Zm00001eb000130	Ligand	VAL	204A	4.035
TF2D	Zm00001eb000130	Ligand	PRO	217A	3.192
TF2D	Zm00001eb000130	Ligand	CYS	221A	3.485
TF2D	Zm00001eb000130	Ligand	GLY	222A	3.656
TF2D	Zm00001eb000130	Ligand	ILE	224A	3.77
TF2D	Zm00001eb298360	Ligand	GLY	3A	2.754
TF2D	Zm00001eb298360	Ligand	TYR	4A	4.021
TF2D	Zm00001eb298360	Ligand	MET	5A	4.584
TF2D	Zm00001eb298360	Ligand	SER	6A	2.655
TF2D	Zm00001eb298360	Ligand	ARG	7A	2.918
TF2D	Zm00001eb298360	Ligand	GLY	8A	3.456
TF2D	Zm00001eb298360	Ligand	PRO	9A	3.641
TF2D	Zm00001eb298360	Ligand	GLN	10A	4.025
TF2D	Zm00001eb298360	Ligand	HIS	72A	3.06
TF2D	Zm00001eb298360	Ligand	SER	75A	2.999
TF2D	Zm00001eb298360	Ligand	GLU	79A	2.766
TF2D	Zm00001eb298360	Ligand	TRP	80A	4.747
TF2D	Zm00001eb298360	Ligand	ILE	95A	3.745
TF2D	Zm00001eb298360	Ligand	ASN	106A	3.865
TF2D	Zm00001eb298360	Ligand	THR	108A	2.91
TF2D	Zm00001eb298360	Ligand	SER	109A	2.931
TF2D	Zm00001eb298360	Ligand	THR	151A	3.573
TF2D	Zm00001eb298360	Ligand	PHE	158A	4.379
TF2D	Zm00001eb298360	Ligand	PHE	160A	2.829
TF2D	Zm00001eb298360	Ligand	ARG	161A	2.765
TF2D	Zm00001eb298360	Ligand	ASN	165A	2.613
TF2D	Zm00001eb298360	Ligand	GLY	183A	3.701
TF2D	Zm00001eb298360	Ligand	ALA	202A	1.732
TF2D	Zm00001eb298360	Ligand	ALA	203A	1.657
TF2D	Zm00001eb298360	Ligand	VAL	204A	2.938
TF2D	Zm00001eb298360	Ligand	GLY	205A	2.279
TF2D	Zm00001eb298360	Ligand	GLY	206A	4.496
TF2D	Zm00001eb298360	Ligand	PRO	207A	2.938
TF2D	Zm00001eb298360	Ligand	PRO	208A	3.339
TF2D	Zm00001eb298360	Ligand	GLY	209A	4.681
TF2D	Zm00001eb298360	Ligand	LEU	210A	3.353
TF2D	Zm00001eb298360	Ligand	PHE	211A	3.098
TF2D	Zm00001eb298360	Ligand	GLY	212A	3.878
TF2D	Zm00001eb298360	Ligand	PRO	213A	4.838
TF2D	Zm00001eb298360	Ligand	PRO	217A	3.857
TF2D	Zm00001eb298360	Ligand	PRO	219A	3.935
TF2D	Zm00001eb298360	Ligand	TRP	226A	3.702
TF2D	Zm00001eb298360	Ligand	LYS	228A	4.637
TF2D	Zm00001eb298360	Ligand	ARG	229A	4.813
TF2D	Zm00001eb298360	Ligand	ASN	233A	4.797
TF2D	Zm00001eb201660	Ligand	GLY	3A	3.016
TF2D	Zm00001eb201660	Ligand	TYR	4A	3.008
TF2D	Zm00001eb201660	Ligand	MET	5A	2.236
TF2D	Zm00001eb201660	Ligand	SER	6A	3.851
TF2D	Zm00001eb201660	Ligand	ARG	7A	3.249
TF2D	Zm00001eb201660	Ligand	GLY	8A	3.941
TF2D	Zm00001eb201660	Ligand	GLN	10A	3.261
TF2D	Zm00001eb201660	Ligand	ASN	11A	3.428
TF2D	Zm00001eb201660	Ligand	SER	98A	2.188
TF2D	Zm00001eb201660	Ligand	LYS	99A	4.97
TF2D	Zm00001eb201660	Ligand	SER	100A	3.232
TF2D	Zm00001eb201660	Ligand	SER	152A	4.594
TF2D	Zm00001eb201660	Ligand	PRO	219A	2.871
TF2D	Zm00001eb201660	Ligand	MET	220A	1.823
TF2D	Zm00001eb201660	Ligand	CYS	221A	3.493
TF2D	Zm00001eb201660	Ligand	CYS	235A	2.887
TF2D	Zm00001eb201660	Ligand	THR	237A	3.803
TF2D	Zm00001eb201660	Ligand	SER	238A	3.286
TF2D	Zm00001eb201660	Ligand	LYS	239A	2.792
TF2D	Zm00001eb201660	Ligand	PRO	240A	3.395
TF2D	Zm00001eb201660	Ligand	GLY	241A	3.408
TF2D	Zm00001eb201660	Ligand	THR	242A	2.959
TF2D	Zm00001eb201660	Ligand	ASN	243A	2.649
TF2D	Zm00001eb262830	Ligand	LYS	101A	2.814
TF2D	Zm00001eb262830	Ligand	ASP	102A	3.134
TF2D	Zm00001eb262830	Ligand	ALA	103A	2.898
TF2D	Zm00001eb262830	Ligand	PHE	104A	3.292
TF2D	Zm00001eb262830	Ligand	ASP	105A	4.323
TF2D	Zm00001eb262830	Ligand	PRO	107A	2.784
TF2D	Zm00001eb262830	Ligand	THR	108A	3.255
TF2D	Zm00001eb262830	Ligand	PRO	136A	3.211
TF2D	Zm00001eb262830	Ligand	GLY	137A	2.735
TF2D	Zm00001eb262830	Ligand	LYS	138A	4.167
TF2D	Zm00001eb262830	Ligand	ALA	139A	3.024
TF2D	Zm00001eb262830	Ligand	TRP	140A	1.476
TF2D	Zm00001eb262830	Ligand	GLN	142A	2.024
TF2D	Zm00001eb262830	Ligand	ASP	145A	3.769
TF2D	Zm00001eb262830	Ligand	ASN	155A	3.369
TF2D	Zm00001eb262830	Ligand	VAL	156A	3.064
TF2D	Zm00001eb262830	Ligand	ASN	157A	4.748
TF2D	Zm00001eb262830	Ligand	PHE	158A	2.233
TF2D	Zm00001eb262830	Ligand	PHE	160A	3.051
TF2D	Zm00001eb262830	Ligand	ARG	161A	2.406
TF2D	Zm00001eb262830	Ligand	ASN	165A	2.754
TF2D	Zm00001eb262830	Ligand	ARG	166A	4.39
TF2D	Zm00001eb262830	Ligand	LEU	210A	4.73
TF2D	Zm00001eb262830	Ligand	TRP	226A	3.886
TF2D	Zm00001eb262830	Ligand	ARG	229A	3.798
TF2D	Zm00001eb262830	Ligand	ASN	233A	2.436
TF2D	Zm00001eb262830	Ligand	ILE	234A	1.566
TF2D	Zm00001eb262830	Ligand	CYS	235A	3.409
TF2D	Zm00001eb224530	Ligand	GLY	3A	4.721
TF2D	Zm00001eb224530	Ligand	TYR	4A	4.762
TF2D	Zm00001eb224530	Ligand	MET	5A	2.597
TF2D	Zm00001eb224530	Ligand	ALA	29A	4.388
TF2D	Zm00001eb224530	Ligand	GLU	30A	2.365
TF2D	Zm00001eb224530	Ligand	GLY	33A	3.162
TF2D	Zm00001eb224530	Ligand	THR	34A	2.644
TF2D	Zm00001eb224530	Ligand	ILE	35A	3.531
TF2D	Zm00001eb224530	Ligand	GLY	36A	4.213
TF2D	Zm00001eb224530	Ligand	LEU	37A	2.524
TF2D	Zm00001eb224530	Ligand	LEU	38A	2.29
TF2D	Zm00001eb224530	Ligand	LYS	39A	4.517
TF2D	Zm00001eb224530	Ligand	LYS	40A	2.388
TF2D	Zm00001eb224530	Ligand	GLY	45A	2.787
TF2D	Zm00001eb224530	Ligand	ARG	46A	4.399
TF2D	Zm00001eb224530	Ligand	PRO	47A	4.276
TF2D	Zm00001eb224530	Ligand	GLU	69A	4.747
TF2D	Zm00001eb224530	Ligand	ASP	70A	3.773
TF2D	Zm00001eb224530	Ligand	HIS	72A	3.471
TF2D	Zm00001eb224530	Ligand	ALA	73A	2.325
TF2D	Zm00001eb224530	Ligand	ALA	74A	4.673
TF2D	Zm00001eb224530	Ligand	ALA	76A	3.462
TF2D	Zm00001eb224530	Ligand	TRP	80A	3.299
TF2D	Zm00001eb224530	Ligand	LYS	256A	2.972
TF2D	Zm00001eb224530	Ligand	GLU	257A	4.55
TF2D	Zm00001eb224530	Ligand	LEU	258A	4.206
TF2D	Zm00001eb224530	Ligand	GLU	262A	2.484
TF2D	Zm00001eb224530	Ligand	GLU	264A	4.255
TF2D	Zm00001eb224530	Ligand	GLU	265A	2.997
TF2D	Zm00001eb224530	Ligand	ARG	269A	4.029
TF2D	Zm00001eb224530	Ligand	LYS	271A	4.662
TF2D	Zm00001eb115640	Ligand	SER	13A	3.896
TF2D	Zm00001eb115640	Ligand	GLU	25A	3.282
TF2D	Zm00001eb115640	Ligand	LYS	39A	4.052
TF2D	Zm00001eb115640	Ligand	ARG	43A	2.93
TF2D	Zm00001eb115640	Ligand	THR	44A	3.359
TF2D	Zm00001eb115640	Ligand	ARG	46A	4.813
TF2D	Zm00001eb115640	Ligand	LYS	48A	3.175
TF2D	Zm00001eb115640	Ligand	TRP	50A	1.496
TF2D	Zm00001eb115640	Ligand	ILE	51A	1.864
TF2D	Zm00001eb115640	Ligand	TYR	52A	2.698
TF2D	Zm00001eb115640	Ligand	ARG	53A	3.247
TF2D	Zm00001eb115640	Ligand	LYS	55A	2.338
TF2D	Zm00001eb115640	Ligand	VAL	56A	3.61
TF2D	Zm00001eb115640	Ligand	THR	57A	4.781
TF2D	Zm00001eb115640	Ligand	ASN	58A	3.126
TF2D	Zm00001eb115640	Ligand	LYS	61A	4.898
TF2D	Zm00001eb115640	Ligand	THR	67A	4.589
TF2D	Zm00001eb115640	Ligand	LYS	99A	1.562
TF2D	Zm00001eb115640	Ligand	SER	100A	4.852
TF2D	Zm00001eb115640	Ligand	LYS	101A	3.905
TF2D	Zm00001eb051210	Ligand	TYR	15A	4.316
TF2D	Zm00001eb051210	Ligand	LYS	48A	2.942
TF2D	Zm00001eb051210	Ligand	TRP	50A	2.759
TF2D	Zm00001eb051210	Ligand	TYR	52A	3.916
TF2D	Zm00001eb051210	Ligand	LYS	55A	2.419
TF2D	Zm00001eb051210	Ligand	LYS	61A	4.835
TF2D	Zm00001eb051210	Ligand	GLU	97A	4.276
TF2D	Zm00001eb051210	Ligand	LYS	99A	2.91
TF2D	Zm00001eb051210	Ligand	LYS	101A	4.914
TF2D	Zm00001eb051210	Ligand	ASN	155A	2.473
TF2D	Zm00001eb051210	Ligand	VAL	156A	2.396
TF2D	Zm00001eb051210	Ligand	ASN	157A	2.813
TF2D	Zm00001eb051210	Ligand	PHE	158A	3.42
TF2D	Zm00001eb051210	Ligand	PHE	160A	3.547
TF2D	Zm00001eb051210	Ligand	ARG	161A	2.539
TF2D	Zm00001eb051210	Ligand	GLY	162A	4.4
TF2D	Zm00001eb051210	Ligand	VAL	163A	4.331
TF2D	Zm00001eb051210	Ligand	CYS	164A	4.914
TF2D	Zm00001eb051210	Ligand	ASN	165A	2.434
TF2D	Zm00001eb051210	Ligand	ARG	166A	4.795
TF2D	Zm00001eb051210	Ligand	PRO	207A	3.534
TF2D	Zm00001eb051210	Ligand	PRO	208A	4.067
TF2D	Zm00001eb051210	Ligand	LEU	210A	2.853
TF2D	Zm00001eb051210	Ligand	TRP	226A	3.168
TF2D	Zm00001eb051210	Ligand	ARG	229A	2.687
TF2D	Zm00001eb051210	Ligand	LYS	231A	3.566
TF2D	Zm00001eb051210	Ligand	CYS	232A	3.701
TF2D	Zm00001eb051210	Ligand	ASN	233A	2.453
TF2D	Zm00001eb051210	Ligand	ASN	236A	2.25

## Sheet: SI_5
SI-5 The interacting residues from the receptor and ligand interfaces from the differentially expressing lncRNAs and BPB receptor protein assessed from the best models from H-dock
ligand	lncRNA	Interface	Residues	Number	RMSD
BPB	Zm00001eb393960	Receptor	TYR	132A	4.933
BPB	Zm00001eb393960	Receptor	ASN	134A	4.652
BPB	Zm00001eb393960	Receptor	PHE	135A	2.5
BPB	Zm00001eb393960	Receptor	GLY	136A	2.199
BPB	Zm00001eb393960	Receptor	ILE	137A	2.115
BPB	Zm00001eb393960	Receptor	ARG	138A	3.838
BPB	Zm00001eb393960	Receptor	LYS	208A	3.405
BPB	Zm00001eb393960	Receptor	ARG	221A	3.382
BPB	Zm00001eb393960	Receptor	LYS	230A	2.839
BPB	Zm00001eb393960	Receptor	GLN	233A	4.245
BPB	Zm00001eb393960	Receptor	LYS	234A	3.125
BPB	Zm00001eb393960	Receptor	ARG	235A	4.827
BPB	Zm00001eb393960	Receptor	ASP	236A	2.336
BPB	Zm00001eb393960	Receptor	LEU	237A	2.692
BPB	Zm00001eb393960	Receptor	LYS	238A	4.039
BPB	Zm00001eb393960	Receptor	ASP	240A	3.517
BPB	Zm00001eb393960	Receptor	GLU	243A	4.97
BPB	Zm00001eb393960	Receptor	LEU	410A	3.484
BPB	Zm00001eb393960	Receptor	ASN	411A	2.942
BPB	Zm00001eb393960	Receptor	GLY	412A	2.581
BPB	Zm00001eb393960	Receptor	ILE	413A	2.852
BPB	Zm00001eb393960	Receptor	LYS	414A	3.409
BPB	Zm00001eb393960	Receptor	LYS	415A	2.942
BPB	Zm00001eb393960	Receptor	ASP	416A	3.518
BPB	Zm00001eb393960	Receptor	TYR	417A	4.977
BPB	Zm00001eb393960	Receptor	TYR	423A	3.902
BPB	Zm00001eb393960	Receptor	TYR	426A	2.597
BPB	Zm00001eb393960	Receptor	ILE	452A	3.735
BPB	Zm00001eb393960	Receptor	LYS	453A	4.941
BPB	Zm00001eb393960	Receptor	ASP	454A	3.682
BPB	Zm00001eb393960	Receptor	ARG	455A	4.005
BPB	Zm00001eb393960	Receptor	LYS	461A	2.659
BPB	Zm00001eb393960	Receptor	GLY	462A	4.811
BPB	Zm00001eb393960	Receptor	TYR	463A	2.704
BPB	Zm00001eb393960	Receptor	ARG	494A	4.938
BPB	Zm00001eb393960	Receptor	GLY	497A	3.701
BPB	Zm00001eb393960	Receptor	PRO	500A	4.826
BPB	Zm00001eb124380	Receptor	LYS	178A	1.887
BPB	Zm00001eb124380	Receptor	ILE	200A	3.451
BPB	Zm00001eb124380	Receptor	GLY	201A	3.718
BPB	Zm00001eb124380	Receptor	PRO	202A	3.617
BPB	Zm00001eb124380	Receptor	ARG	203A	3.167
BPB	Zm00001eb124380	Receptor	GLY	204A	3.525
BPB	Zm00001eb124380	Receptor	GLN	207A	3.704
BPB	Zm00001eb124380	Receptor	LYS	208A	1.987
BPB	Zm00001eb124380	Receptor	GLU	211A	2.889
BPB	Zm00001eb124380	Receptor	LYS	212A	4.201
BPB	Zm00001eb124380	Receptor	GLY	215A	3.781
BPB	Zm00001eb124380	Receptor	ALA	216A	3.168
BPB	Zm00001eb124380	Receptor	LYS	217A	3.517
BPB	Zm00001eb124380	Receptor	VAL	219A	3.693
BPB	Zm00001eb124380	Receptor	ILE	220A	4.508
BPB	Zm00001eb124380	Receptor	SER	225A	4.778
BPB	Zm00001eb124380	Receptor	VAL	226A	4.663
BPB	Zm00001eb124380	Receptor	LYS	227A	2.687
BPB	Zm00001eb124380	Receptor	LYS	230A	2.627
BPB	Zm00001eb124380	Receptor	GLN	233A	2.771
BPB	Zm00001eb124380	Receptor	LYS	234A	2.556
BPB	Zm00001eb124380	Receptor	GLU	254A	3.01
BPB	Zm00001eb124380	Receptor	LEU	288A	2.945
BPB	Zm00001eb124380	Receptor	ASN	292A	4.168
BPB	Zm00001eb124380	Receptor	ILE	408A	2.756
BPB	Zm00001eb124380	Receptor	LEU	410A	3.799
BPB	Zm00001eb124380	Receptor	ASN	411A	2.794
BPB	Zm00001eb124380	Receptor	GLY	412A	2.314
BPB	Zm00001eb124380	Receptor	ILE	413A	2.034
BPB	Zm00001eb124380	Receptor	LYS	414A	2.05
BPB	Zm00001eb124380	Receptor	LYS	415A	3.276
BPB	Zm00001eb124380	Receptor	TYR	417A	2.467
BPB	Zm00001eb115640	Receptor	LEU	46A	4.866
BPB	Zm00001eb115640	Receptor	SER	52A	3.401
BPB	Zm00001eb115640	Receptor	ARG	59A	3.554
BPB	Zm00001eb115640	Receptor	LYS	61A	2.745
BPB	Zm00001eb115640	Receptor	LYS	68A	2.764
BPB	Zm00001eb115640	Receptor	SER	69A	3.21
BPB	Zm00001eb115640	Receptor	GLU	72A	2.836
BPB	Zm00001eb115640	Receptor	SER	73A	3.035
BPB	Zm00001eb115640	Receptor	VAL	75A	2.889
BPB	Zm00001eb115640	Receptor	THR	81A	3.888
BPB	Zm00001eb115640	Receptor	GLU	82A	2.505
BPB	Zm00001eb115640	Receptor	LEU	83A	3.403
BPB	Zm00001eb115640	Receptor	ARG	84A	3.533
BPB	Zm00001eb115640	Receptor	THR	85A	2.144
BPB	Zm00001eb115640	Receptor	GLU	86A	2.499
BPB	Zm00001eb115640	Receptor	LYS	87A	4.277
BPB	Zm00001eb115640	Receptor	TRP	88A	2.588
BPB	Zm00001eb115640	Receptor	GLU	90A	2.628
BPB	Zm00001eb115640	Receptor	LEU	91A	3.125
BPB	Zm00001eb115640	Receptor	PRO	92A	3.553
BPB	Zm00001eb115640	Receptor	HIS	93A	2.928
BPB	Zm00001eb115640	Receptor	PRO	94A	2.987
BPB	Zm00001eb115640	Receptor	SER	95A	3.808
BPB	Zm00001eb115640	Receptor	GLU	96A	3.054
BPB	Zm00001eb115640	Receptor	ALA	97A	2.6
BPB	Zm00001eb115640	Receptor	TRP	100A	2.183
BPB	Zm00001eb115640	Receptor	GLN	103A	2.751
BPB	Zm00001eb115640	Receptor	GLU	104A	3.19
BPB	Zm00001eb115640	Receptor	ARG	108A	3.97
BPB	Zm00001eb115640	Receptor	GLY	110A	3.985
BPB	Zm00001eb115640	Receptor	SER	116A	2.583
BPB	Zm00001eb115640	Receptor	ASP	118A	2.183
BPB	Zm00001eb115640	Receptor	ARG	121A	2.902
BPB	Zm00001eb125580	Receptor	LYS	62A	2.873
BPB	Zm00001eb125580	Receptor	GLN	64A	2.767
BPB	Zm00001eb125580	Receptor	CYS	65A	4.668
BPB	Zm00001eb125580	Receptor	TRP	66A	3.101
BPB	Zm00001eb125580	Receptor	THR	71A	4.154
BPB	Zm00001eb125580	Receptor	TRP	73A	3.497
BPB	Zm00001eb125580	Receptor	VAL	76A	4.157
BPB	Zm00001eb125580	Receptor	THR	78A	4.157
BPB	Zm00001eb125580	Receptor	ASP	80A	4.818
BPB	Zm00001eb125580	Receptor	LEU	83A	2.85
BPB	Zm00001eb125580	Receptor	THR	84A	4.161
BPB	Zm00001eb125580	Receptor	LYS	85A	3.558
BPB	Zm00001eb125580	Receptor	CYS	86A	4.521
BPB	Zm00001eb125580	Receptor	ALA	87A	4.272
BPB	Zm00001eb125580	Receptor	ASN	92A	4.431
BPB	Zm00001eb125580	Receptor	CYS	93A	3.945
BPB	Zm00001eb125580	Receptor	VAL	94A	3.979
BPB	Zm00001eb125580	Receptor	PRO	95A	2.833
BPB	Zm00001eb125580	Receptor	VAL	96A	4.841
BPB	Zm00001eb125580	Receptor	SER	97A	3.602
BPB	Zm00001eb125580	Receptor	LYS	100A	3.854
BPB	Zm00001eb125580	Receptor	GLY	101A	1.928
BPB	Zm00001eb125580	Receptor	ALA	102A	4.053
BPB	Zm00001eb125580	Receptor	THR	103A	2.8
BPB	Zm00001eb125580	Receptor	TYR	105A	2.581
BPB	Zm00001eb125580	Receptor	ARG	106A	3.931
BPB	Zm00001eb125580	Receptor	ARG	108A	2.649
BPB	Zm00001eb125580	Receptor	PHE	110A	2.385
BPB	Zm00001eb298360	Receptor	THR	299A	2.923
BPB	Zm00001eb298360	Receptor	PRO	302A	2.748
BPB	Zm00001eb298360	Receptor	LEU	306A	3.968
BPB	Zm00001eb298360	Receptor	THR	309A	4.306
BPB	Zm00001eb298360	Receptor	THR	313A	2.962
BPB	Zm00001eb298360	Receptor	ARG	315A	2.936
BPB	Zm00001eb298360	Receptor	LEU	316A	3.491
BPB	Zm00001eb298360	Receptor	MET	317A	1.828
BPB	Zm00001eb298360	Receptor	ARG	319A	2.424
BPB	Zm00001eb298360	Receptor	MET	320A	2.687
BPB	Zm00001eb298360	Receptor	ARG	321A	2.855
BPB	Zm00001eb298360	Receptor	MET	326A	4.345
BPB	Zm00001eb298360	Receptor	ALA	337A	3.304
BPB	Zm00001eb298360	Receptor	GLY	338A	4.911
BPB	Zm00001eb298360	Receptor	ARG	340A	4.356
BPB	Zm00001eb298360	Receptor	SER	341A	2.315
BPB	Zm00001eb298360	Receptor	ILE	344A	2.674
BPB	Zm00001eb298360	Receptor	THR	345A	4.377
BPB	Zm00001eb298360	Receptor	PRO	349A	2.463
BPB	Zm00001eb298360	Receptor	ALA	353A	3.658
BPB	Zm00001eb298360	Receptor	ALA	356A	3.867
BPB	Zm00001eb298360	Receptor	CYS	357A	3
BPB	Zm00001eb298360	Receptor	VAL	360A	3.375
BPB	Zm00001eb298360	Receptor	MET	364A	4.359
BPB	Zm00001eb298360	Receptor	SER	370A	4.221
BPB	Zm00001eb298360	Receptor	CYS	372A	4.468
BPB	Zm00001eb298360	Receptor	ALA	373A	2.529
BPB	Zm00001eb298360	Receptor	SER	374A	2.62
BPB	Zm00001eb298360	Receptor	PRO	375A	3.274
BPB	Zm00001eb298360	Receptor	THR	376A	2.058
BPB	Zm00001eb298360	Receptor	LEU	377A	2.843
BPB	Zm00001eb298360	Receptor	THR	378A	2.606
BPB	Zm00001eb298360	Receptor	VAL	381A	4.523
BPB	Zm00001eb298360	Receptor	ASP	383A	3.512
BPB	Zm00001eb298360	Receptor	LEU	384A	3.106
BPB	Zm00001eb298360	Receptor	GLY	385A	2.626
BPB	Zm00001eb298360	Receptor	CYS	386A	4.663
BPB	Zm00001eb298360	Receptor	LEU	387A	2.76
BPB	Zm00001eb298360	Receptor	ASP	388A	2.314
BPB	Zm00001eb298360	Receptor	SER	390A	4.367
BPB	Zm00001eb298360	Receptor	SER	391A	4.304
BPB	Zm00001eb298360	Receptor	SER	393A	1.52
BPB	Zm00001eb298360	Receptor	ALA	394A	3.868
BPB	Zm00001eb298360	Receptor	PRO	395A	3.269
BPB	Zm00001eb298360	Receptor	LEU	396A	2.903
BPB	Zm00001eb298360	Receptor	LEU	397A	3.25
BPB	Zm00001eb034580	Receptor	LEU	1A	3.578
BPB	Zm00001eb034580	Receptor	TYR	9A	4.304
BPB	Zm00001eb034580	Receptor	TRP	10A	2.901
BPB	Zm00001eb034580	Receptor	PRO	11A	2.731
BPB	Zm00001eb034580	Receptor	TYR	12A	3.201
BPB	Zm00001eb034580	Receptor	ALA	51A	3.75
BPB	Zm00001eb034580	Receptor	ALA	54A	3.092
BPB	Zm00001eb034580	Receptor	TRP	55A	2.638
BPB	Zm00001eb034580	Receptor	GLY	56A	4.465
BPB	Zm00001eb034580	Receptor	CYS	60A	3.442
BPB	Zm00001eb034580	Receptor	CYS	61A	3.194
BPB	Zm00001eb034580	Receptor	GLN	62A	2.709
BPB	Zm00001eb034580	Receptor	LYS	63A	4.164
BPB	Zm00001eb034580	Receptor	TRP	66A	3.429
BPB	Zm00001eb034580	Receptor	PRO	78A	3.967
BPB	Zm00001eb034580	Receptor	ASN	79A	2.012
BPB	Zm00001eb034580	Receptor	ILE	80A	2.791
BPB	Zm00001eb034580	Receptor	ASP	81A	2.91
BPB	Zm00001eb034580	Receptor	ALA	83A	3.729
BPB	Zm00001eb034580	Receptor	GLU	84A	3.075
BPB	Zm00001eb034580	Receptor	VAL	85A	3.753
BPB	Zm00001eb034580	Receptor	ARG	87A	2.135
BPB	Zm00001eb034580	Receptor	HIS	88A	2.922
BPB	Zm00001eb034580	Receptor	TRP	90A	3.992
BPB	Zm00001eb034580	Receptor	LYS	91A	2.903
BPB	Zm00001eb034580	Receptor	ARG	92A	2.515
BPB	Zm00001eb034580	Receptor	TYR	93A	2.594
BPB	Zm00001eb034580	Receptor	ASN	94A	4.478
BPB	Zm00001eb034580	Receptor	LEU	95A	4.905
BPB	Zm00001eb034580	Receptor	LEU	99A	4.096
BPB	Zm00001eb034580	Receptor	LEU	101A	3.713
BPB	Zm00001eb144150	Receptor	ILE	92A	4.36
BPB	Zm00001eb144150	Receptor	GLU	99A	2.424
BPB	Zm00001eb144150	Receptor	ASN	100A	4.884
BPB	Zm00001eb144150	Receptor	THR	102A	3.05
BPB	Zm00001eb144150	Receptor	SER	103A	2.567
BPB	Zm00001eb144150	Receptor	LYS	104A	2.655
BPB	Zm00001eb144150	Receptor	GLN	105A	3.182
BPB	Zm00001eb144150	Receptor	GLN	106A	2.637
BPB	Zm00001eb144150	Receptor	GLN	107A	3.083
BPB	Zm00001eb144150	Receptor	GLN	108A	2.424
BPB	Zm00001eb144150	Receptor	ILE	111A	3.597
BPB	Zm00001eb144150	Receptor	LEU	112A	3.116
BPB	Zm00001eb144150	Receptor	SER	113A	3.104
BPB	Zm00001eb144150	Receptor	THR	114A	3.603
BPB	Zm00001eb144150	Receptor	TYR	115A	2.937
BPB	Zm00001eb144150	Receptor	SER	116A	3.849
BPB	Zm00001eb144150	Receptor	TYR	117A	2.834
BPB	Zm00001eb144150	Receptor	ARG	119A	2.693
BPB	Zm00001eb144150	Receptor	ALA	120A	4.302
BPB	Zm00001eb201660	Receptor	MET	10A	2.805
BPB	Zm00001eb201660	Receptor	ARG	12A	4.238
BPB	Zm00001eb201660	Receptor	SER	13A	3.234
BPB	Zm00001eb201660	Receptor	GLU	15A	2.775
BPB	Zm00001eb201660	Receptor	ASP	16A	1.636
BPB	Zm00001eb201660	Receptor	ARG	17A	2.776
BPB	Zm00001eb201660	Receptor	THR	18A	3.591
BPB	Zm00001eb201660	Receptor	LEU	20A	3.396
BPB	Zm00001eb201660	Receptor	THR	26A	4.922
BPB	Zm00001eb201660	Receptor	LYS	27A	3.99
BPB	Zm00001eb201660	Receptor	THR	30A	2.906
BPB	Zm00001eb201660	Receptor	ALA	31A	4.889
BPB	Zm00001eb201660	Receptor	LEU	33A	4.913
BPB	Zm00001eb201660	Receptor	GLN	34A	2.004
BPB	Zm00001eb201660	Receptor	THR	35A	4.7
BPB	Zm00001eb201660	Receptor	VAL	37A	4.315
BPB	Zm00001eb201660	Receptor	SER	38A	3.813
BPB	Zm00001eb201660	Receptor	GLN	39A	2.939
BPB	Zm00001eb201660	Receptor	PHE	40A	4.079
BPB	Zm00001eb201660	Receptor	ASP	41A	4.866
BPB	Zm00001eb201660	Receptor	ASP	42A	4.397
BPB	Zm00001eb201660	Receptor	PHE	43A	3.301
BPB	Zm00001eb201660	Receptor	GLU	44A	2.916
BPB	Zm00001eb201660	Receptor	LYS	45A	2.274
BPB	Zm00001eb201660	Receptor	TRP	46A	3.834
BPB	Zm00001eb201660	Receptor	ASP	47A	2.621
BPB	Zm00001eb201660	Receptor	PHE	48A	2.21
BPB	Zm00001eb201660	Receptor	ALA	49A	3.763
BPB	Zm00001eb256320	Receptor	LEU	169A	2.351
BPB	Zm00001eb256320	Receptor	SER	171A	3.835
BPB	Zm00001eb256320	Receptor	GLY	172A	3.184
BPB	Zm00001eb256320	Receptor	ARG	173A	3.405
BPB	Zm00001eb256320	Receptor	SER	175A	2.44
BPB	Zm00001eb256320	Receptor	THR	176A	2.231
BPB	Zm00001eb256320	Receptor	ARG	177A	4.014
BPB	Zm00001eb256320	Receptor	MET	179A	3.382
BPB	Zm00001eb256320	Receptor	THR	180A	2.995
BPB	Zm00001eb256320	Receptor	TYR	183A	2.982
BPB	Zm00001eb256320	Receptor	ARG	184A	2.249
BPB	Zm00001eb256320	Receptor	PRO	185A	3.352
BPB	Zm00001eb256320	Receptor	LEU	186A	3.991
BPB	Zm00001eb256320	Receptor	VAL	187A	2.421
BPB	Zm00001eb256320	Receptor	MET	188A	2.148
BPB	Zm00001eb256320	Receptor	THR	189A	2.716
BPB	Zm00001eb256320	Receptor	SER	190A	2.157
BPB	Zm00001eb256320	Receptor	SER	191A	3.331
BPB	Zm00001eb256320	Receptor	TRP	192A	2.525
BPB	Zm00001eb256320	Receptor	SER	193A	4.277
BPB	Zm00001eb256320	Receptor	PRO	194A	3.027
BPB	Zm00001eb256320	Receptor	THR	195A	3.435
BPB	Zm00001eb000130	Receptor	LEU	131A	2.237
BPB	Zm00001eb000130	Receptor	LYS	133A	2.75
BPB	Zm00001eb000130	Receptor	SER	134A	4.613
BPB	Zm00001eb000130	Receptor	LYS	135A	2.701
BPB	Zm00001eb000130	Receptor	GLN	137A	2.745
BPB	Zm00001eb000130	Receptor	GLU	138A	4.036
BPB	Zm00001eb000130	Receptor	MET	139A	2.797
BPB	Zm00001eb000130	Receptor	GLU	140A	3.625
BPB	Zm00001eb000130	Receptor	GLY	141A	3.629
BPB	Zm00001eb000130	Receptor	SER	142A	3.033
BPB	Zm00001eb000130	Receptor	LEU	143A	1.618
BPB	Zm00001eb000130	Receptor	LYS	144A	0.988
BPB	Zm00001eb000130	Receptor	GLU	145A	3.421
BPB	Zm00001eb000130	Receptor	ASN	146A	2.892
BPB	Zm00001eb000130	Receptor	VAL	147A	2.13
BPB	Zm00001eb000130	Receptor	VAL	148A	1.941
BPB	Zm00001eb000130	Receptor	GLU	149A	2.57
BPB	Zm00001eb000130	Receptor	GLN	150A	2.731
BPB	Zm00001eb000130	Receptor	VAL	151A	3.52
BPB	Zm00001eb000130	Receptor	ASN	152A	3.275
BPB	Zm00001eb000130	Receptor	THR	153A	3.953
BPB	Zm00001eb000130	Receptor	LYS	154A	0.972
BPB	Zm00001eb000130	Receptor	LEU	155A	2.218
BPB	Zm00001eb000130	Receptor	MET	156A	1.662
BPB	Zm00001eb000130	Receptor	ASP	157A	4.133
BPB	Zm00001eb000130	Receptor	HIS	158A	1.759
BPB	Zm00001eb000130	Receptor	LYS	159A	2.446
BPB	Zm00001eb000130	Receptor	ARG	161A	2.858
BPB	Zm00001eb000130	Receptor	ARG	162A	3.271
BPB	Zm00001eb000130	Receptor	THR	163A	2.967
BPB	Zm00001eb000130	Receptor	LYS	164A	1.75
BPB	Zm00001eb000130	Receptor	VAL	165A	3.312
BPB	Zm00001eb262830	Receptor	MET	211A	3.625
BPB	Zm00001eb262830	Receptor	ARG	212A	2.97
BPB	Zm00001eb262830	Receptor	TYR	213A	2.859
BPB	Zm00001eb262830	Receptor	LYS	214A	2.394
BPB	Zm00001eb262830	Receptor	LEU	215A	4.275
BPB	Zm00001eb262830	Receptor	ILE	234A	3.957
BPB	Zm00001eb262830	Receptor	PHE	236A	3.47
BPB	Zm00001eb262830	Receptor	MET	237A	2.781
BPB	Zm00001eb262830	Receptor	ASP	240A	4.641
BPB	Zm00001eb262830	Receptor	GLN	241A	1.187
BPB	Zm00001eb262830	Receptor	LYS	243A	4.859
BPB	Zm00001eb262830	Receptor	LEU	244A	2.51
BPB	Zm00001eb262830	Receptor	LEU	245A	3.807
BPB	Zm00001eb262830	Receptor	GLU	247A	2.709
BPB	Zm00001eb262830	Receptor	MET	248A	3.244
BPB	Zm00001eb262830	Receptor	LYS	253A	2.649
BPB	Zm00001eb262830	Receptor	HIS	254A	2.303
BPB	Zm00001eb262830	Receptor	THR	257A	2.483
BPB	Zm00001eb262830	Receptor	CYS	258A	3.759
BPB	Zm00001eb262830	Receptor	LYS	260A	3.605
BPB	Zm00001eb262830	Receptor	ASN	261A	2.506
BPB	Zm00001eb262830	Receptor	CYS	265A	4.289
BPB	Zm00001eb262830	Receptor	GLU	266A	4.503
BPB	Zm00001eb262830	Receptor	GLN	272A	2.678
BPB	Zm00001eb262830	Receptor	GLY	273A	3.727
BPB	Zm00001eb262830	Receptor	GLY	275A	3.206
BPB	Zm00001eb262830	Receptor	SER	276A	4.886
BPB	Zm00001eb262830	Receptor	GLN	322A	3.116
BPB	Zm00001eb262830	Receptor	ASN	323A	2.492
BPB	Zm00001eb224530	Receptor	PRO	10A	3.085
BPB	Zm00001eb224530	Receptor	GLY	14A	3.914
BPB	Zm00001eb224530	Receptor	ALA	84A	4.691
BPB	Zm00001eb224530	Receptor	HIS	86A	4.363
BPB	Zm00001eb224530	Receptor	LEU	88A	4.143
BPB	Zm00001eb224530	Receptor	TRP	89A	1.714
BPB	Zm00001eb224530	Receptor	VAL	90A	2.603
BPB	Zm00001eb224530	Receptor	LEU	91A	3.048
BPB	Zm00001eb224530	Receptor	GLY	92A	3.811
BPB	Zm00001eb224530	Receptor	GLU	93A	2.964
BPB	Zm00001eb224530	Receptor	CYS	95A	2.321
BPB	Zm00001eb224530	Receptor	ASP	96A	4.744
BPB	Zm00001eb224530	Receptor	GLU	97A	2.733
BPB	Zm00001eb224530	Receptor	ALA	98A	4.49
BPB	Zm00001eb224530	Receptor	VAL	99A	4.723
BPB	Zm00001eb224530	Receptor	ALA	100A	3.448
BPB	Zm00001eb224530	Receptor	GLY	102A	3.634
BPB	Zm00001eb224530	Receptor	GLY	106A	4.97
BPB	Zm00001eb224530	Receptor	LEU	109A	4.374
BPB	Zm00001eb224530	Receptor	HIS	137A	3.432
BPB	Zm00001eb224530	Receptor	ARG	140A	2.323
BPB	Zm00001eb224530	Receptor	MET	141A	3.377
BPB	Zm00001eb224530	Receptor	LEU	143A	3.686
BPB	Zm00001eb224530	Receptor	ARG	147A	2.166
BPB	Zm00001eb224530	Receptor	ARG	148A	2.413
BPB	Zm00001eb224530	Receptor	ARG	149A	3.536
BPB	Zm00001eb224530	Receptor	ARG	150A	2.285
BPB	Zm00001eb224530	Receptor	ARG	151A	4.688
BPB	Zm00001eb224530	Receptor	ARG	152A	3.464
BPB	Zm00001eb051210	Receptor	ALA	1A	3.679
BPB	Zm00001eb051210	Receptor	TYR	2A	4.049
BPB	Zm00001eb051210	Receptor	LEU	5A	4.047
BPB	Zm00001eb051210	Receptor	ARG	6A	2.282
BPB	Zm00001eb051210	Receptor	ILE	9A	2.247
BPB	Zm00001eb051210	Receptor	ILE	10A	3.087
BPB	Zm00001eb051210	Receptor	MET	12A	3.507
BPB	Zm00001eb051210	Receptor	ALA	13A	3.979
BPB	Zm00001eb051210	Receptor	CYS	15A	4.271
BPB	Zm00001eb051210	Receptor	ALA	16A	3.45
BPB	Zm00001eb051210	Receptor	ALA	17A	3.773
BPB	Zm00001eb051210	Receptor	ILE	19A	3.439
BPB	Zm00001eb051210	Receptor	ARG	20A	2.221
BPB	Zm00001eb051210	Receptor	ALA	21A	4.819
BPB	Zm00001eb051210	Receptor	PRO	23A	4
BPB	Zm00001eb051210	Receptor	TYR	24A	2.25
BPB	Zm00001eb051210	Receptor	LEU	26A	4.87
BPB	Zm00001eb051210	Receptor	HIS	27A	3.364
BPB	Zm00001eb051210	Receptor	ARG	31A	3.117
BPB	Zm00001eb051210	Receptor	ASP	32A	4.489
BPB	Zm00001eb051210	Receptor	ASP	34A	2.178
BPB	Zm00001eb051210	Receptor	ILE	35A	3.186
BPB	Zm00001eb051210	Receptor	GLN	36A	3.878
BPB	Zm00001eb051210	Receptor	LEU	38A	3.202
BPB	Zm00001eb051210	Receptor	LEU	40A	3.546
BPB	Zm00001eb099950	Receptor	ILE	148A	4.437
BPB	Zm00001eb099950	Receptor	GLY	151A	4.685
BPB	Zm00001eb099950	Receptor	PRO	152A	3.266
BPB	Zm00001eb099950	Receptor	ALA	153A	4.684
BPB	Zm00001eb099950	Receptor	VAL	154A	2.943
BPB	Zm00001eb099950	Receptor	LEU	155A	1.695
BPB	Zm00001eb099950	Receptor	PRO	156A	4.722
BPB	Zm00001eb099950	Receptor	ALA	157A	3.051
BPB	Zm00001eb099950	Receptor	ALA	160A	2.884
BPB	Zm00001eb099950	Receptor	GLY	162A	3.411
BPB	Zm00001eb099950	Receptor	ARG	163A	1.799
BPB	Zm00001eb099950	Receptor	ALA	164A	4.339
BPB	Zm00001eb099950	Receptor	ARG	165A	4.185
BPB	Zm00001eb099950	Receptor	ALA	167A	4.629
BPB	Zm00001eb099950	Receptor	SER	173A	3.345
BPB	Zm00001eb099950	Receptor	ALA	176A	4.062
BPB	Zm00001eb099950	Receptor	ASP	179A	2.452
BPB	Zm00001eb099950	Receptor	ARG	181A	3.783
BPB	Zm00001eb099950	Receptor	PRO	182A	1.532
BPB	Zm00001eb099950	Receptor	ALA	183A	3.685
BPB	Zm00001eb099950	Receptor	ALA	184A	4.919
BPB	Zm00001eb099950	Receptor	ALA	185A	2.502
BPB	Zm00001eb099950	Receptor	ALA	187A	4.801
BPB	Zm00001eb099950	Receptor	ARG	188A	4.596
BPB	Zm00001eb099950	Receptor	SER	189A	4.365
BPB	Zm00001eb099950	Receptor	LEU	190A	3.413
BPB	Zm00001eb099950	Receptor	PRO	191A	1.221
BPB	Zm00001eb099950	Receptor	LEU	192A	4.126
BPB	Zm00001eb099950	Receptor	ARG	194A	2.477
BPB	Zm00001eb099950	Receptor	SER	195A	4.399
BPB	Zm00001eb099950	Receptor	ARG	198A	2.29
BPB	Zm00001eb099950	Receptor	CYS	199A	2.757
BPB	Zm00001eb099950	Receptor	LEU	201A	4.401
BPB	Zm00001eb099950	Receptor	LEU	202A	2.599
BPB	Zm00001eb099950	Receptor	ARG	203A	2.981
BPB	Zm00001eb099950	Receptor	LYS	204A	2.237
BPB	Zm00001eb099950	Receptor	LEU	205A	0.722
BPB	Zm00001eb091880	Receptor	MET	10A	2.805
BPB	Zm00001eb091880	Receptor	ARG	12A	4.238
BPB	Zm00001eb091880	Receptor	SER	13A	3.234
BPB	Zm00001eb091880	Receptor	GLU	15A	2.775
BPB	Zm00001eb091880	Receptor	ASP	16A	1.636
BPB	Zm00001eb091880	Receptor	ARG	17A	2.776
BPB	Zm00001eb091880	Receptor	THR	18A	3.591
BPB	Zm00001eb091880	Receptor	LEU	20A	3.396
BPB	Zm00001eb091880	Receptor	THR	26A	4.922
BPB	Zm00001eb091880	Receptor	LYS	27A	3.99
BPB	Zm00001eb091880	Receptor	THR	30A	2.906
BPB	Zm00001eb091880	Receptor	ALA	31A	4.889
BPB	Zm00001eb091880	Receptor	LEU	33A	4.913
BPB	Zm00001eb091880	Receptor	GLN	34A	2.004
BPB	Zm00001eb091880	Receptor	THR	35A	4.7
BPB	Zm00001eb091880	Receptor	VAL	37A	4.315
BPB	Zm00001eb091880	Receptor	SER	38A	3.813
BPB	Zm00001eb091880	Receptor	GLN	39A	2.939
BPB	Zm00001eb091880	Receptor	PHE	40A	4.079
BPB	Zm00001eb091880	Receptor	ASP	41A	4.866
BPB	Zm00001eb091880	Receptor	ASP	42A	4.397
BPB	Zm00001eb091880	Receptor	PHE	43A	3.301
BPB	Zm00001eb091880	Receptor	GLU	44A	2.916
BPB	Zm00001eb091880	Receptor	LYS	45A	2.274
BPB	Zm00001eb091880	Receptor	TRP	46A	3.834
BPB	Zm00001eb091880	Receptor	ASP	47A	2.621
BPB	Zm00001eb091880	Receptor	PHE	48A	2.21
BPB	Zm00001eb091880	Receptor	ALA	49A	3.763
BPB	Zm00001eb393960	Ligand	LEU	9A	2.199
BPB	Zm00001eb393960	Ligand	SER	10A	3.817
BPB	Zm00001eb393960	Ligand	ARG	11A	2.115
BPB	Zm00001eb393960	Ligand	ARG	12A	3.275
BPB	Zm00001eb393960	Ligand	HIS	20A	2.856
BPB	Zm00001eb393960	Ligand	CYS	21A	2.852
BPB	Zm00001eb393960	Ligand	TRP	23A	2.997
BPB	Zm00001eb393960	Ligand	TRP	24A	3.285
BPB	Zm00001eb393960	Ligand	ARG	26A	2.5
BPB	Zm00001eb393960	Ligand	TRP	27A	2.704
BPB	Zm00001eb393960	Ligand	ILE	30A	2.659
BPB	Zm00001eb393960	Ligand	SER	33A	3.026
BPB	Zm00001eb393960	Ligand	GLY	34A	2.597
BPB	Zm00001eb393960	Ligand	ARG	35A	3.04
BPB	Zm00001eb393960	Ligand	VAL	36A	3.902
BPB	Zm00001eb393960	Ligand	ILE	39A	2.943
BPB	Zm00001eb393960	Ligand	ILE	40A	2.942
BPB	Zm00001eb393960	Ligand	CYS	41A	2.336
BPB	Zm00001eb393960	Ligand	GLY	42A	3.583
BPB	Zm00001eb393960	Ligand	ARG	43A	3.125
BPB	Zm00001eb393960	Ligand	GLY	44A	2.952
BPB	Zm00001eb393960	Ligand	GLY	45A	3.121
BPB	Zm00001eb393960	Ligand	THR	46A	2.839
BPB	Zm00001eb393960	Ligand	ARG	47A	2.581
BPB	Zm00001eb393960	Ligand	SER	48A	4.731
BPB	Zm00001eb393960	Ligand	ARG	49A	2.942
BPB	Zm00001eb393960	Ligand	GLY	50A	4.574
BPB	Zm00001eb124380	Ligand	SER	27A	2.05
BPB	Zm00001eb124380	Ligand	GLN	28A	3.459
BPB	Zm00001eb124380	Ligand	ILE	29A	3.452
BPB	Zm00001eb124380	Ligand	CYS	30A	2.794
BPB	Zm00001eb124380	Ligand	LEU	31A	3.104
BPB	Zm00001eb124380	Ligand	CYS	32A	2.314
BPB	Zm00001eb124380	Ligand	VAL	33A	1.987
BPB	Zm00001eb124380	Ligand	CYS	34A	3.749
BPB	Zm00001eb124380	Ligand	ARG	35A	2.889
BPB	Zm00001eb124380	Ligand	CYS	36A	4.866
BPB	Zm00001eb124380	Ligand	LYS	37A	1.887
BPB	Zm00001eb124380	Ligand	MET	38A	4.859
BPB	Zm00001eb124380	Ligand	TYR	39A	2.756
BPB	Zm00001eb124380	Ligand	PRO	40A	3.645
BPB	Zm00001eb124380	Ligand	GLY	75A	2.687
BPB	Zm00001eb124380	Ligand	GLY	76A	4.906
BPB	Zm00001eb124380	Ligand	CYS	77A	2.869
BPB	Zm00001eb124380	Ligand	CYS	79A	4.61
BPB	Zm00001eb124380	Ligand	GLY	80A	4.36
BPB	Zm00001eb124380	Ligand	ALA	81A	2.771
BPB	Zm00001eb124380	Ligand	SER	82A	2.467
BPB	Zm00001eb124380	Ligand	CYS	83A	3.058
BPB	Zm00001eb124380	Ligand	THR	84A	2.034
BPB	Zm00001eb124380	Ligand	CYS	85A	3.479
BPB	Zm00001eb124380	Ligand	ASP	86A	2.556
BPB	Zm00001eb124380	Ligand	PRO	87A	3.693
BPB	Zm00001eb124380	Ligand	CYS	88A	2.627
BPB	Zm00001eb124380	Ligand	THR	89A	3.167
BPB	Zm00001eb124380	Ligand	CYS	90A	4.829
BPB	Zm00001eb124380	Ligand	LYS	91A	2.945
BPB	Zm00001eb115640	Ligand	LEU	104A	2.836
BPB	Zm00001eb115640	Ligand	SER	107A	3.035
BPB	Zm00001eb115640	Ligand	LEU	110A	3.73
BPB	Zm00001eb115640	Ligand	GLN	111A	2.183
BPB	Zm00001eb115640	Ligand	SER	112A	3.401
BPB	Zm00001eb115640	Ligand	GLY	113A	4.163
BPB	Zm00001eb115640	Ligand	ASP	133A	3.39
BPB	Zm00001eb115640	Ligand	PHE	135A	2.588
BPB	Zm00001eb115640	Ligand	ILE	137A	2.811
BPB	Zm00001eb115640	Ligand	THR	141A	4.528
BPB	Zm00001eb115640	Ligand	GLU	143A	4.596
BPB	Zm00001eb115640	Ligand	TYR	144A	3.037
BPB	Zm00001eb115640	Ligand	ARG	147A	2.628
BPB	Zm00001eb115640	Ligand	GLU	148A	2.348
BPB	Zm00001eb115640	Ligand	ASN	151A	2.183
BPB	Zm00001eb115640	Ligand	ARG	154A	4.301
BPB	Zm00001eb115640	Ligand	LYS	169A	2.764
BPB	Zm00001eb115640	Ligand	SER	172A	3.575
BPB	Zm00001eb115640	Ligand	ASP	173A	2.583
BPB	Zm00001eb115640	Ligand	ARG	175A	2.6
BPB	Zm00001eb115640	Ligand	LYS	238A	3.19
BPB	Zm00001eb115640	Ligand	LYS	415A	3.985
BPB	Zm00001eb115640	Ligand	ASP	433A	4.883
BPB	Zm00001eb115640	Ligand	VAL	447A	4.78
BPB	Zm00001eb115640	Ligand	MET	448A	2.745
BPB	Zm00001eb115640	Ligand	LYS	450A	2.505
BPB	Zm00001eb115640	Ligand	ARG	455A	2.144
BPB	Zm00001eb099950	Ligand	SER	107A	3.617
BPB	Zm00001eb099950	Ligand	LEU	110A	3.721
BPB	Zm00001eb099950	Ligand	GLN	111A	4.153
BPB	Zm00001eb099950	Ligand	ASP	133A	2.477
BPB	Zm00001eb099950	Ligand	ASN	134A	3.236
BPB	Zm00001eb099950	Ligand	PHE	135A	3.195
BPB	Zm00001eb099950	Ligand	ILE	137A	1.221
BPB	Zm00001eb099950	Ligand	ILE	139A	2.441
BPB	Zm00001eb099950	Ligand	TYR	144A	2.622
BPB	Zm00001eb099950	Ligand	ARG	147A	4.189
BPB	Zm00001eb099950	Ligand	GLU	148A	2.599
BPB	Zm00001eb099950	Ligand	ASN	151A	3.123
BPB	Zm00001eb099950	Ligand	ARG	152A	4.925
BPB	Zm00001eb099950	Ligand	ARG	154A	2.981
BPB	Zm00001eb099950	Ligand	GLN	155A	0.722
BPB	Zm00001eb099950	Ligand	SER	172A	4.08
BPB	Zm00001eb099950	Ligand	ASP	173A	2.237
BPB	Zm00001eb099950	Ligand	TYR	174A	3.284
BPB	Zm00001eb099950	Ligand	ARG	175A	2.243
BPB	Zm00001eb099950	Ligand	PRO	176A	4.647
BPB	Zm00001eb099950	Ligand	PRO	177A	4.587
BPB	Zm00001eb099950	Ligand	ASP	236A	2.807
BPB	Zm00001eb099950	Ligand	LEU	237A	3.606
BPB	Zm00001eb099950	Ligand	LYS	238A	2.29
BPB	Zm00001eb099950	Ligand	TYR	423A	3.818
BPB	Zm00001eb099950	Ligand	TYR	426A	4.629
BPB	Zm00001eb099950	Ligand	LYS	450A	3.483
BPB	Zm00001eb099950	Ligand	VAL	451A	3.663
BPB	Zm00001eb099950	Ligand	ILE	452A	1.695
BPB	Zm00001eb099950	Ligand	LYS	453A	4.62
BPB	Zm00001eb099950	Ligand	ASP	454A	1.532
BPB	Zm00001eb099950	Ligand	ARG	455A	2.943
BPB	Zm00001eb099950	Ligand	ASN	456A	2.502
BPB	Zm00001eb099950	Ligand	THR	457A	2.878
BPB	Zm00001eb099950	Ligand	GLN	459A	2.452
BPB	Zm00001eb099950	Ligand	SER	460A	4.05
BPB	Zm00001eb099950	Ligand	LYS	461A	1.793
BPB	Zm00001eb099950	Ligand	TYR	463A	2.884
BPB	Zm00001eb099950	Ligand	PHE	465A	3.698
BPB	Zm00001eb099950	Ligand	ARG	489A	3.345
BPB	Zm00001eb099950	Ligand	ARG	494A	2.407
BPB	Zm00001eb099950	Ligand	VAL	495A	1.996
BPB	Zm00001eb099950	Ligand	ALA	496A	3.749
BPB	Zm00001eb099950	Ligand	GLY	497A	3.818
BPB	Zm00001eb099950	Ligand	LYS	498A	1.799
BPB	Zm00001eb099950	Ligand	PRO	499A	3.628
BPB	Zm00001eb099950	Ligand	PRO	500A	3.266
BPB	Zm00001eb125580	Ligand	ARG	108A	4.295
BPB	Zm00001eb125580	Ligand	LEU	110A	3.71
BPB	Zm00001eb125580	Ligand	GLN	111A	3.922
BPB	Zm00001eb125580	Ligand	SER	112A	3.795
BPB	Zm00001eb125580	Ligand	GLY	113A	2.385
BPB	Zm00001eb125580	Ligand	LEU	114A	3.143
BPB	Zm00001eb125580	Ligand	PRO	115A	3.823
BPB	Zm00001eb125580	Ligand	ASP	133A	2.581
BPB	Zm00001eb125580	Ligand	PHE	135A	4.161
BPB	Zm00001eb125580	Ligand	ILE	137A	2.979
BPB	Zm00001eb125580	Ligand	ARG	138A	4.623
BPB	Zm00001eb125580	Ligand	ILE	139A	3.237
BPB	Zm00001eb125580	Ligand	THR	141A	3.945
BPB	Zm00001eb125580	Ligand	GLU	143A	4.261
BPB	Zm00001eb125580	Ligand	TYR	144A	2.833
BPB	Zm00001eb125580	Ligand	ARG	147A	2.649
BPB	Zm00001eb125580	Ligand	LEU	237A	3.854
BPB	Zm00001eb125580	Ligand	LYS	238A	1.928
BPB	Zm00001eb125580	Ligand	ASP	433A	2.873
BPB	Zm00001eb125580	Ligand	ASP	434A	4.035
BPB	Zm00001eb125580	Ligand	LYS	453A	3.049
BPB	Zm00001eb125580	Ligand	ASP	454A	2.767
BPB	Zm00001eb125580	Ligand	ARG	455A	2.85
BPB	Zm00001eb125580	Ligand	ASN	456A	4.968
BPB	Zm00001eb125580	Ligand	GLY	458A	3.098
BPB	Zm00001eb125580	Ligand	GLN	459A	4.575
BPB	Zm00001eb298360	Ligand	PRO	128A	3.679
BPB	Zm00001eb298360	Ligand	GLU	129A	3.408
BPB	Zm00001eb298360	Ligand	VAL	131A	2.529
BPB	Zm00001eb298360	Ligand	ILE	139A	2.934
BPB	Zm00001eb298360	Ligand	ASN	140A	2.62
BPB	Zm00001eb298360	Ligand	THR	141A	4.635
BPB	Zm00001eb298360	Ligand	TYR	144A	2.135
BPB	Zm00001eb298360	Ligand	ARG	145A	4.752
BPB	Zm00001eb298360	Ligand	GLU	148A	3.805
BPB	Zm00001eb298360	Ligand	ARG	152A	3.764
BPB	Zm00001eb298360	Ligand	ARG	175A	2.314
BPB	Zm00001eb298360	Ligand	LYS	178A	2.923
BPB	Zm00001eb298360	Ligand	GLN	180A	4.02
BPB	Zm00001eb298360	Ligand	LYS	181A	3
BPB	Zm00001eb298360	Ligand	LYS	182A	3.375
BPB	Zm00001eb298360	Ligand	LEU	183A	4.699
BPB	Zm00001eb298360	Ligand	TYR	184A	4.02
BPB	Zm00001eb298360	Ligand	TYR	190A	3.387
BPB	Zm00001eb298360	Ligand	ASN	194A	4.306
BPB	Zm00001eb298360	Ligand	LYS	208A	4.334
BPB	Zm00001eb298360	Ligand	LYS	212A	2.903
BPB	Zm00001eb298360	Ligand	GLY	215A	4.304
BPB	Zm00001eb298360	Ligand	LYS	217A	2.76
BPB	Zm00001eb298360	Ligand	ARG	221A	3.512
BPB	Zm00001eb298360	Ligand	LYS	227A	3.968
BPB	Zm00001eb298360	Ligand	GLU	228A	2.748
BPB	Zm00001eb298360	Ligand	LYS	238A	2.058
BPB	Zm00001eb298360	Ligand	ASP	240A	3.949
BPB	Zm00001eb298360	Ligand	GLU	252A	3.012
BPB	Zm00001eb298360	Ligand	GLU	254A	3.648
BPB	Zm00001eb298360	Ligand	GLU	267A	3.658
BPB	Zm00001eb298360	Ligand	LEU	270A	4.828
BPB	Zm00001eb298360	Ligand	THR	271A	2.463
BPB	Zm00001eb298360	Ligand	PRO	272A	2.674
BPB	Zm00001eb298360	Ligand	VAL	273A	4.641
BPB	Zm00001eb298360	Ligand	ASP	274A	2.315
BPB	Zm00001eb298360	Ligand	GLU	275A	3.491
BPB	Zm00001eb298360	Ligand	VAL	276A	3.808
BPB	Zm00001eb298360	Ligand	LEU	277A	3.838
BPB	Zm00001eb298360	Ligand	ARG	282A	2.687
BPB	Zm00001eb298360	Ligand	LEU	285A	1.828
BPB	Zm00001eb298360	Ligand	ARG	286A	3.655
BPB	Zm00001eb298360	Ligand	LEU	288A	4.273
BPB	Zm00001eb298360	Ligand	ALA	289A	2.682
BPB	Zm00001eb298360	Ligand	THR	294A	4.865
BPB	Zm00001eb298360	Ligand	ILE	295A	4.131
BPB	Zm00001eb298360	Ligand	ARG	296A	2.855
BPB	Zm00001eb298360	Ligand	ASP	297A	4.609
BPB	Zm00001eb298360	Ligand	ASP	298A	3.918
BPB	Zm00001eb298360	Ligand	VAL	407A	3.755
BPB	Zm00001eb298360	Ligand	ILE	408A	1.52
BPB	Zm00001eb298360	Ligand	GLY	409A	3.082
BPB	Zm00001eb298360	Ligand	LEU	410A	4.367
BPB	Zm00001eb298360	Ligand	PRO	509A	2.424
BPB	Zm00001eb034580	Ligand	PRO	120A	3.578
BPB	Zm00001eb034580	Ligand	GLU	121A	2.731
BPB	Zm00001eb034580	Ligand	GLY	122A	4.315
BPB	Zm00001eb034580	Ligand	ARG	124A	3.283
BPB	Zm00001eb034580	Ligand	PHE	135A	3.992
BPB	Zm00001eb034580	Ligand	LYS	169A	4.164
BPB	Zm00001eb034580	Ligand	PRO	170A	3.721
BPB	Zm00001eb034580	Ligand	PRO	171A	3.429
BPB	Zm00001eb034580	Ligand	SER	172A	2.709
BPB	Zm00001eb034580	Ligand	ASP	173A	4.835
BPB	Zm00001eb034580	Ligand	ARG	175A	3.962
BPB	Zm00001eb034580	Ligand	GLN	233A	3.637
BPB	Zm00001eb034580	Ligand	LYS	234A	4.509
BPB	Zm00001eb034580	Ligand	ASP	236A	2.903
BPB	Zm00001eb034580	Ligand	LEU	237A	2.135
BPB	Zm00001eb034580	Ligand	LYS	238A	3.713
BPB	Zm00001eb034580	Ligand	LEU	410A	4.405
BPB	Zm00001eb034580	Ligand	ASN	411A	2.012
BPB	Zm00001eb034580	Ligand	GLY	412A	3.801
BPB	Zm00001eb034580	Ligand	ILE	413A	2.91
BPB	Zm00001eb034580	Ligand	LYS	414A	2.168
BPB	Zm00001eb034580	Ligand	LYS	415A	2.922
BPB	Zm00001eb034580	Ligand	ASP	416A	2.294
BPB	Zm00001eb034580	Ligand	TYR	417A	4.841
BPB	Zm00001eb034580	Ligand	ASP	418A	4.19
BPB	Zm00001eb034580	Ligand	TYR	423A	2.861
BPB	Zm00001eb034580	Ligand	VAL	447A	3.092
BPB	Zm00001eb034580	Ligand	MET	448A	2.745
BPB	Zm00001eb034580	Ligand	LYS	461A	4.478
BPB	Zm00001eb034580	Ligand	TYR	463A	2.594
BPB	Zm00001eb034580	Ligand	PHE	465A	3.848
BPB	Zm00001eb034580	Ligand	LYS	467A	2.638
BPB	Zm00001eb034580	Ligand	ARG	494A	2.515
BPB	Zm00001eb034580	Ligand	ALA	496A	4.873
BPB	Zm00001eb034580	Ligand	GLY	497A	3.113
BPB	Zm00001eb034580	Ligand	LYS	498A	2.65
BPB	Zm00001eb034580	Ligand	PRO	499A	3.886
BPB	Zm00001eb034580	Ligand	PRO	500A	3.793
BPB	Zm00001eb144150	Ligand	LEU	232A	4.29
BPB	Zm00001eb144150	Ligand	ASP	236A	2.693
BPB	Zm00001eb144150	Ligand	LYS	415A	3.116
BPB	Zm00001eb144150	Ligand	ASP	418A	3.879
BPB	Zm00001eb144150	Ligand	ASN	421A	2.567
BPB	Zm00001eb144150	Ligand	TYR	423A	3.659
BPB	Zm00001eb144150	Ligand	MET	448A	2.655
BPB	Zm00001eb144150	Ligand	ALA	449A	4.543
BPB	Zm00001eb144150	Ligand	LYS	450A	2.637
BPB	Zm00001eb144150	Ligand	ILE	452A	2.509
BPB	Zm00001eb144150	Ligand	LYS	453A	3.617
BPB	Zm00001eb144150	Ligand	ARG	455A	3.083
BPB	Zm00001eb144150	Ligand	LYS	461A	2.424
BPB	Zm00001eb144150	Ligand	TYR	463A	2.67
BPB	Zm00001eb144150	Ligand	PHE	465A	3.143
BPB	Zm00001eb144150	Ligand	LYS	467A	2.424
BPB	Zm00001eb144150	Ligand	ARG	494A	2.834
BPB	Zm00001eb144150	Ligand	VAL	495A	3.832
BPB	Zm00001eb144150	Ligand	ALA	496A	3.104
BPB	Zm00001eb144150	Ligand	GLY	497A	3.466
BPB	Zm00001eb144150	Ligand	LYS	498A	3.443
BPB	Zm00001eb144150	Ligand	PRO	499A	4.482
BPB	Zm00001eb144150	Ligand	PRO	500A	4.302
BPB	Zm00001eb201660	Ligand	GLU	121A	2.555
BPB	Zm00001eb201660	Ligand	GLY	122A	3.414
BPB	Zm00001eb201660	Ligand	ARG	124A	3.184
BPB	Zm00001eb201660	Ligand	SER	125A	2.817
BPB	Zm00001eb201660	Ligand	PRO	126A	4.011
BPB	Zm00001eb201660	Ligand	SER	127A	3.893
BPB	Zm00001eb201660	Ligand	TYR	132A	3.134
BPB	Zm00001eb201660	Ligand	PHE	135A	3.519
BPB	Zm00001eb201660	Ligand	GLY	136A	3.436
BPB	Zm00001eb201660	Ligand	ILE	137A	4.242
BPB	Zm00001eb201660	Ligand	ARG	138A	2.592
BPB	Zm00001eb201660	Ligand	ARG	145A	4.621
BPB	Zm00001eb201660	Ligand	LEU	232A	4.507
BPB	Zm00001eb201660	Ligand	ARG	235A	3.762
BPB	Zm00001eb201660	Ligand	ASP	236A	2.524
BPB	Zm00001eb201660	Ligand	TYR	423A	4.385
BPB	Zm00001eb201660	Ligand	TYR	426A	3.088
BPB	Zm00001eb201660	Ligand	LYS	461A	3.113
BPB	Zm00001eb201660	Ligand	GLY	462A	4.419
BPB	Zm00001eb201660	Ligand	TYR	463A	3.085
BPB	Zm00001eb201660	Ligand	ARG	489A	4.796
BPB	Zm00001eb201660	Ligand	ALA	492A	3.294
BPB	Zm00001eb201660	Ligand	ARG	494A	3.819
BPB	Zm00001eb201660	Ligand	GLY	497A	2.961
BPB	Zm00001eb201660	Ligand	LYS	498A	3.916
BPB	Zm00001eb201660	Ligand	PRO	499A	3.836
BPB	Zm00001eb201660	Ligand	PRO	500A	2.732
BPB	Zm00001eb201660	Ligand	GLN	501A	4.023
BPB	Zm00001eb201660	Ligand	PRO	502A	1.828
BPB	Zm00001eb201660	Ligand	ALA	503A	2.321
BPB	Zm00001eb201660	Ligand	PRO	504A	3.591
BPB	Zm00001eb201660	Ligand	ALA	505A	3.046
BPB	Zm00001eb091880	Ligand	GLU	73A	4.482
BPB	Zm00001eb091880	Ligand	GLU	74A	2.805
BPB	Zm00001eb091880	Ligand	ARG	76A	3.234
BPB	Zm00001eb091880	Ligand	ASN	100A	4.939
BPB	Zm00001eb091880	Ligand	ALA	101A	3.397
BPB	Zm00001eb091880	Ligand	LEU	104A	3.066
BPB	Zm00001eb091880	Ligand	ASP	105A	2.775
BPB	Zm00001eb091880	Ligand	SER	107A	4.242
BPB	Zm00001eb091880	Ligand	ARG	108A	1.636
BPB	Zm00001eb091880	Ligand	GLN	111A	3.396
BPB	Zm00001eb091880	Ligand	PRO	170A	4.699
BPB	Zm00001eb091880	Ligand	PRO	171A	4.088
BPB	Zm00001eb091880	Ligand	SER	172A	2.004
BPB	Zm00001eb091880	Ligand	ASP	173A	3.552
BPB	Zm00001eb091880	Ligand	TYR	174A	4.479
BPB	Zm00001eb091880	Ligand	ARG	175A	2.525
BPB	Zm00001eb091880	Ligand	ILE	200A	3.968
BPB	Zm00001eb091880	Ligand	GLN	207A	2.314
BPB	Zm00001eb091880	Ligand	GLU	211A	2.274
BPB	Zm00001eb091880	Ligand	LYS	217A	4.345
BPB	Zm00001eb091880	Ligand	ILE	218A	3.476
BPB	Zm00001eb091880	Ligand	VAL	219A	4.27
BPB	Zm00001eb091880	Ligand	ILE	220A	2.948
BPB	Zm00001eb091880	Ligand	ARG	221A	3.15
BPB	Zm00001eb091880	Ligand	GLY	222A	4.236
BPB	Zm00001eb091880	Ligand	SER	225A	2.21
BPB	Zm00001eb091880	Ligand	VAL	226A	3.018
BPB	Zm00001eb091880	Ligand	LYS	227A	3.763
BPB	Zm00001eb091880	Ligand	LYS	230A	3.918
BPB	Zm00001eb091880	Ligand	LYS	234A	2.621
BPB	Zm00001eb091880	Ligand	LEU	237A	3.734
BPB	Zm00001eb091880	Ligand	ASP	240A	4.762
BPB	Zm00001eb091880	Ligand	GLU	243A	3.795
BPB	Zm00001eb091880	Ligand	GLY	412A	3.834
BPB	Zm00001eb091880	Ligand	ILE	413A	2.939
BPB	Zm00001eb091880	Ligand	ASP	416A	4.831
BPB	Zm00001eb256320	Ligand	GLU	211A	3.877
BPB	Zm00001eb256320	Ligand	LYS	217A	3.027
BPB	Zm00001eb256320	Ligand	VAL	219A	3.407
BPB	Zm00001eb256320	Ligand	ARG	221A	4.397
BPB	Zm00001eb256320	Ligand	SER	225A	4.662
BPB	Zm00001eb256320	Ligand	VAL	226A	4.316
BPB	Zm00001eb256320	Ligand	LYS	227A	4.222
BPB	Zm00001eb256320	Ligand	LYS	230A	2.525
BPB	Zm00001eb256320	Ligand	GLN	233A	2.148
BPB	Zm00001eb256320	Ligand	LYS	234A	3
BPB	Zm00001eb256320	Ligand	ASP	236A	3.869
BPB	Zm00001eb256320	Ligand	LEU	237A	3.048
BPB	Zm00001eb256320	Ligand	LEU	410A	3.792
BPB	Zm00001eb256320	Ligand	ILE	413A	2.157
BPB	Zm00001eb256320	Ligand	LYS	414A	4.91
BPB	Zm00001eb256320	Ligand	LYS	415A	2.421
BPB	Zm00001eb256320	Ligand	TYR	417A	2.942
BPB	Zm00001eb256320	Ligand	TYR	423A	2.891
BPB	Zm00001eb256320	Ligand	GLY	425A	3.135
BPB	Zm00001eb256320	Ligand	TYR	426A	2.231
BPB	Zm00001eb256320	Ligand	LEU	427A	4.757
BPB	Zm00001eb256320	Ligand	PRO	429A	4.005
BPB	Zm00001eb256320	Ligand	GLN	459A	2.351
BPB	Zm00001eb256320	Ligand	SER	460A	2.483
BPB	Zm00001eb256320	Ligand	LYS	461A	2.44
BPB	Zm00001eb256320	Ligand	GLY	462A	3.924
BPB	Zm00001eb256320	Ligand	TYR	463A	3.382
BPB	Zm00001eb256320	Ligand	PHE	465A	4.76
BPB	Zm00001eb256320	Ligand	GLY	488A	3.983
BPB	Zm00001eb256320	Ligand	ARG	489A	3.184
BPB	Zm00001eb256320	Ligand	ARG	494A	2.995
BPB	Zm00001eb256320	Ligand	ALA	496A	4.743
BPB	Zm00001eb256320	Ligand	GLY	497A	2.982
BPB	Zm00001eb256320	Ligand	LYS	498A	4.971
BPB	Zm00001eb256320	Ligand	PRO	499A	2.249
BPB	Zm00001eb256320	Ligand	PRO	500A	2.918
BPB	Zm00001eb256320	Ligand	GLN	501A	4.209
BPB	Zm00001eb256320	Ligand	PRO	502A	4.197
BPB	Zm00001eb000130	Ligand	GLU	148A	4.639
BPB	Zm00001eb000130	Ligand	GLN	155A	3.312
BPB	Zm00001eb000130	Ligand	ARG	175A	1.75
BPB	Zm00001eb000130	Ligand	LYS	178A	2.858
BPB	Zm00001eb000130	Ligand	GLN	180A	3.972
BPB	Zm00001eb000130	Ligand	ILE	196A	4.088
BPB	Zm00001eb000130	Ligand	ILE	200A	2.13
BPB	Zm00001eb000130	Ligand	GLY	201A	3.615
BPB	Zm00001eb000130	Ligand	PRO	202A	4.223
BPB	Zm00001eb000130	Ligand	ARG	203A	2.892
BPB	Zm00001eb000130	Ligand	GLY	204A	3.239
BPB	Zm00001eb000130	Ligand	ASN	205A	4.753
BPB	Zm00001eb000130	Ligand	GLN	207A	0.972
BPB	Zm00001eb000130	Ligand	LYS	208A	4.602
BPB	Zm00001eb000130	Ligand	GLU	211A	2.675
BPB	Zm00001eb000130	Ligand	LYS	217A	3.477
BPB	Zm00001eb000130	Ligand	ILE	218A	3.316
BPB	Zm00001eb000130	Ligand	VAL	219A	3.668
BPB	Zm00001eb000130	Ligand	ILE	220A	3.59
BPB	Zm00001eb000130	Ligand	ARG	221A	2.218
BPB	Zm00001eb000130	Ligand	SER	225A	3.52
BPB	Zm00001eb000130	Ligand	VAL	226A	4.162
BPB	Zm00001eb000130	Ligand	LYS	227A	0.988
BPB	Zm00001eb000130	Ligand	LYS	230A	2.57
BPB	Zm00001eb000130	Ligand	LYS	234A	2.99
BPB	Zm00001eb000130	Ligand	LEU	237A	1.662
BPB	Zm00001eb000130	Ligand	LYS	238A	2.446
BPB	Zm00001eb000130	Ligand	PRO	239A	4.06
BPB	Zm00001eb000130	Ligand	ASP	240A	3.192
BPB	Zm00001eb000130	Ligand	PRO	241A	3.92
BPB	Zm00001eb000130	Ligand	SER	242A	4.283
BPB	Zm00001eb000130	Ligand	GLU	243A	3.529
BPB	Zm00001eb000130	Ligand	LEU	250A	2.756
BPB	Zm00001eb000130	Ligand	GLU	252A	1.759
BPB	Zm00001eb000130	Ligand	LEU	285A	3.915
BPB	Zm00001eb000130	Ligand	LEU	288A	1.618
BPB	Zm00001eb000130	Ligand	ALA	289A	2.797
BPB	Zm00001eb000130	Ligand	ASN	292A	3.033
BPB	Zm00001eb000130	Ligand	GLY	293A	4.459
BPB	Zm00001eb000130	Ligand	THR	294A	2.701
BPB	Zm00001eb000130	Ligand	ILE	295A	4.575
BPB	Zm00001eb000130	Ligand	ARG	296A	2.237
BPB	Zm00001eb000130	Ligand	ILE	413A	3.953
BPB	Zm00001eb000130	Ligand	TYR	563A	4.404
BPB	Zm00001eb000130	Ligand	ASN	564A	2.745
BPB	Zm00001eb000130	Ligand	PRO	565A	4.599
BPB	Zm00001eb000130	Ligand	ALA	566A	3.118
BPB	Zm00001eb262830	Ligand	GLU	129A	4.174
BPB	Zm00001eb262830	Ligand	VAL	131A	3.605
BPB	Zm00001eb262830	Ligand	TYR	132A	3.748
BPB	Zm00001eb262830	Ligand	ASP	133A	3.601
BPB	Zm00001eb262830	Ligand	ASN	134A	2.649
BPB	Zm00001eb262830	Ligand	ARG	163A	2.492
BPB	Zm00001eb262830	Ligand	GLN	180A	4.907
BPB	Zm00001eb262830	Ligand	LYS	181A	4.335
BPB	Zm00001eb262830	Ligand	LYS	182A	2.678
BPB	Zm00001eb262830	Ligand	LEU	183A	3.797
BPB	Zm00001eb262830	Ligand	TYR	184A	3.402
BPB	Zm00001eb262830	Ligand	MET	187A	3.024
BPB	Zm00001eb262830	Ligand	LYS	188A	4.179
BPB	Zm00001eb262830	Ligand	PRO	191A	2.394
BPB	Zm00001eb262830	Ligand	LYS	223A	2.859
BPB	Zm00001eb262830	Ligand	GLY	224A	3.65
BPB	Zm00001eb262830	Ligand	VAL	226A	3.122
BPB	Zm00001eb262830	Ligand	LYS	227A	4.37
BPB	Zm00001eb262830	Ligand	GLU	228A	2.528
BPB	Zm00001eb262830	Ligand	GLY	229A	4.472
BPB	Zm00001eb262830	Ligand	LYS	230A	4.735
BPB	Zm00001eb262830	Ligand	PHE	231A	2.97
BPB	Zm00001eb262830	Ligand	LEU	232A	1.187
BPB	Zm00001eb262830	Ligand	ARG	235A	2.51
BPB	Zm00001eb262830	Ligand	PRO	239A	2.837
BPB	Zm00001eb262830	Ligand	ASP	240A	4.957
BPB	Zm00001eb262830	Ligand	PRO	241A	2.506
BPB	Zm00001eb262830	Ligand	SER	242A	4.369
BPB	Zm00001eb262830	Ligand	GLU	243A	4.788
BPB	Zm00001eb262830	Ligand	ASN	244A	2.303
BPB	Zm00001eb262830	Ligand	GLU	245A	3.498
BPB	Zm00001eb262830	Ligand	ASP	246A	3.381
BPB	Zm00001eb262830	Ligand	GLU	267A	3.206
BPB	Zm00001eb262830	Ligand	GLN	714A	4.503
BPB	Zm00001eb224530	Ligand	GLY	229A	3.17
BPB	Zm00001eb224530	Ligand	LYS	230A	3.581
BPB	Zm00001eb224530	Ligand	PHE	231A	4.653
BPB	Zm00001eb224530	Ligand	LEU	232A	3.914
BPB	Zm00001eb224530	Ligand	GLN	233A	1.714
BPB	Zm00001eb224530	Ligand	ARG	235A	3.085
BPB	Zm00001eb224530	Ligand	LYS	415A	2.953
BPB	Zm00001eb224530	Ligand	TYR	417A	3.273
BPB	Zm00001eb224530	Ligand	LEU	439A	3.752
BPB	Zm00001eb224530	Ligand	GLN	442A	2.839
BPB	Zm00001eb224530	Ligand	PHE	443A	3.754
BPB	Zm00001eb224530	Ligand	TYR	463A	2.733
BPB	Zm00001eb224530	Ligand	ALA	476A	4.956
BPB	Zm00001eb224530	Ligand	ILE	478A	4.597
BPB	Zm00001eb224530	Ligand	ALA	479A	2.166
BPB	Zm00001eb224530	Ligand	ALA	480A	3.536
BPB	Zm00001eb224530	Ligand	MET	481A	2.506
BPB	Zm00001eb224530	Ligand	ASN	482A	2.877
BPB	Zm00001eb224530	Ligand	GLY	483A	3.686
BPB	Zm00001eb224530	Ligand	HIS	484A	2.285
BPB	Zm00001eb224530	Ligand	HIS	485A	2.882
BPB	Zm00001eb224530	Ligand	GLY	488A	3.391
BPB	Zm00001eb224530	Ligand	ARG	489A	4.415
BPB	Zm00001eb224530	Ligand	VAL	490A	2.323
BPB	Zm00001eb224530	Ligand	GLY	497A	2.321
BPB	Zm00001eb224530	Ligand	LYS	498A	4.088
BPB	Zm00001eb224530	Ligand	PRO	499A	3.048
BPB	Zm00001eb224530	Ligand	PRO	500A	3.448
BPB	Zm00001eb224530	Ligand	PRO	502A	3.634
BPB	Zm00001eb224530	Ligand	ALA	505A	4.374
BPB	Zm00001eb051210	Ligand	GLU	129A	4.58
BPB	Zm00001eb051210	Ligand	PRO	130A	3.117
BPB	Zm00001eb051210	Ligand	VAL	131A	4.714
BPB	Zm00001eb051210	Ligand	TYR	132A	3.186
BPB	Zm00001eb051210	Ligand	ASP	133A	3.364
BPB	Zm00001eb051210	Ligand	ASN	134A	4.06
BPB	Zm00001eb051210	Ligand	PHE	135A	3.407
BPB	Zm00001eb051210	Ligand	GLY	136A	2.178
BPB	Zm00001eb051210	Ligand	ILE	137A	3.202
BPB	Zm00001eb051210	Ligand	MET	187A	3.979
BPB	Zm00001eb051210	Ligand	LYS	188A	3.458
BPB	Zm00001eb051210	Ligand	GLU	189A	3.468
BPB	Zm00001eb051210	Ligand	TYR	190A	4.592
BPB	Zm00001eb051210	Ligand	PRO	191A	2.247
BPB	Zm00001eb051210	Ligand	GLY	192A	3.046
BPB	Zm00001eb051210	Ligand	TYR	193A	4.049
BPB	Zm00001eb051210	Ligand	ASN	194A	4.424
BPB	Zm00001eb051210	Ligand	ARG	221A	4.449
BPB	Zm00001eb051210	Ligand	GLY	222A	2.221
BPB	Zm00001eb051210	Ligand	LYS	223A	3.773
BPB	Zm00001eb051210	Ligand	GLY	224A	4.124
BPB	Zm00001eb051210	Ligand	SER	225A	3.321
BPB	Zm00001eb051210	Ligand	VAL	226A	3.97
BPB	Zm00001eb051210	Ligand	GLU	228A	3.45
BPB	Zm00001eb051210	Ligand	PHE	231A	3.439
BPB	Zm00001eb051210	Ligand	ARG	235A	4
BPB	Zm00001eb051210	Ligand	PRO	239A	2.819
BPB	Zm00001eb051210	Ligand	ASP	240A	3.787
BPB	Zm00001eb051210	Ligand	SER	242A	4.968
BPB	Zm00001eb051210	Ligand	GLU	243A	2.25
BPB	Zm00001eb051210	Ligand	ASN	244A	3.365
BPB	Zm00001eb051210	Ligand	ARG	455A	3.546
BPB	Zm00001eb051210	Ligand	PRO	510A	3.679

## Sheet: SI_6
SI-6 The interacting residues from the receptor and ligand interfaces from the differentially expressing lncRNAs and KH receptor protein assessed from the best models from H-dock
ligand	lncRNA	Interface	Residues	Number	RMSD
KH	Zm00001eb393960	Receptor	ALA	172A	4.7
KH	Zm00001eb393960	Receptor	GLN	173A	2.831
KH	Zm00001eb393960	Receptor	ASP	174A	3.721
KH	Zm00001eb393960	Receptor	ALA	175A	4.857
KH	Zm00001eb393960	Receptor	VAL	176A	2.65
KH	Zm00001eb393960	Receptor	VAL	177A	4.815
KH	Zm00001eb393960	Receptor	LEU	198A	3.293
KH	Zm00001eb393960	Receptor	LEU	199A	2.926
KH	Zm00001eb393960	Receptor	VAL	200A	4.906
KH	Zm00001eb393960	Receptor	PRO	201A	4.272
KH	Zm00001eb393960	Receptor	HIS	204A	4.758
KH	Zm00001eb393960	Receptor	CYS	238A	4.319
KH	Zm00001eb393960	Receptor	GLN	240A	2.865
KH	Zm00001eb393960	Receptor	ASP	243A	2.821
KH	Zm00001eb393960	Receptor	GLN	253A	4.967
KH	Zm00001eb393960	Receptor	LEU	260A	2.177
KH	Zm00001eb393960	Receptor	THR	263A	4.275
KH	Zm00001eb393960	Receptor	GLY	264A	3.177
KH	Zm00001eb393960	Receptor	ILE	266A	4.807
KH	Zm00001eb393960	Receptor	ARG	267A	2.278
KH	Zm00001eb393960	Receptor	ASP	268A	2.127
KH	Zm00001eb393960	Receptor	ILE	270A	4.388
KH	Zm00001eb393960	Receptor	LEU	271A	3.698
KH	Zm00001eb393960	Receptor	PRO	272A	4.092
KH	Zm00001eb393960	Receptor	LYS	273A	3.127
KH	Zm00001eb393960	Receptor	PRO	274A	2.401
KH	Zm00001eb393960	Receptor	HIS	275A	2.823
KH	Zm00001eb393960	Receptor	PRO	276A	2.974
KH	Zm00001eb393960	Receptor	PRO	281A	4.777
KH	Zm00001eb393960	Receptor	GLU	413A	2.195
KH	Zm00001eb393960	Receptor	VAL	414A	4.506
KH	Zm00001eb393960	Receptor	ILE	415A	2.349
KH	Zm00001eb393960	Receptor	ILE	416A	2.137
KH	Zm00001eb393960	Receptor	PRO	417A	1.085
KH	Zm00001eb393960	Receptor	ASN	419A	4.704
KH	Zm00001eb393960	Receptor	TYR	420A	3.54
KH	Zm00001eb393960	Receptor	HIS	446A	3.817
KH	Zm00001eb393960	Receptor	ASP	447A	4.945
KH	Zm00001eb393960	Receptor	GLY	451A	4.378
KH	Zm00001eb393960	Receptor	ASP	452A	2.728
KH	Zm00001eb393960	Receptor	ALA	453A	2.79
KH	Zm00001eb393960	Receptor	ASN	454A	3.404
KH	Zm00001eb393960	Receptor	LYS	456A	2.403
KH	Zm00001eb393960	Receptor	GLN	470A	4.698
KH	Zm00001eb393960	Receptor	SER	471A	4.668
KH	Zm00001eb393960	Receptor	HIS	474A	1.687
KH	Zm00001eb393960	Receptor	ALA	475A	4.835
KH	Zm00001eb393960	Receptor	PHE	478A	2.895
KH	Zm00001eb393960	Receptor	TYR	482A	3.93
KH	Zm00001eb034580	Receptor	ARG	31A	1.425
KH	Zm00001eb034580	Receptor	PRO	72A	4.668
KH	Zm00001eb034580	Receptor	ASP	73A	3.029
KH	Zm00001eb034580	Receptor	THR	74A	4.682
KH	Zm00001eb034580	Receptor	PRO	75A	3.727
KH	Zm00001eb034580	Receptor	ALA	76A	2.702
KH	Zm00001eb034580	Receptor	ALA	77A	4.801
KH	Zm00001eb034580	Receptor	VAL	79A	3.704
KH	Zm00001eb034580	Receptor	GLY	92A	3.156
KH	Zm00001eb034580	Receptor	ASP	93A	3.696
KH	Zm00001eb034580	Receptor	GLU	94A	3.775
KH	Zm00001eb034580	Receptor	ARG	133A	4.229
KH	Zm00001eb034580	Receptor	MET	134A	3.857
KH	Zm00001eb034580	Receptor	GLU	137A	4.129
KH	Zm00001eb034580	Receptor	CYS	138A	2.236
KH	Zm00001eb034580	Receptor	MET	167A	3.106
KH	Zm00001eb034580	Receptor	LEU	168A	3.798
KH	Zm00001eb034580	Receptor	HIS	169A	1.874
KH	Zm00001eb034580	Receptor	SER	170A	4.978
KH	Zm00001eb034580	Receptor	PRO	171A	4.236
KH	Zm00001eb034580	Receptor	GLN	173A	3.212
KH	Zm00001eb034580	Receptor	ASP	174A	3.684
KH	Zm00001eb034580	Receptor	ALA	175A	4.088
KH	Zm00001eb034580	Receptor	VAL	176A	3.19
KH	Zm00001eb034580	Receptor	VAL	177A	3.569
KH	Zm00001eb034580	Receptor	ARG	178A	1.718
KH	Zm00001eb034580	Receptor	SER	181A	4.847
KH	Zm00001eb034580	Receptor	ALA	186A	4.358
KH	Zm00001eb034580	Receptor	ILE	188A	2.42
KH	Zm00001eb034580	Receptor	PHE	252A	3.756
KH	Zm00001eb034580	Receptor	GLN	253A	3.17
KH	Zm00001eb034580	Receptor	GLN	256A	2.618
KH	Zm00001eb034580	Receptor	ASP	257A	4.184
KH	Zm00001eb034580	Receptor	LEU	259A	3.624
KH	Zm00001eb034580	Receptor	LEU	260A	2.632
KH	Zm00001eb034580	Receptor	THR	263A	2.305
KH	Zm00001eb034580	Receptor	GLY	264A	4.851
KH	Zm00001eb034580	Receptor	ILE	266A	3.795
KH	Zm00001eb034580	Receptor	ARG	267A	1.89
KH	Zm00001eb034580	Receptor	ILE	270A	3.443
KH	Zm00001eb034580	Receptor	LYS	273A	4.13
KH	Zm00001eb034580	Receptor	ILE	415A	3.851
KH	Zm00001eb034580	Receptor	PRO	417A	4.037
KH	Zm00001eb034580	Receptor	ASN	419A	3.432
KH	Zm00001eb034580	Receptor	TYR	420A	1.739
KH	Zm00001eb034580	Receptor	PHE	423A	4.955
KH	Zm00001eb034580	Receptor	ALA	475A	3.483
KH	Zm00001eb034580	Receptor	PHE	478A	2.231
KH	Zm00001eb034580	Receptor	CYS	479A	3.129
KH	Zm00001eb034580	Receptor	GLY	480A	4.188
KH	Zm00001eb034580	Receptor	LEU	481A	1.875
KH	Zm00001eb034580	Receptor	TYR	482A	2.795
KH	Zm00001eb034580	Receptor	GLN	483A	4.354
KH	Zm00001eb034580	Receptor	THR	484A	1.953
KH	Zm00001eb099950	Receptor	PRO	27A	3.295
KH	Zm00001eb099950	Receptor	THR	29A	3.334
KH	Zm00001eb099950	Receptor	ARG	31A	4.814
KH	Zm00001eb099950	Receptor	ARG	52A	2.785
KH	Zm00001eb099950	Receptor	ASP	53A	3.314
KH	Zm00001eb099950	Receptor	ASP	73A	3.04
KH	Zm00001eb099950	Receptor	ALA	76A	3.065
KH	Zm00001eb099950	Receptor	ARG	80A	2.515
KH	Zm00001eb099950	Receptor	GLN	173A	3.303
KH	Zm00001eb099950	Receptor	ASP	174A	4.081
KH	Zm00001eb099950	Receptor	ALA	175A	4.847
KH	Zm00001eb099950	Receptor	ARG	178A	1.61
KH	Zm00001eb099950	Receptor	LEU	260A	2.689
KH	Zm00001eb099950	Receptor	ARG	267A	0.782
KH	Zm00001eb099950	Receptor	ASP	268A	3.418
KH	Zm00001eb099950	Receptor	LEU	271A	2.817
KH	Zm00001eb099950	Receptor	LYS	273A	2.804
KH	Zm00001eb099950	Receptor	ASN	419A	3.654
KH	Zm00001eb099950	Receptor	TYR	420A	3.415
KH	Zm00001eb099950	Receptor	PHE	423A	4.867
KH	Zm00001eb099950	Receptor	LYS	467A	2.521
KH	Zm00001eb099950	Receptor	GLN	470A	4.679
KH	Zm00001eb099950	Receptor	HIS	474A	2.73
KH	Zm00001eb099950	Receptor	ILE	477A	3.366
KH	Zm00001eb099950	Receptor	PHE	478A	2.585
KH	Zm00001eb099950	Receptor	CYS	479A	3.796
KH	Zm00001eb099950	Receptor	LEU	481A	3.375
KH	Zm00001eb099950	Receptor	TYR	482A	2.304
KH	Zm00001eb099950	Receptor	THR	484A	2.745
KH	Zm00001eb124380	Receptor	LYS	129A	4.155
KH	Zm00001eb124380	Receptor	ARG	133A	3.429
KH	Zm00001eb124380	Receptor	MET	134A	4.974
KH	Zm00001eb124380	Receptor	GLU	137A	3.559
KH	Zm00001eb124380	Receptor	HIS	169A	3.652
KH	Zm00001eb124380	Receptor	SER	170A	4.814
KH	Zm00001eb124380	Receptor	PRO	171A	2.847
KH	Zm00001eb124380	Receptor	ALA	172A	4.253
KH	Zm00001eb124380	Receptor	GLN	173A	2.638
KH	Zm00001eb124380	Receptor	ASP	174A	3.44
KH	Zm00001eb124380	Receptor	LEU	260A	2.756
KH	Zm00001eb124380	Receptor	HIS	261A	4.827
KH	Zm00001eb124380	Receptor	THR	263A	3.289
KH	Zm00001eb124380	Receptor	GLY	264A	3.601
KH	Zm00001eb124380	Receptor	ARG	267A	2.934
KH	Zm00001eb124380	Receptor	VAL	269A	4.629
KH	Zm00001eb124380	Receptor	ILE	270A	4.365
KH	Zm00001eb124380	Receptor	LEU	271A	3.536
KH	Zm00001eb124380	Receptor	PRO	272A	2.855
KH	Zm00001eb124380	Receptor	PRO	274A	4.55
KH	Zm00001eb124380	Receptor	PRO	281A	2.887
KH	Zm00001eb124380	Receptor	PRO	282A	3.478
KH	Zm00001eb124380	Receptor	TYR	283A	3.618
KH	Zm00001eb124380	Receptor	PRO	284A	3.655
KH	Zm00001eb124380	Receptor	PRO	417A	4.637
KH	Zm00001eb124380	Receptor	ASN	419A	3.211
KH	Zm00001eb124380	Receptor	TYR	420A	3.011
KH	Zm00001eb124380	Receptor	PHE	478A	2.7
KH	Zm00001eb124380	Receptor	TYR	482A	4.302
KH	Zm00001eb201660	Receptor	MET	96A	4.691
KH	Zm00001eb201660	Receptor	GLY	97A	3.261
KH	Zm00001eb201660	Receptor	GLY	98A	4.576
KH	Zm00001eb201660	Receptor	GLU	99A	4.888
KH	Zm00001eb201660	Receptor	GLU	100A	2.956
KH	Zm00001eb201660	Receptor	GLU	101A	4.386
KH	Zm00001eb201660	Receptor	GLU	102A	3.053
KH	Zm00001eb201660	Receptor	GLU	104A	4.951
KH	Zm00001eb201660	Receptor	GLN	173A	4.417
KH	Zm00001eb201660	Receptor	ASP	174A	3.864
KH	Zm00001eb201660	Receptor	ALA	175A	2.9
KH	Zm00001eb201660	Receptor	VAL	176A	2.712
KH	Zm00001eb201660	Receptor	VAL	177A	3.87
KH	Zm00001eb201660	Receptor	ARG	178A	2.028
KH	Zm00001eb201660	Receptor	VAL	179A	2.659
KH	Zm00001eb201660	Receptor	ARG	182A	3.981
KH	Zm00001eb201660	Receptor	ILE	183A	2.977
KH	Zm00001eb201660	Receptor	GLU	185A	3.685
KH	Zm00001eb201660	Receptor	ALA	186A	3.452
KH	Zm00001eb201660	Receptor	SER	187A	4.165
KH	Zm00001eb201660	Receptor	ARG	190A	4.383
KH	Zm00001eb201660	Receptor	ARG	197A	4.447
KH	Zm00001eb201660	Receptor	CYS	238A	3.34
KH	Zm00001eb201660	Receptor	LEU	260A	3.425
KH	Zm00001eb201660	Receptor	THR	263A	3.975
KH	Zm00001eb201660	Receptor	GLY	264A	4.591
KH	Zm00001eb201660	Receptor	ARG	267A	2.777
KH	Zm00001eb201660	Receptor	LYS	273A	2.509
KH	Zm00001eb201660	Receptor	PRO	274A	4.268
KH	Zm00001eb201660	Receptor	PRO	276A	3.77
KH	Zm00001eb201660	Receptor	PRO	408A	4.061
KH	Zm00001eb201660	Receptor	THR	409A	4.696
KH	Zm00001eb201660	Receptor	GLY	410A	2.432
KH	Zm00001eb201660	Receptor	THR	411A	3.153
KH	Zm00001eb201660	Receptor	THR	412A	2.891
KH	Zm00001eb201660	Receptor	GLU	413A	3.855
KH	Zm00001eb201660	Receptor	VAL	414A	3.71
KH	Zm00001eb201660	Receptor	ILE	459A	4.44
KH	Zm00001eb201660	Receptor	CYS	460A	4.967
KH	Zm00001eb201660	Receptor	GLY	461A	3.016
KH	Zm00001eb201660	Receptor	ASP	462A	2.615
KH	Zm00001eb201660	Receptor	PRO	463A	2.397
KH	Zm00001eb201660	Receptor	GLU	464A	4.508
KH	Zm00001eb201660	Receptor	THR	466A	2.438
KH	Zm00001eb201660	Receptor	GLN	470A	2.063
KH	Zm00001eb201660	Receptor	HIS	474A	3.743
KH	Zm00001eb201660	Receptor	PHE	478A	2.827
KH	Zm00001eb201660	Receptor	TYR	482A	3.103
KH	Zm00001eb125580	Receptor	CYS	122A	3.822
KH	Zm00001eb125580	Receptor	LYS	126A	3.274
KH	Zm00001eb125580	Receptor	LYS	129A	3.489
KH	Zm00001eb125580	Receptor	ARG	133A	2.544
KH	Zm00001eb125580	Receptor	GLN	136A	2.176
KH	Zm00001eb125580	Receptor	GLU	137A	2.737
KH	Zm00001eb125580	Receptor	PRO	171A	2.482
KH	Zm00001eb125580	Receptor	ALA	172A	2.057
KH	Zm00001eb125580	Receptor	GLN	173A	2.742
KH	Zm00001eb125580	Receptor	ASP	174A	3.903
KH	Zm00001eb125580	Receptor	ARG	237A	4.032
KH	Zm00001eb125580	Receptor	ALA	239A	4.049
KH	Zm00001eb125580	Receptor	GLN	240A	2.774
KH	Zm00001eb125580	Receptor	ILE	266A	4.354
KH	Zm00001eb125580	Receptor	ARG	267A	2.383
KH	Zm00001eb125580	Receptor	ILE	270A	2.883
KH	Zm00001eb125580	Receptor	LEU	271A	3.34
KH	Zm00001eb125580	Receptor	PRO	272A	2.733
KH	Zm00001eb125580	Receptor	LYS	273A	3.553
KH	Zm00001eb125580	Receptor	PRO	274A	2.206
KH	Zm00001eb125580	Receptor	HIS	275A	3.27
KH	Zm00001eb125580	Receptor	VAL	414A	4.857
KH	Zm00001eb125580	Receptor	ILE	415A	4.281
KH	Zm00001eb125580	Receptor	ILE	416A	3.263
KH	Zm00001eb125580	Receptor	PRO	417A	2.957
KH	Zm00001eb125580	Receptor	CYS	418A	4.936
KH	Zm00001eb125580	Receptor	ASN	419A	3.96
KH	Zm00001eb125580	Receptor	TYR	420A	2.209
KH	Zm00001eb125580	Receptor	GLY	451A	4.038
KH	Zm00001eb125580	Receptor	ALA	453A	3.43
KH	Zm00001eb125580	Receptor	ASN	454A	3.598
KH	Zm00001eb125580	Receptor	HIS	474A	3.322
KH	Zm00001eb125580	Receptor	ILE	477A	2.239
KH	Zm00001eb125580	Receptor	PHE	478A	4.413
KH	Zm00001eb125580	Receptor	LEU	481A	3.216
KH	Zm00001eb298360	Receptor	GLU	104A	2.979
KH	Zm00001eb298360	Receptor	GLU	132A	4.02
KH	Zm00001eb298360	Receptor	ARG	135A	3.932
KH	Zm00001eb298360	Receptor	GLN	136A	1.888
KH	Zm00001eb298360	Receptor	GLU	137A	4.93
KH	Zm00001eb298360	Receptor	CYS	138A	4.525
KH	Zm00001eb298360	Receptor	GLY	139A	2.235
KH	Zm00001eb298360	Receptor	ALA	140A	4.118
KH	Zm00001eb298360	Receptor	ASP	166A	4.464
KH	Zm00001eb298360	Receptor	LEU	168A	3.073
KH	Zm00001eb298360	Receptor	HIS	169A	5
KH	Zm00001eb298360	Receptor	SER	170A	3.53
KH	Zm00001eb298360	Receptor	VAL	177A	3.395
KH	Zm00001eb298360	Receptor	ARG	178A	1.963
KH	Zm00001eb298360	Receptor	SER	181A	2.504
KH	Zm00001eb298360	Receptor	GLU	185A	3.13
KH	Zm00001eb298360	Receptor	ILE	188A	1.993
KH	Zm00001eb298360	Receptor	ASP	189A	2.587
KH	Zm00001eb298360	Receptor	ARG	190A	2.126
KH	Zm00001eb298360	Receptor	SER	191A	4.568
KH	Zm00001eb298360	Receptor	SER	192A	3.241
KH	Zm00001eb298360	Receptor	PRO	195A	4.407
KH	Zm00001eb298360	Receptor	GLN	203A	3.02
KH	Zm00001eb298360	Receptor	ARG	228A	2.172
KH	Zm00001eb298360	Receptor	ILE	229A	4.241
KH	Zm00001eb298360	Receptor	PHE	230A	4.372
KH	Zm00001eb298360	Receptor	GLN	234A	3.805
KH	Zm00001eb298360	Receptor	ASN	242A	4.223
KH	Zm00001eb298360	Receptor	GLN	247A	4.667
KH	Zm00001eb298360	Receptor	PHE	252A	3.044
KH	Zm00001eb298360	Receptor	GLN	253A	3.218
KH	Zm00001eb298360	Receptor	GLN	256A	2.825
KH	Zm00001eb298360	Receptor	LEU	260A	3.822
KH	Zm00001eb298360	Receptor	ARG	267A	1.518
KH	Zm00001eb298360	Receptor	VAL	269A	4.659
KH	Zm00001eb298360	Receptor	LEU	271A	2.921
KH	Zm00001eb298360	Receptor	LYS	273A	4.416
KH	Zm00001eb298360	Receptor	PRO	274A	2.485
KH	Zm00001eb298360	Receptor	HIS	275A	3.114
KH	Zm00001eb298360	Receptor	GLY	279A	4.574
KH	Zm00001eb298360	Receptor	MET	280A	4.616
KH	Zm00001eb298360	Receptor	PRO	281A	2.633
KH	Zm00001eb298360	Receptor	PRO	282A	4.793
KH	Zm00001eb298360	Receptor	TYR	283A	2.578
KH	Zm00001eb298360	Receptor	PRO	284A	3.867
KH	Zm00001eb298360	Receptor	PHE	478A	1.468
KH	Zm00001eb298360	Receptor	LEU	481A	3.933
KH	Zm00001eb298360	Receptor	TYR	482A	2.927
KH	Zm00001eb256320	Receptor	ALA	175A	4.462
KH	Zm00001eb256320	Receptor	VAL	177A	3.41
KH	Zm00001eb256320	Receptor	ARG	178A	3.017
KH	Zm00001eb256320	Receptor	SER	181A	1.854
KH	Zm00001eb256320	Receptor	ARG	182A	4.582
KH	Zm00001eb256320	Receptor	SER	184A	3.198
KH	Zm00001eb256320	Receptor	GLU	185A	3.009
KH	Zm00001eb256320	Receptor	ARG	190A	3.738
KH	Zm00001eb256320	Receptor	PHE	252A	3.079
KH	Zm00001eb256320	Receptor	GLN	253A	3.006
KH	Zm00001eb256320	Receptor	GLN	256A	2.581
KH	Zm00001eb256320	Receptor	ASP	257A	4.941
KH	Zm00001eb256320	Receptor	LEU	260A	2.586
KH	Zm00001eb256320	Receptor	ARG	267A	3.028
KH	Zm00001eb256320	Receptor	LEU	271A	4.695
KH	Zm00001eb256320	Receptor	LYS	273A	3.665
KH	Zm00001eb256320	Receptor	PRO	276A	3.174
KH	Zm00001eb256320	Receptor	THR	412A	3.207
KH	Zm00001eb256320	Receptor	GLU	413A	2.414
KH	Zm00001eb256320	Receptor	VAL	414A	3.204
KH	Zm00001eb256320	Receptor	ILE	415A	3.699
KH	Zm00001eb256320	Receptor	ASN	454A	3.816
KH	Zm00001eb256320	Receptor	GLN	470A	3.354
KH	Zm00001eb256320	Receptor	HIS	474A	2.507
KH	Zm00001eb256320	Receptor	ILE	477A	4.755
KH	Zm00001eb256320	Receptor	PHE	478A	2.597
KH	Zm00001eb115640	Receptor	ARG	33A	2.579
KH	Zm00001eb115640	Receptor	PRO	34A	2.468
KH	Zm00001eb115640	Receptor	PHE	35A	2.667
KH	Zm00001eb115640	Receptor	THR	36A	4.612
KH	Zm00001eb115640	Receptor	ARG	37A	3.439
KH	Zm00001eb115640	Receptor	SER	38A	2.887
KH	Zm00001eb115640	Receptor	PHE	39A	2.664
KH	Zm00001eb115640	Receptor	SER	40A	2.47
KH	Zm00001eb115640	Receptor	LEU	41A	3.075
KH	Zm00001eb115640	Receptor	GLU	42A	4.258
KH	Zm00001eb115640	Receptor	PRO	43A	3.644
KH	Zm00001eb115640	Receptor	ASP	51A	4.601
KH	Zm00001eb115640	Receptor	ASP	53A	2.78
KH	Zm00001eb115640	Receptor	GLY	54A	3.401
KH	Zm00001eb115640	Receptor	LYS	55A	2.831
KH	Zm00001eb115640	Receptor	GLU	56A	3.438
KH	Zm00001eb115640	Receptor	PHE	63A	3.599
KH	Zm00001eb115640	Receptor	GLN	64A	1.298
KH	Zm00001eb115640	Receptor	ALA	65A	2.621
KH	Zm00001eb115640	Receptor	PRO	66A	2.708
KH	Zm00001eb115640	Receptor	GLY	67A	1.452
KH	Zm00001eb115640	Receptor	LYS	68A	1.013
KH	Zm00001eb115640	Receptor	SER	69A	3.638
KH	Zm00001eb115640	Receptor	THR	70A	2.833
KH	Zm00001eb115640	Receptor	THR	71A	3.015
KH	Zm00001eb115640	Receptor	SER	73A	4.708
KH	Zm00001eb115640	Receptor	ARG	74A	1.955
KH	Zm00001eb115640	Receptor	VAL	75A	3.885
KH	Zm00001eb115640	Receptor	CYS	76A	4.984
KH	Zm00001eb115640	Receptor	VAL	77A	2.407
KH	Zm00001eb115640	Receptor	ASP	79A	4.706
KH	Zm00001eb115640	Receptor	ARG	84A	3.855
KH	Zm00001eb115640	Receptor	ARG	89A	2.03
KH	Zm00001eb115640	Receptor	GLU	90A	3.927
KH	Zm00001eb115640	Receptor	PRO	92A	2.488
KH	Zm00001eb115640	Receptor	HIS	93A	2.62
KH	Zm00001eb115640	Receptor	PRO	94A	3.691
KH	Zm00001eb115640	Receptor	SER	95A	3.602
KH	Zm00001eb115640	Receptor	GLU	96A	1.995
KH	Zm00001eb115640	Receptor	ALA	97A	4.853
KH	Zm00001eb115640	Receptor	PHE	98A	3.189
KH	Zm00001eb115640	Receptor	ILE	112A	3.994
KH	Zm00001eb115640	Receptor	ARG	114A	3.976
KH	Zm00001eb115640	Receptor	SER	116A	2.046
KH	Zm00001eb115640	Receptor	ALA	119A	4.895
KH	Zm00001eb115640	Receptor	VAL	120A	3.121
KH	Zm00001eb115640	Receptor	LEU	122A	4.579
KH	Zm00001eb115640	Receptor	PHE	123A	2.603
KH	Zm00001eb115640	Receptor	PRO	124A	3.998
KH	Zm00001eb051210	Receptor	TYR	2A	3.111
KH	Zm00001eb051210	Receptor	LYS	3A	2.898
KH	Zm00001eb051210	Receptor	GLN	4A	4.106
KH	Zm00001eb051210	Receptor	LEU	5A	4.266
KH	Zm00001eb051210	Receptor	ARG	6A	2.224
KH	Zm00001eb051210	Receptor	SER	7A	4.826
KH	Zm00001eb051210	Receptor	HIS	8A	2.012
KH	Zm00001eb051210	Receptor	ILE	9A	4.158
KH	Zm00001eb051210	Receptor	ILE	10A	3.155
KH	Zm00001eb051210	Receptor	ILE	11A	2.977
KH	Zm00001eb051210	Receptor	MET	12A	2.433
KH	Zm00001eb051210	Receptor	ALA	13A	4.948
KH	Zm00001eb051210	Receptor	SER	14A	4.186
KH	Zm00001eb051210	Receptor	ALA	16A	3.709
KH	Zm00001eb051210	Receptor	ALA	17A	3.717
KH	Zm00001eb051210	Receptor	ARG	20A	2.133
KH	Zm00001eb051210	Receptor	ALA	21A	3.032
KH	Zm00001eb051210	Receptor	TYR	24A	2.698
KH	Zm00001eb051210	Receptor	ILE	25A	2.836
KH	Zm00001eb051210	Receptor	HIS	27A	3.661
KH	Zm00001eb051210	Receptor	PHE	28A	2.808
KH	Zm00001eb051210	Receptor	ARG	31A	2.299
KH	Zm00001eb303170	Receptor	MET	11A	3.132
KH	Zm00001eb303170	Receptor	PHE	16A	3.843
KH	Zm00001eb303170	Receptor	LEU	18A	2.313
KH	Zm00001eb303170	Receptor	MET	20A	3.027
KH	Zm00001eb303170	Receptor	LEU	21A	2.93
KH	Zm00001eb303170	Receptor	HIS	22A	2.838
KH	Zm00001eb303170	Receptor	ALA	23A	3.634
KH	Zm00001eb303170	Receptor	LEU	24A	3.987
KH	Zm00001eb303170	Receptor	SER	25A	1.972
KH	Zm00001eb303170	Receptor	ALA	26A	3.324
KH	Zm00001eb303170	Receptor	VAL	28A	2.926
KH	Zm00001eb303170	Receptor	ALA	29A	2.868
KH	Zm00001eb303170	Receptor	ASN	30A	4.353
KH	Zm00001eb303170	Receptor	THR	32A	3.82
KH	Zm00001eb303170	Receptor	LEU	95A	4.89
KH	Zm00001eb303170	Receptor	LEU	96A	2.329
KH	Zm00001eb303170	Receptor	THR	99A	3.957
KH	Zm00001eb303170	Receptor	ILE	100A	3.266
KH	Zm00001eb303170	Receptor	GLN	103A	3.075
KH	Zm00001eb303170	Receptor	GLN	104A	4.63
KH	Zm00001eb303170	Receptor	LEU	107A	2.878
KH	Zm00001eb303170	Receptor	LEU	108A	2.892
KH	Zm00001eb303170	Receptor	LEU	110A	3.413
KH	Zm00001eb303170	Receptor	VAL	111A	3.959
KH	Zm00001eb303170	Receptor	ASN	113A	3.09
KH	Zm00001eb303170	Receptor	GLN	114A	2.122
KH	Zm00001eb303170	Receptor	MET	117A	2.678
KH	Zm00001eb303170	Receptor	ALA	118A	3.491
KH	Zm00001eb303170	Receptor	SER	121A	3.753
KH	Zm00001eb303170	Receptor	LEU	150A	4.407
KH	Zm00001eb303170	Receptor	PRO	151A	3.094
KH	Zm00001eb303170	Receptor	PHE	152A	3.415
KH	Zm00001eb303170	Receptor	SER	153A	4.421
KH	Zm00001eb303170	Receptor	GLN	154A	3.485
KH	Zm00001eb303170	Receptor	LEU	191A	4.892
KH	Zm00001eb303170	Receptor	ALA	194A	4.589
KH	Zm00001eb303170	Receptor	LEU	229A	4.263
KH	Zm00001eb303170	Receptor	THR	232A	3.393
KH	Zm00001eb303170	Receptor	ASN	233A	3.646
KH	Zm00001eb303170	Receptor	MET	11A	3.132
KH	Zm00001eb303170	Receptor	PHE	16A	3.843
KH	Zm00001eb303170	Receptor	LEU	18A	2.313
KH	Zm00001eb303170	Receptor	MET	20A	3.027
KH	Zm00001eb303170	Receptor	LEU	21A	2.93
KH	Zm00001eb303170	Receptor	HIS	22A	2.838
KH	Zm00001eb303170	Receptor	ALA	23A	3.634
KH	Zm00001eb303170	Receptor	LEU	24A	3.987
KH	Zm00001eb303170	Receptor	SER	25A	1.972
KH	Zm00001eb303170	Receptor	ALA	26A	3.324
KH	Zm00001eb303170	Receptor	VAL	28A	2.926
KH	Zm00001eb303170	Receptor	ALA	29A	2.868
KH	Zm00001eb303170	Receptor	ASN	30A	4.353
KH	Zm00001eb303170	Receptor	THR	32A	3.82
KH	Zm00001eb303170	Receptor	LEU	95A	4.89
KH	Zm00001eb303170	Receptor	LEU	96A	2.329
KH	Zm00001eb303170	Receptor	THR	99A	3.957
KH	Zm00001eb303170	Receptor	ILE	100A	3.266
KH	Zm00001eb303170	Receptor	GLN	103A	3.075
KH	Zm00001eb303170	Receptor	GLN	104A	4.63
KH	Zm00001eb303170	Receptor	LEU	107A	2.878
KH	Zm00001eb303170	Receptor	LEU	108A	2.892
KH	Zm00001eb303170	Receptor	LEU	110A	3.413
KH	Zm00001eb303170	Receptor	VAL	111A	3.959
KH	Zm00001eb303170	Receptor	ASN	113A	3.09
KH	Zm00001eb303170	Receptor	GLN	114A	2.122
KH	Zm00001eb303170	Receptor	MET	117A	2.678
KH	Zm00001eb303170	Receptor	ALA	118A	3.491
KH	Zm00001eb303170	Receptor	SER	121A	3.753
KH	Zm00001eb303170	Receptor	LEU	150A	4.407
KH	Zm00001eb303170	Receptor	PRO	151A	3.094
KH	Zm00001eb303170	Receptor	PHE	152A	3.415
KH	Zm00001eb303170	Receptor	SER	153A	4.421
KH	Zm00001eb303170	Receptor	GLN	154A	3.485
KH	Zm00001eb303170	Receptor	LEU	191A	4.892
KH	Zm00001eb303170	Receptor	ALA	194A	4.589
KH	Zm00001eb303170	Receptor	LEU	229A	4.263
KH	Zm00001eb303170	Receptor	THR	232A	3.393
KH	Zm00001eb303170	Receptor	ASN	233A	3.646
KH	Zm00001eb000130	Receptor	ASN	116A	4.831
KH	Zm00001eb000130	Receptor	LYS	118A	3.42
KH	Zm00001eb000130	Receptor	LYS	122A	2.558
KH	Zm00001eb000130	Receptor	GLN	125A	2.286
KH	Zm00001eb000130	Receptor	LEU	126A	4.3
KH	Zm00001eb000130	Receptor	ALA	128A	4.389
KH	Zm00001eb000130	Receptor	ASP	129A	2.852
KH	Zm00001eb000130	Receptor	THR	130A	4.561
KH	Zm00001eb000130	Receptor	LEU	131A	4.557
KH	Zm00001eb000130	Receptor	TYR	132A	3.53
KH	Zm00001eb000130	Receptor	LYS	133A	3.18
KH	Zm00001eb000130	Receptor	SER	134A	4.962
KH	Zm00001eb000130	Receptor	ASN	136A	2.088
KH	Zm00001eb000130	Receptor	GLN	137A	3.925
KH	Zm00001eb000130	Receptor	MET	139A	4.008
KH	Zm00001eb000130	Receptor	GLU	140A	2.809
KH	Zm00001eb000130	Receptor	SER	142A	4.46
KH	Zm00001eb000130	Receptor	LEU	143A	2.128
KH	Zm00001eb000130	Receptor	GLU	145A	2.387
KH	Zm00001eb000130	Receptor	ASN	146A	3.089
KH	Zm00001eb000130	Receptor	GLU	149A	4.502
KH	Zm00001eb000130	Receptor	GLN	150A	2.74
KH	Zm00001eb000130	Receptor	VAL	151A	4.96
KH	Zm00001eb000130	Receptor	THR	153A	2.706
KH	Zm00001eb000130	Receptor	LYS	154A	2.872
KH	Zm00001eb000130	Receptor	LEU	155A	3.868
KH	Zm00001eb000130	Receptor	ASP	157A	3.295
KH	Zm00001eb000130	Receptor	HIS	158A	2.654
KH	Zm00001eb000130	Receptor	ARG	161A	2.622
KH	Zm00001eb000130	Receptor	ARG	162A	3.211
KH	Zm00001eb224530	Receptor	ARG	73A	2.442
KH	Zm00001eb224530	Receptor	TRP	89A	4.216
KH	Zm00001eb224530	Receptor	GLU	93A	2.983
KH	Zm00001eb224530	Receptor	LEU	109A	2.496
KH	Zm00001eb224530	Receptor	HIS	113A	2.674
KH	Zm00001eb224530	Receptor	CYS	116A	3.905
KH	Zm00001eb224530	Receptor	HIS	137A	4.843
KH	Zm00001eb224530	Receptor	ARG	140A	2.293
KH	Zm00001eb224530	Receptor	MET	141A	2.925
KH	Zm00001eb224530	Receptor	LEU	143A	2.513
KH	Zm00001eb224530	Receptor	LEU	146A	2.921
KH	Zm00001eb224530	Receptor	ARG	147A	3.101
KH	Zm00001eb224530	Receptor	ARG	148A	2.709
KH	Zm00001eb224530	Receptor	ARG	149A	3.733
KH	Zm00001eb224530	Receptor	ARG	150A	1.725
KH	Zm00001eb224530	Receptor	ARG	151A	2.95
KH	Zm00001eb224530	Receptor	ARG	152A	3.26
KH	Zm00001eb262830	Receptor	TYR	213A	4.241
KH	Zm00001eb262830	Receptor	LYS	217A	2.965
KH	Zm00001eb262830	Receptor	LYS	253A	4.395
KH	Zm00001eb262830	Receptor	THR	257A	4.068
KH	Zm00001eb262830	Receptor	LYS	260A	2.227
KH	Zm00001eb262830	Receptor	ASN	261A	2.831
KH	Zm00001eb262830	Receptor	LYS	262A	2.607
KH	Zm00001eb262830	Receptor	VAL	263A	4.413
KH	Zm00001eb262830	Receptor	SER	264A	2.1
KH	Zm00001eb262830	Receptor	CYS	265A	3.74
KH	Zm00001eb262830	Receptor	GLU	266A	3.061
KH	Zm00001eb262830	Receptor	GLN	267A	1.28
KH	Zm00001eb262830	Receptor	VAL	268A	3.378
KH	Zm00001eb262830	Receptor	LYS	269A	2.942
KH	Zm00001eb262830	Receptor	PHE	270A	2.746
KH	Zm00001eb262830	Receptor	PRO	271A	3.671
KH	Zm00001eb262830	Receptor	GLN	272A	1.655
KH	Zm00001eb262830	Receptor	THR	274A	2.947
KH	Zm00001eb262830	Receptor	GLN	277A	3.416
KH	Zm00001eb262830	Receptor	SER	278A	2.568
KH	Zm00001eb262830	Receptor	TYR	279A	2.769
KH	Zm00001eb262830	Receptor	ILE	280A	2.441
KH	Zm00001eb262830	Receptor	LYS	282A	2.99
KH	Zm00001eb262830	Receptor	ALA	283A	2.836
KH	Zm00001eb262830	Receptor	TYR	284A	2.187
KH	Zm00001eb262830	Receptor	MET	286A	2.483
KH	Zm00001eb262830	Receptor	VAL	287A	2.972
KH	Zm00001eb262830	Receptor	GLU	290A	3.754
KH	Zm00001eb262830	Receptor	LYS	316A	4.985
KH	Zm00001eb262830	Receptor	SER	317A	2.753
KH	Zm00001eb262830	Receptor	SER	318A	2.037
KH	Zm00001eb262830	Receptor	LEU	319A	1.926
KH	Zm00001eb262830	Receptor	PHE	320A	1.501
KH	Zm00001eb262830	Receptor	LEU	321A	3.931
KH	Zm00001eb262830	Receptor	GLN	322A	3.226
KH	Zm00001eb262830	Receptor	ASN	323A	2.628
KH	Zm00001eb262830	Receptor	VAL	324A	4.377
KH	Zm00001eb091880	Receptor	GLU	15A	3.48
KH	Zm00001eb091880	Receptor	ARG	17A	2.652
KH	Zm00001eb091880	Receptor	THR	18A	3.192
KH	Zm00001eb091880	Receptor	MET	19A	3.954
KH	Zm00001eb091880	Receptor	LEU	20A	2.833
KH	Zm00001eb091880	Receptor	ASN	22A	2.751
KH	Zm00001eb091880	Receptor	HIS	23A	4.593
KH	Zm00001eb091880	Receptor	PRO	24A	4.499
KH	Zm00001eb091880	Receptor	LYS	27A	2.44
KH	Zm00001eb091880	Receptor	THR	30A	3.158
KH	Zm00001eb091880	Receptor	ALA	31A	4.823
KH	Zm00001eb091880	Receptor	ARG	32A	2.125
KH	Zm00001eb091880	Receptor	LEU	33A	2.551
KH	Zm00001eb091880	Receptor	GLN	34A	3.211
KH	Zm00001eb091880	Receptor	THR	35A	2.768
KH	Zm00001eb091880	Receptor	LYS	36A	3.881
KH	Zm00001eb091880	Receptor	VAL	37A	2.431
KH	Zm00001eb091880	Receptor	SER	38A	4.747
KH	Zm00001eb091880	Receptor	GLN	39A	3.565
KH	Zm00001eb091880	Receptor	ASP	41A	2.789
KH	Zm00001eb091880	Receptor	GLU	44A	4.201
KH	Zm00001eb091880	Receptor	TRP	46A	3.813
KH	Zm00001eb091880	Receptor	ASP	47A	3.891
KH	Zm00001eb091880	Receptor	PHE	48A	2.934
KH	Zm00001eb091880	Receptor	ALA	49A	4.965
KH	Zm00001eb144150	Receptor	LEU	86A	3.091
KH	Zm00001eb144150	Receptor	GLY	90A	2.736
KH	Zm00001eb144150	Receptor	THR	91A	4.527
KH	Zm00001eb144150	Receptor	PRO	94A	4.765
KH	Zm00001eb144150	Receptor	ASN	96A	2.583
KH	Zm00001eb144150	Receptor	THR	97A	3.449
KH	Zm00001eb144150	Receptor	ILE	98A	2.429
KH	Zm00001eb144150	Receptor	SER	101A	3.336
KH	Zm00001eb144150	Receptor	THR	102A	4.345
KH	Zm00001eb144150	Receptor	SER	103A	4.598
KH	Zm00001eb144150	Receptor	LYS	104A	3.804
KH	Zm00001eb144150	Receptor	GLN	105A	3.031
KH	Zm00001eb144150	Receptor	GLN	106A	2.243
KH	Zm00001eb144150	Receptor	GLN	107A	3.97
KH	Zm00001eb144150	Receptor	GLN	108A	3.307
KH	Zm00001eb144150	Receptor	ASP	109A	2.027
KH	Zm00001eb144150	Receptor	VAL	110A	3.85
KH	Zm00001eb144150	Receptor	ILE	111A	3.485
KH	Zm00001eb144150	Receptor	LEU	112A	2.801
KH	Zm00001eb144150	Receptor	SER	113A	3.358
KH	Zm00001eb144150	Receptor	THR	114A	4.836
KH	Zm00001eb144150	Receptor	TYR	115A	3.476
KH	Zm00001eb144150	Receptor	SER	116A	4.085
KH	Zm00001eb144150	Receptor	TYR	117A	2.712
KH	Zm00001eb144150	Receptor	LEU	118A	4.297
KH	Zm00001eb144150	Receptor	ARG	119A	4.189
KH	Zm00001eb144150	Receptor	SER	121A	4.333
KH	Zm00001eb144150	Receptor	ARG	128A	4.082
KH	Zm00001eb144150	Receptor	TRP	129A	3.477
KH	Zm00001eb144150	Receptor	ILE	130A	4.032
KH	Zm00001eb144150	Receptor	LEU	132A	3.067
KH	Zm00001eb393960	Ligand	VAL	6A	4.187
KH	Zm00001eb393960	Ligand	ASP	7A	2.821
KH	Zm00001eb393960	Ligand	GLY	8A	2.926
KH	Zm00001eb393960	Ligand	LEU	9A	3.721
KH	Zm00001eb393960	Ligand	SER	10A	2.65
KH	Zm00001eb393960	Ligand	ARG	11A	2.831
KH	Zm00001eb393960	Ligand	ARG	12A	3.93
KH	Zm00001eb393960	Ligand	PRO	13A	3.32
KH	Zm00001eb393960	Ligand	VAL	14A	4.3
KH	Zm00001eb393960	Ligand	VAL	16A	3.725
KH	Zm00001eb393960	Ligand	GLY	18A	3.623
KH	Zm00001eb393960	Ligand	PRO	19A	2.79
KH	Zm00001eb393960	Ligand	HIS	20A	2.728
KH	Zm00001eb393960	Ligand	CYS	21A	2.772
KH	Zm00001eb393960	Ligand	THR	22A	4.126
KH	Zm00001eb393960	Ligand	TRP	23A	1.085
KH	Zm00001eb393960	Ligand	TRP	24A	2.624
KH	Zm00001eb393960	Ligand	VAL	25A	3.823
KH	Zm00001eb393960	Ligand	ARG	26A	2.127
KH	Zm00001eb393960	Ligand	TRP	27A	3.93
KH	Zm00001eb393960	Ligand	LEU	28A	4.857
KH	Zm00001eb393960	Ligand	THR	29A	2.177
KH	Zm00001eb393960	Ligand	ILE	30A	4.545
KH	Zm00001eb393960	Ligand	PRO	32A	4.967
KH	Zm00001eb393960	Ligand	VAL	36A	3.507
KH	Zm00001eb393960	Ligand	VAL	38A	2.789
KH	Zm00001eb393960	Ligand	ILE	39A	4.826
KH	Zm00001eb393960	Ligand	ILE	40A	1.687
KH	Zm00001eb393960	Ligand	CYS	41A	3.155
KH	Zm00001eb393960	Ligand	GLY	42A	2.974
KH	Zm00001eb393960	Ligand	ARG	43A	2.401
KH	Zm00001eb393960	Ligand	GLY	44A	4.106
KH	Zm00001eb393960	Ligand	GLY	45A	4.063
KH	Zm00001eb393960	Ligand	THR	46A	3.617
KH	Zm00001eb393960	Ligand	ARG	47A	2.195
KH	Zm00001eb393960	Ligand	SER	48A	3.266
KH	Zm00001eb393960	Ligand	ARG	49A	2.917
KH	Zm00001eb034580	Ligand	SER	15A	3.078
KH	Zm00001eb034580	Ligand	GLN	17A	2.42
KH	Zm00001eb034580	Ligand	LEU	18A	4.093
KH	Zm00001eb034580	Ligand	ARG	39A	3.156
KH	Zm00001eb034580	Ligand	LEU	50A	4.903
KH	Zm00001eb034580	Ligand	ALA	51A	3.707
KH	Zm00001eb034580	Ligand	GLU	53A	1.425
KH	Zm00001eb034580	Ligand	ALA	54A	3.556
KH	Zm00001eb034580	Ligand	TRP	55A	1.875
KH	Zm00001eb034580	Ligand	GLY	56A	3.432
KH	Zm00001eb034580	Ligand	LEU	57A	1.739
KH	Zm00001eb034580	Ligand	CYS	60A	3.28
KH	Zm00001eb034580	Ligand	GLN	62A	4.229
KH	Zm00001eb034580	Ligand	LYS	63A	3.857
KH	Zm00001eb034580	Ligand	GLU	64A	2.702
KH	Zm00001eb034580	Ligand	GLU	65A	2.969
KH	Zm00001eb034580	Ligand	TRP	66A	1.874
KH	Zm00001eb034580	Ligand	VAL	71A	3.73
KH	Zm00001eb034580	Ligand	ALA	73A	3.212
KH	Zm00001eb034580	Ligand	VAL	76A	4.652
KH	Zm00001eb034580	Ligand	PRO	77A	3.294
KH	Zm00001eb034580	Ligand	ASN	79A	3.851
KH	Zm00001eb034580	Ligand	ILE	80A	4.394
KH	Zm00001eb034580	Ligand	ASP	81A	3.824
KH	Zm00001eb034580	Ligand	SER	82A	1.89
KH	Zm00001eb034580	Ligand	ALA	83A	3.911
KH	Zm00001eb034580	Ligand	VAL	85A	2.231
KH	Zm00001eb034580	Ligand	VAL	86A	3.126
KH	Zm00001eb034580	Ligand	ARG	87A	4.562
KH	Zm00001eb034580	Ligand	HIS	88A	3.92
KH	Zm00001eb034580	Ligand	TRP	90A	2.618
KH	Zm00001eb034580	Ligand	ARG	92A	3.483
KH	Zm00001eb034580	Ligand	TYR	93A	3.129
KH	Zm00001eb034580	Ligand	LEU	95A	4.076
KH	Zm00001eb034580	Ligand	SER	96A	2.05
KH	Zm00001eb034580	Ligand	LEU	97A	1.718
KH	Zm00001eb034580	Ligand	GLY	98A	3.934
KH	Zm00001eb034580	Ligand	LEU	99A	2.305
KH	Zm00001eb034580	Ligand	GLY	100A	3.665
KH	Zm00001eb034580	Ligand	LEU	101A	3.19
KH	Zm00001eb099950	Ligand	ILE	148A	3.303
KH	Zm00001eb099950	Ligand	ARG	149A	2.817
KH	Zm00001eb099950	Ligand	CYS	150A	4.077
KH	Zm00001eb099950	Ligand	GLY	151A	3.702
KH	Zm00001eb099950	Ligand	PRO	156A	3.415
KH	Zm00001eb099950	Ligand	ALA	158A	2.745
KH	Zm00001eb099950	Ligand	ALA	159A	4.068
KH	Zm00001eb099950	Ligand	ALA	160A	4.814
KH	Zm00001eb099950	Ligand	ALA	161A	2.763
KH	Zm00001eb099950	Ligand	GLY	162A	4.351
KH	Zm00001eb099950	Ligand	ARG	163A	3.295
KH	Zm00001eb099950	Ligand	GLY	170A	3.647
KH	Zm00001eb099950	Ligand	PRO	171A	2.936
KH	Zm00001eb099950	Ligand	GLY	172A	2.785
KH	Zm00001eb099950	Ligand	SER	173A	3.314
KH	Zm00001eb099950	Ligand	ALA	175A	2.515
KH	Zm00001eb099950	Ligand	ALA	176A	3.696
KH	Zm00001eb099950	Ligand	ASP	179A	3.04
KH	Zm00001eb099950	Ligand	ALA	187A	4.08
KH	Zm00001eb099950	Ligand	ARG	188A	4.531
KH	Zm00001eb099950	Ligand	LEU	190A	2.304
KH	Zm00001eb099950	Ligand	PRO	191A	1.61
KH	Zm00001eb099950	Ligand	LEU	192A	4.081
KH	Zm00001eb099950	Ligand	GLN	193A	4.093
KH	Zm00001eb099950	Ligand	ARG	194A	2.933
KH	Zm00001eb099950	Ligand	SER	195A	2.689
KH	Zm00001eb099950	Ligand	CYS	196A	0.782
KH	Zm00001eb099950	Ligand	ARG	197A	2.585
KH	Zm00001eb099950	Ligand	CYS	199A	4.577
KH	Zm00001eb099950	Ligand	LEU	200A	2.804
KH	Zm00001eb099950	Ligand	LEU	201A	2.73
KH	Zm00001eb099950	Ligand	ARG	203A	3.418
KH	Zm00001eb099950	Ligand	LEU	205A	2.521
KH	Zm00001eb124380	Ligand	VAL	25A	2.7
KH	Zm00001eb124380	Ligand	SER	26A	4.302
KH	Zm00001eb124380	Ligand	SER	27A	3.477
KH	Zm00001eb124380	Ligand	GLN	28A	2.756
KH	Zm00001eb124380	Ligand	ILE	29A	3.289
KH	Zm00001eb124380	Ligand	CYS	30A	2.934
KH	Zm00001eb124380	Ligand	LEU	31A	2.638
KH	Zm00001eb124380	Ligand	CYS	32A	3.151
KH	Zm00001eb124380	Ligand	VAL	33A	4.365
KH	Zm00001eb124380	Ligand	CYS	34A	4.16
KH	Zm00001eb124380	Ligand	ARG	35A	4.614
KH	Zm00001eb124380	Ligand	CYS	36A	4.313
KH	Zm00001eb124380	Ligand	LYS	37A	4.155
KH	Zm00001eb124380	Ligand	MET	38A	2.855
KH	Zm00001eb124380	Ligand	TYR	39A	2.887
KH	Zm00001eb124380	Ligand	GLY	80A	3.786
KH	Zm00001eb124380	Ligand	ALA	81A	3.011
KH	Zm00001eb124380	Ligand	SER	82A	4.251
KH	Zm00001eb124380	Ligand	ASP	86A	3.759
KH	Zm00001eb124380	Ligand	PRO	87A	3.429
KH	Zm00001eb124380	Ligand	THR	89A	2.916
KH	Zm00001eb124380	Ligand	CYS	90A	3.32
KH	Zm00001eb124380	Ligand	LYS	91A	2.847
KH	Zm00001eb201660	Ligand	ALA	21A	4.061
KH	Zm00001eb201660	Ligand	GLN	22A	3.153
KH	Zm00001eb201660	Ligand	ARG	25A	2.397
KH	Zm00001eb201660	Ligand	ILE	28A	4.429
KH	Zm00001eb201660	Ligand	THR	29A	2.063
KH	Zm00001eb201660	Ligand	GLU	30A	3.77
KH	Zm00001eb201660	Ligand	ILE	32A	3.671
KH	Zm00001eb201660	Ligand	ALA	33A	4.767
KH	Zm00001eb201660	Ligand	ALA	34A	2.509
KH	Zm00001eb201660	Ligand	LEU	36A	3.145
KH	Zm00001eb201660	Ligand	LEU	37A	2.777
KH	Zm00001eb201660	Ligand	VAL	38A	2.78
KH	Zm00001eb201660	Ligand	LEU	39A	4.036
KH	Zm00001eb201660	Ligand	LEU	40A	2.827
KH	Zm00001eb201660	Ligand	ILE	41A	3.762
KH	Zm00001eb201660	Ligand	LEU	42A	2.712
KH	Zm00001eb201660	Ligand	ALA	43A	2.028
KH	Zm00001eb201660	Ligand	SER	44A	3.734
KH	Zm00001eb201660	Ligand	THR	45A	2.9
KH	Zm00001eb201660	Ligand	SER	46A	2.262
KH	Zm00001eb201660	Ligand	PRO	47A	4.601
KH	Zm00001eb201660	Ligand	ARG	59A	3.261
KH	Zm00001eb201660	Ligand	HIS	61A	2.956
KH	Zm00001eb201660	Ligand	GLY	62A	3.288
KH	Zm00001eb201660	Ligand	PRO	64A	4.85
KH	Zm00001eb201660	Ligand	ARG	67A	3.053
KH	Zm00001eb201660	Ligand	LYS	86A	3.685
KH	Zm00001eb201660	Ligand	GLN	89A	3.618
KH	Zm00001eb201660	Ligand	SER	90A	3.452
KH	Zm00001eb201660	Ligand	ALA	93A	4.447
KH	Zm00001eb201660	Ligand	SER	94A	4.526
KH	Zm00001eb201660	Ligand	LYS	95A	3.34
KH	Zm00001eb201660	Ligand	GLY	96A	3.559
KH	Zm00001eb201660	Ligand	PHE	97A	4.746
KH	Zm00001eb201660	Ligand	ASN	98A	3.159
KH	Zm00001eb201660	Ligand	ALA	99A	2.977
KH	Zm00001eb201660	Ligand	ALA	100A	2.659
KH	Zm00001eb125580	Ligand	VAL	54A	4.032
KH	Zm00001eb125580	Ligand	GLY	57A	2.879
KH	Zm00001eb125580	Ligand	PRO	58A	2.774
KH	Zm00001eb125580	Ligand	PRO	61A	2.176
KH	Zm00001eb125580	Ligand	LYS	62A	4.22
KH	Zm00001eb125580	Ligand	LYS	63A	2.737
KH	Zm00001eb125580	Ligand	GLN	64A	2.572
KH	Zm00001eb125580	Ligand	CYS	65A	3.715
KH	Zm00001eb125580	Ligand	TRP	66A	2.544
KH	Zm00001eb125580	Ligand	CYS	67A	4.907
KH	Zm00001eb125580	Ligand	GLY	68A	2.834
KH	Zm00001eb125580	Ligand	GLU	69A	2.733
KH	Zm00001eb125580	Ligand	CYS	70A	3.176
KH	Zm00001eb125580	Ligand	THR	71A	2.887
KH	Zm00001eb125580	Ligand	SER	72A	3.306
KH	Zm00001eb125580	Ligand	TRP	73A	2.957
KH	Zm00001eb125580	Ligand	SER	74A	2.239
KH	Zm00001eb125580	Ligand	GLY	75A	3.639
KH	Zm00001eb125580	Ligand	VAL	76A	2.209
KH	Zm00001eb125580	Ligand	TRP	77A	2.383
KH	Zm00001eb125580	Ligand	ASP	80A	2.206
KH	Zm00001eb125580	Ligand	ASP	81A	4.916
KH	Zm00001eb125580	Ligand	LYS	85A	3.572
KH	Zm00001eb125580	Ligand	CYS	86A	3.274
KH	Zm00001eb125580	Ligand	ALA	87A	3.357
KH	Zm00001eb125580	Ligand	ALA	88A	4.8
KH	Zm00001eb125580	Ligand	THR	89A	3.822
KH	Zm00001eb125580	Ligand	ASN	92A	3.43
KH	Zm00001eb125580	Ligand	ARG	106A	4.916
KH	Zm00001eb125580	Ligand	ARG	108A	4.849
KH	Zm00001eb125580	Ligand	PHE	110A	3.142
KH	Zm00001eb125580	Ligand	ASN	114A	3.706
KH	Zm00001eb125580	Ligand	CYS	115A	4.013
KH	Zm00001eb125580	Ligand	GLY	116A	4.046
KH	Zm00001eb125580	Ligand	CYS	117A	3.459
KH	Zm00001eb125580	Ligand	LYS	118A	2.057
KH	Zm00001eb125580	Ligand	ILE	119A	2.883
KH	Zm00001eb125580	Ligand	HIS	120A	3.656
KH	Zm00001eb298360	Ligand	SER	298A	5
KH	Zm00001eb298360	Ligand	LYS	300A	2.979
KH	Zm00001eb298360	Ligand	CYS	301A	4.821
KH	Zm00001eb298360	Ligand	ARG	304A	3.487
KH	Zm00001eb298360	Ligand	ALA	305A	3.53
KH	Zm00001eb298360	Ligand	MET	308A	2.235
KH	Zm00001eb298360	Ligand	THR	309A	4.83
KH	Zm00001eb298360	Ligand	VAL	312A	4.076
KH	Zm00001eb298360	Ligand	ARG	315A	1.888
KH	Zm00001eb298360	Ligand	MET	317A	3.02
KH	Zm00001eb298360	Ligand	ARG	319A	4.743
KH	Zm00001eb298360	Ligand	MET	320A	4.659
KH	Zm00001eb298360	Ligand	GLY	323A	3.965
KH	Zm00001eb298360	Ligand	MET	326A	3.379
KH	Zm00001eb298360	Ligand	ARG	327A	2.578
KH	Zm00001eb298360	Ligand	ALA	328A	4.933
KH	Zm00001eb298360	Ligand	ARG	334A	2.485
KH	Zm00001eb298360	Ligand	MET	335A	3.467
KH	Zm00001eb298360	Ligand	ALA	337A	4.535
KH	Zm00001eb298360	Ligand	GLY	338A	2.857
KH	Zm00001eb298360	Ligand	THR	339A	4.725
KH	Zm00001eb298360	Ligand	ARG	340A	4.692
KH	Zm00001eb298360	Ligand	SER	341A	2.24
KH	Zm00001eb298360	Ligand	SER	342A	4.165
KH	Zm00001eb298360	Ligand	ILE	344A	3.523
KH	Zm00001eb298360	Ligand	THR	345A	1.518
KH	Zm00001eb298360	Ligand	ALA	346A	1.468
KH	Zm00001eb298360	Ligand	HIS	347A	3.337
KH	Zm00001eb298360	Ligand	ALA	348A	2.927
KH	Zm00001eb298360	Ligand	PRO	349A	3.822
KH	Zm00001eb298360	Ligand	SER	351A	3.488
KH	Zm00001eb298360	Ligand	SER	352A	1.963
KH	Zm00001eb298360	Ligand	ALA	353A	3.395
KH	Zm00001eb298360	Ligand	ARG	355A	2.963
KH	Zm00001eb298360	Ligand	ALA	356A	3.047
KH	Zm00001eb298360	Ligand	CYS	357A	2.825
KH	Zm00001eb298360	Ligand	VAL	360A	2.504
KH	Zm00001eb298360	Ligand	SER	363A	4.254
KH	Zm00001eb298360	Ligand	MET	364A	2.506
KH	Zm00001eb298360	Ligand	PRO	367A	2.945
KH	Zm00001eb298360	Ligand	ILE	371A	2.126
KH	Zm00001eb298360	Ligand	PRO	375A	4.171
KH	Zm00001eb298360	Ligand	THR	376A	4.627
KH	Zm00001eb298360	Ligand	LEU	377A	1.993
KH	Zm00001eb298360	Ligand	ASP	383A	3.349
KH	Zm00001eb298360	Ligand	LEU	384A	2.587
KH	Zm00001eb298360	Ligand	LEU	387A	3.241
KH	Zm00001eb298360	Ligand	SER	390A	2.973
KH	Zm00001eb298360	Ligand	SER	391A	4.227
KH	Zm00001eb298360	Ligand	SER	393A	3.254
KH	Zm00001eb298360	Ligand	ALA	394A	2.172
KH	Zm00001eb298360	Ligand	LEU	396A	3.805
KH	Zm00001eb256320	Ligand	LEU	169A	2.414
KH	Zm00001eb256320	Ligand	PRO	170A	3.174
KH	Zm00001eb256320	Ligand	SER	171A	3.47
KH	Zm00001eb256320	Ligand	GLY	172A	3.699
KH	Zm00001eb256320	Ligand	ARG	173A	3.816
KH	Zm00001eb256320	Ligand	VAL	174A	3.665
KH	Zm00001eb256320	Ligand	SER	175A	2.507
KH	Zm00001eb256320	Ligand	THR	176A	3.001
KH	Zm00001eb256320	Ligand	ARG	177A	3.028
KH	Zm00001eb256320	Ligand	MET	179A	2.597
KH	Zm00001eb256320	Ligand	THR	180A	2.987
KH	Zm00001eb256320	Ligand	LEU	181A	3.227
KH	Zm00001eb256320	Ligand	LEU	182A	4.428
KH	Zm00001eb256320	Ligand	ARG	184A	3.017
KH	Zm00001eb256320	Ligand	PRO	185A	2.586
KH	Zm00001eb256320	Ligand	LEU	186A	4.928
KH	Zm00001eb256320	Ligand	MET	188A	1.854
KH	Zm00001eb256320	Ligand	THR	189A	2.581
KH	Zm00001eb256320	Ligand	SER	191A	4.987
KH	Zm00001eb256320	Ligand	TRP	192A	3.198
KH	Zm00001eb115640	Ligand	ARG	31A	2.488
KH	Zm00001eb115640	Ligand	ARG	52A	1.995
KH	Zm00001eb115640	Ligand	ASP	53A	3.093
KH	Zm00001eb115640	Ligand	PRO	72A	3.609
KH	Zm00001eb115640	Ligand	ASP	73A	2.046
KH	Zm00001eb115640	Ligand	PRO	75A	3.472
KH	Zm00001eb115640	Ligand	ALA	76A	2.496
KH	Zm00001eb115640	Ligand	ALA	77A	4.415
KH	Zm00001eb115640	Ligand	ALA	78A	4.692
KH	Zm00001eb115640	Ligand	VAL	79A	1.452
KH	Zm00001eb115640	Ligand	ARG	80A	1.298
KH	Zm00001eb115640	Ligand	ALA	81A	3.724
KH	Zm00001eb115640	Ligand	TRP	82A	3.947
KH	Zm00001eb115640	Ligand	GLU	83A	2.805
KH	Zm00001eb115640	Ligand	VAL	90A	3.599
KH	Zm00001eb115640	Ligand	GLY	92A	3.976
KH	Zm00001eb115640	Ligand	ASP	93A	3.994
KH	Zm00001eb115640	Ligand	VAL	109A	4.788
KH	Zm00001eb115640	Ligand	CYS	111A	4.317
KH	Zm00001eb115640	Ligand	MET	113A	3.564
KH	Zm00001eb115640	Ligand	CYS	122A	4.951
KH	Zm00001eb115640	Ligand	VAL	123A	3.699
KH	Zm00001eb115640	Ligand	THR	130A	4.687
KH	Zm00001eb115640	Ligand	ARG	133A	3.845
KH	Zm00001eb115640	Ligand	MET	134A	2.833
KH	Zm00001eb115640	Ligand	GLU	137A	3.015
KH	Zm00001eb115640	Ligand	CYS	138A	1.955
KH	Zm00001eb115640	Ligand	ASN	164A	3.581
KH	Zm00001eb115640	Ligand	SER	165A	3.344
KH	Zm00001eb115640	Ligand	ASP	166A	3.159
KH	Zm00001eb115640	Ligand	MET	167A	1.013
KH	Zm00001eb115640	Ligand	LEU	168A	4.531
KH	Zm00001eb115640	Ligand	HIS	169A	2.47
KH	Zm00001eb115640	Ligand	SER	170A	2.887
KH	Zm00001eb115640	Ligand	PRO	171A	3.248
KH	Zm00001eb115640	Ligand	ALA	172A	2.954
KH	Zm00001eb115640	Ligand	GLN	173A	2.628
KH	Zm00001eb115640	Ligand	ASP	174A	2.603
KH	Zm00001eb115640	Ligand	ALA	175A	2.945
KH	Zm00001eb115640	Ligand	ARG	178A	2.831
KH	Zm00001eb115640	Ligand	VAL	179A	4.229
KH	Zm00001eb115640	Ligand	ARG	182A	3.855
KH	Zm00001eb115640	Ligand	LEU	199A	3.568
KH	Zm00001eb115640	Ligand	VAL	200A	4.391
KH	Zm00001eb115640	Ligand	PRO	201A	3.44
KH	Zm00001eb115640	Ligand	GLN	203A	2.579
KH	Zm00001eb115640	Ligand	HIS	204A	3.679
KH	Zm00001eb115640	Ligand	GLN	240A	3.59
KH	Zm00001eb115640	Ligand	ASP	243A	2.667
KH	Zm00001eb115640	Ligand	ILE	266A	4.583
KH	Zm00001eb115640	Ligand	ILE	270A	2.468
KH	Zm00001eb115640	Ligand	PHE	478A	4.211
KH	Zm00001eb115640	Ligand	LEU	481A	3.199
KH	Zm00001eb115640	Ligand	TYR	482A	2.78
KH	Zm00001eb115640	Ligand	THR	484A	2.03
KH	Zm00001eb051210	Ligand	VAL	177A	3.717
KH	Zm00001eb051210	Ligand	ARG	178A	2.133
KH	Zm00001eb051210	Ligand	SER	181A	3.534
KH	Zm00001eb051210	Ligand	ARG	182A	2.698
KH	Zm00001eb051210	Ligand	GLU	185A	2.816
KH	Zm00001eb051210	Ligand	ASP	189A	4.081
KH	Zm00001eb051210	Ligand	ARG	190A	2.299
KH	Zm00001eb051210	Ligand	SER	191A	2.325
KH	Zm00001eb051210	Ligand	SER	192A	4.636
KH	Zm00001eb051210	Ligand	HIS	193A	3.176
KH	Zm00001eb051210	Ligand	PHE	252A	3.193
KH	Zm00001eb051210	Ligand	GLN	253A	2.836
KH	Zm00001eb051210	Ligand	GLN	256A	3.032
KH	Zm00001eb051210	Ligand	LEU	260A	4.186
KH	Zm00001eb051210	Ligand	GLY	264A	3.782
KH	Zm00001eb051210	Ligand	ARG	267A	2.397
KH	Zm00001eb051210	Ligand	ASP	268A	2.224
KH	Zm00001eb051210	Ligand	LEU	271A	2.901
KH	Zm00001eb051210	Ligand	LYS	273A	3.088
KH	Zm00001eb051210	Ligand	PRO	274A	3.29
KH	Zm00001eb051210	Ligand	HIS	275A	4.326
KH	Zm00001eb051210	Ligand	PRO	276A	2.898
KH	Zm00001eb051210	Ligand	VAL	414A	4.972
KH	Zm00001eb051210	Ligand	ILE	415A	4.214
KH	Zm00001eb051210	Ligand	TYR	420A	4.266
KH	Zm00001eb051210	Ligand	HIS	474A	3.776
KH	Zm00001eb051210	Ligand	ILE	477A	4.727
KH	Zm00001eb051210	Ligand	PHE	478A	2.012
KH	Zm00001eb051210	Ligand	TYR	482A	3.037
KH	Zm00001eb303170	Ligand	PRO	27A	3.415
KH	Zm00001eb303170	Ligand	SER	28A	3.094
KH	Zm00001eb303170	Ligand	THR	29A	4.082
KH	Zm00001eb303170	Ligand	ARG	30A	3.485
KH	Zm00001eb303170	Ligand	ARG	31A	3.132
KH	Zm00001eb303170	Ligand	GLY	117A	4.209
KH	Zm00001eb303170	Ligand	TRP	118A	3.393
KH	Zm00001eb303170	Ligand	PRO	157A	4.681
KH	Zm00001eb303170	Ligand	GLY	158A	4.263
KH	Zm00001eb303170	Ligand	GLU	160A	3.646
KH	Zm00001eb303170	Ligand	LEU	271A	3.843
KH	Zm00001eb303170	Ligand	PRO	272A	4.407
KH	Zm00001eb303170	Ligand	LYS	273A	3.634
KH	Zm00001eb303170	Ligand	PRO	274A	3.027
KH	Zm00001eb303170	Ligand	PRO	276A	4.208
KH	Zm00001eb303170	Ligand	VAL	286A	2.329
KH	Zm00001eb303170	Ligand	ALA	406A	3.075
KH	Zm00001eb303170	Ligand	THR	407A	3.266
KH	Zm00001eb303170	Ligand	THR	409A	2.878
KH	Zm00001eb303170	Ligand	THR	411A	4.415
KH	Zm00001eb303170	Ligand	THR	412A	4.087
KH	Zm00001eb303170	Ligand	VAL	414A	3.598
KH	Zm00001eb303170	Ligand	ILE	415A	3.333
KH	Zm00001eb303170	Ligand	ILE	416A	4.033
KH	Zm00001eb303170	Ligand	PRO	417A	2.598
KH	Zm00001eb303170	Ligand	ASN	419A	2.941
KH	Zm00001eb303170	Ligand	TYR	420A	2.313
KH	Zm00001eb303170	Ligand	ILE	432A	3.58
KH	Zm00001eb303170	Ligand	GLU	436A	4.898
KH	Zm00001eb303170	Ligand	SER	442A	2.892
KH	Zm00001eb303170	Ligand	ILE	443A	2.122
KH	Zm00001eb303170	Ligand	THR	444A	2.58
KH	Zm00001eb303170	Ligand	VAL	445A	2.763
KH	Zm00001eb303170	Ligand	HIS	446A	3.09
KH	Zm00001eb303170	Ligand	ASP	447A	2.678
KH	Zm00001eb303170	Ligand	PRO	448A	4.659
KH	Zm00001eb303170	Ligand	ASN	454A	3.022
KH	Zm00001eb303170	Ligand	CYS	460A	4.386
KH	Zm00001eb303170	Ligand	LYS	467A	2.868
KH	Zm00001eb303170	Ligand	GLN	470A	2.524
KH	Zm00001eb303170	Ligand	SER	471A	4.263
KH	Zm00001eb303170	Ligand	HIS	474A	1.972
KH	Zm00001eb303170	Ligand	PHE	478A	2.838
KH	Zm00001eb303170	Ligand	PRO	27A	3.415
KH	Zm00001eb303170	Ligand	SER	28A	3.094
KH	Zm00001eb303170	Ligand	THR	29A	4.082
KH	Zm00001eb303170	Ligand	ARG	30A	3.485
KH	Zm00001eb303170	Ligand	ARG	31A	3.132
KH	Zm00001eb303170	Ligand	GLY	117A	4.209
KH	Zm00001eb303170	Ligand	TRP	118A	3.393
KH	Zm00001eb303170	Ligand	PRO	157A	4.681
KH	Zm00001eb303170	Ligand	GLY	158A	4.263
KH	Zm00001eb303170	Ligand	GLU	160A	3.646
KH	Zm00001eb303170	Ligand	LEU	271A	3.843
KH	Zm00001eb303170	Ligand	PRO	272A	4.407
KH	Zm00001eb303170	Ligand	LYS	273A	3.634
KH	Zm00001eb303170	Ligand	PRO	274A	3.027
KH	Zm00001eb303170	Ligand	PRO	276A	4.208
KH	Zm00001eb303170	Ligand	VAL	286A	2.329
KH	Zm00001eb303170	Ligand	ALA	406A	3.075
KH	Zm00001eb303170	Ligand	THR	407A	3.266
KH	Zm00001eb303170	Ligand	THR	409A	2.878
KH	Zm00001eb303170	Ligand	THR	411A	4.415
KH	Zm00001eb303170	Ligand	THR	412A	4.087
KH	Zm00001eb303170	Ligand	VAL	414A	3.598
KH	Zm00001eb303170	Ligand	ILE	415A	3.333
KH	Zm00001eb303170	Ligand	ILE	416A	4.033
KH	Zm00001eb303170	Ligand	PRO	417A	2.598
KH	Zm00001eb303170	Ligand	ASN	419A	2.941
KH	Zm00001eb303170	Ligand	TYR	420A	2.313
KH	Zm00001eb303170	Ligand	ILE	432A	3.58
KH	Zm00001eb303170	Ligand	GLU	436A	4.898
KH	Zm00001eb303170	Ligand	SER	442A	2.892
KH	Zm00001eb303170	Ligand	ILE	443A	2.122
KH	Zm00001eb303170	Ligand	THR	444A	2.58
KH	Zm00001eb303170	Ligand	VAL	445A	2.763
KH	Zm00001eb303170	Ligand	HIS	446A	3.09
KH	Zm00001eb303170	Ligand	ASP	447A	2.678
KH	Zm00001eb303170	Ligand	PRO	448A	4.659
KH	Zm00001eb303170	Ligand	ASN	454A	3.022
KH	Zm00001eb303170	Ligand	CYS	460A	4.386
KH	Zm00001eb303170	Ligand	LYS	467A	2.868
KH	Zm00001eb303170	Ligand	GLN	470A	2.524
KH	Zm00001eb303170	Ligand	SER	471A	4.263
KH	Zm00001eb303170	Ligand	HIS	474A	1.972
KH	Zm00001eb303170	Ligand	PHE	478A	2.838
KH	Zm00001eb000130	Ligand	ARG	30A	2.796
KH	Zm00001eb000130	Ligand	ARG	31A	3.311
KH	Zm00001eb000130	Ligand	PRO	32A	3.241
KH	Zm00001eb000130	Ligand	THR	33A	2.654
KH	Zm00001eb000130	Ligand	THR	34A	2.872
KH	Zm00001eb000130	Ligand	THR	35A	2.622
KH	Zm00001eb000130	Ligand	TRP	118A	2.706
KH	Zm00001eb000130	Ligand	GLN	119A	4.255
KH	Zm00001eb000130	Ligand	GLY	121A	4.117
KH	Zm00001eb000130	Ligand	CYS	122A	2.74
KH	Zm00001eb000130	Ligand	VAL	123A	3.903
KH	Zm00001eb000130	Ligand	GLY	125A	3.19
KH	Zm00001eb000130	Ligand	LYS	126A	2.387
KH	Zm00001eb000130	Ligand	THR	130A	3.089
KH	Zm00001eb000130	Ligand	ARG	133A	2.128
KH	Zm00001eb000130	Ligand	SER	202A	2.286
KH	Zm00001eb000130	Ligand	GLN	203A	2.852
KH	Zm00001eb000130	Ligand	HIS	204A	4.007
KH	Zm00001eb000130	Ligand	ILE	205A	3.407
KH	Zm00001eb000130	Ligand	GLY	206A	2.821
KH	Zm00001eb000130	Ligand	CYS	207A	4.216
KH	Zm00001eb000130	Ligand	LEU	209A	4.769
KH	Zm00001eb000130	Ligand	GLY	210A	4.11
KH	Zm00001eb000130	Ligand	LYS	211A	3.768
KH	Zm00001eb000130	Ligand	GLY	212A	2.558
KH	Zm00001eb000130	Ligand	GLY	213A	3.42
KH	Zm00001eb000130	Ligand	ILE	229A	4.831
KH	Zm00001eb000130	Ligand	ASP	268A	3.691
KH	Zm00001eb000130	Ligand	VAL	269A	3.18
KH	Zm00001eb000130	Ligand	ILE	270A	2.088
KH	Zm00001eb000130	Ligand	LEU	271A	2.809
KH	Zm00001eb000130	Ligand	PRO	272A	3.401
KH	Zm00001eb000130	Ligand	LYS	273A	4.845
KH	Zm00001eb000130	Ligand	PRO	274A	4.431
KH	Zm00001eb000130	Ligand	HIS	275A	4.913
KH	Zm00001eb000130	Ligand	PRO	281A	4.355
KH	Zm00001eb000130	Ligand	PRO	284A	4.557
KH	Zm00001eb224530	Ligand	ARG	80A	2.983
KH	Zm00001eb224530	Ligand	GLY	92A	4.216
KH	Zm00001eb224530	Ligand	ARG	182A	2.496
KH	Zm00001eb224530	Ligand	GLU	185A	2.674
KH	Zm00001eb224530	Ligand	ALA	186A	3.976
KH	Zm00001eb224530	Ligand	SER	187A	2.442
KH	Zm00001eb224530	Ligand	ILE	188A	3.299
KH	Zm00001eb224530	Ligand	ARG	190A	3.074
KH	Zm00001eb224530	Ligand	LEU	260A	3.255
KH	Zm00001eb224530	Ligand	THR	263A	3.101
KH	Zm00001eb224530	Ligand	GLY	264A	3.653
KH	Zm00001eb224530	Ligand	ARG	265A	4.239
KH	Zm00001eb224530	Ligand	ARG	267A	3.155
KH	Zm00001eb224530	Ligand	ASP	268A	2.921
KH	Zm00001eb224530	Ligand	LYS	273A	2.95
KH	Zm00001eb224530	Ligand	PRO	274A	4.699
KH	Zm00001eb224530	Ligand	PRO	276A	3.502
KH	Zm00001eb224530	Ligand	GLU	413A	3.26
KH	Zm00001eb224530	Ligand	VAL	414A	3.264
KH	Zm00001eb224530	Ligand	ILE	415A	3.732
KH	Zm00001eb224530	Ligand	ILE	416A	3.051
KH	Zm00001eb224530	Ligand	SER	471A	3.778
KH	Zm00001eb224530	Ligand	LEU	472A	4.49
KH	Zm00001eb224530	Ligand	ILE	473A	3.117
KH	Zm00001eb224530	Ligand	HIS	474A	2.905
KH	Zm00001eb224530	Ligand	ALA	475A	2.925
KH	Zm00001eb224530	Ligand	ILE	477A	1.725
KH	Zm00001eb224530	Ligand	PHE	478A	2.513
KH	Zm00001eb224530	Ligand	CYS	479A	2.293
KH	Zm00001eb224530	Ligand	GLN	483A	3.875
KH	Zm00001eb262830	Ligand	ALA	175A	3.029
KH	Zm00001eb262830	Ligand	VAL	176A	4.954
KH	Zm00001eb262830	Ligand	VAL	177A	3.628
KH	Zm00001eb262830	Ligand	ARG	178A	2.483
KH	Zm00001eb262830	Ligand	SER	181A	2.972
KH	Zm00001eb262830	Ligand	ARG	182A	3.882
KH	Zm00001eb262830	Ligand	GLU	185A	3.754
KH	Zm00001eb262830	Ligand	PHE	252A	3.214
KH	Zm00001eb262830	Ligand	GLN	256A	2.187
KH	Zm00001eb262830	Ligand	ASP	257A	3.119
KH	Zm00001eb262830	Ligand	LEU	260A	2.333
KH	Zm00001eb262830	Ligand	THR	263A	4.894
KH	Zm00001eb262830	Ligand	ARG	267A	2.947
KH	Zm00001eb262830	Ligand	LYS	273A	3.671
KH	Zm00001eb262830	Ligand	PRO	276A	2.607
KH	Zm00001eb262830	Ligand	SER	277A	2.989
KH	Zm00001eb262830	Ligand	GLY	278A	3.916
KH	Zm00001eb262830	Ligand	GLY	279A	3.73
KH	Zm00001eb262830	Ligand	MET	280A	2.965
KH	Zm00001eb262830	Ligand	PRO	281A	3.938
KH	Zm00001eb262830	Ligand	THR	411A	4.099
KH	Zm00001eb262830	Ligand	THR	412A	1.28
KH	Zm00001eb262830	Ligand	GLU	413A	2.1
KH	Zm00001eb262830	Ligand	VAL	414A	3.434
KH	Zm00001eb262830	Ligand	ILE	415A	3.017
KH	Zm00001eb262830	Ligand	ILE	416A	3.164
KH	Zm00001eb262830	Ligand	PRO	417A	1.655
KH	Zm00001eb262830	Ligand	TYR	420A	4.327
KH	Zm00001eb262830	Ligand	PHE	423A	2.789
KH	Zm00001eb262830	Ligand	SER	430A	4.911
KH	Zm00001eb262830	Ligand	GLU	431A	2.899
KH	Zm00001eb262830	Ligand	GLU	434A	3.226
KH	Zm00001eb262830	Ligand	MET	438A	2.753
KH	Zm00001eb262830	Ligand	LYS	449A	4.395
KH	Zm00001eb262830	Ligand	LYS	456A	2.831
KH	Zm00001eb262830	Ligand	LYS	467A	3.094
KH	Zm00001eb262830	Ligand	GLN	470A	1.579
KH	Zm00001eb262830	Ligand	SER	471A	2.942
KH	Zm00001eb262830	Ligand	LEU	472A	3.11
KH	Zm00001eb262830	Ligand	HIS	474A	2.746
KH	Zm00001eb262830	Ligand	PHE	476A	1.926
KH	Zm00001eb262830	Ligand	ILE	477A	3.924
KH	Zm00001eb262830	Ligand	PHE	478A	4.505
KH	Zm00001eb262830	Ligand	CYS	479A	2.037
KH	Zm00001eb262830	Ligand	GLY	480A	4.677
KH	Zm00001eb262830	Ligand	TYR	482A	2.568
KH	Zm00001eb262830	Ligand	GLN	483A	1.501
KH	Zm00001eb091880	Ligand	ARG	31A	2.934
KH	Zm00001eb091880	Ligand	PRO	32A	3.463
KH	Zm00001eb091880	Ligand	THR	34A	4.715
KH	Zm00001eb091880	Ligand	PRO	75A	3.905
KH	Zm00001eb091880	Ligand	VAL	123A	4.965
KH	Zm00001eb091880	Ligand	ARG	133A	3.813
KH	Zm00001eb091880	Ligand	GLU	137A	4.744
KH	Zm00001eb091880	Ligand	LEU	260A	2.488
KH	Zm00001eb091880	Ligand	HIS	261A	4.329
KH	Zm00001eb091880	Ligand	THR	263A	2.923
KH	Zm00001eb091880	Ligand	GLY	264A	2.125
KH	Zm00001eb091880	Ligand	ARG	265A	4.528
KH	Zm00001eb091880	Ligand	ARG	267A	2.768
KH	Zm00001eb091880	Ligand	LEU	271A	3.565
KH	Zm00001eb091880	Ligand	LYS	273A	3.833
KH	Zm00001eb091880	Ligand	ASN	419A	4.589
KH	Zm00001eb091880	Ligand	TYR	420A	2.431
KH	Zm00001eb091880	Ligand	GLU	436A	4.151
KH	Zm00001eb091880	Ligand	LYS	437A	2.652
KH	Zm00001eb091880	Ligand	MET	438A	3.251
KH	Zm00001eb091880	Ligand	GLY	440A	4.688
KH	Zm00001eb091880	Ligand	GLU	464A	2.751
KH	Zm00001eb091880	Ligand	GLU	465A	4.791
KH	Zm00001eb091880	Ligand	LYS	467A	2.44
KH	Zm00001eb091880	Ligand	LYS	468A	3.151
KH	Zm00001eb091880	Ligand	GLN	470A	3.09
KH	Zm00001eb091880	Ligand	SER	471A	2.508
KH	Zm00001eb091880	Ligand	LEU	472A	2.833
KH	Zm00001eb091880	Ligand	HIS	474A	3.158
KH	Zm00001eb091880	Ligand	ILE	477A	4.493
KH	Zm00001eb091880	Ligand	PHE	478A	2.551
KH	Zm00001eb091880	Ligand	LEU	481A	4.322
KH	Zm00001eb144150	Ligand	PRO	32A	3.477
KH	Zm00001eb144150	Ligand	TRP	118A	3.067
KH	Zm00001eb144150	Ligand	CYS	122A	4.893
KH	Zm00001eb144150	Ligand	GLU	218A	2.583
KH	Zm00001eb144150	Ligand	LYS	221A	3.091
KH	Zm00001eb144150	Ligand	ILE	222A	2.701
KH	Zm00001eb144150	Ligand	THR	223A	4.091
KH	Zm00001eb144150	Ligand	ASP	257A	3.517
KH	Zm00001eb144150	Ligand	LEU	260A	4.345
KH	Zm00001eb144150	Ligand	HIS	261A	2.429
KH	Zm00001eb144150	Ligand	GLY	264A	4.261
KH	Zm00001eb144150	Ligand	ARG	265A	3.746
KH	Zm00001eb144150	Ligand	ARG	267A	2.801
KH	Zm00001eb144150	Ligand	ASP	268A	4.39
KH	Zm00001eb144150	Ligand	LEU	271A	3.923
KH	Zm00001eb144150	Ligand	PRO	272A	4.454
KH	Zm00001eb144150	Ligand	LYS	273A	2.027
KH	Zm00001eb144150	Ligand	PRO	274A	3.691
KH	Zm00001eb144150	Ligand	HIS	275A	4.746
KH	Zm00001eb144150	Ligand	PRO	276A	2.262
KH	Zm00001eb144150	Ligand	THR	412A	4.87
KH	Zm00001eb144150	Ligand	VAL	414A	4.062
KH	Zm00001eb144150	Ligand	ILE	415A	4.081
KH	Zm00001eb144150	Ligand	PRO	417A	4.297
KH	Zm00001eb144150	Ligand	ASN	419A	4.333
KH	Zm00001eb144150	Ligand	TYR	420A	2.712
KH	Zm00001eb144150	Ligand	ALA	453A	4.841
KH	Zm00001eb144150	Ligand	PRO	463A	3.952
KH	Zm00001eb144150	Ligand	LYS	467A	3.342
KH	Zm00001eb144150	Ligand	GLN	470A	2.243
KH	Zm00001eb144150	Ligand	SER	471A	3.964
KH	Zm00001eb144150	Ligand	HIS	474A	3.485
KH	Zm00001eb144150	Ligand	PHE	478A	3.358
KH	Zm00001eb144150	Ligand	LEU	481A	3.495

## Sheet: SI_7
SI-7 The interacting residues from the receptor and ligand interfaces from the differentially expressing lncRNAs and EF receptor protein assessed from the best models from H-dock
ligand	lncRNA	Interface	Residues	Number	RMSD
EF	Zm00001eb124380	Receptor	HIS	51A	3.985
EF	Zm00001eb124380	Receptor	GLY	52A	3.156
EF	Zm00001eb124380	Receptor	ALA	53A	3.728
EF	Zm00001eb124380	Receptor	TRP	54A	2.008
EF	Zm00001eb124380	Receptor	TRP	55A	2.977
EF	Zm00001eb124380	Receptor	THR	56A	3.8
EF	Zm00001eb124380	Receptor	TYR	62A	2.807
EF	Zm00001eb124380	Receptor	ILE	66A	3.687
EF	Zm00001eb124380	Receptor	PHE	72A	2.586
EF	Zm00001eb124380	Receptor	PHE	74A	2.15
EF	Zm00001eb124380	Receptor	GLN	122A	4.197
EF	Zm00001eb124380	Receptor	ASN	125A	2.891
EF	Zm00001eb124380	Receptor	GLY	126A	3.807
EF	Zm00001eb124380	Receptor	LEU	128A	4.048
EF	Zm00001eb124380	Receptor	GLY	131A	2.95
EF	Zm00001eb124380	Receptor	ARG	132A	3.095
EF	Zm00001eb124380	Receptor	GLN	133A	3.525
EF	Zm00001eb124380	Receptor	ILE	134A	2.96
EF	Zm00001eb124380	Receptor	LYS	135A	2.661
EF	Zm00001eb124380	Receptor	CYS	136A	4.619
EF	Zm00001eb124380	Receptor	SER	137A	3.764
EF	Zm00001eb124380	Receptor	TRP	138A	3.018
EF	Zm00001eb124380	Receptor	GLY	139A	4.8
EF	Zm00001eb124380	Receptor	SER	140A	2.566
EF	Zm00001eb124380	Receptor	LYS	141A	4.664
EF	Zm00001eb393960	Receptor	TRP	55A	2.741
EF	Zm00001eb393960	Receptor	THR	56A	3.736
EF	Zm00001eb393960	Receptor	PRO	57A	2.594
EF	Zm00001eb393960	Receptor	SER	58A	3.301
EF	Zm00001eb393960	Receptor	LEU	59A	4.973
EF	Zm00001eb393960	Receptor	SER	61A	3.196
EF	Zm00001eb393960	Receptor	TYR	62A	2.366
EF	Zm00001eb393960	Receptor	SER	65A	3.219
EF	Zm00001eb393960	Receptor	ILE	66A	3.063
EF	Zm00001eb393960	Receptor	LEU	68A	3.446
EF	Zm00001eb393960	Receptor	PHE	72A	3.848
EF	Zm00001eb393960	Receptor	ARG	99A	2.933
EF	Zm00001eb393960	Receptor	THR	101A	2.223
EF	Zm00001eb393960	Receptor	ASP	103A	4.996
EF	Zm00001eb393960	Receptor	LYS	104A	3.292
EF	Zm00001eb393960	Receptor	PHE	106A	3.015
EF	Zm00001eb393960	Receptor	PHE	108A	3.115
EF	Zm00001eb393960	Receptor	HIS	114A	3.304
EF	Zm00001eb393960	Receptor	GLU	115A	2.922
EF	Zm00001eb393960	Receptor	ALA	118A	2.156
EF	Zm00001eb393960	Receptor	LEU	119A	4.066
EF	Zm00001eb393960	Receptor	ILE	121A	3.974
EF	Zm00001eb393960	Receptor	GLN	122A	3.019
EF	Zm00001eb393960	Receptor	ASN	125A	3.584
EF	Zm00001eb393960	Receptor	LYS	135A	4.915
EF	Zm00001eb393960	Receptor	CYS	136A	2.652
EF	Zm00001eb393960	Receptor	SER	137A	2.285
EF	Zm00001eb393960	Receptor	TRP	138A	2.705
EF	Zm00001eb393960	Receptor	GLY	139A	4.593
EF	Zm00001eb393960	Receptor	SER	140A	2.176
EF	Zm00001eb393960	Receptor	LYS	141A	3.743
EF	Zm00001eb393960	Receptor	PRO	142A	3.404
EF	Zm00001eb393960	Receptor	THR	143A	3.714
EF	Zm00001eb393960	Receptor	PRO	144A	4.649
EF	Zm00001eb393960	Receptor	GLN	145A	2.799
EF	Zm00001eb393960	Receptor	GLY	146A	3.605
EF	Zm00001eb393960	Receptor	THR	147A	4.467
EF	Zm00001eb393960	Receptor	ALA	148A	3.425
EF	Zm00001eb393960	Receptor	SER	149A	2.5
EF	Zm00001eb115640	Receptor	PRO	43A	2.647
EF	Zm00001eb115640	Receptor	PHE	63A	2.864
EF	Zm00001eb115640	Receptor	GLN	64A	2.352
EF	Zm00001eb115640	Receptor	ALA	65A	3.431
EF	Zm00001eb115640	Receptor	PRO	66A	4.27
EF	Zm00001eb115640	Receptor	GLY	67A	3.305
EF	Zm00001eb115640	Receptor	LYS	68A	4.28
EF	Zm00001eb115640	Receptor	SER	69A	3.316
EF	Zm00001eb115640	Receptor	THR	70A	3.297
EF	Zm00001eb115640	Receptor	THR	71A	4.601
EF	Zm00001eb115640	Receptor	GLU	72A	3.208
EF	Zm00001eb115640	Receptor	SER	73A	3.764
EF	Zm00001eb115640	Receptor	VAL	75A	4.075
EF	Zm00001eb115640	Receptor	VAL	77A	4.597
EF	Zm00001eb115640	Receptor	VAL	80A	4.769
EF	Zm00001eb115640	Receptor	THR	81A	2.901
EF	Zm00001eb115640	Receptor	PRO	92A	3.594
EF	Zm00001eb115640	Receptor	HIS	93A	0.941
EF	Zm00001eb115640	Receptor	SER	95A	3.924
EF	Zm00001eb115640	Receptor	GLU	96A	2.281
EF	Zm00001eb115640	Receptor	ALA	97A	4.627
EF	Zm00001eb115640	Receptor	PHE	98A	4.282
EF	Zm00001eb115640	Receptor	GLU	104A	4.95
EF	Zm00001eb115640	Receptor	ALA	107A	2.862
EF	Zm00001eb115640	Receptor	ARG	108A	2.741
EF	Zm00001eb115640	Receptor	ASN	109A	2.531
EF	Zm00001eb115640	Receptor	GLY	110A	2.683
EF	Zm00001eb115640	Receptor	GLY	111A	4.818
EF	Zm00001eb115640	Receptor	ILE	112A	2.93
EF	Zm00001eb115640	Receptor	ARG	114A	2.57
EF	Zm00001eb115640	Receptor	SER	116A	4.844
EF	Zm00001eb051210	Receptor	LEU	5A	4.338
EF	Zm00001eb051210	Receptor	HIS	8A	2.649
EF	Zm00001eb051210	Receptor	ILE	9A	4.806
EF	Zm00001eb051210	Receptor	ILE	10A	3.306
EF	Zm00001eb051210	Receptor	ILE	11A	3.28
EF	Zm00001eb051210	Receptor	MET	12A	2.694
EF	Zm00001eb051210	Receptor	ALA	13A	3.563
EF	Zm00001eb051210	Receptor	SER	14A	2.624
EF	Zm00001eb051210	Receptor	CYS	15A	3.697
EF	Zm00001eb051210	Receptor	ALA	17A	3.377
EF	Zm00001eb051210	Receptor	VAL	18A	2.893
EF	Zm00001eb051210	Receptor	ILE	19A	4.403
EF	Zm00001eb051210	Receptor	ALA	21A	3.7
EF	Zm00001eb051210	Receptor	THR	22A	3.703
EF	Zm00001eb051210	Receptor	TYR	24A	3.165
EF	Zm00001eb051210	Receptor	ILE	25A	2.711
EF	Zm00001eb051210	Receptor	LEU	26A	2.721
EF	Zm00001eb051210	Receptor	PHE	28A	3.25
EF	Zm00001eb051210	Receptor	LEU	29A	2.291
EF	Zm00001eb051210	Receptor	ALA	30A	1.724
EF	Zm00001eb051210	Receptor	GLY	33A	4.879
EF	Zm00001eb051210	Receptor	ASP	34A	2.75
EF	Zm00001eb099950	Receptor	ILE	148A	2.515
EF	Zm00001eb099950	Receptor	ARG	149A	1.305
EF	Zm00001eb099950	Receptor	CYS	150A	3.296
EF	Zm00001eb099950	Receptor	GLY	151A	3.523
EF	Zm00001eb099950	Receptor	PRO	152A	4.979
EF	Zm00001eb099950	Receptor	ALA	153A	4.219
EF	Zm00001eb099950	Receptor	ALA	184A	4.903
EF	Zm00001eb099950	Receptor	ALA	185A	2.77
EF	Zm00001eb099950	Receptor	ALA	186A	4.906
EF	Zm00001eb099950	Receptor	ARG	188A	2.752
EF	Zm00001eb099950	Receptor	SER	189A	3.119
EF	Zm00001eb099950	Receptor	PRO	191A	4.117
EF	Zm00001eb099950	Receptor	LEU	192A	3.139
EF	Zm00001eb099950	Receptor	GLN	193A	3.698
EF	Zm00001eb099950	Receptor	SER	195A	2.559
EF	Zm00001eb099950	Receptor	CYS	196A	2.095
EF	Zm00001eb099950	Receptor	ARG	197A	2.005
EF	Zm00001eb099950	Receptor	CYS	199A	3.711
EF	Zm00001eb099950	Receptor	LEU	200A	2.339
EF	Zm00001eb099950	Receptor	LEU	201A	3.355
EF	Zm00001eb099950	Receptor	LYS	204A	2.935
EF	Zm00001eb125580	Receptor	TRP	73A	2.792
EF	Zm00001eb125580	Receptor	SER	74A	1.741
EF	Zm00001eb125580	Receptor	VAL	76A	4
EF	Zm00001eb125580	Receptor	THR	78A	4.072
EF	Zm00001eb125580	Receptor	ASP	80A	4.822
EF	Zm00001eb125580	Receptor	LEU	82A	3.265
EF	Zm00001eb125580	Receptor	LYS	91A	4.003
EF	Zm00001eb125580	Receptor	ASN	92A	3.903
EF	Zm00001eb125580	Receptor	CYS	93A	4.441
EF	Zm00001eb125580	Receptor	VAL	94A	4.598
EF	Zm00001eb125580	Receptor	PRO	95A	3.128
EF	Zm00001eb125580	Receptor	VAL	96A	3.095
EF	Zm00001eb125580	Receptor	SER	97A	2.526
EF	Zm00001eb125580	Receptor	THR	98A	3.749
EF	Zm00001eb125580	Receptor	GLY	99A	3.241
EF	Zm00001eb125580	Receptor	LYS	100A	4.444
EF	Zm00001eb125580	Receptor	ARG	108A	2.686
EF	Zm00001eb125580	Receptor	PHE	110A	2.438
EF	Zm00001eb303170	Receptor	GLN	127A	2.116
EF	Zm00001eb303170	Receptor	GLN	128A	2.464
EF	Zm00001eb303170	Receptor	LEU	130A	4.17
EF	Zm00001eb303170	Receptor	PRO	131A	3.265
EF	Zm00001eb303170	Receptor	TYR	159A	2.328
EF	Zm00001eb303170	Receptor	ARG	163A	3.403
EF	Zm00001eb303170	Receptor	GLN	164A	4.49
EF	Zm00001eb303170	Receptor	LEU	166A	4.727
EF	Zm00001eb303170	Receptor	PRO	167A	3.915
EF	Zm00001eb303170	Receptor	PHE	199A	4.091
EF	Zm00001eb303170	Receptor	LEU	200A	4.07
EF	Zm00001eb303170	Receptor	GLN	202A	3.541
EF	Zm00001eb303170	Receptor	GLN	203A	2.188
EF	Zm00001eb303170	Receptor	LEU	204A	3.379
EF	Zm00001eb303170	Receptor	LEU	205A	2.849
EF	Zm00001eb303170	Receptor	PRO	206A	2.827
EF	Zm00001eb303170	Receptor	PHE	207A	1.688
EF	Zm00001eb303170	Receptor	TYR	208A	3.776
EF	Zm00001eb303170	Receptor	LEU	210A	3.843
EF	Zm00001eb303170	Receptor	PHE	211A	4.592
EF	Zm00001eb303170	Receptor	LEU	220A	2.033
EF	Zm00001eb303170	Receptor	LEU	223A	1.85
EF	Zm00001eb303170	Receptor	PHE	226A	2.524
EF	Zm00001eb303170	Receptor	VAL	227A	3.078
EF	Zm00001eb303170	Receptor	GLN	240A	4.118
EF	Zm00001eb303170	Receptor	ILE	243A	1.802
EF	Zm00001eb303170	Receptor	ARG	244A	3.144
EF	Zm00001eb303170	Receptor	ALA	246A	3.317
EF	Zm00001eb303170	Receptor	LEU	247A	3.241
EF	Zm00001eb303170	Receptor	PHE	248A	3.198
EF	Zm00001eb034580	Receptor	TYR	4A	4.937
EF	Zm00001eb034580	Receptor	TRP	10A	3.252
EF	Zm00001eb034580	Receptor	TYR	12A	2.959
EF	Zm00001eb034580	Receptor	THR	13A	4.356
EF	Zm00001eb034580	Receptor	PRO	14A	4.507
EF	Zm00001eb034580	Receptor	SER	15A	3.464
EF	Zm00001eb034580	Receptor	LEU	18A	3.032
EF	Zm00001eb034580	Receptor	LEU	19A	3.079
EF	Zm00001eb034580	Receptor	GLY	21A	4.025
EF	Zm00001eb034580	Receptor	LEU	22A	3.125
EF	Zm00001eb034580	Receptor	THR	24A	4.945
EF	Zm00001eb034580	Receptor	ALA	25A	1.467
EF	Zm00001eb034580	Receptor	LEU	26A	3.218
EF	Zm00001eb034580	Receptor	LEU	28A	3.997
EF	Zm00001eb034580	Receptor	ILE	29A	3.441
EF	Zm00001eb034580	Receptor	LEU	34A	3.841
EF	Zm00001eb034580	Receptor	HIS	41A	3.491
EF	Zm00001eb034580	Receptor	ASN	42A	3.341
EF	Zm00001eb034580	Receptor	THR	46A	3.072
EF	Zm00001eb034580	Receptor	ARG	49A	3.126
EF	Zm00001eb034580	Receptor	LEU	50A	4.881
EF	Zm00001eb034580	Receptor	LYS	63A	4.632
EF	Zm00001eb034580	Receptor	GLU	65A	3.022
EF	Zm00001eb034580	Receptor	TRP	66A	2.687
EF	Zm00001eb034580	Receptor	PHE	67A	1.062
EF	Zm00001eb034580	Receptor	SER	68A	3.127
EF	Zm00001eb034580	Receptor	ASP	69A	2.487
EF	Zm00001eb034580	Receptor	THR	70A	1.555
EF	Zm00001eb034580	Receptor	VAL	71A	3.392
EF	Zm00001eb034580	Receptor	TRP	90A	3.936
EF	Zm00001eb034580	Receptor	SER	96A	4.009
EF	Zm00001eb034580	Receptor	GLY	98A	4.507
EF	Zm00001eb034580	Receptor	LEU	99A	2.512
EF	Zm00001eb034580	Receptor	GLY	100A	4.421
EF	Zm00001eb034580	Receptor	LEU	101A	3.487
EF	Zm00001eb144150	Receptor	ASN	96A	3.163
EF	Zm00001eb144150	Receptor	THR	97A	4.386
EF	Zm00001eb144150	Receptor	ILE	98A	2.655
EF	Zm00001eb144150	Receptor	SER	101A	2.573
EF	Zm00001eb144150	Receptor	THR	102A	4.062
EF	Zm00001eb144150	Receptor	VAL	110A	3.069
EF	Zm00001eb144150	Receptor	ILE	111A	4.58
EF	Zm00001eb144150	Receptor	LEU	112A	2.935
EF	Zm00001eb144150	Receptor	SER	113A	4.79
EF	Zm00001eb144150	Receptor	TYR	115A	3.175
EF	Zm00001eb144150	Receptor	SER	116A	2.832
EF	Zm00001eb144150	Receptor	ARG	119A	2.877
EF	Zm00001eb144150	Receptor	ALA	120A	2.936
EF	Zm00001eb144150	Receptor	SER	121A	4.088
EF	Zm00001eb144150	Receptor	SER	122A	4.821
EF	Zm00001eb144150	Receptor	THR	123A	2.846
EF	Zm00001eb144150	Receptor	SER	124A	2.894
EF	Zm00001eb144150	Receptor	TRP	129A	3.104
EF	Zm00001eb201660	Receptor	ASP	57A	4.851
EF	Zm00001eb201660	Receptor	ARG	59A	3.695
EF	Zm00001eb201660	Receptor	GLN	60A	3.82
EF	Zm00001eb201660	Receptor	HIS	61A	2.338
EF	Zm00001eb201660	Receptor	GLY	62A	2.788
EF	Zm00001eb201660	Receptor	SER	63A	2.105
EF	Zm00001eb201660	Receptor	PRO	64A	3.134
EF	Zm00001eb201660	Receptor	ARG	67A	2.219
EF	Zm00001eb201660	Receptor	GLN	68A	4.025
EF	Zm00001eb201660	Receptor	LEU	70A	3.86
EF	Zm00001eb201660	Receptor	ALA	71A	2.902
EF	Zm00001eb201660	Receptor	ALA	72A	2.996
EF	Zm00001eb201660	Receptor	ALA	73A	4.917
EF	Zm00001eb201660	Receptor	THR	74A	2.96
EF	Zm00001eb201660	Receptor	CYS	75A	1.67
EF	Zm00001eb201660	Receptor	PHE	76A	2.62
EF	Zm00001eb201660	Receptor	GLU	77A	2.386
EF	Zm00001eb201660	Receptor	THR	78A	3.72
EF	Zm00001eb201660	Receptor	THR	79A	3.476
EF	Zm00001eb201660	Receptor	PHE	91A	3.235
EF	Zm00001eb201660	Receptor	PHE	97A	2.967
EF	Zm00001eb201660	Receptor	ARG	107A	3.4
EF	Zm00001eb201660	Receptor	PRO	108A	2.93
EF	Zm00001eb201660	Receptor	GLY	109A	2.697
EF	Zm00001eb201660	Receptor	SER	110A	2.779
EF	Zm00001eb201660	Receptor	GLN	117A	4.506
EF	Zm00001eb201660	Receptor	CYS	118A	3.719
EF	Zm00001eb201660	Receptor	PRO	122A	3.394
EF	Zm00001eb091880	Receptor	LEU	20A	3.534
EF	Zm00001eb091880	Receptor	LEU	21A	4.268
EF	Zm00001eb091880	Receptor	ASN	22A	4.846
EF	Zm00001eb091880	Receptor	THR	26A	3.695
EF	Zm00001eb091880	Receptor	LYS	27A	3.767
EF	Zm00001eb091880	Receptor	THR	30A	3.29
EF	Zm00001eb091880	Receptor	ARG	32A	3.574
EF	Zm00001eb091880	Receptor	LEU	33A	2.714
EF	Zm00001eb091880	Receptor	LYS	36A	2.993
EF	Zm00001eb091880	Receptor	GLN	39A	2.659
EF	Zm00001eb091880	Receptor	PHE	40A	2.602
EF	Zm00001eb091880	Receptor	ASP	42A	3.017
EF	Zm00001eb091880	Receptor	PHE	43A	3.907
EF	Zm00001eb091880	Receptor	GLU	44A	3.555
EF	Zm00001eb091880	Receptor	LYS	45A	2.973
EF	Zm00001eb091880	Receptor	TRP	46A	2.112
EF	Zm00001eb091880	Receptor	ASP	47A	3.376
EF	Zm00001eb000130	Receptor	ASN	116A	2.955
EF	Zm00001eb000130	Receptor	LYS	118A	2.147
EF	Zm00001eb000130	Receptor	CYS	120A	3.782
EF	Zm00001eb000130	Receptor	SER	121A	2.865
EF	Zm00001eb000130	Receptor	LYS	122A	2.627
EF	Zm00001eb000130	Receptor	GLU	123A	4.045
EF	Zm00001eb000130	Receptor	LYS	124A	2.518
EF	Zm00001eb000130	Receptor	GLN	125A	1.367
EF	Zm00001eb000130	Receptor	LEU	126A	1.284
EF	Zm00001eb000130	Receptor	ASN	127A	3.178
EF	Zm00001eb000130	Receptor	ALA	128A	2.854
EF	Zm00001eb000130	Receptor	ASP	129A	1.824
EF	Zm00001eb000130	Receptor	LEU	131A	2.507
EF	Zm00001eb000130	Receptor	TYR	132A	2.094
EF	Zm00001eb000130	Receptor	LYS	135A	3.73
EF	Zm00001eb000130	Receptor	MET	139A	3.525
EF	Zm00001eb000130	Receptor	GLU	140A	3.983
EF	Zm00001eb000130	Receptor	LEU	143A	2.878
EF	Zm00001eb000130	Receptor	LYS	144A	3.059
EF	Zm00001eb000130	Receptor	VAL	147A	3.56
EF	Zm00001eb000130	Receptor	GLN	150A	2.47
EF	Zm00001eb000130	Receptor	VAL	151A	3.1
EF	Zm00001eb000130	Receptor	LYS	154A	2.915
EF	Zm00001eb256320	Receptor	CYS	178A	4.183
EF	Zm00001eb256320	Receptor	MET	179A	2.243
EF	Zm00001eb256320	Receptor	THR	180A	4.161
EF	Zm00001eb256320	Receptor	LEU	181A	2.819
EF	Zm00001eb256320	Receptor	LEU	182A	2.087
EF	Zm00001eb256320	Receptor	TYR	183A	1.666
EF	Zm00001eb256320	Receptor	ARG	184A	3.099
EF	Zm00001eb256320	Receptor	PRO	185A	2.427
EF	Zm00001eb256320	Receptor	LEU	186A	1.814
EF	Zm00001eb256320	Receptor	MET	188A	3.482
EF	Zm00001eb256320	Receptor	THR	189A	2.846
EF	Zm00001eb256320	Receptor	TRP	192A	2.877
EF	Zm00001eb256320	Receptor	SER	193A	4.78
EF	Zm00001eb256320	Receptor	PRO	194A	3.265
EF	Zm00001eb256320	Receptor	THR	195A	3.005
EF	Zm00001eb224530	Receptor	VAL	33A	2.776
EF	Zm00001eb224530	Receptor	VAL	34A	2.794
EF	Zm00001eb224530	Receptor	GLY	35A	4.207
EF	Zm00001eb224530	Receptor	ARG	73A	3.052
EF	Zm00001eb224530	Receptor	SER	77A	4.246
EF	Zm00001eb224530	Receptor	ASP	85A	3.777
EF	Zm00001eb224530	Receptor	LEU	88A	3.059
EF	Zm00001eb224530	Receptor	ALA	103A	4.81
EF	Zm00001eb224530	Receptor	LEU	109A	3.843
EF	Zm00001eb224530	Receptor	GLU	110A	2.33
EF	Zm00001eb224530	Receptor	HIS	111A	4.438
EF	Zm00001eb224530	Receptor	HIS	113A	2.86
EF	Zm00001eb224530	Receptor	ASP	114A	2.614
EF	Zm00001eb224530	Receptor	ASN	115A	3.422
EF	Zm00001eb224530	Receptor	CYS	116A	3.206
EF	Zm00001eb224530	Receptor	LEU	117A	2.145
EF	Zm00001eb224530	Receptor	PRO	118A	2.82
EF	Zm00001eb224530	Receptor	GLY	120A	3.573
EF	Zm00001eb224530	Receptor	LEU	139A	2.97
EF	Zm00001eb224530	Receptor	LEU	142A	3.354
EF	Zm00001eb224530	Receptor	PRO	144A	3.49
EF	Zm00001eb224530	Receptor	LEU	145A	4.609
EF	Zm00001eb224530	Receptor	LEU	146A	4.585
EF	Zm00001eb224530	Receptor	ARG	147A	2.202
EF	Zm00001eb224530	Receptor	ARG	148A	3.798
EF	Zm00001eb262830	Receptor	ARG	212A	2.816
EF	Zm00001eb262830	Receptor	TYR	213A	3.887
EF	Zm00001eb262830	Receptor	LYS	216A	3.23
EF	Zm00001eb262830	Receptor	LEU	245A	4.106
EF	Zm00001eb262830	Receptor	MET	248A	3.514
EF	Zm00001eb262830	Receptor	TRP	249A	2.194
EF	Zm00001eb262830	Receptor	HIS	254A	4.173
EF	Zm00001eb262830	Receptor	LYS	255A	3.522
EF	Zm00001eb262830	Receptor	ASP	256A	3.691
EF	Zm00001eb262830	Receptor	CYS	258A	1.954
EF	Zm00001eb262830	Receptor	MET	259A	2.622
EF	Zm00001eb262830	Receptor	LYS	260A	3.551
EF	Zm00001eb262830	Receptor	ASN	261A	3.72
EF	Zm00001eb262830	Receptor	LYS	262A	2.782
EF	Zm00001eb262830	Receptor	VAL	263A	2.911
EF	Zm00001eb262830	Receptor	SER	264A	4.868
EF	Zm00001eb262830	Receptor	CYS	265A	2.904
EF	Zm00001eb262830	Receptor	GLU	266A	1.811
EF	Zm00001eb262830	Receptor	GLN	267A	2.942
EF	Zm00001eb262830	Receptor	VAL	268A	3.608
EF	Zm00001eb262830	Receptor	PRO	271A	4.594
EF	Zm00001eb124380	Ligand	VAL	24A	3.826
EF	Zm00001eb124380	Ligand	SER	26A	2.15
EF	Zm00001eb124380	Ligand	GLN	28A	2.566
EF	Zm00001eb124380	Ligand	ILE	29A	3.018
EF	Zm00001eb124380	Ligand	CYS	30A	2.977
EF	Zm00001eb124380	Ligand	LEU	31A	4.136
EF	Zm00001eb124380	Ligand	CYS	32A	3.73
EF	Zm00001eb124380	Ligand	VAL	33A	4.624
EF	Zm00001eb124380	Ligand	CYS	34A	3.902
EF	Zm00001eb124380	Ligand	CYS	36A	3.339
EF	Zm00001eb124380	Ligand	MET	38A	3.728
EF	Zm00001eb124380	Ligand	GLY	71A	2.95
EF	Zm00001eb124380	Ligand	ALA	72A	3.248
EF	Zm00001eb124380	Ligand	GLU	73A	4.017
EF	Zm00001eb124380	Ligand	ASN	74A	4.771
EF	Zm00001eb124380	Ligand	LYS	78A	2.661
EF	Zm00001eb124380	Ligand	SER	82A	3.826
EF	Zm00001eb124380	Ligand	THR	84A	2.008
EF	Zm00001eb124380	Ligand	CYS	85A	4.138
EF	Zm00001eb124380	Ligand	LYS	91A	4.548
EF	Zm00001eb393960	Ligand	ARG	12A	4.857
EF	Zm00001eb393960	Ligand	VAL	14A	2.5
EF	Zm00001eb393960	Ligand	ALA	15A	2.738
EF	Zm00001eb393960	Ligand	VAL	16A	3.498
EF	Zm00001eb393960	Ligand	PRO	19A	3.196
EF	Zm00001eb393960	Ligand	HIS	20A	2.912
EF	Zm00001eb393960	Ligand	CYS	21A	2.366
EF	Zm00001eb393960	Ligand	TRP	23A	2.627
EF	Zm00001eb393960	Ligand	VAL	25A	3.714
EF	Zm00001eb393960	Ligand	TRP	27A	2.799
EF	Zm00001eb393960	Ligand	LEU	28A	3.82
EF	Zm00001eb393960	Ligand	ILE	30A	3.292
EF	Zm00001eb393960	Ligand	VAL	36A	2.933
EF	Zm00001eb393960	Ligand	ASP	37A	2.223
EF	Zm00001eb393960	Ligand	VAL	38A	3.115
EF	Zm00001eb393960	Ligand	ILE	39A	3.015
EF	Zm00001eb393960	Ligand	ILE	40A	2.176
EF	Zm00001eb393960	Ligand	ARG	43A	4.845
EF	Zm00001eb393960	Ligand	GLY	44A	3.121
EF	Zm00001eb393960	Ligand	GLY	45A	2.741
EF	Zm00001eb393960	Ligand	THR	46A	2.285
EF	Zm00001eb393960	Ligand	ARG	47A	2.594
EF	Zm00001eb393960	Ligand	SER	48A	3.019
EF	Zm00001eb393960	Ligand	ARG	49A	2.156
EF	Zm00001eb393960	Ligand	GLY	50A	3.718
EF	Zm00001eb393960	Ligand	PRO	51A	2.922
EF	Zm00001eb115640	Ligand	HIS	51A	3.208
EF	Zm00001eb115640	Ligand	ALA	53A	3.764
EF	Zm00001eb115640	Ligand	TRP	54A	0.941
EF	Zm00001eb115640	Ligand	TRP	55A	3.924
EF	Zm00001eb115640	Ligand	THR	56A	3.316
EF	Zm00001eb115640	Ligand	PRO	57A	3.843
EF	Zm00001eb115640	Ligand	SER	58A	2.352
EF	Zm00001eb115640	Ligand	LEU	59A	4.401
EF	Zm00001eb115640	Ligand	GLU	60A	4.993
EF	Zm00001eb115640	Ligand	SER	61A	2.647
EF	Zm00001eb115640	Ligand	TYR	62A	2.864
EF	Zm00001eb115640	Ligand	SER	65A	3.33
EF	Zm00001eb115640	Ligand	ILE	66A	2.57
EF	Zm00001eb115640	Ligand	PHE	72A	2.862
EF	Zm00001eb115640	Ligand	PHE	74A	3.108
EF	Zm00001eb115640	Ligand	PHE	108A	4.343
EF	Zm00001eb115640	Ligand	ASN	125A	2.936
EF	Zm00001eb115640	Ligand	LYS	135A	2.741
EF	Zm00001eb115640	Ligand	CYS	136A	2.281
EF	Zm00001eb115640	Ligand	SER	137A	3.719
EF	Zm00001eb115640	Ligand	TRP	138A	4.045
EF	Zm00001eb115640	Ligand	GLY	139A	4.158
EF	Zm00001eb115640	Ligand	SER	140A	2.531
EF	Zm00001eb115640	Ligand	LYS	141A	3.823
EF	Zm00001eb115640	Ligand	PRO	142A	2.683
EF	Zm00001eb115640	Ligand	THR	143A	2.93
EF	Zm00001eb115640	Ligand	SER	149A	2.901
EF	Zm00001eb115640	Ligand	LEU	150A	4.436
EF	Zm00001eb051210	Ligand	GLY	52A	4.883
EF	Zm00001eb051210	Ligand	TRP	54A	2.649
EF	Zm00001eb051210	Ligand	TRP	55A	2.694
EF	Zm00001eb051210	Ligand	TYR	62A	3.958
EF	Zm00001eb051210	Ligand	PHE	72A	3.063
EF	Zm00001eb051210	Ligand	PHE	74A	3.377
EF	Zm00001eb051210	Ligand	ARG	99A	2.291
EF	Zm00001eb051210	Ligand	THR	101A	4.019
EF	Zm00001eb051210	Ligand	ASP	103A	4.76
EF	Zm00001eb051210	Ligand	LYS	104A	3.165
EF	Zm00001eb051210	Ligand	PHE	106A	2.933
EF	Zm00001eb051210	Ligand	PHE	108A	2.711
EF	Zm00001eb051210	Ligand	ASN	125A	3.306
EF	Zm00001eb051210	Ligand	LYS	135A	2.624
EF	Zm00001eb051210	Ligand	CYS	136A	3.641
EF	Zm00001eb051210	Ligand	SER	137A	2.722
EF	Zm00001eb051210	Ligand	TRP	138A	2.975
EF	Zm00001eb051210	Ligand	GLY	139A	3.702
EF	Zm00001eb051210	Ligand	SER	140A	3.106
EF	Zm00001eb051210	Ligand	LYS	141A	3.908
EF	Zm00001eb051210	Ligand	PRO	142A	3.343
EF	Zm00001eb051210	Ligand	THR	143A	2.721
EF	Zm00001eb051210	Ligand	PRO	144A	4.766
EF	Zm00001eb051210	Ligand	GLN	145A	1.724
EF	Zm00001eb099950	Ligand	GLY	52A	2.528
EF	Zm00001eb099950	Ligand	ALA	53A	3.976
EF	Zm00001eb099950	Ligand	TRP	54A	2.005
EF	Zm00001eb099950	Ligand	TRP	55A	2.095
EF	Zm00001eb099950	Ligand	THR	56A	4.813
EF	Zm00001eb099950	Ligand	PRO	57A	1.305
EF	Zm00001eb099950	Ligand	SER	58A	4.708
EF	Zm00001eb099950	Ligand	LEU	59A	2.4
EF	Zm00001eb099950	Ligand	TYR	62A	3.139
EF	Zm00001eb099950	Ligand	ARG	63A	4.498
EF	Zm00001eb099950	Ligand	LEU	68A	3.296
EF	Zm00001eb099950	Ligand	HIS	114A	3.523
EF	Zm00001eb099950	Ligand	ILE	121A	3.139
EF	Zm00001eb099950	Ligand	GLN	122A	2.752
EF	Zm00001eb099950	Ligand	MET	123A	3.029
EF	Zm00001eb099950	Ligand	ASN	125A	3.401
EF	Zm00001eb099950	Ligand	LYS	135A	2.559
EF	Zm00001eb099950	Ligand	CYS	136A	4.042
EF	Zm00001eb099950	Ligand	TRP	138A	2.515
EF	Zm00001eb125580	Ligand	HIS	51A	4.953
EF	Zm00001eb125580	Ligand	ALA	53A	3.607
EF	Zm00001eb125580	Ligand	TRP	54A	3.265
EF	Zm00001eb125580	Ligand	TRP	55A	2.779
EF	Zm00001eb125580	Ligand	THR	56A	3.386
EF	Zm00001eb125580	Ligand	PRO	57A	2.526
EF	Zm00001eb125580	Ligand	SER	58A	4.221
EF	Zm00001eb125580	Ligand	TYR	62A	3.128
EF	Zm00001eb125580	Ligand	ILE	66A	3.734
EF	Zm00001eb125580	Ligand	PHE	72A	3.903
EF	Zm00001eb125580	Ligand	PHE	74A	2.686
EF	Zm00001eb125580	Ligand	TYR	75A	3.386
EF	Zm00001eb125580	Ligand	PHE	76A	2.8
EF	Zm00001eb125580	Ligand	LYS	104A	2.438
EF	Zm00001eb125580	Ligand	GLY	105A	3.45
EF	Zm00001eb125580	Ligand	PHE	106A	2.482
EF	Zm00001eb125580	Ligand	PHE	108A	4.663
EF	Zm00001eb125580	Ligand	ARG	132A	1.741
EF	Zm00001eb125580	Ligand	GLN	133A	2.792
EF	Zm00001eb125580	Ligand	ILE	134A	4.775
EF	Zm00001eb125580	Ligand	LYS	135A	3.358
EF	Zm00001eb125580	Ligand	TRP	138A	4.866
EF	Zm00001eb125580	Ligand	SER	140A	3.809
EF	Zm00001eb303170	Ligand	HIS	51A	1.802
EF	Zm00001eb303170	Ligand	GLY	52A	3.144
EF	Zm00001eb303170	Ligand	ALA	53A	3.679
EF	Zm00001eb303170	Ligand	TRP	54A	1.688
EF	Zm00001eb303170	Ligand	TRP	55A	2.188
EF	Zm00001eb303170	Ligand	THR	56A	3.198
EF	Zm00001eb303170	Ligand	TYR	62A	4.32
EF	Zm00001eb303170	Ligand	PHE	74A	3.403
EF	Zm00001eb303170	Ligand	TYR	75A	4.698
EF	Zm00001eb303170	Ligand	PHE	76A	2.116
EF	Zm00001eb303170	Ligand	GLN	77A	3.681
EF	Zm00001eb303170	Ligand	LYS	104A	4.727
EF	Zm00001eb303170	Ligand	ASN	125A	3.541
EF	Zm00001eb303170	Ligand	GLY	126A	4.922
EF	Zm00001eb303170	Ligand	ARG	132A	2.328
EF	Zm00001eb303170	Ligand	GLN	133A	3.423
EF	Zm00001eb303170	Ligand	ILE	134A	4.59
EF	Zm00001eb303170	Ligand	LYS	135A	2.849
EF	Zm00001eb303170	Ligand	CYS	136A	4.663
EF	Zm00001eb034580	Ligand	TRP	54A	3.072
EF	Zm00001eb034580	Ligand	TRP	55A	1.062
EF	Zm00001eb034580	Ligand	THR	56A	4.81
EF	Zm00001eb034580	Ligand	PRO	57A	3.022
EF	Zm00001eb034580	Ligand	SER	58A	3.14
EF	Zm00001eb034580	Ligand	SER	61A	3.131
EF	Zm00001eb034580	Ligand	TYR	62A	2.687
EF	Zm00001eb034580	Ligand	PHE	72A	4.272
EF	Zm00001eb034580	Ligand	PHE	74A	3.838
EF	Zm00001eb034580	Ligand	PHE	76A	3.936
EF	Zm00001eb034580	Ligand	ASP	82A	3.032
EF	Zm00001eb034580	Ligand	LEU	85A	3.464
EF	Zm00001eb034580	Ligand	PHE	86A	3.528
EF	Zm00001eb034580	Ligand	HIS	88A	2.959
EF	Zm00001eb034580	Ligand	SER	89A	3.079
EF	Zm00001eb034580	Ligand	LEU	90A	3.125
EF	Zm00001eb034580	Ligand	GLY	91A	4.937
EF	Zm00001eb034580	Ligand	LYS	104A	2.512
EF	Zm00001eb034580	Ligand	PHE	106A	3.496
EF	Zm00001eb034580	Ligand	PHE	108A	3.847
EF	Zm00001eb034580	Ligand	GLN	122A	3.841
EF	Zm00001eb034580	Ligand	MET	123A	4.059
EF	Zm00001eb034580	Ligand	ASN	125A	3.491
EF	Zm00001eb034580	Ligand	GLY	126A	4.797
EF	Zm00001eb034580	Ligand	GLN	127A	1.467
EF	Zm00001eb034580	Ligand	LEU	128A	3.567
EF	Zm00001eb034580	Ligand	ILE	129A	3.787
EF	Zm00001eb034580	Ligand	GLY	130A	4.809
EF	Zm00001eb034580	Ligand	LYS	135A	1.555
EF	Zm00001eb034580	Ligand	CYS	136A	3.741
EF	Zm00001eb034580	Ligand	SER	137A	2.468
EF	Zm00001eb034580	Ligand	TRP	138A	4.849
EF	Zm00001eb034580	Ligand	PRO	142A	4.948
EF	Zm00001eb144150	Ligand	ALA	53A	3.404
EF	Zm00001eb144150	Ligand	TRP	54A	2.846
EF	Zm00001eb144150	Ligand	TRP	55A	3.094
EF	Zm00001eb144150	Ligand	THR	56A	3.34
EF	Zm00001eb144150	Ligand	PRO	57A	3.104
EF	Zm00001eb144150	Ligand	SER	58A	3.317
EF	Zm00001eb144150	Ligand	TYR	62A	4.118
EF	Zm00001eb144150	Ligand	PHE	72A	4.104
EF	Zm00001eb144150	Ligand	PHE	74A	2.935
EF	Zm00001eb144150	Ligand	TYR	75A	4.879
EF	Zm00001eb144150	Ligand	PHE	76A	2.573
EF	Zm00001eb144150	Ligand	ASP	103A	3.084
EF	Zm00001eb144150	Ligand	LYS	104A	3.026
EF	Zm00001eb144150	Ligand	GLY	105A	2.973
EF	Zm00001eb144150	Ligand	PHE	106A	3.798
EF	Zm00001eb144150	Ligand	LYS	135A	2.832
EF	Zm00001eb144150	Ligand	SER	137A	3.345
EF	Zm00001eb144150	Ligand	TRP	138A	2.877
EF	Zm00001eb144150	Ligand	SER	140A	4.764
EF	Zm00001eb201660	Ligand	HIS	51A	4.739
EF	Zm00001eb201660	Ligand	ALA	53A	3.476
EF	Zm00001eb201660	Ligand	TRP	54A	2.778
EF	Zm00001eb201660	Ligand	TRP	55A	1.67
EF	Zm00001eb201660	Ligand	THR	56A	2.386
EF	Zm00001eb201660	Ligand	PRO	57A	3.038
EF	Zm00001eb201660	Ligand	SER	58A	4.025
EF	Zm00001eb201660	Ligand	SER	61A	2.697
EF	Zm00001eb201660	Ligand	TYR	62A	3.4
EF	Zm00001eb201660	Ligand	SER	65A	2.77
EF	Zm00001eb201660	Ligand	PHE	72A	3.167
EF	Zm00001eb201660	Ligand	PHE	74A	2.996
EF	Zm00001eb201660	Ligand	PHE	108A	4.58
EF	Zm00001eb201660	Ligand	LYS	135A	2.96
EF	Zm00001eb201660	Ligand	SER	137A	2.902
EF	Zm00001eb201660	Ligand	TRP	138A	3.131
EF	Zm00001eb201660	Ligand	GLY	139A	3.686
EF	Zm00001eb201660	Ligand	SER	140A	2.955
EF	Zm00001eb201660	Ligand	LYS	141A	2.219
EF	Zm00001eb201660	Ligand	PRO	142A	4.025
EF	Zm00001eb201660	Ligand	THR	143A	2.788
EF	Zm00001eb201660	Ligand	PRO	144A	4.323
EF	Zm00001eb201660	Ligand	THR	147A	3.174
EF	Zm00001eb201660	Ligand	ALA	148A	4.363
EF	Zm00001eb201660	Ligand	SER	149A	2.105
EF	Zm00001eb201660	Ligand	LEU	150A	3.695
EF	Zm00001eb091880	Ligand	GLY	52A	4.723
EF	Zm00001eb091880	Ligand	ALA	53A	4.989
EF	Zm00001eb091880	Ligand	TRP	54A	2.112
EF	Zm00001eb091880	Ligand	TRP	55A	2.724
EF	Zm00001eb091880	Ligand	PRO	57A	3.193
EF	Zm00001eb091880	Ligand	SER	58A	4.945
EF	Zm00001eb091880	Ligand	GLU	60A	3.846
EF	Zm00001eb091880	Ligand	SER	61A	3.574
EF	Zm00001eb091880	Ligand	TYR	62A	2.659
EF	Zm00001eb091880	Ligand	ARG	63A	4.228
EF	Zm00001eb091880	Ligand	SER	64A	4.153
EF	Zm00001eb091880	Ligand	SER	65A	2.714
EF	Zm00001eb091880	Ligand	ILE	66A	2.993
EF	Zm00001eb091880	Ligand	PHE	74A	3.88
EF	Zm00001eb091880	Ligand	ASN	125A	4.934
EF	Zm00001eb091880	Ligand	LYS	135A	3.376
EF	Zm00001eb091880	Ligand	CYS	136A	4.758
EF	Zm00001eb091880	Ligand	SER	137A	3.302
EF	Zm00001eb091880	Ligand	TRP	138A	2.602
EF	Zm00001eb091880	Ligand	GLY	139A	4.79
EF	Zm00001eb091880	Ligand	THR	147A	4.722
EF	Zm00001eb091880	Ligand	SER	149A	3.29
EF	Zm00001eb091880	Ligand	LEU	150A	3.534
EF	Zm00001eb000130	Ligand	HIS	51A	2.47
EF	Zm00001eb000130	Ligand	ALA	53A	2.878
EF	Zm00001eb000130	Ligand	TRP	54A	3.048
EF	Zm00001eb000130	Ligand	TRP	55A	3.525
EF	Zm00001eb000130	Ligand	TYR	62A	4.114
EF	Zm00001eb000130	Ligand	SER	65A	3.936
EF	Zm00001eb000130	Ligand	ILE	66A	3.73
EF	Zm00001eb000130	Ligand	PHE	72A	1.824
EF	Zm00001eb000130	Ligand	THR	79A	4.77
EF	Zm00001eb000130	Ligand	MET	80A	2.955
EF	Zm00001eb000130	Ligand	ARG	99A	2.518
EF	Zm00001eb000130	Ligand	VAL	100A	3.921
EF	Zm00001eb000130	Ligand	THR	101A	1.367
EF	Zm00001eb000130	Ligand	ARG	102A	3.826
EF	Zm00001eb000130	Ligand	ASP	103A	2.147
EF	Zm00001eb000130	Ligand	LYS	104A	1.284
EF	Zm00001eb000130	Ligand	PHE	106A	2.426
EF	Zm00001eb000130	Ligand	GLY	107A	3.175
EF	Zm00001eb000130	Ligand	PHE	108A	2.731
EF	Zm00001eb000130	Ligand	SER	137A	3.363
EF	Zm00001eb000130	Ligand	TRP	138A	2.094
EF	Zm00001eb000130	Ligand	GLY	139A	4.165
EF	Zm00001eb000130	Ligand	SER	140A	3.337
EF	Zm00001eb000130	Ligand	LYS	141A	2.916
EF	Zm00001eb000130	Ligand	PRO	142A	2.908
EF	Zm00001eb000130	Ligand	THR	143A	2.507
EF	Zm00001eb000130	Ligand	GLN	145A	4.045
EF	Zm00001eb256320	Ligand	TRP	54A	3.005
EF	Zm00001eb256320	Ligand	TRP	55A	2.877
EF	Zm00001eb256320	Ligand	PRO	57A	4.324
EF	Zm00001eb256320	Ligand	TYR	62A	2.916
EF	Zm00001eb256320	Ligand	PHE	72A	1.814
EF	Zm00001eb256320	Ligand	PHE	74A	4.057
EF	Zm00001eb256320	Ligand	ARG	99A	3.907
EF	Zm00001eb256320	Ligand	THR	101A	2.087
EF	Zm00001eb256320	Ligand	LYS	104A	1.666
EF	Zm00001eb256320	Ligand	PHE	106A	2.954
EF	Zm00001eb256320	Ligand	PHE	108A	2.53
EF	Zm00001eb256320	Ligand	SER	137A	4.436
EF	Zm00001eb256320	Ligand	TRP	138A	2.846
EF	Zm00001eb256320	Ligand	GLY	139A	4.281
EF	Zm00001eb256320	Ligand	SER	140A	2.427
EF	Zm00001eb256320	Ligand	LYS	141A	4.214
EF	Zm00001eb256320	Ligand	PRO	142A	2.819
EF	Zm00001eb256320	Ligand	THR	143A	3.099
EF	Zm00001eb256320	Ligand	PRO	144A	3.493
EF	Zm00001eb256320	Ligand	GLN	145A	4.161
EF	Zm00001eb256320	Ligand	GLY	146A	4.55
EF	Zm00001eb256320	Ligand	THR	147A	3.604
EF	Zm00001eb256320	Ligand	ALA	148A	4.151
EF	Zm00001eb224530	Ligand	HIS	51A	3.573
EF	Zm00001eb224530	Ligand	ALA	53A	2.82
EF	Zm00001eb224530	Ligand	TRP	54A	2.145
EF	Zm00001eb224530	Ligand	TRP	55A	2.614
EF	Zm00001eb224530	Ligand	THR	56A	4.694
EF	Zm00001eb224530	Ligand	TYR	62A	4.152
EF	Zm00001eb224530	Ligand	PHE	72A	4.953
EF	Zm00001eb224530	Ligand	PHE	74A	2.86
EF	Zm00001eb224530	Ligand	PHE	76A	3.059
EF	Zm00001eb224530	Ligand	ASN	81A	4.083
EF	Zm00001eb224530	Ligand	ASP	82A	2.202
EF	Zm00001eb224530	Ligand	VAL	83A	3.98
EF	Zm00001eb224530	Ligand	LEU	85A	3.707
EF	Zm00001eb224530	Ligand	PHE	86A	3.429
EF	Zm00001eb224530	Ligand	SER	89A	3.49
EF	Zm00001eb224530	Ligand	LEU	90A	4.895
EF	Zm00001eb224530	Ligand	ASP	103A	2.794
EF	Zm00001eb224530	Ligand	LYS	104A	2.776
EF	Zm00001eb224530	Ligand	GLN	122A	4.081
EF	Zm00001eb224530	Ligand	MET	123A	3.031
EF	Zm00001eb224530	Ligand	GLY	124A	4.862
EF	Zm00001eb224530	Ligand	ASN	125A	3.267
EF	Zm00001eb224530	Ligand	GLY	126A	4.881
EF	Zm00001eb224530	Ligand	GLN	127A	2.97
EF	Zm00001eb224530	Ligand	LEU	128A	3.798
EF	Zm00001eb224530	Ligand	ILE	129A	3.782
EF	Zm00001eb224530	Ligand	GLY	130A	4.953
EF	Zm00001eb224530	Ligand	ARG	132A	3.095
EF	Zm00001eb224530	Ligand	GLN	133A	4.81
EF	Zm00001eb224530	Ligand	LYS	135A	2.33
EF	Zm00001eb224530	Ligand	SER	137A	3.89
EF	Zm00001eb224530	Ligand	TRP	138A	4.854
EF	Zm00001eb224530	Ligand	SER	140A	3.052
EF	Zm00001eb262830	Ligand	HIS	51A	2.816
EF	Zm00001eb262830	Ligand	GLY	52A	4.675
EF	Zm00001eb262830	Ligand	TRP	54A	2.194
EF	Zm00001eb262830	Ligand	TRP	55A	1.954
EF	Zm00001eb262830	Ligand	THR	56A	4.65
EF	Zm00001eb262830	Ligand	PRO	57A	2.904
EF	Zm00001eb262830	Ligand	LEU	59A	3.406
EF	Zm00001eb262830	Ligand	TYR	62A	2.782
EF	Zm00001eb262830	Ligand	ILE	66A	4.693
EF	Zm00001eb262830	Ligand	LEU	68A	3.255
EF	Zm00001eb262830	Ligand	HIS	114A	2.995
EF	Zm00001eb262830	Ligand	ALA	118A	2.942
EF	Zm00001eb262830	Ligand	LEU	119A	3.822
EF	Zm00001eb262830	Ligand	ILE	121A	2.943
EF	Zm00001eb262830	Ligand	GLN	122A	3.862
EF	Zm00001eb262830	Ligand	ASN	125A	3.551
EF	Zm00001eb262830	Ligand	LYS	135A	3.522
EF	Zm00001eb262830	Ligand	CYS	136A	3.216
EF	Zm00001eb262830	Ligand	SER	137A	2.622
EF	Zm00001eb262830	Ligand	TRP	138A	1.811

## Sheet: SI_8
SI-8 The interacting residues from the receptor and ligand interfaces from the differentially expressing lncRNAs and DNA directed RNA polymerase receptor protein assessed from the best models from H-dock
ligand	lncRNA	Interface	Residues	Number	RMSD
DNA_Pol	Zm00001eb115640	Receptor	PHE	63A	3.91
DNA_Pol	Zm00001eb115640	Receptor	GLN	64A	2.972
DNA_Pol	Zm00001eb115640	Receptor	VAL	75A	4.136
DNA_Pol	Zm00001eb115640	Receptor	VAL	77A	4.188
DNA_Pol	Zm00001eb115640	Receptor	TRP	88A	3
DNA_Pol	Zm00001eb115640	Receptor	GLU	90A	2.995
DNA_Pol	Zm00001eb115640	Receptor	HIS	93A	3.184
DNA_Pol	Zm00001eb115640	Receptor	PRO	94A	2.604
DNA_Pol	Zm00001eb115640	Receptor	SER	95A	1.879
DNA_Pol	Zm00001eb115640	Receptor	GLU	96A	3.638
DNA_Pol	Zm00001eb115640	Receptor	ALA	97A	4.223
DNA_Pol	Zm00001eb115640	Receptor	PHE	98A	2.827
DNA_Pol	Zm00001eb115640	Receptor	TRP	100A	2.914
DNA_Pol	Zm00001eb115640	Receptor	THR	101A	3.89
DNA_Pol	Zm00001eb115640	Receptor	GLN	103A	2.565
DNA_Pol	Zm00001eb115640	Receptor	GLU	104A	3.337
DNA_Pol	Zm00001eb115640	Receptor	ALA	107A	2.949
DNA_Pol	Zm00001eb115640	Receptor	ARG	108A	2.584
DNA_Pol	Zm00001eb115640	Receptor	ASN	109A	3.269
DNA_Pol	Zm00001eb115640	Receptor	ARG	114A	2.686
DNA_Pol	Zm00001eb115640	Receptor	SER	116A	2.069
DNA_Pol	Zm00001eb125580	Receptor	LEU	40A	2.872
DNA_Pol	Zm00001eb125580	Receptor	LEU	43A	3.554
DNA_Pol	Zm00001eb125580	Receptor	VAL	44A	2.76
DNA_Pol	Zm00001eb125580	Receptor	ALA	47A	3.744
DNA_Pol	Zm00001eb125580	Receptor	LEU	48A	3.559
DNA_Pol	Zm00001eb125580	Receptor	SER	51A	3.831
DNA_Pol	Zm00001eb125580	Receptor	VAL	54A	4.938
DNA_Pol	Zm00001eb125580	Receptor	ALA	55A	3.535
DNA_Pol	Zm00001eb125580	Receptor	GLY	57A	3.826
DNA_Pol	Zm00001eb125580	Receptor	PRO	58A	3.975
DNA_Pol	Zm00001eb125580	Receptor	ALA	59A	4.441
DNA_Pol	Zm00001eb125580	Receptor	LYS	62A	2.436
DNA_Pol	Zm00001eb125580	Receptor	TRP	73A	2.901
DNA_Pol	Zm00001eb125580	Receptor	SER	74A	3.179
DNA_Pol	Zm00001eb125580	Receptor	VAL	76A	4.919
DNA_Pol	Zm00001eb125580	Receptor	THR	84A	2.993
DNA_Pol	Zm00001eb125580	Receptor	LYS	85A	3.725
DNA_Pol	Zm00001eb125580	Receptor	CYS	86A	4.759
DNA_Pol	Zm00001eb125580	Receptor	LYS	91A	4.58
DNA_Pol	Zm00001eb125580	Receptor	ASN	92A	4.032
DNA_Pol	Zm00001eb125580	Receptor	CYS	93A	3.394
DNA_Pol	Zm00001eb125580	Receptor	VAL	94A	2.981
DNA_Pol	Zm00001eb125580	Receptor	PRO	95A	2.658
DNA_Pol	Zm00001eb125580	Receptor	THR	103A	2.975
DNA_Pol	Zm00001eb125580	Receptor	TYR	105A	3.247
DNA_Pol	Zm00001eb125580	Receptor	ARG	108A	4.9
DNA_Pol	Zm00001eb125580	Receptor	PHE	110A	1.867
DNA_Pol	Zm00001eb303170	Receptor	ILE	112A	4.661
DNA_Pol	Zm00001eb303170	Receptor	VAL	115A	3.553
DNA_Pol	Zm00001eb303170	Receptor	ALA	116A	3.533
DNA_Pol	Zm00001eb303170	Receptor	ASN	119A	2.931
DNA_Pol	Zm00001eb303170	Receptor	TYR	123A	3.409
DNA_Pol	Zm00001eb303170	Receptor	GLN	127A	3.701
DNA_Pol	Zm00001eb303170	Receptor	LEU	130A	3.538
DNA_Pol	Zm00001eb303170	Receptor	ARG	163A	2.329
DNA_Pol	Zm00001eb303170	Receptor	GLN	164A	3.62
DNA_Pol	Zm00001eb303170	Receptor	LEU	166A	3.854
DNA_Pol	Zm00001eb303170	Receptor	PRO	167A	2.6
DNA_Pol	Zm00001eb303170	Receptor	PHE	168A	3.549
DNA_Pol	Zm00001eb303170	Receptor	GLN	170A	2.238
DNA_Pol	Zm00001eb303170	Receptor	LEU	171A	3.248
DNA_Pol	Zm00001eb303170	Receptor	LEU	174A	4.371
DNA_Pol	Zm00001eb303170	Receptor	GLN	202A	3.579
DNA_Pol	Zm00001eb303170	Receptor	GLN	203A	4.942
DNA_Pol	Zm00001eb303170	Receptor	LEU	204A	4.192
DNA_Pol	Zm00001eb303170	Receptor	LEU	205A	2.795
DNA_Pol	Zm00001eb303170	Receptor	PRO	206A	2.886
DNA_Pol	Zm00001eb303170	Receptor	PHE	207A	2.358
DNA_Pol	Zm00001eb303170	Receptor	TYR	208A	4.688
DNA_Pol	Zm00001eb303170	Receptor	GLN	209A	2.163
DNA_Pol	Zm00001eb303170	Receptor	LEU	210A	2.997
DNA_Pol	Zm00001eb303170	Receptor	PHE	211A	2.033
DNA_Pol	Zm00001eb303170	Receptor	ALA	212A	4.598
DNA_Pol	Zm00001eb303170	Receptor	ALA	213A	4.373
DNA_Pol	Zm00001eb303170	Receptor	LEU	223A	4.212
DNA_Pol	Zm00001eb303170	Receptor	ILE	243A	4.888
DNA_Pol	Zm00001eb303170	Receptor	ARG	244A	3.462
DNA_Pol	Zm00001eb303170	Receptor	LEU	247A	2.088
DNA_Pol	Zm00001eb303170	Receptor	PHE	248A	2.158
DNA_Pol	Zm00001eb224530	Receptor	LEU	18A	2.99
DNA_Pol	Zm00001eb224530	Receptor	ARG	25A	2.665
DNA_Pol	Zm00001eb224530	Receptor	ASP	30A	4.373
DNA_Pol	Zm00001eb224530	Receptor	LEU	31A	4.757
DNA_Pol	Zm00001eb224530	Receptor	LEU	32A	2.86
DNA_Pol	Zm00001eb224530	Receptor	VAL	33A	2.924
DNA_Pol	Zm00001eb224530	Receptor	VAL	34A	2.646
DNA_Pol	Zm00001eb224530	Receptor	GLY	35A	2.787
DNA_Pol	Zm00001eb224530	Receptor	ARG	36A	3.904
DNA_Pol	Zm00001eb224530	Receptor	GLU	37A	3.007
DNA_Pol	Zm00001eb224530	Receptor	ARG	73A	2.605
DNA_Pol	Zm00001eb224530	Receptor	SER	77A	3.527
DNA_Pol	Zm00001eb224530	Receptor	LEU	78A	2.707
DNA_Pol	Zm00001eb224530	Receptor	GLY	80A	3.009
DNA_Pol	Zm00001eb224530	Receptor	GLY	81A	2.449
DNA_Pol	Zm00001eb224530	Receptor	VAL	82A	4.021
DNA_Pol	Zm00001eb224530	Receptor	ALA	84A	2.518
DNA_Pol	Zm00001eb224530	Receptor	ASP	85A	2.509
DNA_Pol	Zm00001eb224530	Receptor	HIS	86A	3.153
DNA_Pol	Zm00001eb224530	Receptor	LEU	88A	3.379
DNA_Pol	Zm00001eb224530	Receptor	TRP	89A	1.82
DNA_Pol	Zm00001eb224530	Receptor	VAL	90A	4.941
DNA_Pol	Zm00001eb224530	Receptor	GLY	92A	4.56
DNA_Pol	Zm00001eb224530	Receptor	GLU	93A	1.882
DNA_Pol	Zm00001eb224530	Receptor	LEU	109A	4.195
DNA_Pol	Zm00001eb224530	Receptor	HIS	113A	2.618
DNA_Pol	Zm00001eb224530	Receptor	ASP	114A	4.564
DNA_Pol	Zm00001eb224530	Receptor	CYS	116A	3.765
DNA_Pol	Zm00001eb144150	Receptor	THR	95A	3.026
DNA_Pol	Zm00001eb144150	Receptor	ASN	96A	3.132
DNA_Pol	Zm00001eb144150	Receptor	THR	97A	4.055
DNA_Pol	Zm00001eb144150	Receptor	ILE	98A	3.26
DNA_Pol	Zm00001eb144150	Receptor	ASN	100A	2.576
DNA_Pol	Zm00001eb144150	Receptor	SER	101A	3.225
DNA_Pol	Zm00001eb144150	Receptor	GLN	105A	2.266
DNA_Pol	Zm00001eb144150	Receptor	ASP	109A	2.681
DNA_Pol	Zm00001eb144150	Receptor	VAL	110A	2.855
DNA_Pol	Zm00001eb144150	Receptor	ILE	111A	3.732
DNA_Pol	Zm00001eb144150	Receptor	LEU	112A	3.138
DNA_Pol	Zm00001eb144150	Receptor	TYR	115A	2.207
DNA_Pol	Zm00001eb144150	Receptor	LEU	118A	3.288
DNA_Pol	Zm00001eb144150	Receptor	ARG	119A	2.339
DNA_Pol	Zm00001eb144150	Receptor	SER	121A	2.448
DNA_Pol	Zm00001eb144150	Receptor	SER	122A	2.58
DNA_Pol	Zm00001eb144150	Receptor	THR	123A	4.573
DNA_Pol	Zm00001eb144150	Receptor	THR	126A	3.366
DNA_Pol	Zm00001eb144150	Receptor	ARG	128A	2.976
DNA_Pol	Zm00001eb144150	Receptor	TRP	129A	2.843
DNA_Pol	Zm00001eb256320	Receptor	VAL	174A	2.473
DNA_Pol	Zm00001eb256320	Receptor	ARG	177A	4.169
DNA_Pol	Zm00001eb256320	Receptor	CYS	178A	3.44
DNA_Pol	Zm00001eb256320	Receptor	LEU	181A	2.45
DNA_Pol	Zm00001eb256320	Receptor	LEU	182A	3.875
DNA_Pol	Zm00001eb256320	Receptor	PRO	185A	3.172
DNA_Pol	Zm00001eb256320	Receptor	LEU	186A	3.952
DNA_Pol	Zm00001eb256320	Receptor	THR	189A	3.13
DNA_Pol	Zm00001eb256320	Receptor	SER	190A	3.053
DNA_Pol	Zm00001eb256320	Receptor	SER	191A	2.746
DNA_Pol	Zm00001eb256320	Receptor	TRP	192A	1.932
DNA_Pol	Zm00001eb256320	Receptor	SER	193A	3.439
DNA_Pol	Zm00001eb256320	Receptor	PRO	194A	3.449
DNA_Pol	Zm00001eb256320	Receptor	THR	195A	3.078
DNA_Pol	Zm00001eb298360	Receptor	MET	317A	3.345
DNA_Pol	Zm00001eb298360	Receptor	ARG	319A	4.671
DNA_Pol	Zm00001eb298360	Receptor	MET	320A	2.635
DNA_Pol	Zm00001eb298360	Receptor	ARG	321A	2.637
DNA_Pol	Zm00001eb298360	Receptor	PRO	322A	4.464
DNA_Pol	Zm00001eb298360	Receptor	GLY	323A	2.825
DNA_Pol	Zm00001eb298360	Receptor	SER	324A	4.735
DNA_Pol	Zm00001eb298360	Receptor	ASP	325A	4.779
DNA_Pol	Zm00001eb298360	Receptor	MET	326A	2.584
DNA_Pol	Zm00001eb298360	Receptor	ARG	327A	2.894
DNA_Pol	Zm00001eb298360	Receptor	THR	329A	4.502
DNA_Pol	Zm00001eb298360	Receptor	ARG	334A	2.354
DNA_Pol	Zm00001eb298360	Receptor	MET	335A	3.339
DNA_Pol	Zm00001eb298360	Receptor	GLY	338A	3.539
DNA_Pol	Zm00001eb298360	Receptor	THR	339A	1.703
DNA_Pol	Zm00001eb298360	Receptor	ARG	340A	4.308
DNA_Pol	Zm00001eb298360	Receptor	SER	341A	3.483
DNA_Pol	Zm00001eb298360	Receptor	SER	342A	2.637
DNA_Pol	Zm00001eb298360	Receptor	ALA	343A	2.812
DNA_Pol	Zm00001eb298360	Receptor	THR	345A	3.889
DNA_Pol	Zm00001eb298360	Receptor	ALA	346A	2.672
DNA_Pol	Zm00001eb298360	Receptor	HIS	347A	2.412
DNA_Pol	Zm00001eb298360	Receptor	ALA	348A	4.538
DNA_Pol	Zm00001eb298360	Receptor	SER	351A	4.908
DNA_Pol	Zm00001eb298360	Receptor	ARG	355A	2.2
DNA_Pol	Zm00001eb298360	Receptor	GLY	359A	3.435
DNA_Pol	Zm00001eb298360	Receptor	VAL	360A	4.775
DNA_Pol	Zm00001eb298360	Receptor	SER	363A	3.336
DNA_Pol	Zm00001eb298360	Receptor	PRO	368A	3.561
DNA_Pol	Zm00001eb298360	Receptor	SER	370A	3.186
DNA_Pol	Zm00001eb298360	Receptor	ILE	371A	3.103
DNA_Pol	Zm00001eb298360	Receptor	ALA	373A	2.698
DNA_Pol	Zm00001eb298360	Receptor	SER	374A	3.533
DNA_Pol	Zm00001eb298360	Receptor	LEU	397A	3.412
DNA_Pol	Zm00001eb000130	Receptor	ASN	127A	2.818
DNA_Pol	Zm00001eb000130	Receptor	THR	130A	3.132
DNA_Pol	Zm00001eb000130	Receptor	LEU	131A	3.368
DNA_Pol	Zm00001eb000130	Receptor	SER	134A	3.268
DNA_Pol	Zm00001eb000130	Receptor	LYS	135A	3.74
DNA_Pol	Zm00001eb000130	Receptor	VAL	151A	4.319
DNA_Pol	Zm00001eb000130	Receptor	THR	153A	4.737
DNA_Pol	Zm00001eb000130	Receptor	LYS	154A	3.066
DNA_Pol	Zm00001eb000130	Receptor	LEU	155A	2.929
DNA_Pol	Zm00001eb000130	Receptor	ASP	157A	2.606
DNA_Pol	Zm00001eb000130	Receptor	HIS	158A	2.894
DNA_Pol	Zm00001eb000130	Receptor	ARG	161A	2.38
DNA_Pol	Zm00001eb000130	Receptor	ARG	162A	2.779
DNA_Pol	Zm00001eb000130	Receptor	VAL	165A	2.724
DNA_Pol	Zm00001eb091880	Receptor	GLU	15A	3.068
DNA_Pol	Zm00001eb091880	Receptor	ARG	17A	2.686
DNA_Pol	Zm00001eb091880	Receptor	MET	19A	2.138
DNA_Pol	Zm00001eb091880	Receptor	LEU	20A	3.042
DNA_Pol	Zm00001eb091880	Receptor	ASN	22A	3.859
DNA_Pol	Zm00001eb091880	Receptor	LYS	27A	3.161
DNA_Pol	Zm00001eb091880	Receptor	LEU	28A	3.311
DNA_Pol	Zm00001eb091880	Receptor	THR	30A	4.507
DNA_Pol	Zm00001eb091880	Receptor	ALA	31A	2.721
DNA_Pol	Zm00001eb091880	Receptor	ARG	32A	3.457
DNA_Pol	Zm00001eb091880	Receptor	GLN	34A	1.794
DNA_Pol	Zm00001eb091880	Receptor	THR	35A	3.269
DNA_Pol	Zm00001eb091880	Receptor	LYS	36A	3.582
DNA_Pol	Zm00001eb091880	Receptor	SER	38A	4.164
DNA_Pol	Zm00001eb091880	Receptor	GLN	39A	2.37
DNA_Pol	Zm00001eb091880	Receptor	PHE	40A	4.497
DNA_Pol	Zm00001eb091880	Receptor	ASP	42A	2.668
DNA_Pol	Zm00001eb091880	Receptor	PHE	43A	4.074
DNA_Pol	Zm00001eb091880	Receptor	TRP	46A	3.874
DNA_Pol	Zm00001eb099950	Receptor	ILE	148A	3.341
DNA_Pol	Zm00001eb099950	Receptor	ARG	149A	2.991
DNA_Pol	Zm00001eb099950	Receptor	CYS	150A	2.542
DNA_Pol	Zm00001eb099950	Receptor	GLY	151A	4.602
DNA_Pol	Zm00001eb099950	Receptor	PRO	152A	2.58
DNA_Pol	Zm00001eb099950	Receptor	ALA	153A	3.92
DNA_Pol	Zm00001eb099950	Receptor	VAL	154A	3.588
DNA_Pol	Zm00001eb099950	Receptor	GLY	178A	4.457
DNA_Pol	Zm00001eb099950	Receptor	ASP	179A	3.382
DNA_Pol	Zm00001eb099950	Receptor	ARG	181A	2.398
DNA_Pol	Zm00001eb099950	Receptor	PRO	182A	3.412
DNA_Pol	Zm00001eb099950	Receptor	ALA	185A	3.216
DNA_Pol	Zm00001eb099950	Receptor	ARG	188A	1.343
DNA_Pol	Zm00001eb099950	Receptor	SER	189A	3.839
DNA_Pol	Zm00001eb099950	Receptor	LEU	192A	2.255
DNA_Pol	Zm00001eb099950	Receptor	CYS	196A	3.35
DNA_Pol	Zm00001eb099950	Receptor	CYS	199A	3.83
DNA_Pol	Zm00001eb099950	Receptor	LEU	200A	3.929
DNA_Pol	Zm00001eb099950	Receptor	ARG	203A	2.271
DNA_Pol	Zm00001eb201660	Receptor	ARG	25A	3.03
DNA_Pol	Zm00001eb201660	Receptor	SER	26A	4.491
DNA_Pol	Zm00001eb201660	Receptor	ILE	28A	4.7
DNA_Pol	Zm00001eb201660	Receptor	THR	29A	2.504
DNA_Pol	Zm00001eb201660	Receptor	ILE	32A	3.539
DNA_Pol	Zm00001eb201660	Receptor	LEU	36A	3.595
DNA_Pol	Zm00001eb201660	Receptor	LEU	37A	3.095
DNA_Pol	Zm00001eb201660	Receptor	LEU	40A	1.591
DNA_Pol	Zm00001eb201660	Receptor	ILE	41A	3.836
DNA_Pol	Zm00001eb201660	Receptor	SER	44A	3.544
DNA_Pol	Zm00001eb201660	Receptor	THR	45A	2.245
DNA_Pol	Zm00001eb201660	Receptor	PRO	47A	3.632
DNA_Pol	Zm00001eb201660	Receptor	GLY	58A	3.265
DNA_Pol	Zm00001eb201660	Receptor	ARG	59A	2.445
DNA_Pol	Zm00001eb201660	Receptor	HIS	61A	2.855
DNA_Pol	Zm00001eb201660	Receptor	GLY	62A	3.66
DNA_Pol	Zm00001eb201660	Receptor	PRO	64A	3.269
DNA_Pol	Zm00001eb201660	Receptor	ARG	67A	2.295
DNA_Pol	Zm00001eb201660	Receptor	GLN	68A	2.353
DNA_Pol	Zm00001eb201660	Receptor	ARG	69A	4.79
DNA_Pol	Zm00001eb201660	Receptor	LEU	70A	4.571
DNA_Pol	Zm00001eb201660	Receptor	ALA	71A	1.842
DNA_Pol	Zm00001eb201660	Receptor	ALA	72A	3.736
DNA_Pol	Zm00001eb201660	Receptor	GLN	121A	3.482
DNA_Pol	Zm00001eb091880	Receptor	GLU	15A	3.068
DNA_Pol	Zm00001eb091880	Receptor	ARG	17A	2.686
DNA_Pol	Zm00001eb091880	Receptor	MET	19A	2.138
DNA_Pol	Zm00001eb091880	Receptor	LEU	20A	3.042
DNA_Pol	Zm00001eb091880	Receptor	ASN	22A	3.859
DNA_Pol	Zm00001eb091880	Receptor	LYS	27A	3.161
DNA_Pol	Zm00001eb091880	Receptor	LEU	28A	3.311
DNA_Pol	Zm00001eb091880	Receptor	THR	30A	4.507
DNA_Pol	Zm00001eb091880	Receptor	ALA	31A	2.721
DNA_Pol	Zm00001eb091880	Receptor	ARG	32A	3.457
DNA_Pol	Zm00001eb091880	Receptor	GLN	34A	1.794
DNA_Pol	Zm00001eb091880	Receptor	THR	35A	3.269
DNA_Pol	Zm00001eb091880	Receptor	LYS	36A	3.582
DNA_Pol	Zm00001eb091880	Receptor	SER	38A	4.164
DNA_Pol	Zm00001eb091880	Receptor	GLN	39A	2.37
DNA_Pol	Zm00001eb091880	Receptor	PHE	40A	4.497
DNA_Pol	Zm00001eb091880	Receptor	ASP	42A	2.668
DNA_Pol	Zm00001eb091880	Receptor	PHE	43A	4.074
DNA_Pol	Zm00001eb091880	Receptor	TRP	46A	3.874
DNA_Pol	Zm00001eb393960	Receptor	ARG	11A	4.866
DNA_Pol	Zm00001eb393960	Receptor	ARG	12A	2.704
DNA_Pol	Zm00001eb393960	Receptor	VAL	14A	2.635
DNA_Pol	Zm00001eb393960	Receptor	VAL	16A	2.825
DNA_Pol	Zm00001eb393960	Receptor	HIS	20A	4.406
DNA_Pol	Zm00001eb393960	Receptor	CYS	21A	4.017
DNA_Pol	Zm00001eb393960	Receptor	TRP	23A	3.127
DNA_Pol	Zm00001eb393960	Receptor	VAL	25A	3.965
DNA_Pol	Zm00001eb393960	Receptor	TRP	27A	1.468
DNA_Pol	Zm00001eb393960	Receptor	ILE	30A	4.408
DNA_Pol	Zm00001eb393960	Receptor	PRO	32A	4.932
DNA_Pol	Zm00001eb393960	Receptor	SER	33A	3.37
DNA_Pol	Zm00001eb393960	Receptor	GLY	34A	2.934
DNA_Pol	Zm00001eb393960	Receptor	ARG	35A	4.927
DNA_Pol	Zm00001eb393960	Receptor	VAL	36A	4.208
DNA_Pol	Zm00001eb393960	Receptor	VAL	38A	3.346
DNA_Pol	Zm00001eb393960	Receptor	ILE	40A	2.675
DNA_Pol	Zm00001eb393960	Receptor	GLY	45A	3.885
DNA_Pol	Zm00001eb393960	Receptor	THR	46A	3.35
DNA_Pol	Zm00001eb393960	Receptor	ARG	47A	1.92
DNA_Pol	Zm00001eb393960	Receptor	SER	48A	3.106
DNA_Pol	Zm00001eb393960	Receptor	ARG	49A	2.447
DNA_Pol	Zm00001eb393960	Receptor	GLY	50A	3.305
DNA_Pol	Zm00001eb393960	Receptor	PRO	51A	3.189
DNA_Pol	Zm00001eb034580	Receptor	LEU	1A	3.978
DNA_Pol	Zm00001eb034580	Receptor	PHE	3A	3.944
DNA_Pol	Zm00001eb034580	Receptor	TYR	4A	2.957
DNA_Pol	Zm00001eb034580	Receptor	GLY	7A	3.573
DNA_Pol	Zm00001eb034580	Receptor	THR	8A	2.334
DNA_Pol	Zm00001eb034580	Receptor	TYR	9A	2.748
DNA_Pol	Zm00001eb034580	Receptor	TRP	10A	2.518
DNA_Pol	Zm00001eb034580	Receptor	PRO	11A	1.4
DNA_Pol	Zm00001eb034580	Receptor	TYR	12A	2.308
DNA_Pol	Zm00001eb034580	Receptor	THR	13A	4.425
DNA_Pol	Zm00001eb034580	Receptor	PRO	14A	3.104
DNA_Pol	Zm00001eb034580	Receptor	SER	15A	2.701
DNA_Pol	Zm00001eb034580	Receptor	ILE	16A	2.492
DNA_Pol	Zm00001eb034580	Receptor	LEU	18A	3.318
DNA_Pol	Zm00001eb034580	Receptor	LEU	19A	2.836
DNA_Pol	Zm00001eb034580	Receptor	TYR	20A	4.147
DNA_Pol	Zm00001eb034580	Receptor	LEU	22A	3.685
DNA_Pol	Zm00001eb034580	Receptor	LEU	26A	3.582
DNA_Pol	Zm00001eb034580	Receptor	ILE	29A	3.446
DNA_Pol	Zm00001eb034580	Receptor	PHE	30A	1.753
DNA_Pol	Zm00001eb034580	Receptor	LEU	34A	2.415
DNA_Pol	Zm00001eb034580	Receptor	ASP	35A	3.022
DNA_Pol	Zm00001eb034580	Receptor	VAL	37A	4.388
DNA_Pol	Zm00001eb034580	Receptor	CYS	60A	2.133
DNA_Pol	Zm00001eb034580	Receptor	CYS	61A	4.303
DNA_Pol	Zm00001eb034580	Receptor	GLN	62A	3.269
DNA_Pol	Zm00001eb034580	Receptor	TRP	66A	2.118
DNA_Pol	Zm00001eb034580	Receptor	PHE	67A	4.356
DNA_Pol	Zm00001eb034580	Receptor	SER	68A	2.634
DNA_Pol	Zm00001eb034580	Receptor	THR	70A	4.092
DNA_Pol	Zm00001eb034580	Receptor	VAL	71A	4.127
DNA_Pol	Zm00001eb124380	Receptor	SER	27A	2.668
DNA_Pol	Zm00001eb124380	Receptor	GLN	28A	2.625
DNA_Pol	Zm00001eb124380	Receptor	ILE	29A	3.149
DNA_Pol	Zm00001eb124380	Receptor	CYS	30A	2.716
DNA_Pol	Zm00001eb124380	Receptor	LEU	31A	4.334
DNA_Pol	Zm00001eb124380	Receptor	CYS	32A	1.994
DNA_Pol	Zm00001eb124380	Receptor	VAL	33A	3.02
DNA_Pol	Zm00001eb124380	Receptor	CYS	34A	2.694
DNA_Pol	Zm00001eb124380	Receptor	ARG	35A	4.442
DNA_Pol	Zm00001eb124380	Receptor	CYS	36A	2.197
DNA_Pol	Zm00001eb124380	Receptor	LYS	37A	4.428
DNA_Pol	Zm00001eb124380	Receptor	MET	38A	2.851
DNA_Pol	Zm00001eb124380	Receptor	TYR	39A	3.258
DNA_Pol	Zm00001eb124380	Receptor	PRO	40A	3.505
DNA_Pol	Zm00001eb124380	Receptor	SER	82A	2.778
DNA_Pol	Zm00001eb124380	Receptor	CYS	83A	3.084
DNA_Pol	Zm00001eb124380	Receptor	THR	84A	3.028
DNA_Pol	Zm00001eb124380	Receptor	CYS	85A	4.236
DNA_Pol	Zm00001eb124380	Receptor	ASP	86A	3.413
DNA_Pol	Zm00001eb124380	Receptor	PRO	87A	3.594
DNA_Pol	Zm00001eb262830	Receptor	MET	211A	3.745
DNA_Pol	Zm00001eb262830	Receptor	ARG	212A	2.155
DNA_Pol	Zm00001eb262830	Receptor	TYR	213A	2.42
DNA_Pol	Zm00001eb262830	Receptor	LYS	214A	3.03
DNA_Pol	Zm00001eb262830	Receptor	LYS	216A	4.761
DNA_Pol	Zm00001eb262830	Receptor	LYS	217A	3.245
DNA_Pol	Zm00001eb262830	Receptor	GLN	241A	4.702
DNA_Pol	Zm00001eb262830	Receptor	LEU	244A	3.48
DNA_Pol	Zm00001eb262830	Receptor	LEU	245A	3.209
DNA_Pol	Zm00001eb262830	Receptor	MET	248A	2.635
DNA_Pol	Zm00001eb262830	Receptor	TRP	249A	4.669
DNA_Pol	Zm00001eb262830	Receptor	LYS	253A	4.101
DNA_Pol	Zm00001eb262830	Receptor	HIS	254A	1.514
DNA_Pol	Zm00001eb262830	Receptor	THR	257A	4.119
DNA_Pol	Zm00001eb262830	Receptor	CYS	258A	3.787
DNA_Pol	Zm00001eb262830	Receptor	ASN	261A	1.672
DNA_Pol	Zm00001eb262830	Receptor	SER	264A	4.935
DNA_Pol	Zm00001eb262830	Receptor	CYS	265A	2.809
DNA_Pol	Zm00001eb262830	Receptor	GLU	266A	3.761
DNA_Pol	Zm00001eb262830	Receptor	VAL	268A	4.943
DNA_Pol	Zm00001eb262830	Receptor	LYS	269A	3.272
DNA_Pol	Zm00001eb262830	Receptor	PHE	270A	4.097
DNA_Pol	Zm00001eb262830	Receptor	PRO	271A	2.24
DNA_Pol	Zm00001eb262830	Receptor	GLN	272A	4.33
DNA_Pol	Zm00001eb262830	Receptor	GLN	277A	2.655
DNA_Pol	Zm00001eb262830	Receptor	ILE	280A	2.96
DNA_Pol	Zm00001eb262830	Receptor	ALA	281A	2.474
DNA_Pol	Zm00001eb262830	Receptor	LYS	282A	4.777
DNA_Pol	Zm00001eb262830	Receptor	TYR	284A	2.831
DNA_Pol	Zm00001eb262830	Receptor	ASP	288A	3.305
DNA_Pol	Zm00001eb262830	Receptor	MET	292A	4.383
DNA_Pol	Zm00001eb262830	Receptor	VAL	313A	2.118
DNA_Pol	Zm00001eb262830	Receptor	LEU	314A	3.319
DNA_Pol	Zm00001eb262830	Receptor	PRO	315A	2.798
DNA_Pol	Zm00001eb262830	Receptor	LYS	316A	3.641
DNA_Pol	Zm00001eb262830	Receptor	LYS	331A	4.5
DNA_Pol	Zm00001eb262830	Receptor	SER	332A	4.838
DNA_Pol	Zm00001eb262830	Receptor	SER	333A	3.233
DNA_Pol	Zm00001eb051210	Receptor	TYR	2A	2.654
DNA_Pol	Zm00001eb051210	Receptor	LYS	3A	3.266
DNA_Pol	Zm00001eb051210	Receptor	ARG	6A	2.687
DNA_Pol	Zm00001eb051210	Receptor	ILE	9A	2.487
DNA_Pol	Zm00001eb051210	Receptor	ILE	10A	2.785
DNA_Pol	Zm00001eb051210	Receptor	ALA	13A	2.485
DNA_Pol	Zm00001eb051210	Receptor	SER	14A	3.065
DNA_Pol	Zm00001eb051210	Receptor	CYS	15A	4.716
DNA_Pol	Zm00001eb051210	Receptor	ALA	16A	4.674
DNA_Pol	Zm00001eb051210	Receptor	ALA	17A	1.756
DNA_Pol	Zm00001eb051210	Receptor	VAL	18A	3.137
DNA_Pol	Zm00001eb051210	Receptor	ARG	20A	4.62
DNA_Pol	Zm00001eb051210	Receptor	ALA	21A	2.56
DNA_Pol	Zm00001eb051210	Receptor	TYR	24A	3.075
DNA_Pol	Zm00001eb051210	Receptor	ILE	25A	2.988
DNA_Pol	Zm00001eb051210	Receptor	PHE	28A	2.825
DNA_Pol	Zm00001eb115640	Ligand	PRO	132A	3.038
DNA_Pol	Zm00001eb115640	Ligand	LEU	133A	2.686
DNA_Pol	Zm00001eb115640	Ligand	ARG	134A	3.524
DNA_Pol	Zm00001eb115640	Ligand	TYR	135A	1.879
DNA_Pol	Zm00001eb115640	Ligand	SER	137A	4.373
DNA_Pol	Zm00001eb115640	Ligand	ASP	139A	4.966
DNA_Pol	Zm00001eb115640	Ligand	THR	140A	3.746
DNA_Pol	Zm00001eb115640	Ligand	ALA	143A	2.604
DNA_Pol	Zm00001eb115640	Ligand	ALA	144A	3.964
DNA_Pol	Zm00001eb115640	Ligand	ALA	145A	2.914
DNA_Pol	Zm00001eb115640	Ligand	LYS	146A	3.424
DNA_Pol	Zm00001eb115640	Ligand	ILE	148A	2.995
DNA_Pol	Zm00001eb115640	Ligand	ILE	149A	4.481
DNA_Pol	Zm00001eb115640	Ligand	VAL	151A	3
DNA_Pol	Zm00001eb115640	Ligand	ARG	152A	2.565
DNA_Pol	Zm00001eb115640	Ligand	VAL	159A	4.018
DNA_Pol	Zm00001eb115640	Ligand	GLY	161A	2.584
DNA_Pol	Zm00001eb115640	Ligand	ASN	162A	2.949
DNA_Pol	Zm00001eb115640	Ligand	LYS	163A	4.693
DNA_Pol	Zm00001eb115640	Ligand	ASP	165A	3.278
DNA_Pol	Zm00001eb115640	Ligand	LEU	166A	4.447
DNA_Pol	Zm00001eb115640	Ligand	ASP	169A	3.916
DNA_Pol	Zm00001eb125580	Ligand	TYR	49A	3.179
DNA_Pol	Zm00001eb125580	Ligand	LEU	53A	2.901
DNA_Pol	Zm00001eb125580	Ligand	TRP	56A	3.258
DNA_Pol	Zm00001eb125580	Ligand	ASP	57A	1.867
DNA_Pol	Zm00001eb125580	Ligand	ILE	60A	3.727
DNA_Pol	Zm00001eb125580	Ligand	VAL	61A	4.721
DNA_Pol	Zm00001eb125580	Ligand	ASP	64A	2.981
DNA_Pol	Zm00001eb125580	Ligand	CYS	67A	3.765
DNA_Pol	Zm00001eb125580	Ligand	PHE	68A	4.58
DNA_Pol	Zm00001eb125580	Ligand	ILE	71A	2.658
DNA_Pol	Zm00001eb125580	Ligand	ASN	74A	2.975
DNA_Pol	Zm00001eb125580	Ligand	LYS	75A	3.725
DNA_Pol	Zm00001eb125580	Ligand	ILE	78A	4.253
DNA_Pol	Zm00001eb125580	Ligand	LYS	79A	4.058
DNA_Pol	Zm00001eb125580	Ligand	ARG	82A	2.993
DNA_Pol	Zm00001eb125580	Ligand	MET	147A	3.535
DNA_Pol	Zm00001eb125580	Ligand	MET	196A	2.436
DNA_Pol	Zm00001eb125580	Ligand	THR	197A	4.09
DNA_Pol	Zm00001eb125580	Ligand	VAL	199A	3.975
DNA_Pol	Zm00001eb125580	Ligand	LEU	201A	3.688
DNA_Pol	Zm00001eb125580	Ligand	LEU	205A	3.76
DNA_Pol	Zm00001eb125580	Ligand	TYR	208A	4.579
DNA_Pol	Zm00001eb125580	Ligand	THR	210A	3.559
DNA_Pol	Zm00001eb125580	Ligand	LEU	211A	4.517
DNA_Pol	Zm00001eb125580	Ligand	LYS	213A	4.525
DNA_Pol	Zm00001eb125580	Ligand	THR	214A	2.76
DNA_Pol	Zm00001eb125580	Ligand	GLU	215A	4.967
DNA_Pol	Zm00001eb125580	Ligand	SER	217A	3.554
DNA_Pol	Zm00001eb303170	Ligand	TYR	91A	2.997
DNA_Pol	Zm00001eb303170	Ligand	SER	92A	3.501
DNA_Pol	Zm00001eb303170	Ligand	CYS	93A	2.033
DNA_Pol	Zm00001eb303170	Ligand	THR	94A	2.088
DNA_Pol	Zm00001eb303170	Ligand	HIS	95A	3.047
DNA_Pol	Zm00001eb303170	Ligand	MET	147A	3.538
DNA_Pol	Zm00001eb303170	Ligand	ARG	152A	4.726
DNA_Pol	Zm00001eb303170	Ligand	PHE	154A	2.329
DNA_Pol	Zm00001eb303170	Ligand	THR	155A	2.458
DNA_Pol	Zm00001eb303170	Ligand	CYS	156A	3.663
DNA_Pol	Zm00001eb303170	Ligand	GLY	157A	3.579
DNA_Pol	Zm00001eb303170	Ligand	ARG	188A	3.457
DNA_Pol	Zm00001eb303170	Ligand	TYR	189A	2.163
DNA_Pol	Zm00001eb303170	Ligand	CYS	190A	3.45
DNA_Pol	Zm00001eb303170	Ligand	ARG	193A	2.238
DNA_Pol	Zm00001eb303170	Ligand	MET	194A	4.463
DNA_Pol	Zm00001eb303170	Ligand	THR	197A	4.522
DNA_Pol	Zm00001eb303170	Ligand	ILE	202A	4.812
DNA_Pol	Zm00001eb303170	Ligand	LEU	205A	3.782
DNA_Pol	Zm00001eb303170	Ligand	TYR	208A	3.911
DNA_Pol	Zm00001eb303170	Ligand	THR	210A	2.931
DNA_Pol	Zm00001eb303170	Ligand	LEU	211A	3.533
DNA_Pol	Zm00001eb303170	Ligand	THR	214A	4.6
DNA_Pol	Zm00001eb224530	Ligand	ARG	134A	4.907
DNA_Pol	Zm00001eb224530	Ligand	TYR	135A	3.007
DNA_Pol	Zm00001eb224530	Ligand	ASP	139A	4.68
DNA_Pol	Zm00001eb224530	Ligand	THR	140A	3.531
DNA_Pol	Zm00001eb224530	Ligand	ALA	143A	2.787
DNA_Pol	Zm00001eb224530	Ligand	ALA	144A	4.96
DNA_Pol	Zm00001eb224530	Ligand	ALA	145A	3.799
DNA_Pol	Zm00001eb224530	Ligand	LYS	146A	3.375
DNA_Pol	Zm00001eb224530	Ligand	MET	147A	2.449
DNA_Pol	Zm00001eb224530	Ligand	ILE	148A	2.509
DNA_Pol	Zm00001eb224530	Ligand	ILE	149A	2.646
DNA_Pol	Zm00001eb224530	Ligand	PRO	150A	3.192
DNA_Pol	Zm00001eb224530	Ligand	VAL	151A	2.88
DNA_Pol	Zm00001eb224530	Ligand	ARG	152A	2.665
DNA_Pol	Zm00001eb224530	Ligand	PHE	154A	2.99
DNA_Pol	Zm00001eb224530	Ligand	THR	155A	3.113
DNA_Pol	Zm00001eb224530	Ligand	ASN	162A	2.86
DNA_Pol	Zm00001eb224530	Ligand	TRP	164A	2.756
DNA_Pol	Zm00001eb224530	Ligand	ASP	165A	4.945
DNA_Pol	Zm00001eb224530	Ligand	CYS	190A	3.8
DNA_Pol	Zm00001eb224530	Ligand	ARG	193A	1.882
DNA_Pol	Zm00001eb224530	Ligand	MET	194A	1.82
DNA_Pol	Zm00001eb224530	Ligand	THR	197A	3.379
DNA_Pol	Zm00001eb224530	Ligand	HIS	198A	2.78
DNA_Pol	Zm00001eb224530	Ligand	VAL	199A	4.105
DNA_Pol	Zm00001eb224530	Ligand	ASP	200A	4.273
DNA_Pol	Zm00001eb224530	Ligand	LEU	201A	4.897
DNA_Pol	Zm00001eb224530	Ligand	ILE	202A	3.527
DNA_Pol	Zm00001eb224530	Ligand	LEU	205A	4.195
DNA_Pol	Zm00001eb224530	Ligand	TYR	208A	3.883
DNA_Pol	Zm00001eb224530	Ligand	ASN	209A	2.605
DNA_Pol	Zm00001eb224530	Ligand	THR	210A	2.618
DNA_Pol	Zm00001eb224530	Ligand	LEU	211A	3.599
DNA_Pol	Zm00001eb224530	Ligand	THR	214A	3.765
DNA_Pol	Zm00001eb144150	Ligand	PHE	54A	3.26
DNA_Pol	Zm00001eb144150	Ligand	ILE	55A	3.132
DNA_Pol	Zm00001eb144150	Ligand	TRP	58A	2.266
DNA_Pol	Zm00001eb144150	Ligand	VAL	61A	2.681
DNA_Pol	Zm00001eb144150	Ligand	ARG	62A	3.676
DNA_Pol	Zm00001eb144150	Ligand	ASP	64A	3.734
DNA_Pol	Zm00001eb144150	Ligand	SER	65A	3.203
DNA_Pol	Zm00001eb144150	Ligand	PHE	68A	2.207
DNA_Pol	Zm00001eb144150	Ligand	ILE	71A	4.129
DNA_Pol	Zm00001eb144150	Ligand	ARG	72A	2.448
DNA_Pol	Zm00001eb144150	Ligand	LYS	75A	2.339
DNA_Pol	Zm00001eb144150	Ligand	THR	76A	2.843
DNA_Pol	Zm00001eb144150	Ligand	VAL	77A	4.981
DNA_Pol	Zm00001eb144150	Ligand	LYS	79A	3.224
DNA_Pol	Zm00001eb144150	Ligand	GLU	80A	2.976
DNA_Pol	Zm00001eb256320	Ligand	CYS	67A	4.933
DNA_Pol	Zm00001eb256320	Ligand	LEU	70A	3.254
DNA_Pol	Zm00001eb256320	Ligand	ILE	71A	4.169
DNA_Pol	Zm00001eb256320	Ligand	ASN	74A	2.473
DNA_Pol	Zm00001eb256320	Ligand	ILE	78A	3.44
DNA_Pol	Zm00001eb256320	Ligand	GLN	81A	4.102
DNA_Pol	Zm00001eb256320	Ligand	ARG	82A	2.45
DNA_Pol	Zm00001eb256320	Ligand	GLU	85A	3.952
DNA_Pol	Zm00001eb256320	Ligand	ASN	86A	3.13
DNA_Pol	Zm00001eb256320	Ligand	MET	90A	1.932
DNA_Pol	Zm00001eb256320	Ligand	TYR	91A	3.508
DNA_Pol	Zm00001eb256320	Ligand	LYS	158A	3.335
DNA_Pol	Zm00001eb256320	Ligand	ASP	182A	4.482
DNA_Pol	Zm00001eb256320	Ligand	GLU	185A	4.626
DNA_Pol	Zm00001eb256320	Ligand	PHE	187A	2.746
DNA_Pol	Zm00001eb256320	Ligand	ARG	188A	3.078
DNA_Pol	Zm00001eb256320	Ligand	TYR	189A	2.818
DNA_Pol	Zm00001eb256320	Ligand	CYS	191A	4.869
DNA_Pol	Zm00001eb256320	Ligand	ARG	192A	3.509
DNA_Pol	Zm00001eb298360	Ligand	ARG	45A	2.698
DNA_Pol	Zm00001eb298360	Ligand	LEU	48A	3.186
DNA_Pol	Zm00001eb298360	Ligand	TYR	49A	3.103
DNA_Pol	Zm00001eb298360	Ligand	LEU	52A	3.303
DNA_Pol	Zm00001eb298360	Ligand	TRP	56A	3.336
DNA_Pol	Zm00001eb298360	Ligand	ILE	60A	2.623
DNA_Pol	Zm00001eb298360	Ligand	VAL	61A	4.839
DNA_Pol	Zm00001eb298360	Ligand	SER	63A	4.693
DNA_Pol	Zm00001eb298360	Ligand	ASP	64A	2.2
DNA_Pol	Zm00001eb298360	Ligand	PHE	68A	3.53
DNA_Pol	Zm00001eb298360	Ligand	ILE	71A	3.013
DNA_Pol	Zm00001eb298360	Ligand	LYS	75A	2.412
DNA_Pol	Zm00001eb298360	Ligand	ILE	78A	4.804
DNA_Pol	Zm00001eb298360	Ligand	LYS	79A	1.703
DNA_Pol	Zm00001eb298360	Ligand	ARG	82A	2.637
DNA_Pol	Zm00001eb298360	Ligand	ILE	83A	4.058
DNA_Pol	Zm00001eb298360	Ligand	ASN	86A	4.667
DNA_Pol	Zm00001eb298360	Ligand	ASP	87A	3.339
DNA_Pol	Zm00001eb298360	Ligand	ARG	88A	4.812
DNA_Pol	Zm00001eb298360	Ligand	PRO	89A	4.558
DNA_Pol	Zm00001eb298360	Ligand	MET	90A	2.354
DNA_Pol	Zm00001eb298360	Ligand	TYR	91A	2.584
DNA_Pol	Zm00001eb298360	Ligand	CYS	93A	3.777
DNA_Pol	Zm00001eb298360	Ligand	HIS	95A	2.894
DNA_Pol	Zm00001eb298360	Ligand	THR	155A	2.637
DNA_Pol	Zm00001eb298360	Ligand	GLN	172A	3.412
DNA_Pol	Zm00001eb298360	Ligand	TYR	189A	2.635
DNA_Pol	Zm00001eb298360	Ligand	ARG	193A	3.345
DNA_Pol	Zm00001eb000130	Ligand	TRP	56A	3.132
DNA_Pol	Zm00001eb000130	Ligand	HIS	59A	2.818
DNA_Pol	Zm00001eb000130	Ligand	ILE	60A	3.268
DNA_Pol	Zm00001eb000130	Ligand	SER	63A	3.841
DNA_Pol	Zm00001eb000130	Ligand	ASP	64A	3.74
DNA_Pol	Zm00001eb000130	Ligand	MET	147A	2.876
DNA_Pol	Zm00001eb000130	Ligand	ILE	148A	2.779
DNA_Pol	Zm00001eb000130	Ligand	ILE	149A	4.855
DNA_Pol	Zm00001eb000130	Ligand	PRO	150A	3.573
DNA_Pol	Zm00001eb000130	Ligand	CYS	153A	4.782
DNA_Pol	Zm00001eb000130	Ligand	PHE	154A	2.724
DNA_Pol	Zm00001eb000130	Ligand	THR	155A	2.38
DNA_Pol	Zm00001eb000130	Ligand	CYS	190A	4.697
DNA_Pol	Zm00001eb000130	Ligand	ARG	193A	2.606
DNA_Pol	Zm00001eb000130	Ligand	MET	194A	2.894
DNA_Pol	Zm00001eb000130	Ligand	MET	196A	3.958
DNA_Pol	Zm00001eb000130	Ligand	THR	197A	2.929
DNA_Pol	Zm00001eb000130	Ligand	VAL	199A	4.254
DNA_Pol	Zm00001eb091880	Ligand	MET	147A	1.794
DNA_Pol	Zm00001eb091880	Ligand	ILE	148A	3.311
DNA_Pol	Zm00001eb091880	Ligand	PRO	150A	3.679
DNA_Pol	Zm00001eb091880	Ligand	CYS	153A	4.712
DNA_Pol	Zm00001eb091880	Ligand	PHE	154A	3.075
DNA_Pol	Zm00001eb091880	Ligand	THR	155A	3.41
DNA_Pol	Zm00001eb091880	Ligand	TYR	189A	4.401
DNA_Pol	Zm00001eb091880	Ligand	CYS	190A	4.366
DNA_Pol	Zm00001eb091880	Ligand	ARG	193A	2.37
DNA_Pol	Zm00001eb091880	Ligand	MET	194A	3.167
DNA_Pol	Zm00001eb091880	Ligand	THR	197A	3.808
DNA_Pol	Zm00001eb091880	Ligand	LEU	201A	3.819
DNA_Pol	Zm00001eb091880	Ligand	ILE	202A	3.915
DNA_Pol	Zm00001eb091880	Ligand	LEU	205A	3.161
DNA_Pol	Zm00001eb091880	Ligand	TYR	208A	4.355
DNA_Pol	Zm00001eb091880	Ligand	ASN	209A	3.859
DNA_Pol	Zm00001eb091880	Ligand	THR	210A	3.042
DNA_Pol	Zm00001eb091880	Ligand	LEU	211A	2.138
DNA_Pol	Zm00001eb091880	Ligand	LYS	213A	3.024
DNA_Pol	Zm00001eb091880	Ligand	THR	214A	2.935
DNA_Pol	Zm00001eb091880	Ligand	THR	216A	4.946
DNA_Pol	Zm00001eb091880	Ligand	SER	217A	2.686
DNA_Pol	Zm00001eb099950	Ligand	LEU	131A	4.192
DNA_Pol	Zm00001eb099950	Ligand	PRO	132A	3.382
DNA_Pol	Zm00001eb099950	Ligand	LEU	133A	2.58
DNA_Pol	Zm00001eb099950	Ligand	ARG	134A	2.398
DNA_Pol	Zm00001eb099950	Ligand	TYR	135A	2.255
DNA_Pol	Zm00001eb099950	Ligand	SER	137A	1.343
DNA_Pol	Zm00001eb099950	Ligand	ASN	138A	4.23
DNA_Pol	Zm00001eb099950	Ligand	ASP	139A	4.919
DNA_Pol	Zm00001eb099950	Ligand	THR	140A	3.677
DNA_Pol	Zm00001eb099950	Ligand	ALA	143A	3.341
DNA_Pol	Zm00001eb099950	Ligand	ALA	145A	4.854
DNA_Pol	Zm00001eb099950	Ligand	MET	147A	3.095
DNA_Pol	Zm00001eb099950	Ligand	ILE	148A	2.271
DNA_Pol	Zm00001eb099950	Ligand	ILE	149A	3.201
DNA_Pol	Zm00001eb099950	Ligand	PRO	150A	4.45
DNA_Pol	Zm00001eb099950	Ligand	VAL	151A	3.452
DNA_Pol	Zm00001eb099950	Ligand	GLY	161A	2.991
DNA_Pol	Zm00001eb099950	Ligand	ASN	162A	3.158
DNA_Pol	Zm00001eb099950	Ligand	LYS	163A	3.835
DNA_Pol	Zm00001eb099950	Ligand	TRP	164A	3.57
DNA_Pol	Zm00001eb099950	Ligand	ASP	165A	2.542
DNA_Pol	Zm00001eb099950	Ligand	LEU	166A	3.36
DNA_Pol	Zm00001eb099950	Ligand	ILE	202A	4.444
DNA_Pol	Zm00001eb201660	Ligand	LYS	75A	2.445
DNA_Pol	Zm00001eb201660	Ligand	THR	76A	4.086
DNA_Pol	Zm00001eb201660	Ligand	LYS	79A	2.689
DNA_Pol	Zm00001eb201660	Ligand	ARG	82A	3.692
DNA_Pol	Zm00001eb201660	Ligand	ILE	83A	2.855
DNA_Pol	Zm00001eb201660	Ligand	ASN	86A	2.961
DNA_Pol	Zm00001eb201660	Ligand	ASP	87A	4.444
DNA_Pol	Zm00001eb201660	Ligand	MET	90A	2.353
DNA_Pol	Zm00001eb201660	Ligand	TYR	91A	1.842
DNA_Pol	Zm00001eb201660	Ligand	MET	147A	2.237
DNA_Pol	Zm00001eb201660	Ligand	ILE	148A	3.856
DNA_Pol	Zm00001eb201660	Ligand	PHE	154A	4.588
DNA_Pol	Zm00001eb201660	Ligand	PHE	187A	4.561
DNA_Pol	Zm00001eb201660	Ligand	TYR	189A	3.482
DNA_Pol	Zm00001eb201660	Ligand	ARG	193A	3.632
DNA_Pol	Zm00001eb201660	Ligand	MET	194A	4.994
DNA_Pol	Zm00001eb201660	Ligand	THR	197A	2.245
DNA_Pol	Zm00001eb201660	Ligand	VAL	199A	4.291
DNA_Pol	Zm00001eb201660	Ligand	LEU	201A	1.591
DNA_Pol	Zm00001eb201660	Ligand	ILE	202A	3.095
DNA_Pol	Zm00001eb201660	Ligand	LEU	205A	3.827
DNA_Pol	Zm00001eb201660	Ligand	ASN	209A	3.379
DNA_Pol	Zm00001eb201660	Ligand	THR	210A	3.014
DNA_Pol	Zm00001eb201660	Ligand	LEU	211A	2.504
DNA_Pol	Zm00001eb201660	Ligand	THR	214A	3.219
DNA_Pol	Zm00001eb201660	Ligand	GLU	215A	3.256
DNA_Pol	Zm00001eb091880	Ligand	MET	147A	1.794
DNA_Pol	Zm00001eb091880	Ligand	ILE	148A	3.311
DNA_Pol	Zm00001eb091880	Ligand	PRO	150A	3.679
DNA_Pol	Zm00001eb091880	Ligand	CYS	153A	4.712
DNA_Pol	Zm00001eb091880	Ligand	PHE	154A	3.075
DNA_Pol	Zm00001eb091880	Ligand	THR	155A	3.41
DNA_Pol	Zm00001eb091880	Ligand	TYR	189A	4.401
DNA_Pol	Zm00001eb091880	Ligand	CYS	190A	4.366
DNA_Pol	Zm00001eb091880	Ligand	ARG	193A	2.37
DNA_Pol	Zm00001eb091880	Ligand	MET	194A	3.167
DNA_Pol	Zm00001eb091880	Ligand	THR	197A	3.808
DNA_Pol	Zm00001eb091880	Ligand	LEU	201A	3.819
DNA_Pol	Zm00001eb091880	Ligand	ILE	202A	3.915
DNA_Pol	Zm00001eb091880	Ligand	LEU	205A	3.161
DNA_Pol	Zm00001eb091880	Ligand	TYR	208A	4.355
DNA_Pol	Zm00001eb091880	Ligand	ASN	209A	3.859
DNA_Pol	Zm00001eb091880	Ligand	THR	210A	3.042
DNA_Pol	Zm00001eb091880	Ligand	LEU	211A	2.138
DNA_Pol	Zm00001eb091880	Ligand	LYS	213A	3.024
DNA_Pol	Zm00001eb091880	Ligand	THR	214A	2.935
DNA_Pol	Zm00001eb091880	Ligand	THR	216A	4.946
DNA_Pol	Zm00001eb091880	Ligand	SER	217A	2.686
DNA_Pol	Zm00001eb393960	Ligand	TYR	91A	3.189
DNA_Pol	Zm00001eb393960	Ligand	CYS	93A	3.331
DNA_Pol	Zm00001eb393960	Ligand	TYR	135A	2.934
DNA_Pol	Zm00001eb393960	Ligand	THR	140A	4.804
DNA_Pol	Zm00001eb393960	Ligand	ALA	143A	4.408
DNA_Pol	Zm00001eb393960	Ligand	ALA	145A	3.563
DNA_Pol	Zm00001eb393960	Ligand	LYS	146A	4.836
DNA_Pol	Zm00001eb393960	Ligand	MET	147A	2.635
DNA_Pol	Zm00001eb393960	Ligand	ILE	148A	3.346
DNA_Pol	Zm00001eb393960	Ligand	ILE	149A	3.631
DNA_Pol	Zm00001eb393960	Ligand	PRO	150A	2.675
DNA_Pol	Zm00001eb393960	Ligand	VAL	151A	3.002
DNA_Pol	Zm00001eb393960	Ligand	PHE	154A	3.127
DNA_Pol	Zm00001eb393960	Ligand	THR	155A	1.92
DNA_Pol	Zm00001eb393960	Ligand	CYS	156A	4.636
DNA_Pol	Zm00001eb393960	Ligand	ARG	188A	3.304
DNA_Pol	Zm00001eb393960	Ligand	TYR	189A	2.447
DNA_Pol	Zm00001eb393960	Ligand	CYS	190A	2.894
DNA_Pol	Zm00001eb393960	Ligand	ARG	193A	3.606
DNA_Pol	Zm00001eb393960	Ligand	MET	194A	4.836
DNA_Pol	Zm00001eb393960	Ligand	HIS	198A	4.807
DNA_Pol	Zm00001eb393960	Ligand	LEU	201A	4.568
DNA_Pol	Zm00001eb393960	Ligand	ILE	202A	1.468
DNA_Pol	Zm00001eb393960	Ligand	GLU	203A	4.942
DNA_Pol	Zm00001eb393960	Ligand	LEU	205A	2.704
DNA_Pol	Zm00001eb393960	Ligand	LEU	206A	3.276
DNA_Pol	Zm00001eb393960	Ligand	ASN	207A	4.949
DNA_Pol	Zm00001eb393960	Ligand	TYR	208A	4.427
DNA_Pol	Zm00001eb393960	Ligand	THR	210A	4.866
DNA_Pol	Zm00001eb034580	Ligand	ASN	86A	4.147
DNA_Pol	Zm00001eb034580	Ligand	PRO	89A	3.573
DNA_Pol	Zm00001eb034580	Ligand	MET	90A	3.268
DNA_Pol	Zm00001eb034580	Ligand	TYR	91A	2.334
DNA_Pol	Zm00001eb034580	Ligand	SER	92A	3.959
DNA_Pol	Zm00001eb034580	Ligand	CYS	93A	2.662
DNA_Pol	Zm00001eb034580	Ligand	HIS	95A	3.829
DNA_Pol	Zm00001eb034580	Ligand	THR	155A	2.308
DNA_Pol	Zm00001eb034580	Ligand	CYS	156A	2.926
DNA_Pol	Zm00001eb034580	Ligand	GLY	157A	4.999
DNA_Pol	Zm00001eb034580	Ligand	LYS	158A	3.978
DNA_Pol	Zm00001eb034580	Ligand	LEU	171A	3.183
DNA_Pol	Zm00001eb034580	Ligand	ASP	174A	3.022
DNA_Pol	Zm00001eb034580	Ligand	TYR	175A	2.56
DNA_Pol	Zm00001eb034580	Ligand	SER	176A	1.753
DNA_Pol	Zm00001eb034580	Ligand	GLU	177A	2.415
DNA_Pol	Zm00001eb034580	Ligand	GLY	178A	3.271
DNA_Pol	Zm00001eb034580	Ligand	ASP	179A	3.702
DNA_Pol	Zm00001eb034580	Ligand	GLU	185A	3.816
DNA_Pol	Zm00001eb034580	Ligand	LEU	186A	4.411
DNA_Pol	Zm00001eb034580	Ligand	PHE	187A	2.957
DNA_Pol	Zm00001eb034580	Ligand	ARG	188A	1.4
DNA_Pol	Zm00001eb034580	Ligand	TYR	189A	2.701
DNA_Pol	Zm00001eb034580	Ligand	CYS	190A	4.39
DNA_Pol	Zm00001eb034580	Ligand	CYS	191A	4.975
DNA_Pol	Zm00001eb034580	Ligand	ARG	192A	3.685
DNA_Pol	Zm00001eb034580	Ligand	ARG	193A	3.318
DNA_Pol	Zm00001eb034580	Ligand	MET	196A	4.705
DNA_Pol	Zm00001eb034580	Ligand	VAL	199A	4.092
DNA_Pol	Zm00001eb034580	Ligand	LEU	201A	4.997
DNA_Pol	Zm00001eb034580	Ligand	GLU	203A	3.854
DNA_Pol	Zm00001eb034580	Ligand	LYS	204A	2.634
DNA_Pol	Zm00001eb034580	Ligand	ASN	207A	2.118
DNA_Pol	Zm00001eb034580	Ligand	TYR	208A	2.133
DNA_Pol	Zm00001eb124380	Ligand	MET	90A	4.86
DNA_Pol	Zm00001eb124380	Ligand	TYR	91A	3.872
DNA_Pol	Zm00001eb124380	Ligand	CYS	93A	3.413
DNA_Pol	Zm00001eb124380	Ligand	HIS	95A	3.594
DNA_Pol	Zm00001eb124380	Ligand	ARG	152A	3.505
DNA_Pol	Zm00001eb124380	Ligand	PHE	154A	3.02
DNA_Pol	Zm00001eb124380	Ligand	THR	155A	1.994
DNA_Pol	Zm00001eb124380	Ligand	CYS	156A	3.826
DNA_Pol	Zm00001eb124380	Ligand	GLY	157A	3.738
DNA_Pol	Zm00001eb124380	Ligand	LYS	158A	2.851
DNA_Pol	Zm00001eb124380	Ligand	VAL	159A	3.705
DNA_Pol	Zm00001eb124380	Ligand	GLU	185A	4.405
DNA_Pol	Zm00001eb124380	Ligand	PHE	187A	4.461
DNA_Pol	Zm00001eb124380	Ligand	ARG	188A	2.197
DNA_Pol	Zm00001eb124380	Ligand	TYR	189A	2.778
DNA_Pol	Zm00001eb124380	Ligand	CYS	191A	4.862
DNA_Pol	Zm00001eb124380	Ligand	ARG	193A	2.668
DNA_Pol	Zm00001eb124380	Ligand	MET	194A	4.292
DNA_Pol	Zm00001eb124380	Ligand	THR	197A	2.625
DNA_Pol	Zm00001eb124380	Ligand	HIS	198A	4.399
DNA_Pol	Zm00001eb262830	Ligand	CYS	67A	4.101
DNA_Pol	Zm00001eb262830	Ligand	LEU	70A	4.296
DNA_Pol	Zm00001eb262830	Ligand	ARG	72A	3.822
DNA_Pol	Zm00001eb262830	Ligand	ARG	73A	2.155
DNA_Pol	Zm00001eb262830	Ligand	ASN	74A	1.514
DNA_Pol	Zm00001eb262830	Ligand	THR	76A	3.855
DNA_Pol	Zm00001eb262830	Ligand	VAL	77A	3.381
DNA_Pol	Zm00001eb262830	Ligand	ILE	78A	1.672
DNA_Pol	Zm00001eb262830	Ligand	GLU	80A	2.827
DNA_Pol	Zm00001eb262830	Ligand	GLN	81A	2.42
DNA_Pol	Zm00001eb262830	Ligand	ARG	82A	2.809
DNA_Pol	Zm00001eb262830	Ligand	LYS	84A	3.245
DNA_Pol	Zm00001eb262830	Ligand	GLU	85A	3.761
DNA_Pol	Zm00001eb262830	Ligand	ASN	86A	2.24
DNA_Pol	Zm00001eb262830	Ligand	MET	90A	2.655
DNA_Pol	Zm00001eb262830	Ligand	TYR	91A	2.96
DNA_Pol	Zm00001eb262830	Ligand	PHE	154A	3.305
DNA_Pol	Zm00001eb262830	Ligand	THR	155A	2.831
DNA_Pol	Zm00001eb262830	Ligand	GLY	178A	3.272
DNA_Pol	Zm00001eb262830	Ligand	ASP	182A	4.894
DNA_Pol	Zm00001eb262830	Ligand	TYR	189A	2.474
DNA_Pol	Zm00001eb262830	Ligand	ARG	192A	4.06
DNA_Pol	Zm00001eb262830	Ligand	ARG	193A	2.118
DNA_Pol	Zm00001eb262830	Ligand	THR	197A	3.536
DNA_Pol	Zm00001eb262830	Ligand	VAL	199A	3.641
DNA_Pol	Zm00001eb262830	Ligand	LYS	204A	3.233
DNA_Pol	Zm00001eb262830	Ligand	TYR	208A	3.859
DNA_Pol	Zm00001eb051210	Ligand	LYS	79A	4.117
DNA_Pol	Zm00001eb051210	Ligand	ARG	82A	3.266
DNA_Pol	Zm00001eb051210	Ligand	ILE	83A	3.469
DNA_Pol	Zm00001eb051210	Ligand	GLU	85A	4.524
DNA_Pol	Zm00001eb051210	Ligand	ASN	86A	2.687
DNA_Pol	Zm00001eb051210	Ligand	ASP	87A	2.654
DNA_Pol	Zm00001eb051210	Ligand	ARG	88A	3.432
DNA_Pol	Zm00001eb051210	Ligand	PRO	89A	3.18
DNA_Pol	Zm00001eb051210	Ligand	MET	90A	2.785
DNA_Pol	Zm00001eb051210	Ligand	TYR	91A	2.487
DNA_Pol	Zm00001eb051210	Ligand	ILE	148A	3.338
DNA_Pol	Zm00001eb051210	Ligand	ILE	149A	4.339
DNA_Pol	Zm00001eb051210	Ligand	PRO	150A	3.733
DNA_Pol	Zm00001eb051210	Ligand	PHE	154A	2.825
DNA_Pol	Zm00001eb051210	Ligand	THR	155A	2.56
DNA_Pol	Zm00001eb051210	Ligand	TYR	189A	1.756
DNA_Pol	Zm00001eb051210	Ligand	CYS	190A	4.749
DNA_Pol	Zm00001eb051210	Ligand	ARG	193A	3.137
DNA_Pol	Zm00001eb051210	Ligand	MET	194A	4.018

## Sheet: SI_9
SI-9 The interacting residues from the receptor and ligand interfaces from the differentially expressing lncRNAs and Argonuate-2 receptor protein assessed from the best models from H-dock
ligand	lncRNA	Interface	Residues	Number	RMSD
Argo	Zm00001eb393960	Receptor	LYS	577A	3.052
Argo	Zm00001eb393960	Receptor	PRO	586A	4.759
Argo	Zm00001eb393960	Receptor	ALA	605A	2.567
Argo	Zm00001eb393960	Receptor	GLU	606A	2.913
Argo	Zm00001eb393960	Receptor	GLY	607A	3.608
Argo	Zm00001eb393960	Receptor	GLY	608A	2.897
Argo	Zm00001eb393960	Receptor	VAL	609A	4.125
Argo	Zm00001eb393960	Receptor	LYS	685A	3.703
Argo	Zm00001eb393960	Receptor	GLN	687A	2.942
Argo	Zm00001eb393960	Receptor	LYS	743A	4.868
Argo	Zm00001eb393960	Receptor	ILE	744A	2.826
Argo	Zm00001eb393960	Receptor	GLY	745A	3.497
Argo	Zm00001eb393960	Receptor	GLY	746A	3.505
Argo	Zm00001eb393960	Receptor	GLN	750A	3.497
Argo	Zm00001eb393960	Receptor	PHE	752A	3.485
Argo	Zm00001eb393960	Receptor	GLY	753A	3.666
Argo	Zm00001eb393960	Receptor	GLU	754A	3.666
Argo	Zm00001eb393960	Receptor	ARG	758A	3.631
Argo	Zm00001eb393960	Receptor	SER	760A	3.741
Argo	Zm00001eb393960	Receptor	GLY	761A	2.492
Argo	Zm00001eb393960	Receptor	ALA	762A	4.075
Argo	Zm00001eb393960	Receptor	TYR	764A	2.806
Argo	Zm00001eb393960	Receptor	VAL	791A	4.266
Argo	Zm00001eb393960	Receptor	ASP	792A	4.929
Argo	Zm00001eb393960	Receptor	GLN	793A	1.963
Argo	Zm00001eb393960	Receptor	LYS	797A	3.432
Argo	Zm00001eb393960	Receptor	PHE	826A	4.757
Argo	Zm00001eb393960	Receptor	LYS	828A	3.593
Argo	Zm00001eb393960	Receptor	ARG	829A	2.232
Argo	Zm00001eb393960	Receptor	ASN	830A	2.58
Argo	Zm00001eb393960	Receptor	ARG	831A	4.181
Argo	Zm00001eb393960	Receptor	GLN	835A	2.596
Argo	Zm00001eb393960	Receptor	ARG	836A	3.297
Argo	Zm00001eb393960	Receptor	SER	870A	4.705
Argo	Zm00001eb393960	Receptor	THR	872A	3.639
Argo	Zm00001eb393960	Receptor	GLU	942A	2.453
Argo	Zm00001eb393960	Receptor	HIS	943A	3.886
Argo	Zm00001eb393960	Receptor	GLU	1025A	2.538
Argo	Zm00001eb393960	Receptor	ASP	1026A	3.389
Argo	Zm00001eb393960	Receptor	VAL	1028A	3.903
Argo	Zm00001eb393960	Receptor	ASP	1029A	4.008
Argo	Zm00001eb393960	Receptor	ASN	1030A	2.632
Argo	Zm00001eb099950	Receptor	VAL	127A	3.521
Argo	Zm00001eb099950	Receptor	ALA	129A	4.014
Argo	Zm00001eb099950	Receptor	GLN	130A	4.039
Argo	Zm00001eb099950	Receptor	PRO	131A	3.41
Argo	Zm00001eb099950	Receptor	GLY	132A	2.26
Argo	Zm00001eb099950	Receptor	ARG	133A	2.505
Argo	Zm00001eb099950	Receptor	GLY	134A	4.478
Argo	Zm00001eb099950	Receptor	LYS	243A	3.838
Argo	Zm00001eb099950	Receptor	LYS	418A	3.523
Argo	Zm00001eb099950	Receptor	ASN	419A	3.749
Argo	Zm00001eb099950	Receptor	LYS	422A	1.872
Argo	Zm00001eb099950	Receptor	LYS	440A	2.99
Argo	Zm00001eb099950	Receptor	GLY	441A	3.239
Argo	Zm00001eb099950	Receptor	LEU	442A	3.669
Argo	Zm00001eb099950	Receptor	ASP	484A	3.231
Argo	Zm00001eb099950	Receptor	LYS	487A	4.657
Argo	Zm00001eb099950	Receptor	SER	488A	4.896
Argo	Zm00001eb099950	Receptor	LYS	489A	2.769
Argo	Zm00001eb099950	Receptor	ASP	490A	4.886
Argo	Zm00001eb099950	Receptor	LYS	510A	4.009
Argo	Zm00001eb099950	Receptor	ALA	511A	3.866
Argo	Zm00001eb099950	Receptor	SER	512A	3.644
Argo	Zm00001eb099950	Receptor	LEU	513A	3.921
Argo	Zm00001eb099950	Receptor	ASN	514A	4.68
Argo	Zm00001eb099950	Receptor	ARG	515A	2.222
Argo	Zm00001eb099950	Receptor	ASP	518A	2.654
Argo	Zm00001eb099950	Receptor	LYS	519A	4.124
Argo	Zm00001eb099950	Receptor	LYS	522A	1.806
Argo	Zm00001eb099950	Receptor	SER	663A	4.487
Argo	Zm00001eb099950	Receptor	SER	694A	3.227
Argo	Zm00001eb099950	Receptor	ASP	695A	2.317
Argo	Zm00001eb099950	Receptor	GLN	696A	2.696
Argo	Zm00001eb099950	Receptor	PRO	698A	4.328
Argo	Zm00001eb099950	Receptor	LYS	701A	2.552
Argo	Zm00001eb099950	Receptor	PHE	721A	4.372
Argo	Zm00001eb099950	Receptor	SER	775A	3.376
Argo	Zm00001eb099950	Receptor	PRO	776A	3.484
Argo	Zm00001eb099950	Receptor	GLY	777A	3.985
Argo	Zm00001eb099950	Receptor	ASN	778A	2.936
Argo	Zm00001eb099950	Receptor	VAL	779A	3.848
Argo	Zm00001eb099950	Receptor	GLU	780A	2.398
Argo	Zm00001eb099950	Receptor	SER	781A	3.738
Argo	Zm00001eb099950	Receptor	TYR	982A	4.83
Argo	Zm00001eb099950	Receptor	TYR	988A	3.315
Argo	Zm00001eb099950	Receptor	GLU	989A	4.029
Argo	Zm00001eb099950	Receptor	MET	992A	3.829
Argo	Zm00001eb099950	Receptor	MET	993A	2.715
Argo	Zm00001eb099950	Receptor	PRO	997A	4.581
Argo	Zm00001eb099950	Receptor	ALA	1002A	4.47
Argo	Zm00001eb099950	Receptor	SER	1003A	4.976
Argo	Zm00001eb099950	Receptor	ALA	1012A	2.541
Argo	Zm00001eb099950	Receptor	GLY	1013A	2.146
Argo	Zm00001eb099950	Receptor	ALA	1014A	3.152
Argo	Zm00001eb099950	Receptor	SER	1015A	2.652
Argo	Zm00001eb393960	Receptor	GLN	201A	2.788
Argo	Zm00001eb393960	Receptor	SER	205A	2.849
Argo	Zm00001eb393960	Receptor	GLY	206A	4.585
Argo	Zm00001eb393960	Receptor	GLY	207A	3.995
Argo	Zm00001eb393960	Receptor	SER	208A	2.075
Argo	Zm00001eb393960	Receptor	LEU	209A	4.619
Argo	Zm00001eb393960	Receptor	SER	210A	2.994
Argo	Zm00001eb393960	Receptor	GLN	211A	3.742
Argo	Zm00001eb393960	Receptor	LYS	227A	4.347
Argo	Zm00001eb393960	Receptor	VAL	228A	3.362
Argo	Zm00001eb393960	Receptor	SER	318A	4.296
Argo	Zm00001eb393960	Receptor	SER	321A	2.905
Argo	Zm00001eb393960	Receptor	ASP	322A	2.855
Argo	Zm00001eb393960	Receptor	LEU	323A	2.359
Argo	Zm00001eb393960	Receptor	GLN	379A	2.66
Argo	Zm00001eb393960	Receptor	GLN	380A	3.674
Argo	Zm00001eb393960	Receptor	GLY	381A	4.16
Argo	Zm00001eb393960	Receptor	PRO	579A	4.899
Argo	Zm00001eb393960	Receptor	ASN	582A	4.757
Argo	Zm00001eb393960	Receptor	LYS	584A	2.799
Argo	Zm00001eb393960	Receptor	THR	592A	4.402
Argo	Zm00001eb393960	Receptor	VAL	611A	2.033
Argo	Zm00001eb393960	Receptor	GLU	612A	2.857
Argo	Zm00001eb393960	Receptor	ARG	614A	2.77
Argo	Zm00001eb393960	Receptor	VAL	615A	4.571
Argo	Zm00001eb393960	Receptor	GLN	617A	4.371
Argo	Zm00001eb393960	Receptor	ARG	657A	2.69
Argo	Zm00001eb393960	Receptor	SER	758A	4.49
Argo	Zm00001eb393960	Receptor	GLN	761A	3.124
Argo	Zm00001eb393960	Receptor	LEU	762A	4.055
Argo	Zm00001eb393960	Receptor	PHE	763A	1.992
Argo	Zm00001eb393960	Receptor	ASP	764A	3.064
Argo	Zm00001eb393960	Receptor	SER	765A	2
Argo	Zm00001eb393960	Receptor	SER	804A	3.588
Argo	Zm00001eb393960	Receptor	GLY	805A	4.612
Argo	Zm00001eb393960	Receptor	LYS	808A	4.063
Argo	Zm00001eb393960	Receptor	GLU	838A	3.237
Argo	Zm00001eb393960	Receptor	ARG	842A	3.722
Argo	Zm00001eb393960	Receptor	VAL	843A	4.172
Argo	Zm00001eb393960	Receptor	GLN	846A	2.112
Argo	Zm00001eb393960	Receptor	ASN	878A	4.902
Argo	Zm00001eb393960	Receptor	GLY	879A	1.855
Argo	Zm00001eb393960	Receptor	TYR	880A	3.812
Argo	Zm00001eb393960	Receptor	ALA	881A	2.453
Argo	Zm00001eb393960	Receptor	PRO	882A	4.235
Argo	Zm00001eb393960	Receptor	THR	883A	3.894
Argo	Zm00001eb393960	Receptor	THR	920A	4.023
Argo	Zm00001eb393960	Receptor	PRO	925A	3.224
Argo	Zm00001eb393960	Receptor	LYS	963A	4.439
Argo	Zm00001eb125580	Receptor	LEU	39A	3.369
Argo	Zm00001eb125580	Receptor	ILE	42A	3.308
Argo	Zm00001eb125580	Receptor	LEU	43A	3.408
Argo	Zm00001eb125580	Receptor	LEU	45A	1.928
Argo	Zm00001eb125580	Receptor	GLN	46A	2.496
Argo	Zm00001eb125580	Receptor	ALA	47A	4.293
Argo	Zm00001eb125580	Receptor	LEU	49A	2.013
Argo	Zm00001eb125580	Receptor	LEU	50A	2.929
Argo	Zm00001eb125580	Receptor	ALA	53A	3.726
Argo	Zm00001eb125580	Receptor	VAL	54A	2.72
Argo	Zm00001eb125580	Receptor	ALA	55A	4.799
Argo	Zm00001eb125580	Receptor	LYS	56A	4.428
Argo	Zm00001eb125580	Receptor	GLY	57A	2.966
Argo	Zm00001eb125580	Receptor	PRO	58A	3.219
Argo	Zm00001eb125580	Receptor	LYS	63A	4.621
Argo	Zm00001eb125580	Receptor	GLN	64A	3.607
Argo	Zm00001eb125580	Receptor	CYS	65A	4.369
Argo	Zm00001eb125580	Receptor	TRP	66A	2.151
Argo	Zm00001eb125580	Receptor	TRP	73A	3.455
Argo	Zm00001eb125580	Receptor	SER	74A	2.233
Argo	Zm00001eb125580	Receptor	GLY	75A	2.346
Argo	Zm00001eb125580	Receptor	VAL	76A	4.028
Argo	Zm00001eb125580	Receptor	TRP	77A	3.26
Argo	Zm00001eb125580	Receptor	LYS	91A	2.177
Argo	Zm00001eb125580	Receptor	ASN	92A	2.613
Argo	Zm00001eb125580	Receptor	VAL	94A	4.437
Argo	Zm00001eb125580	Receptor	ASP	109A	4.768
Argo	Zm00001eb125580	Receptor	PHE	110A	3.754
Argo	Zm00001eb125580	Receptor	PRO	112A	4.884
Argo	Zm00001eb125580	Receptor	GLU	113A	3.714
Argo	Zm00001eb125580	Receptor	ASN	114A	2.812
Argo	Zm00001eb125580	Receptor	GLY	116A	3.107
Argo	Zm00001eb125580	Receptor	CYS	117A	4.567
Argo	Zm00001eb125580	Receptor	LYS	118A	2.951
Argo	Zm00001eb125580	Receptor	ILE	119A	4.01
Argo	Zm00001eb125580	Receptor	HIS	120A	4.994
Argo	Zm00001eb303170	Receptor	LEU	120A	1.883
Argo	Zm00001eb303170	Receptor	TYR	123A	2.919
Argo	Zm00001eb303170	Receptor	SER	124A	4.057
Argo	Zm00001eb303170	Receptor	GLN	126A	2.725
Argo	Zm00001eb303170	Receptor	GLN	127A	1.131
Argo	Zm00001eb303170	Receptor	LEU	130A	3.159
Argo	Zm00001eb303170	Receptor	GLN	134A	4.216
Argo	Zm00001eb303170	Receptor	ARG	163A	3.916
Argo	Zm00001eb303170	Receptor	LEU	166A	4.113
Argo	Zm00001eb303170	Receptor	PRO	167A	4.107
Argo	Zm00001eb303170	Receptor	GLN	170A	1.616
Argo	Zm00001eb303170	Receptor	LEU	171A	3.243
Argo	Zm00001eb303170	Receptor	LEU	174A	2.347
Argo	Zm00001eb303170	Receptor	ASN	175A	2.714
Argo	Zm00001eb303170	Receptor	LEU	176A	4.537
Argo	Zm00001eb303170	Receptor	ALA	177A	2.186
Argo	Zm00001eb303170	Receptor	LEU	200A	4.988
Argo	Zm00001eb303170	Receptor	GLN	202A	3.774
Argo	Zm00001eb303170	Receptor	GLN	203A	1.477
Argo	Zm00001eb303170	Receptor	PRO	206A	3.16
Argo	Zm00001eb303170	Receptor	PHE	207A	3.279
Argo	Zm00001eb303170	Receptor	GLN	209A	4.794
Argo	Zm00001eb303170	Receptor	LEU	210A	2.56
Argo	Zm00001eb303170	Receptor	PHE	211A	4.423
Argo	Zm00001eb303170	Receptor	ALA	212A	4.588
Argo	Zm00001eb303170	Receptor	ALA	213A	3.384
Argo	Zm00001eb303170	Receptor	HIS	215A	4.078
Argo	Zm00001eb303170	Receptor	LEU	223A	3.156
Argo	Zm00001eb303170	Receptor	HIS	241A	2.192
Argo	Zm00001eb303170	Receptor	ILE	243A	4.976
Argo	Zm00001eb303170	Receptor	ARG	244A	2.8
Argo	Zm00001eb303170	Receptor	LEU	247A	3.141
Argo	Zm00001eb303170	Receptor	PHE	248A	3.46
Argo	Zm00001eb034580	Receptor	LEU	1A	3.39
Argo	Zm00001eb034580	Receptor	ARG	2A	2.956
Argo	Zm00001eb034580	Receptor	PHE	3A	3.019
Argo	Zm00001eb034580	Receptor	TYR	4A	3.966
Argo	Zm00001eb034580	Receptor	TYR	9A	1.832
Argo	Zm00001eb034580	Receptor	TRP	10A	2.892
Argo	Zm00001eb034580	Receptor	PRO	11A	2.396
Argo	Zm00001eb034580	Receptor	TYR	12A	1.807
Argo	Zm00001eb034580	Receptor	THR	13A	3.409
Argo	Zm00001eb034580	Receptor	PRO	14A	2.96
Argo	Zm00001eb034580	Receptor	SER	15A	2.909
Argo	Zm00001eb034580	Receptor	GLN	17A	3.13
Argo	Zm00001eb034580	Receptor	LEU	18A	2.892
Argo	Zm00001eb034580	Receptor	LEU	19A	3.813
Argo	Zm00001eb034580	Receptor	GLY	21A	3.857
Argo	Zm00001eb034580	Receptor	LEU	22A	2.883
Argo	Zm00001eb034580	Receptor	LEU	26A	2.693
Argo	Zm00001eb034580	Receptor	LEU	44A	3.622
Argo	Zm00001eb034580	Receptor	GLY	45A	3.493
Argo	Zm00001eb034580	Receptor	THR	48A	3.28
Argo	Zm00001eb034580	Receptor	GLY	56A	4.509
Argo	Zm00001eb034580	Receptor	LEU	57A	4.784
Argo	Zm00001eb034580	Receptor	SER	58A	4.163
Argo	Zm00001eb034580	Receptor	ASP	69A	4.272
Argo	Zm00001eb034580	Receptor	THR	70A	2.571
Argo	Zm00001eb034580	Receptor	VAL	71A	2.569
Argo	Zm00001eb034580	Receptor	THR	72A	3.599
Argo	Zm00001eb034580	Receptor	ALA	73A	4.752
Argo	Zm00001eb034580	Receptor	VAL	75A	4.302
Argo	Zm00001eb034580	Receptor	VAL	76A	4.79
Argo	Zm00001eb034580	Receptor	PRO	77A	4.693
Argo	Zm00001eb034580	Receptor	PRO	78A	2.601
Argo	Zm00001eb034580	Receptor	ILE	80A	3.066
Argo	Zm00001eb034580	Receptor	ASP	81A	3.856
Argo	Zm00001eb034580	Receptor	VAL	86A	3.882
Argo	Zm00001eb034580	Receptor	ARG	87A	3.681
Argo	Zm00001eb034580	Receptor	TRP	90A	2.765
Argo	Zm00001eb034580	Receptor	LYS	91A	4.301
Argo	Zm00001eb034580	Receptor	ASN	94A	4.898
Argo	Zm00001eb034580	Receptor	LEU	95A	4.052
Argo	Zm00001eb034580	Receptor	SER	96A	2.921
Argo	Zm00001eb034580	Receptor	LEU	97A	3.659
Argo	Zm00001eb034580	Receptor	GLY	98A	2.507
Argo	Zm00001eb034580	Receptor	LEU	99A	4.743
Argo	Zm00001eb034580	Receptor	LEU	101A	2.406
Argo	Zm00001eb144150	Receptor	ASN	96A	4.798
Argo	Zm00001eb144150	Receptor	ILE	98A	3.44
Argo	Zm00001eb144150	Receptor	SER	101A	3.743
Argo	Zm00001eb144150	Receptor	THR	102A	2.751
Argo	Zm00001eb144150	Receptor	ASP	109A	3.794
Argo	Zm00001eb144150	Receptor	VAL	110A	2.832
Argo	Zm00001eb144150	Receptor	LEU	112A	2.662
Argo	Zm00001eb144150	Receptor	SER	113A	4.684
Argo	Zm00001eb144150	Receptor	TYR	115A	3.155
Argo	Zm00001eb144150	Receptor	ARG	119A	2.991
Argo	Zm00001eb144150	Receptor	ALA	120A	3.13
Argo	Zm00001eb144150	Receptor	SER	121A	4.689
Argo	Zm00001eb144150	Receptor	THR	123A	3.01
Argo	Zm00001eb144150	Receptor	SER	124A	2.782
Argo	Zm00001eb144150	Receptor	SER	125A	3.03
Argo	Zm00001eb144150	Receptor	PRO	127A	4.274
Argo	Zm00001eb144150	Receptor	ARG	128A	3.011
Argo	Zm00001eb144150	Receptor	TRP	129A	1.769
Argo	Zm00001eb144150	Receptor	ILE	130A	2.385
Argo	Zm00001eb144150	Receptor	SER	131A	2.072
Argo	Zm00001eb144150	Receptor	LEU	132A	2.667
Argo	Zm00001eb144150	Receptor	SER	133A	2.806
Argo	Zm00001eb124380	Receptor	VAL	24A	3.325
Argo	Zm00001eb124380	Receptor	VAL	25A	2.331
Argo	Zm00001eb124380	Receptor	SER	26A	2.498
Argo	Zm00001eb124380	Receptor	SER	27A	2.631
Argo	Zm00001eb124380	Receptor	GLN	28A	2.728
Argo	Zm00001eb124380	Receptor	ILE	29A	2.036
Argo	Zm00001eb124380	Receptor	CYS	30A	3.73
Argo	Zm00001eb124380	Receptor	LEU	31A	3.844
Argo	Zm00001eb124380	Receptor	ARG	35A	2.105
Argo	Zm00001eb124380	Receptor	CYS	36A	2.955
Argo	Zm00001eb124380	Receptor	LYS	37A	1.832
Argo	Zm00001eb124380	Receptor	MET	38A	3.478
Argo	Zm00001eb124380	Receptor	TYR	39A	4.977
Argo	Zm00001eb124380	Receptor	GLY	71A	3.904
Argo	Zm00001eb124380	Receptor	GLU	73A	3.192
Argo	Zm00001eb124380	Receptor	LYS	78A	3.393
Argo	Zm00001eb124380	Receptor	SER	82A	2.891
Argo	Zm00001eb124380	Receptor	CYS	83A	4.674
Argo	Zm00001eb124380	Receptor	THR	84A	3.419
Argo	Zm00001eb124380	Receptor	ASP	86A	2.835
Argo	Zm00001eb124380	Receptor	PRO	87A	3.063
Argo	Zm00001eb124380	Receptor	THR	89A	3.751
Argo	Zm00001eb256320	Receptor	PRO	170A	3.122
Argo	Zm00001eb256320	Receptor	SER	171A	3.13
Argo	Zm00001eb256320	Receptor	GLY	172A	3.868
Argo	Zm00001eb256320	Receptor	ARG	173A	3.552
Argo	Zm00001eb256320	Receptor	VAL	174A	2.694
Argo	Zm00001eb256320	Receptor	ARG	177A	3.057
Argo	Zm00001eb256320	Receptor	CYS	178A	2.152
Argo	Zm00001eb256320	Receptor	MET	179A	3.987
Argo	Zm00001eb256320	Receptor	LEU	181A	3.017
Argo	Zm00001eb256320	Receptor	LEU	182A	1.194
Argo	Zm00001eb256320	Receptor	TYR	183A	2.707
Argo	Zm00001eb256320	Receptor	ARG	184A	4.889
Argo	Zm00001eb256320	Receptor	PRO	185A	3.606
Argo	Zm00001eb256320	Receptor	LEU	186A	3.659
Argo	Zm00001eb256320	Receptor	VAL	187A	4.434
Argo	Zm00001eb256320	Receptor	MET	188A	2.704
Argo	Zm00001eb256320	Receptor	THR	189A	2.75
Argo	Zm00001eb256320	Receptor	SER	190A	2.419
Argo	Zm00001eb256320	Receptor	SER	191A	4.915
Argo	Zm00001eb256320	Receptor	TRP	192A	1.875
Argo	Zm00001eb256320	Receptor	SER	193A	2.597
Argo	Zm00001eb256320	Receptor	PRO	194A	2.955
Argo	Zm00001eb256320	Receptor	THR	195A	1.437
Argo	Zm00001eb091880	Receptor	HIS	23A	3.232
Argo	Zm00001eb091880	Receptor	PRO	24A	4.299
Argo	Zm00001eb091880	Receptor	ALA	25A	2.306
Argo	Zm00001eb091880	Receptor	THR	26A	4.735
Argo	Zm00001eb091880	Receptor	LEU	28A	3.609
Argo	Zm00001eb091880	Receptor	ARG	32A	2.572
Argo	Zm00001eb091880	Receptor	LEU	33A	4.471
Argo	Zm00001eb091880	Receptor	GLN	34A	3.683
Argo	Zm00001eb091880	Receptor	LYS	36A	4.08
Argo	Zm00001eb091880	Receptor	VAL	37A	2.865
Argo	Zm00001eb091880	Receptor	SER	38A	3.346
Argo	Zm00001eb091880	Receptor	GLN	39A	4.135
Argo	Zm00001eb091880	Receptor	PHE	40A	2.599
Argo	Zm00001eb091880	Receptor	ASP	41A	2.513
Argo	Zm00001eb091880	Receptor	ASP	42A	3.185
Argo	Zm00001eb091880	Receptor	PHE	43A	3.175
Argo	Zm00001eb091880	Receptor	GLU	44A	1.829
Argo	Zm00001eb091880	Receptor	LYS	45A	2.574
Argo	Zm00001eb091880	Receptor	TRP	46A	1.358
Argo	Zm00001eb091880	Receptor	ASP	47A	4.138
Argo	Zm00001eb091880	Receptor	PHE	48A	2.182
Argo	Zm00001eb091880	Receptor	ALA	49A	2.51
Argo	Zm00001eb201660	Receptor	VAL	38A	3.953
Argo	Zm00001eb201660	Receptor	LEU	39A	3.124
Argo	Zm00001eb201660	Receptor	LEU	42A	2.851
Argo	Zm00001eb201660	Receptor	ALA	43A	3.819
Argo	Zm00001eb201660	Receptor	SER	46A	3.099
Argo	Zm00001eb201660	Receptor	PRO	47A	2.698
Argo	Zm00001eb201660	Receptor	SER	48A	3.516
Argo	Zm00001eb201660	Receptor	PHE	49A	3.903
Argo	Zm00001eb201660	Receptor	VAL	53A	4.61
Argo	Zm00001eb201660	Receptor	LYS	54A	3.025
Argo	Zm00001eb201660	Receptor	ALA	80A	3.278
Argo	Zm00001eb201660	Receptor	PHE	82A	3.145
Argo	Zm00001eb201660	Receptor	TRP	84A	1.786
Argo	Zm00001eb201660	Receptor	VAL	85A	4.327
Argo	Zm00001eb201660	Receptor	LYS	86A	2.734
Argo	Zm00001eb201660	Receptor	GLN	87A	2.205
Argo	Zm00001eb201660	Receptor	GLN	89A	3.397
Argo	Zm00001eb201660	Receptor	SER	90A	2.373
Argo	Zm00001eb201660	Receptor	ALA	93A	2.903
Argo	Zm00001eb201660	Receptor	SER	94A	3.329
Argo	Zm00001eb201660	Receptor	ASN	98A	4.555
Argo	Zm00001eb201660	Receptor	ALA	99A	3.924
Argo	Zm00001eb201660	Receptor	ALA	100A	3.319
Argo	Zm00001eb298360	Receptor	MET	311A	4.316
Argo	Zm00001eb298360	Receptor	ALA	314A	4.788
Argo	Zm00001eb298360	Receptor	ARG	315A	2.805
Argo	Zm00001eb298360	Receptor	MET	317A	3.753
Argo	Zm00001eb298360	Receptor	SER	318A	3.009
Argo	Zm00001eb298360	Receptor	ARG	319A	2.128
Argo	Zm00001eb298360	Receptor	MET	320A	4.344
Argo	Zm00001eb298360	Receptor	ARG	321A	2.681
Argo	Zm00001eb298360	Receptor	PRO	322A	3.222
Argo	Zm00001eb298360	Receptor	SER	324A	4.407
Argo	Zm00001eb298360	Receptor	ASP	325A	4.646
Argo	Zm00001eb298360	Receptor	MET	326A	3.578
Argo	Zm00001eb298360	Receptor	ARG	327A	3.348
Argo	Zm00001eb298360	Receptor	ALA	328A	2.237
Argo	Zm00001eb298360	Receptor	THR	329A	4.482
Argo	Zm00001eb298360	Receptor	PRO	330A	3.201
Argo	Zm00001eb298360	Receptor	PRO	331A	2.68
Argo	Zm00001eb298360	Receptor	CYS	332A	3.653
Argo	Zm00001eb298360	Receptor	ALA	333A	4.111
Argo	Zm00001eb298360	Receptor	ARG	334A	0.606
Argo	Zm00001eb298360	Receptor	MET	335A	4.049
Argo	Zm00001eb298360	Receptor	SER	336A	2.425
Argo	Zm00001eb298360	Receptor	ALA	337A	3.928
Argo	Zm00001eb298360	Receptor	GLY	338A	3.746
Argo	Zm00001eb298360	Receptor	ARG	340A	2.925
Argo	Zm00001eb298360	Receptor	SER	390A	4.272
Argo	Zm00001eb298360	Receptor	SER	393A	2.146
Argo	Zm00001eb298360	Receptor	ALA	394A	4.05
Argo	Zm00001eb298360	Receptor	PRO	395A	2.529
Argo	Zm00001eb298360	Receptor	LEU	396A	2.263
Argo	Zm00001eb298360	Receptor	LEU	397A	1.539
Argo	Zm00001eb000130	Receptor	THR	117A	3.623
Argo	Zm00001eb000130	Receptor	LYS	118A	4.078
Argo	Zm00001eb000130	Receptor	ASP	119A	2.817
Argo	Zm00001eb000130	Receptor	CYS	120A	2.369
Argo	Zm00001eb000130	Receptor	SER	121A	2.944
Argo	Zm00001eb000130	Receptor	LYS	124A	2.735
Argo	Zm00001eb000130	Receptor	GLN	125A	3.278
Argo	Zm00001eb000130	Receptor	ASN	127A	4.742
Argo	Zm00001eb000130	Receptor	ALA	128A	3.36
Argo	Zm00001eb000130	Receptor	ASP	129A	3.223
Argo	Zm00001eb000130	Receptor	LEU	131A	3.608
Argo	Zm00001eb000130	Receptor	TYR	132A	2.663
Argo	Zm00001eb000130	Receptor	LYS	135A	2.615
Argo	Zm00001eb000130	Receptor	ASN	136A	2.099
Argo	Zm00001eb000130	Receptor	MET	139A	2.636
Argo	Zm00001eb000130	Receptor	GLU	140A	2.842
Argo	Zm00001eb000130	Receptor	SER	142A	4.822
Argo	Zm00001eb000130	Receptor	LEU	143A	3.759
Argo	Zm00001eb000130	Receptor	ASN	146A	3.543
Argo	Zm00001eb262830	Receptor	MET	211A	1.774
Argo	Zm00001eb262830	Receptor	ARG	212A	2.602
Argo	Zm00001eb262830	Receptor	TYR	213A	3.491
Argo	Zm00001eb262830	Receptor	PHE	236A	1.787
Argo	Zm00001eb262830	Receptor	MET	237A	3.389
Argo	Zm00001eb262830	Receptor	GLN	241A	2.683
Argo	Zm00001eb262830	Receptor	LEU	244A	4.301
Argo	Zm00001eb262830	Receptor	MET	248A	4.141
Argo	Zm00001eb262830	Receptor	LYS	253A	2.866
Argo	Zm00001eb262830	Receptor	HIS	254A	4.153
Argo	Zm00001eb262830	Receptor	THR	257A	2.734
Argo	Zm00001eb262830	Receptor	LYS	260A	2.875
Argo	Zm00001eb262830	Receptor	ASN	261A	3.064
Argo	Zm00001eb262830	Receptor	SER	264A	2.247
Argo	Zm00001eb262830	Receptor	CYS	265A	1.869
Argo	Zm00001eb262830	Receptor	VAL	268A	2.846
Argo	Zm00001eb262830	Receptor	PHE	270A	4.517
Argo	Zm00001eb262830	Receptor	PRO	271A	3.65
Argo	Zm00001eb262830	Receptor	GLN	272A	2.798
Argo	Zm00001eb262830	Receptor	GLY	273A	4.343
Argo	Zm00001eb262830	Receptor	THR	274A	4.58
Argo	Zm00001eb262830	Receptor	GLY	275A	1.795
Argo	Zm00001eb262830	Receptor	SER	276A	1.9
Argo	Zm00001eb262830	Receptor	GLN	277A	4.759
Argo	Zm00001eb262830	Receptor	TYR	279A	3.174
Argo	Zm00001eb262830	Receptor	LYS	282A	4.796
Argo	Zm00001eb262830	Receptor	SER	317A	3.25
Argo	Zm00001eb262830	Receptor	LEU	319A	2.567
Argo	Zm00001eb262830	Receptor	PHE	320A	3.013
Argo	Zm00001eb262830	Receptor	GLN	322A	3.102
Argo	Zm00001eb262830	Receptor	ASN	323A	2.885
Argo	Zm00001eb262830	Receptor	VAL	324A	3.041
Argo	Zm00001eb262830	Receptor	GLY	325A	2.974
Argo	Zm00001eb224530	Receptor	LEU	18A	4.686
Argo	Zm00001eb224530	Receptor	ARG	25A	3.104
Argo	Zm00001eb224530	Receptor	LEU	31A	4.17
Argo	Zm00001eb224530	Receptor	LEU	32A	3.233
Argo	Zm00001eb224530	Receptor	VAL	33A	2.621
Argo	Zm00001eb224530	Receptor	VAL	34A	3.22
Argo	Zm00001eb224530	Receptor	GLY	35A	3.005
Argo	Zm00001eb224530	Receptor	ARG	36A	2.468
Argo	Zm00001eb224530	Receptor	GLU	37A	3.938
Argo	Zm00001eb224530	Receptor	ARG	76A	4.915
Argo	Zm00001eb224530	Receptor	SER	77A	2.668
Argo	Zm00001eb224530	Receptor	LEU	78A	3.294
Argo	Zm00001eb224530	Receptor	GLY	80A	3.411
Argo	Zm00001eb224530	Receptor	GLY	81A	2.35
Argo	Zm00001eb224530	Receptor	VAL	82A	3.248
Argo	Zm00001eb224530	Receptor	ALA	84A	4.136
Argo	Zm00001eb224530	Receptor	ASP	85A	2.661
Argo	Zm00001eb224530	Receptor	HIS	86A	2.91
Argo	Zm00001eb224530	Receptor	LEU	88A	4.397
Argo	Zm00001eb224530	Receptor	TRP	89A	2.693
Argo	Zm00001eb224530	Receptor	GLY	92A	2.874
Argo	Zm00001eb224530	Receptor	GLU	93A	3.455
Argo	Zm00001eb224530	Receptor	CYS	95A	2.876
Argo	Zm00001eb224530	Receptor	LEU	109A	3.532
Argo	Zm00001eb224530	Receptor	HIS	113A	3.209
Argo	Zm00001eb224530	Receptor	LEU	146A	2.746
Argo	Zm00001eb224530	Receptor	ARG	147A	2.301
Argo	Zm00001eb224530	Receptor	ARG	148A	4.036
Argo	Zm00001eb224530	Receptor	ARG	151A	2.779
Argo	Zm00001eb115640	Receptor	GLU	42A	2.588
Argo	Zm00001eb115640	Receptor	PRO	43A	4.912
Argo	Zm00001eb115640	Receptor	PHE	63A	2.482
Argo	Zm00001eb115640	Receptor	GLN	64A	2.437
Argo	Zm00001eb115640	Receptor	LYS	68A	1.888
Argo	Zm00001eb115640	Receptor	SER	69A	2.4
Argo	Zm00001eb115640	Receptor	THR	70A	2.63
Argo	Zm00001eb115640	Receptor	THR	71A	3.434
Argo	Zm00001eb115640	Receptor	GLU	72A	3.7
Argo	Zm00001eb115640	Receptor	ARG	74A	3.479
Argo	Zm00001eb115640	Receptor	VAL	75A	3.959
Argo	Zm00001eb115640	Receptor	VAL	77A	3.928
Argo	Zm00001eb115640	Receptor	GLU	90A	4.206
Argo	Zm00001eb115640	Receptor	LEU	91A	3.764
Argo	Zm00001eb115640	Receptor	PRO	92A	3.379
Argo	Zm00001eb115640	Receptor	HIS	93A	3.018
Argo	Zm00001eb115640	Receptor	PRO	94A	2.166
Argo	Zm00001eb115640	Receptor	SER	95A	3.117
Argo	Zm00001eb115640	Receptor	GLU	96A	2.883
Argo	Zm00001eb115640	Receptor	ALA	97A	1.544
Argo	Zm00001eb115640	Receptor	PHE	98A	3.41
Argo	Zm00001eb115640	Receptor	TRP	100A	2.516
Argo	Zm00001eb115640	Receptor	ALA	107A	4.42
Argo	Zm00001eb115640	Receptor	ARG	108A	3.502
Argo	Zm00001eb115640	Receptor	ASN	109A	3.231
Argo	Zm00001eb115640	Receptor	GLY	110A	2.922
Argo	Zm00001eb115640	Receptor	ARG	114A	2.066
Argo	Zm00001eb115640	Receptor	SER	116A	3.167
Argo	Zm00001eb051210	Receptor	TYR	2A	1.365
Argo	Zm00001eb051210	Receptor	LYS	3A	4.222
Argo	Zm00001eb051210	Receptor	GLN	4A	2.201
Argo	Zm00001eb051210	Receptor	LEU	5A	3.484
Argo	Zm00001eb051210	Receptor	ARG	6A	4.7
Argo	Zm00001eb051210	Receptor	SER	7A	2.439
Argo	Zm00001eb051210	Receptor	HIS	8A	2.062
Argo	Zm00001eb051210	Receptor	ILE	9A	2.39
Argo	Zm00001eb051210	Receptor	ILE	10A	2.35
Argo	Zm00001eb051210	Receptor	ILE	11A	1.898
Argo	Zm00001eb051210	Receptor	MET	12A	1.92
Argo	Zm00001eb051210	Receptor	ALA	13A	3.802
Argo	Zm00001eb051210	Receptor	SER	14A	2.645
Argo	Zm00001eb051210	Receptor	CYS	15A	3.946
Argo	Zm00001eb051210	Receptor	ALA	16A	3.805
Argo	Zm00001eb051210	Receptor	ALA	17A	2.247
Argo	Zm00001eb051210	Receptor	VAL	18A	3.195
Argo	Zm00001eb051210	Receptor	ARG	20A	3.725
Argo	Zm00001eb051210	Receptor	ALA	21A	4.501
Argo	Zm00001eb051210	Receptor	THR	22A	4.71
Argo	Zm00001eb051210	Receptor	PRO	23A	3.064
Argo	Zm00001eb051210	Receptor	TYR	24A	4.97
Argo	Zm00001eb051210	Receptor	ILE	25A	3.524
Argo	Zm00001eb051210	Receptor	LEU	26A	2.657
Argo	Zm00001eb051210	Receptor	HIS	27A	2.593
Argo	Zm00001eb051210	Receptor	ASP	34A	2.803
Argo	Zm00001eb051210	Receptor	ILE	35A	4.96
Argo	Zm00001eb051210	Receptor	GLN	36A	1.495
Argo	Zm00001eb051210	Receptor	GLU	37A	4.315
Argo	Zm00001eb051210	Receptor	LEU	38A	2.659
Argo	Zm00001eb051210	Receptor	LYS	39A	4.282
Argo	Zm00001eb051210	Receptor	LEU	40A	3.008
Argo	Zm00001eb051210	Receptor	ASP	41A	3.223
Argo	Zm00001eb051210	Receptor	LEU	42A	3.33
Argo	Zm00001eb393960	Ligand	ARG	12A	3.897
Argo	Zm00001eb393960	Ligand	VAL	14A	3.064
Argo	Zm00001eb393960	Ligand	VAL	16A	3.485
Argo	Zm00001eb393960	Ligand	ASN	17A	3.666
Argo	Zm00001eb393960	Ligand	GLY	18A	4.326
Argo	Zm00001eb393960	Ligand	HIS	20A	4.531
Argo	Zm00001eb393960	Ligand	CYS	21A	2.492
Argo	Zm00001eb393960	Ligand	TRP	23A	2.657
Argo	Zm00001eb393960	Ligand	VAL	25A	3.617
Argo	Zm00001eb393960	Ligand	TRP	27A	2.567
Argo	Zm00001eb393960	Ligand	LEU	28A	3.795
Argo	Zm00001eb393960	Ligand	ILE	30A	2.826
Argo	Zm00001eb393960	Ligand	SER	31A	4.411
Argo	Zm00001eb393960	Ligand	PRO	32A	2.942
Argo	Zm00001eb393960	Ligand	SER	33A	2.632
Argo	Zm00001eb393960	Ligand	GLY	34A	3.086
Argo	Zm00001eb393960	Ligand	ARG	35A	2.538
Argo	Zm00001eb393960	Ligand	VAL	36A	2.569
Argo	Zm00001eb393960	Ligand	ASP	37A	3.163
Argo	Zm00001eb393960	Ligand	VAL	38A	2.232
Argo	Zm00001eb393960	Ligand	ILE	39A	4.011
Argo	Zm00001eb393960	Ligand	ILE	40A	1.963
Argo	Zm00001eb393960	Ligand	CYS	41A	4.965
Argo	Zm00001eb393960	Ligand	GLY	44A	4.973
Argo	Zm00001eb393960	Ligand	THR	46A	2.596
Argo	Zm00001eb393960	Ligand	ARG	47A	4.963
Argo	Zm00001eb393960	Ligand	ARG	49A	3.297
Argo	Zm00001eb393960	Ligand	GLY	50A	3.685
Argo	Zm00001eb393960	Ligand	PRO	51A	2.453
Argo	Zm00001eb099950	Ligand	ILE	148A	2.715
Argo	Zm00001eb099950	Ligand	ARG	149A	4.982
Argo	Zm00001eb099950	Ligand	CYS	150A	4.487
Argo	Zm00001eb099950	Ligand	PRO	152A	4.581
Argo	Zm00001eb099950	Ligand	ALA	158A	4.982
Argo	Zm00001eb099950	Ligand	ALA	159A	1.872
Argo	Zm00001eb099950	Ligand	ALA	160A	3.775
Argo	Zm00001eb099950	Ligand	ALA	161A	4.504
Argo	Zm00001eb099950	Ligand	GLY	162A	3.629
Argo	Zm00001eb099950	Ligand	ARG	163A	2.99
Argo	Zm00001eb099950	Ligand	ARG	165A	3.838
Argo	Zm00001eb099950	Ligand	GLY	166A	2.769
Argo	Zm00001eb099950	Ligand	ALA	167A	2.776
Argo	Zm00001eb099950	Ligand	ASP	168A	4.886
Argo	Zm00001eb099950	Ligand	GLY	178A	4.93
Argo	Zm00001eb099950	Ligand	ASP	179A	4.976
Argo	Zm00001eb099950	Ligand	ARG	181A	2.541
Argo	Zm00001eb099950	Ligand	ALA	183A	4.808
Argo	Zm00001eb099950	Ligand	ALA	184A	2.398
Argo	Zm00001eb099950	Ligand	ALA	185A	4.317
Argo	Zm00001eb099950	Ligand	ALA	187A	3.078
Argo	Zm00001eb099950	Ligand	ARG	188A	2.146
Argo	Zm00001eb099950	Ligand	LEU	190A	4.145
Argo	Zm00001eb099950	Ligand	PRO	191A	2.936
Argo	Zm00001eb099950	Ligand	LEU	192A	2.552
Argo	Zm00001eb099950	Ligand	ARG	194A	3.484
Argo	Zm00001eb099950	Ligand	SER	195A	4.218
Argo	Zm00001eb099950	Ligand	CYS	196A	4.328
Argo	Zm00001eb099950	Ligand	ARG	197A	3.644
Argo	Zm00001eb099950	Ligand	ARG	198A	2.26
Argo	Zm00001eb099950	Ligand	CYS	199A	2.696
Argo	Zm00001eb099950	Ligand	LEU	200A	4.603
Argo	Zm00001eb099950	Ligand	LEU	201A	3.166
Argo	Zm00001eb099950	Ligand	LEU	202A	3.521
Argo	Zm00001eb099950	Ligand	ARG	203A	2.317
Argo	Zm00001eb099950	Ligand	LYS	204A	2.222
Argo	Zm00001eb099950	Ligand	LEU	205A	1.806
Argo	Zm00001eb393960	Ligand	LEU	21A	4.748
Argo	Zm00001eb393960	Ligand	LEU	24A	2.453
Argo	Zm00001eb393960	Ligand	CYS	27A	1.855
Argo	Zm00001eb393960	Ligand	VAL	28A	2.112
Argo	Zm00001eb393960	Ligand	ILE	33A	3.237
Argo	Zm00001eb393960	Ligand	LEU	95A	4.204
Argo	Zm00001eb393960	Ligand	GLN	98A	2.69
Argo	Zm00001eb393960	Ligand	THR	99A	3.486
Argo	Zm00001eb393960	Ligand	GLN	103A	2.77
Argo	Zm00001eb393960	Ligand	GLN	106A	2.033
Argo	Zm00001eb393960	Ligand	LEU	107A	3.98
Argo	Zm00001eb393960	Ligand	LEU	109A	2.799
Argo	Zm00001eb393960	Ligand	LEU	110A	2.916
Argo	Zm00001eb393960	Ligand	ILE	112A	2.814
Argo	Zm00001eb393960	Ligand	ASN	113A	1.992
Argo	Zm00001eb393960	Ligand	ALA	116A	3.064
Argo	Zm00001eb393960	Ligand	MET	117A	2
Argo	Zm00001eb393960	Ligand	LEU	120A	3.46
Argo	Zm00001eb393960	Ligand	SER	124A	4.439
Argo	Zm00001eb393960	Ligand	GLN	127A	2.994
Argo	Zm00001eb393960	Ligand	GLN	128A	3.499
Argo	Zm00001eb393960	Ligand	TYR	159A	2.075
Argo	Zm00001eb393960	Ligand	SER	160A	3.248
Argo	Zm00001eb393960	Ligand	ARG	163A	2.849
Argo	Zm00001eb393960	Ligand	HIS	196A	2.788
Argo	Zm00001eb393960	Ligand	PHE	199A	4.088
Argo	Zm00001eb393960	Ligand	LEU	200A	2.359
Argo	Zm00001eb393960	Ligand	GLN	202A	2.66
Argo	Zm00001eb393960	Ligand	GLN	203A	3.363
Argo	Zm00001eb393960	Ligand	TYR	238A	2.855
Argo	Zm00001eb393960	Ligand	HIS	241A	3.362
Argo	Zm00001eb393960	Ligand	ARG	244A	4.347
Argo	Zm00001eb125580	Ligand	TYR	87A	2.151
Argo	Zm00001eb125580	Ligand	HIS	88A	4.062
Argo	Zm00001eb125580	Ligand	GLN	89A	3.107
Argo	Zm00001eb125580	Ligand	GLY	90A	3.14
Argo	Zm00001eb125580	Ligand	PRO	91A	4.191
Argo	Zm00001eb125580	Ligand	ARG	92A	4.959
Argo	Zm00001eb125580	Ligand	THR	97A	3.435
Argo	Zm00001eb125580	Ligand	GLY	98A	2.72
Argo	Zm00001eb125580	Ligand	GLY	99A	3.165
Argo	Zm00001eb125580	Ligand	GLY	100A	4.726
Argo	Zm00001eb125580	Ligand	ASP	360A	3.006
Argo	Zm00001eb125580	Ligand	ILE	361A	4.708
Argo	Zm00001eb125580	Ligand	GLY	362A	2.346
Argo	Zm00001eb125580	Ligand	GLN	363A	2.687
Argo	Zm00001eb125580	Ligand	GLY	364A	3.168
Argo	Zm00001eb125580	Ligand	LYS	395A	3.072
Argo	Zm00001eb125580	Ligand	ASP	401A	3.455
Argo	Zm00001eb125580	Ligand	LEU	402A	4.752
Argo	Zm00001eb125580	Ligand	GLN	404A	3.962
Argo	Zm00001eb125580	Ligand	LYS	405A	2.233
Argo	Zm00001eb125580	Ligand	VAL	407A	3.795
Argo	Zm00001eb125580	Ligand	ARG	408A	2.177
Argo	Zm00001eb125580	Ligand	TYR	409A	4.437
Argo	Zm00001eb125580	Ligand	ASN	521A	4.884
Argo	Zm00001eb125580	Ligand	GLN	522A	4.197
Argo	Zm00001eb125580	Ligand	ASN	523A	2.872
Argo	Zm00001eb125580	Ligand	ARG	526A	2.812
Argo	Zm00001eb125580	Ligand	ILE	527A	4.34
Argo	Zm00001eb125580	Ligand	SER	593A	4.358
Argo	Zm00001eb125580	Ligand	LYS	594A	3.369
Argo	Zm00001eb125580	Ligand	LEU	595A	3.408
Argo	Zm00001eb125580	Ligand	SER	596A	4.006
Argo	Zm00001eb125580	Ligand	ASN	604A	2.496
Argo	Zm00001eb125580	Ligand	LEU	605A	4.002
Argo	Zm00001eb125580	Ligand	VAL	606A	2.013
Argo	Zm00001eb125580	Ligand	LYS	607A	1.928
Argo	Zm00001eb125580	Ligand	LYS	608A	3.128
Argo	Zm00001eb125580	Ligand	LYS	738A	4.428
Argo	Zm00001eb303170	Ligand	TYR	87A	2.186
Argo	Zm00001eb303170	Ligand	HIS	88A	3.161
Argo	Zm00001eb303170	Ligand	GLN	89A	3.101
Argo	Zm00001eb303170	Ligand	SER	358A	3.916
Argo	Zm00001eb303170	Ligand	ILE	359A	4.113
Argo	Zm00001eb303170	Ligand	ASP	360A	4.107
Argo	Zm00001eb303170	Ligand	LYS	395A	3.774
Argo	Zm00001eb303170	Ligand	MET	400A	4.526
Argo	Zm00001eb303170	Ligand	ASP	401A	3.227
Argo	Zm00001eb303170	Ligand	GLN	404A	1.477
Argo	Zm00001eb303170	Ligand	LYS	405A	2.56
Argo	Zm00001eb303170	Ligand	LEU	406A	4.766
Argo	Zm00001eb303170	Ligand	VAL	407A	3.739
Argo	Zm00001eb303170	Ligand	ARG	408A	3.141
Argo	Zm00001eb303170	Ligand	TYR	409A	3.156
Argo	Zm00001eb303170	Ligand	LEU	410A	2.8
Argo	Zm00001eb303170	Ligand	ASP	411A	2.192
Argo	Zm00001eb303170	Ligand	TYR	412A	3.061
Argo	Zm00001eb303170	Ligand	ARG	413A	4.483
Argo	Zm00001eb303170	Ligand	ASN	523A	3.243
Argo	Zm00001eb303170	Ligand	ARG	526A	2.347
Argo	Zm00001eb303170	Ligand	ILE	527A	1.616
Argo	Zm00001eb303170	Ligand	GLY	530A	4.253
Argo	Zm00001eb303170	Ligand	ILE	534A	4.216
Argo	Zm00001eb303170	Ligand	ASP	538A	3.159
Argo	Zm00001eb303170	Ligand	ARG	539A	4.929
Argo	Zm00001eb303170	Ligand	ARG	540A	3.231
Argo	Zm00001eb303170	Ligand	LYS	541A	2.725
Argo	Zm00001eb303170	Ligand	GLU	542A	2.476
Argo	Zm00001eb303170	Ligand	ILE	543A	4.569
Argo	Zm00001eb303170	Ligand	GLN	544A	3.689
Argo	Zm00001eb303170	Ligand	ASN	545A	1.131
Argo	Zm00001eb303170	Ligand	LEU	546A	4.786
Argo	Zm00001eb303170	Ligand	ASN	548A	1.883
Argo	Zm00001eb034580	Ligand	GLY	85A	4.673
Argo	Zm00001eb034580	Ligand	GLY	86A	4.42
Argo	Zm00001eb034580	Ligand	TYR	87A	2.571
Argo	Zm00001eb034580	Ligand	HIS	88A	2.507
Argo	Zm00001eb034580	Ligand	GLN	89A	4.257
Argo	Zm00001eb034580	Ligand	GLY	96A	4.567
Argo	Zm00001eb034580	Ligand	THR	97A	2.96
Argo	Zm00001eb034580	Ligand	GLY	98A	2.892
Argo	Zm00001eb034580	Ligand	GLY	99A	3.465
Argo	Zm00001eb034580	Ligand	GLY	100A	2.693
Argo	Zm00001eb034580	Ligand	GLN	363A	4.595
Argo	Zm00001eb034580	Ligand	ARG	408A	4.163
Argo	Zm00001eb034580	Ligand	ASN	417A	2.601
Argo	Zm00001eb034580	Ligand	ARG	419A	3.066
Argo	Zm00001eb034580	Ligand	GLN	420A	4.383
Argo	Zm00001eb034580	Ligand	ASN	521A	2.406
Argo	Zm00001eb034580	Ligand	GLN	522A	4.24
Argo	Zm00001eb034580	Ligand	ASN	523A	4.373
Argo	Zm00001eb034580	Ligand	ASP	598A	4.487
Argo	Zm00001eb034580	Ligand	HIS	599A	2.956
Argo	Zm00001eb034580	Ligand	GLY	600A	3.934
Argo	Zm00001eb034580	Ligand	GLN	602A	1.807
Argo	Zm00001eb034580	Ligand	TRP	603A	4.242
Argo	Zm00001eb034580	Ligand	ASN	604A	4.056
Argo	Zm00001eb034580	Ligand	PRO	628A	4.345
Argo	Zm00001eb034580	Ligand	GLY	630A	3.681
Argo	Zm00001eb034580	Ligand	SER	631A	3.698
Argo	Zm00001eb034580	Ligand	GLY	632A	2.798
Argo	Zm00001eb034580	Ligand	ALA	633A	2.765
Argo	Zm00001eb034580	Ligand	ARG	634A	3.139
Argo	Zm00001eb034580	Ligand	GLN	635A	3.53
Argo	Zm00001eb034580	Ligand	ARG	737A	3.151
Argo	Zm00001eb034580	Ligand	LYS	738A	2.892
Argo	Zm00001eb034580	Ligand	GLY	739A	2.909
Argo	Zm00001eb034580	Ligand	GLN	740A	4.107
Argo	Zm00001eb034580	Ligand	ASP	741A	4.3
Argo	Zm00001eb034580	Ligand	GLN	742A	3.479
Argo	Zm00001eb034580	Ligand	GLN	906A	4.833
Argo	Zm00001eb034580	Ligand	LYS	908A	1.832
Argo	Zm00001eb034580	Ligand	THR	936A	4.501
Argo	Zm00001eb034580	Ligand	ILE	938A	4.409
Argo	Zm00001eb144150	Ligand	LEU	252A	3.103
Argo	Zm00001eb144150	Ligand	SER	253A	3.312
Argo	Zm00001eb144150	Ligand	LYS	254A	3.011
Argo	Zm00001eb144150	Ligand	ALA	255A	4.192
Argo	Zm00001eb144150	Ligand	PHE	257A	4.983
Argo	Zm00001eb144150	Ligand	LEU	258A	2.806
Argo	Zm00001eb144150	Ligand	SER	259A	4.308
Argo	Zm00001eb144150	Ligand	ASP	262A	3.365
Argo	Zm00001eb144150	Ligand	ARG	342A	2.963
Argo	Zm00001eb144150	Ligand	ILE	346A	4.414
Argo	Zm00001eb144150	Ligand	ILE	347A	2.667
Argo	Zm00001eb144150	Ligand	LEU	348A	1.769
Argo	Zm00001eb144150	Ligand	TYR	394A	2.995
Argo	Zm00001eb144150	Ligand	GLY	430A	3.03
Argo	Zm00001eb144150	Ligand	ARG	431A	4.868
Argo	Zm00001eb144150	Ligand	ARG	432A	2.072
Argo	Zm00001eb144150	Ligand	GLU	511A	4.571
Argo	Zm00001eb144150	Ligand	GLY	512A	2.385
Argo	Zm00001eb144150	Ligand	GLN	513A	3.744
Argo	Zm00001eb144150	Ligand	ARG	514A	2.782
Argo	Zm00001eb144150	Ligand	PHE	515A	4.411
Argo	Zm00001eb144150	Ligand	PRO	516A	2.875
Argo	Zm00001eb144150	Ligand	ALA	518A	4.017
Argo	Zm00001eb144150	Ligand	ASN	519A	3.13
Argo	Zm00001eb144150	Ligand	ALA	671A	3.95
Argo	Zm00001eb144150	Ligand	PHE	674A	2.662
Argo	Zm00001eb144150	Ligand	ASP	675A	3.44
Argo	Zm00001eb144150	Ligand	PRO	785A	4.648
Argo	Zm00001eb144150	Ligand	SER	786A	2.991
Argo	Zm00001eb144150	Ligand	PRO	787A	4.246
Argo	Zm00001eb144150	Ligand	ASN	789A	3.363
Argo	Zm00001eb144150	Ligand	SER	792A	4.968
Argo	Zm00001eb144150	Ligand	MET	1004A	3.34
Argo	Zm00001eb144150	Ligand	GLN	1007A	2.832
Argo	Zm00001eb144150	Ligand	ALA	1008A	3.322
Argo	Zm00001eb144150	Ligand	GLN	1009A	4.654
Argo	Zm00001eb124380	Ligand	TYR	87A	3.692
Argo	Zm00001eb124380	Ligand	HIS	88A	2.287
Argo	Zm00001eb124380	Ligand	GLN	89A	2.036
Argo	Zm00001eb124380	Ligand	GLY	90A	2.498
Argo	Zm00001eb124380	Ligand	PRO	91A	3.939
Argo	Zm00001eb124380	Ligand	ARG	92A	3.245
Argo	Zm00001eb124380	Ligand	GLN	363A	3.74
Argo	Zm00001eb124380	Ligand	ASP	401A	4.262
Argo	Zm00001eb124380	Ligand	GLN	404A	1.832
Argo	Zm00001eb124380	Ligand	LYS	405A	3.419
Argo	Zm00001eb124380	Ligand	LEU	406A	3.7
Argo	Zm00001eb124380	Ligand	VAL	407A	2.955
Argo	Zm00001eb124380	Ligand	ARG	408A	2.797
Argo	Zm00001eb124380	Ligand	TYR	409A	2.105
Argo	Zm00001eb124380	Ligand	LEU	410A	3.203
Argo	Zm00001eb124380	Ligand	ASN	417A	2.835
Argo	Zm00001eb124380	Ligand	ARG	419A	3.795
Argo	Zm00001eb124380	Ligand	GLN	420A	3.87
Argo	Zm00001eb124380	Ligand	ASN	423A	4.587
Argo	Zm00001eb124380	Ligand	GLU	427A	4.019
Argo	Zm00001eb124380	Ligand	ASN	521A	2.891
Argo	Zm00001eb124380	Ligand	GLN	522A	3.748
Argo	Zm00001eb124380	Ligand	ASN	523A	2.902
Argo	Zm00001eb124380	Ligand	ARG	526A	2.331
Argo	Zm00001eb124380	Ligand	PRO	628A	4.314
Argo	Zm00001eb124380	Ligand	GLY	630A	3.192
Argo	Zm00001eb124380	Ligand	SER	631A	4.523
Argo	Zm00001eb124380	Ligand	GLY	632A	3.904
Argo	Zm00001eb124380	Ligand	ALA	633A	4.336
Argo	Zm00001eb256320	Ligand	TYR	95A	1.437
Argo	Zm00001eb256320	Ligand	ILE	184A	3.719
Argo	Zm00001eb256320	Ligand	GLY	185A	4.934
Argo	Zm00001eb256320	Ligand	SER	186A	3.552
Argo	Zm00001eb256320	Ligand	LEU	188A	3.868
Argo	Zm00001eb256320	Ligand	HIS	233A	4.933
Argo	Zm00001eb256320	Ligand	ASP	235A	4.077
Argo	Zm00001eb256320	Ligand	LYS	254A	3.017
Argo	Zm00001eb256320	Ligand	PHE	257A	4.598
Argo	Zm00001eb256320	Ligand	ASP	280A	3.88
Argo	Zm00001eb256320	Ligand	GLY	282A	3.886
Argo	Zm00001eb256320	Ligand	ARG	283A	3.057
Argo	Zm00001eb256320	Ligand	ASN	284A	2.694
Argo	Zm00001eb256320	Ligand	LYS	312A	3.122
Argo	Zm00001eb256320	Ligand	GLU	328A	3.232
Argo	Zm00001eb256320	Ligand	GLN	331A	2.152
Argo	Zm00001eb256320	Ligand	GLY	349A	4.674
Argo	Zm00001eb256320	Ligand	ARG	350A	1.194
Argo	Zm00001eb256320	Ligand	GLN	372A	4.141
Argo	Zm00001eb256320	Ligand	VAL	390A	4.338
Argo	Zm00001eb256320	Ligand	MET	391A	4.694
Argo	Zm00001eb256320	Ligand	ARG	514A	2.704
Argo	Zm00001eb256320	Ligand	LYS	517A	2.18
Argo	Zm00001eb256320	Ligand	LEU	528A	2.829
Argo	Zm00001eb256320	Ligand	LYS	529A	3.609
Argo	Zm00001eb256320	Ligand	ALA	532A	1.875
Argo	Zm00001eb256320	Ligand	LEU	533A	3.504
Argo	Zm00001eb256320	Ligand	HIS	784A	4.226
Argo	Zm00001eb256320	Ligand	PRO	787A	4.676
Argo	Zm00001eb256320	Ligand	GLY	788A	4.889
Argo	Zm00001eb256320	Ligand	GLU	821A	3.173
Argo	Zm00001eb256320	Ligand	GLY	854A	4.392
Argo	Zm00001eb256320	Ligand	VAL	855A	4.756
Argo	Zm00001eb256320	Ligand	SER	856A	4.082
Argo	Zm00001eb256320	Ligand	GLY	858A	4.938
Argo	Zm00001eb256320	Ligand	GLN	859A	2.707
Argo	Zm00001eb256320	Ligand	LYS	891A	4.844
Argo	Zm00001eb256320	Ligand	ARG	892A	2.419
Argo	Zm00001eb256320	Ligand	HIS	894A	3.142
Argo	Zm00001eb256320	Ligand	LEU	939A	2.955
Argo	Zm00001eb256320	Ligand	GLY	940A	4.647
Argo	Zm00001eb256320	Ligand	THR	941A	3.89
Argo	Zm00001eb256320	Ligand	ARG	943A	2.597
Argo	Zm00001eb091880	Ligand	ILE	184A	4.437
Argo	Zm00001eb091880	Ligand	GLY	185A	4.399
Argo	Zm00001eb091880	Ligand	SER	186A	3.475
Argo	Zm00001eb091880	Ligand	THR	187A	3.232
Argo	Zm00001eb091880	Ligand	LEU	188A	2.306
Argo	Zm00001eb091880	Ligand	ARG	283A	3.609
Argo	Zm00001eb091880	Ligand	ASN	284A	4.634
Argo	Zm00001eb091880	Ligand	GLN	331A	2.572
Argo	Zm00001eb091880	Ligand	GLY	349A	4.255
Argo	Zm00001eb091880	Ligand	ARG	350A	4.135
Argo	Zm00001eb091880	Ligand	TYR	353A	2.132
Argo	Zm00001eb091880	Ligand	GLN	372A	3.751
Argo	Zm00001eb091880	Ligand	SER	389A	1.742
Argo	Zm00001eb091880	Ligand	VAL	390A	3.461
Argo	Zm00001eb091880	Ligand	MET	391A	1.358
Argo	Zm00001eb091880	Ligand	ARG	514A	2.574
Argo	Zm00001eb091880	Ligand	PRO	516A	4.435
Argo	Zm00001eb091880	Ligand	LYS	517A	3.107
Argo	Zm00001eb091880	Ligand	ALA	518A	4.631
Argo	Zm00001eb091880	Ligand	GLU	525A	3.561
Argo	Zm00001eb091880	Ligand	LEU	528A	3.402
Argo	Zm00001eb091880	Ligand	LYS	529A	2.182
Argo	Zm00001eb091880	Ligand	GLY	530A	4.919
Argo	Zm00001eb091880	Ligand	ALA	532A	4.127
Argo	Zm00001eb091880	Ligand	LEU	533A	3.733
Argo	Zm00001eb091880	Ligand	ASN	783A	4.88
Argo	Zm00001eb091880	Ligand	HIS	784A	3.018
Argo	Zm00001eb091880	Ligand	PRO	785A	2.666
Argo	Zm00001eb091880	Ligand	SER	786A	3.979
Argo	Zm00001eb091880	Ligand	PRO	787A	2.896
Argo	Zm00001eb091880	Ligand	GLY	788A	4.766
Argo	Zm00001eb091880	Ligand	HIS	818A	3.813
Argo	Zm00001eb091880	Ligand	ARG	819A	2.513
Argo	Zm00001eb091880	Ligand	GLY	854A	3.303
Argo	Zm00001eb091880	Ligand	SER	856A	4.08
Argo	Zm00001eb091880	Ligand	GLN	859A	4.471
Argo	Zm00001eb091880	Ligand	LYS	891A	4.81
Argo	Zm00001eb091880	Ligand	ARG	892A	1.829
Argo	Zm00001eb091880	Ligand	HIS	893A	3.804
Argo	Zm00001eb091880	Ligand	HIS	894A	3.913
Argo	Zm00001eb091880	Ligand	ARG	896A	4.998
Argo	Zm00001eb091880	Ligand	ARG	943A	3.493
Argo	Zm00001eb201660	Ligand	PHE	664A	3.545
Argo	Zm00001eb201660	Ligand	VAL	665A	3.124
Argo	Zm00001eb201660	Ligand	PRO	676A	2.856
Argo	Zm00001eb201660	Ligand	HIS	677A	3.903
Argo	Zm00001eb201660	Ligand	HIS	680A	3.703
Argo	Zm00001eb201660	Ligand	GLU	681A	2.698
Argo	Zm00001eb201660	Ligand	ASN	684A	3.319
Argo	Zm00001eb201660	Ligand	LYS	685A	3.099
Argo	Zm00001eb201660	Ligand	GLN	688A	3.119
Argo	Zm00001eb201660	Ligand	ALA	689A	2.851
Argo	Zm00001eb201660	Ligand	SER	692A	3.81
Argo	Zm00001eb201660	Ligand	LYS	693A	4.507
Argo	Zm00001eb201660	Ligand	THR	713A	2.982
Argo	Zm00001eb201660	Ligand	LEU	716A	4.143
Argo	Zm00001eb201660	Ligand	ILE	717A	4.379
Argo	Zm00001eb201660	Ligand	THR	720A	3.045
Argo	Zm00001eb201660	Ligand	GLN	721A	2.373
Argo	Zm00001eb201660	Ligand	LEU	722A	4.469
Argo	Zm00001eb201660	Ligand	ALA	1001A	4.636
Argo	Zm00001eb201660	Ligand	ALA	1002A	4.974
Argo	Zm00001eb201660	Ligand	ALA	1005A	3.591
Argo	Zm00001eb201660	Ligand	SER	1006A	1.786
Argo	Zm00001eb201660	Ligand	GLN	1007A	4.079
Argo	Zm00001eb201660	Ligand	GLN	1009A	4.086
Argo	Zm00001eb201660	Ligand	ARG	1010A	3.025
Argo	Zm00001eb201660	Ligand	GLY	1011A	4.509
Argo	Zm00001eb201660	Ligand	GLY	1012A	4.598
Argo	Zm00001eb201660	Ligand	SER	1013A	3.145
Argo	Zm00001eb201660	Ligand	PHE	1014A	3.719
Argo	Zm00001eb201660	Ligand	ASP	1015A	4.185
Argo	Zm00001eb201660	Ligand	ASN	1018A	2.205
Argo	Zm00001eb201660	Ligand	PHE	1019A	4.412
Argo	Zm00001eb201660	Ligand	PRO	1020A	4.785
Argo	Zm00001eb201660	Ligand	ARG	1021A	4.839
Argo	Zm00001eb201660	Ligand	HIS	1023A	3.394
Argo	Zm00001eb201660	Ligand	LYS	1024A	3.329
Argo	Zm00001eb298360	Ligand	SER	245A	4.091
Argo	Zm00001eb298360	Ligand	ALA	247A	4.049
Argo	Zm00001eb298360	Ligand	LYS	250A	2.731
Argo	Zm00001eb298360	Ligand	GLU	251A	2.522
Argo	Zm00001eb298360	Ligand	LEU	252A	3.242
Argo	Zm00001eb298360	Ligand	SER	253A	3.205
Argo	Zm00001eb298360	Ligand	LYS	254A	4.676
Argo	Zm00001eb298360	Ligand	ALA	255A	4.027
Argo	Zm00001eb298360	Ligand	GLU	256A	0.606
Argo	Zm00001eb298360	Ligand	LEU	258A	3.878
Argo	Zm00001eb298360	Ligand	ARG	301A	3.438
Argo	Zm00001eb298360	Ligand	SER	302A	4.011
Argo	Zm00001eb298360	Ligand	LYS	303A	2.885
Argo	Zm00001eb298360	Ligand	TYR	305A	4.376
Argo	Zm00001eb298360	Ligand	ARG	342A	4.785
Argo	Zm00001eb298360	Ligand	LEU	348A	4.18
Argo	Zm00001eb298360	Ligand	ASP	426A	2.805
Argo	Zm00001eb298360	Ligand	LYS	429A	2.128
Argo	Zm00001eb298360	Ligand	GLY	430A	3.8
Argo	Zm00001eb298360	Ligand	ARG	431A	4.997
Argo	Zm00001eb298360	Ligand	ARG	432A	2.237
Argo	Zm00001eb298360	Ligand	LYS	443A	4.793
Argo	Zm00001eb298360	Ligand	THR	445A	2.753
Argo	Zm00001eb298360	Ligand	LYS	494A	3.201
Argo	Zm00001eb298360	Ligand	SER	495A	2.425
Argo	Zm00001eb298360	Ligand	LYS	496A	2.925
Argo	Zm00001eb298360	Ligand	ASP	497A	4.456
Argo	Zm00001eb298360	Ligand	GLN	513A	4.747
Argo	Zm00001eb298360	Ligand	ARG	514A	2.681
Argo	Zm00001eb298360	Ligand	PRO	516A	3.009
Argo	Zm00001eb298360	Ligand	LYS	517A	4.051
Argo	Zm00001eb298360	Ligand	ALA	518A	4.483
Argo	Zm00001eb298360	Ligand	ASN	519A	3.313
Argo	Zm00001eb298360	Ligand	SER	786A	4.155
Argo	Zm00001eb298360	Ligand	PRO	787A	3.181
Argo	Zm00001eb298360	Ligand	GLY	788A	4.344
Argo	Zm00001eb298360	Ligand	ASN	789A	4.227
Argo	Zm00001eb298360	Ligand	ARG	814A	3.432
Argo	Zm00001eb298360	Ligand	ALA	815A	2.986
Argo	Zm00001eb298360	Ligand	GLN	824A	4.291
Argo	Zm00001eb298360	Ligand	GLN	825A	1.539
Argo	Zm00001eb298360	Ligand	VAL	1016A	2.263
Argo	Zm00001eb298360	Ligand	THR	1017A	3.468
Argo	Zm00001eb298360	Ligand	ASN	1018A	4.272
Argo	Zm00001eb298360	Ligand	PHE	1019A	4.222
Argo	Zm00001eb298360	Ligand	ARG	1021A	2.146
Argo	Zm00001eb000130	Ligand	SER	588A	2.636
Argo	Zm00001eb000130	Ligand	ASN	589A	2.842
Argo	Zm00001eb000130	Ligand	LYS	607A	3.543
Argo	Zm00001eb000130	Ligand	ARG	609A	2.099
Argo	Zm00001eb000130	Ligand	VAL	615A	4.752
Argo	Zm00001eb000130	Ligand	GLN	617A	3.003
Argo	Zm00001eb000130	Ligand	VAL	648A	4.331
Argo	Zm00001eb000130	Ligand	ARG	649A	2.615
Argo	Zm00001eb000130	Ligand	LYS	650A	4.542
Argo	Zm00001eb000130	Ligand	CYS	652A	3.608
Argo	Zm00001eb000130	Ligand	GLU	653A	3.264
Argo	Zm00001eb000130	Ligand	LEU	654A	4.882
Argo	Zm00001eb000130	Ligand	GLY	655A	2.663
Argo	Zm00001eb000130	Ligand	ILE	656A	4.064
Argo	Zm00001eb000130	Ligand	ARG	657A	3.223
Argo	Zm00001eb000130	Ligand	MET	658A	4.306
Argo	Zm00001eb000130	Ligand	ASN	659A	2.735
Argo	Zm00001eb000130	Ligand	PRO	660A	4.742
Argo	Zm00001eb000130	Ligand	ASN	661A	4.552
Argo	Zm00001eb000130	Ligand	PRO	662A	4.364
Argo	Zm00001eb000130	Ligand	CYS	663A	3.242
Argo	Zm00001eb000130	Ligand	SER	692A	4.807
Argo	Zm00001eb000130	Ligand	LYS	693A	2.369
Argo	Zm00001eb000130	Ligand	LYS	694A	2.817
Argo	Zm00001eb000130	Ligand	GLN	695A	2.937
Argo	Zm00001eb262830	Ligand	ARG	197A	3.659
Argo	Zm00001eb262830	Ligand	MET	200A	4.061
Argo	Zm00001eb262830	Ligand	GLN	201A	3.179
Argo	Zm00001eb262830	Ligand	ARG	202A	2.683
Argo	Zm00001eb262830	Ligand	PRO	203A	2.722
Argo	Zm00001eb262830	Ligand	ASP	204A	3.343
Argo	Zm00001eb262830	Ligand	SER	205A	1.787
Argo	Zm00001eb262830	Ligand	GLY	206A	3.054
Argo	Zm00001eb262830	Ligand	LYS	584A	1.795
Argo	Zm00001eb262830	Ligand	ASN	589A	4.409
Argo	Zm00001eb262830	Ligand	GLY	590A	3.174
Argo	Zm00001eb262830	Ligand	GLN	591A	3.356
Argo	Zm00001eb262830	Ligand	THR	592A	3.922
Argo	Zm00001eb262830	Ligand	VAL	611A	4.796
Argo	Zm00001eb262830	Ligand	ARG	614A	3.013
Argo	Zm00001eb262830	Ligand	VAL	615A	3.783
Argo	Zm00001eb262830	Ligand	ARG	696A	2.885
Argo	Zm00001eb262830	Ligand	GLN	698A	3.041
Argo	Zm00001eb262830	Ligand	LEU	755A	4.993
Argo	Zm00001eb262830	Ligand	GLN	761A	4.283
Argo	Zm00001eb262830	Ligand	ARG	768A	1.774
Argo	Zm00001eb262830	Ligand	GLY	770A	4.619
Argo	Zm00001eb262830	Ligand	GLY	771A	4.023
Argo	Zm00001eb262830	Ligand	GLY	772A	2.846
Argo	Zm00001eb262830	Ligand	VAL	773A	1.869
Argo	Zm00001eb262830	Ligand	PRO	774A	2.798
Argo	Zm00001eb262830	Ligand	PHE	775A	3.059
Argo	Zm00001eb262830	Ligand	SER	804A	3.29
Argo	Zm00001eb262830	Ligand	PHE	837A	3.904
Argo	Zm00001eb262830	Ligand	LYS	839A	4.323
Argo	Zm00001eb262830	Ligand	GLN	840A	2.567
Argo	Zm00001eb262830	Ligand	ASN	841A	3.969
Argo	Zm00001eb262830	Ligand	ARG	842A	3.25
Argo	Zm00001eb262830	Ligand	GLN	846A	2.247
Argo	Zm00001eb262830	Ligand	LYS	847A	4.777
Argo	Zm00001eb262830	Ligand	GLU	872A	2.866
Argo	Zm00001eb262830	Ligand	LYS	876A	3.282
Argo	Zm00001eb262830	Ligand	GLY	879A	2.875
Argo	Zm00001eb262830	Ligand	TYR	880A	4.44
Argo	Zm00001eb262830	Ligand	ALA	881A	3.333
Argo	Zm00001eb262830	Ligand	PRO	882A	4.09
Argo	Zm00001eb262830	Ligand	THR	883A	2.734
Argo	Zm00001eb262830	Ligand	TYR	928A	4.917
Argo	Zm00001eb262830	Ligand	ASP	952A	2.903
Argo	Zm00001eb262830	Ligand	GLU	953A	4.153
Argo	Zm00001eb262830	Ligand	HIS	954A	4.607
Argo	Zm00001eb262830	Ligand	GLY	955A	2.602
Argo	Zm00001eb262830	Ligand	PHE	956A	3.355
Argo	Zm00001eb262830	Ligand	GLY	957A	4.709
Argo	Zm00001eb262830	Ligand	ASP	960A	4.149
Argo	Zm00001eb262830	Ligand	ASP	1025A	4.945
Argo	Zm00001eb262830	Ligand	ASN	1029A	3.82
Argo	Zm00001eb224530	Ligand	GLU	627A	2.779
Argo	Zm00001eb224530	Ligand	ARG	669A	2.301
Argo	Zm00001eb224530	Ligand	HIS	680A	4.439
Argo	Zm00001eb224530	Ligand	LYS	687A	4.726
Argo	Zm00001eb224530	Ligand	THR	720A	2.874
Argo	Zm00001eb224530	Ligand	GLN	721A	2.876
Argo	Zm00001eb224530	Ligand	LEU	722A	4.653
Argo	Zm00001eb224530	Ligand	GLY	788A	3.488
Argo	Zm00001eb224530	Ligand	VAL	790A	3.523
Argo	Zm00001eb224530	Ligand	GLU	791A	2.468
Argo	Zm00001eb224530	Ligand	TYR	999A	4.811
Argo	Zm00001eb224530	Ligand	ALA	1002A	4.319
Argo	Zm00001eb224530	Ligand	MET	1003A	3.679
Argo	Zm00001eb224530	Ligand	ALA	1005A	4.397
Argo	Zm00001eb224530	Ligand	SER	1006A	2.661
Argo	Zm00001eb224530	Ligand	GLN	1007A	3.245
Argo	Zm00001eb224530	Ligand	GLN	1009A	4.136
Argo	Zm00001eb224530	Ligand	ARG	1010A	2.886
Argo	Zm00001eb224530	Ligand	GLY	1011A	2.668
Argo	Zm00001eb224530	Ligand	GLY	1012A	2.35
Argo	Zm00001eb224530	Ligand	SER	1013A	3.233
Argo	Zm00001eb224530	Ligand	PHE	1014A	3.553
Argo	Zm00001eb224530	Ligand	ASP	1015A	3.104
Argo	Zm00001eb224530	Ligand	THR	1017A	3.934
Argo	Zm00001eb224530	Ligand	ASN	1018A	2.91
Argo	Zm00001eb224530	Ligand	PHE	1019A	2.693
Argo	Zm00001eb224530	Ligand	PRO	1020A	3.983
Argo	Zm00001eb224530	Ligand	ARG	1021A	2.773
Argo	Zm00001eb224530	Ligand	LEU	1022A	4.276
Argo	Zm00001eb224530	Ligand	HIS	1023A	4.765
Argo	Zm00001eb224530	Ligand	LYS	1024A	4.492
Argo	Zm00001eb115640	Ligand	TYR	87A	3.379
Argo	Zm00001eb115640	Ligand	HIS	88A	2.166
Argo	Zm00001eb115640	Ligand	GLN	89A	2.271
Argo	Zm00001eb115640	Ligand	ARG	92A	2.4
Argo	Zm00001eb115640	Ligand	GLY	94A	4.57
Argo	Zm00001eb115640	Ligand	TYR	95A	4.012
Argo	Zm00001eb115640	Ligand	GLY	96A	4.258
Argo	Zm00001eb115640	Ligand	THR	97A	4.948
Argo	Zm00001eb115640	Ligand	GLY	98A	3.434
Argo	Zm00001eb115640	Ligand	GLY	99A	4.272
Argo	Zm00001eb115640	Ligand	ILE	359A	2.482
Argo	Zm00001eb115640	Ligand	ASP	360A	2.066
Argo	Zm00001eb115640	Ligand	ILE	361A	4.253
Argo	Zm00001eb115640	Ligand	GLY	362A	3.829
Argo	Zm00001eb115640	Ligand	GLN	363A	4.874
Argo	Zm00001eb115640	Ligand	LYS	395A	2.922
Argo	Zm00001eb115640	Ligand	LYS	405A	4.42
Argo	Zm00001eb115640	Ligand	ASN	521A	2.883
Argo	Zm00001eb115640	Ligand	ASN	523A	1.544
Argo	Zm00001eb115640	Ligand	SER	524A	4.53
Argo	Zm00001eb115640	Ligand	ARG	526A	2.572
Argo	Zm00001eb115640	Ligand	ILE	527A	2.908
Argo	Zm00001eb115640	Ligand	LYS	529A	4.181
Argo	Zm00001eb115640	Ligand	GLY	530A	2.437
Argo	Zm00001eb115640	Ligand	SER	531A	4.102
Argo	Zm00001eb115640	Ligand	ARG	535A	2.588
Argo	Zm00001eb115640	Ligand	ASP	538A	4.697
Argo	Zm00001eb115640	Ligand	LYS	738A	3.7
Argo	Zm00001eb115640	Ligand	THR	909A	4.124
Argo	Zm00001eb115640	Ligand	ILE	938A	1.888
Argo	Zm00001eb115640	Ligand	LEU	939A	2.931
Argo	Zm00001eb115640	Ligand	GLY	940A	4.287
Argo	Zm00001eb051210	Ligand	GLU	251A	3.524
Argo	Zm00001eb051210	Ligand	SER	253A	3.969
Argo	Zm00001eb051210	Ligand	LYS	254A	2.247
Argo	Zm00001eb051210	Ligand	ALA	255A	2.645
Argo	Zm00001eb051210	Ligand	GLU	256A	4.982
Argo	Zm00001eb051210	Ligand	LEU	258A	2.818
Argo	Zm00001eb051210	Ligand	ASP	262A	3.503
Argo	Zm00001eb051210	Ligand	ARG	342A	2.35
Argo	Zm00001eb051210	Ligand	TRP	343A	2.873
Argo	Zm00001eb051210	Ligand	ASN	344A	1.365
Argo	Zm00001eb051210	Ligand	LYS	345A	2.39
Argo	Zm00001eb051210	Ligand	ILE	346A	1.92
Argo	Zm00001eb051210	Ligand	ILE	347A	3.113
Argo	Zm00001eb051210	Ligand	LEU	348A	3.737
Argo	Zm00001eb051210	Ligand	GLY	349A	3.725
Argo	Zm00001eb051210	Ligand	ARG	350A	4.407
Argo	Zm00001eb051210	Ligand	PRO	355A	4.349
Argo	Zm00001eb051210	Ligand	PHE	393A	3.885
Argo	Zm00001eb051210	Ligand	ARG	432A	1.898
Argo	Zm00001eb051210	Ligand	THR	434A	3.753
Argo	Zm00001eb051210	Ligand	THR	440A	4.643
Argo	Zm00001eb051210	Ligand	ASN	441A	2.201
Argo	Zm00001eb051210	Ligand	LYS	443A	2.214
Argo	Zm00001eb051210	Ligand	LEU	510A	2.062
Argo	Zm00001eb051210	Ligand	GLU	511A	3.484
Argo	Zm00001eb051210	Ligand	GLY	512A	2.066
Argo	Zm00001eb051210	Ligand	GLN	513A	4.176
Argo	Zm00001eb051210	Ligand	ASN	789A	4.698
Argo	Zm00001eb051210	Ligand	VAL	790A	2.657
Argo	Zm00001eb051210	Ligand	ARG	814A	3.008
Argo	Zm00001eb051210	Ligand	ALA	815A	2.973
Argo	Zm00001eb051210	Ligand	GLN	816A	4.826
Argo	Zm00001eb051210	Ligand	PRO	817A	2.803
Argo	Zm00001eb051210	Ligand	HIS	818A	2.593
Argo	Zm00001eb051210	Ligand	ARG	819A	3.064
Argo	Zm00001eb051210	Ligand	CYS	820A	4.394
Argo	Zm00001eb051210	Ligand	GLN	824A	4.606
Argo	Zm00001eb051210	Ligand	GLN	825A	2.659
Argo	Zm00001eb051210	Ligand	GLU	828A	3.453
Argo	Zm00001eb051210	Ligand	ILE	829A	4.635
Argo	Zm00001eb051210	Ligand	ARG	831A	3.33
Argo	Zm00001eb051210	Ligand	GLU	832A	3.107
Argo	Zm00001eb051210	Ligand	ASP	1015A	1.921
Argo	Zm00001eb051210	Ligand	VAL	1016A	3.474
Argo	Zm00001eb051210	Ligand	THR	1017A	1.495
Argo	Zm00001eb051210	Ligand	ARG	1021A	3.223

## Sheet: SI_10
SI-10 The interacting residues from the receptor and ligand interfaces from the differentially expressing lncRNAs and PPR receptor protein assessed from the best models from H-dock
ligand	lncRNA	Interface	Residues	Number	RMSD
PPR	lncRNA2	Receptor	THR	8A	3.46
PPR	lncRNA2	Receptor	LEU	9A	2.476
PPR	lncRNA2	Receptor	GLU	10A	2.5
PPR	lncRNA2	Receptor	ILE	11A	4.522
PPR	lncRNA2	Receptor	ALA	12A	4.28
PPR	lncRNA2	Receptor	VAL	35A	4.171
PPR	lncRNA2	Receptor	HIS	38A	2.609
PPR	lncRNA2	Receptor	ALA	135A	3.698
PPR	lncRNA2	Receptor	LYS	138A	3.104
PPR	lncRNA2	Receptor	GLU	139A	3.269
PPR	lncRNA2	Receptor	SER	140A	4.682
PPR	lncRNA2	Receptor	THR	142A	3.121
PPR	lncRNA2	Receptor	ALA	143A	4.645
PPR	lncRNA2	Receptor	LYS	146A	2.838
PPR	lncRNA2	Receptor	GLY	147A	3.117
PPR	lncRNA2	Receptor	GLU	149A	3.112
PPR	lncRNA2	Receptor	ALA	150A	2.897
PPR	lncRNA2	Receptor	TYR	151A	3.597
PPR	lncRNA2	Receptor	ALA	154A	3.875
PPR	lncRNA2	Receptor	ASN	155A	2.871
PPR	lncRNA2	Receptor	PRO	156A	3.25
PPR	lncRNA2	Receptor	ASP	157A	2.97
PPR	lncRNA7	Receptor	ALA	4A	2.879
PPR	lncRNA7	Receptor	ASN	5A	4.942
PPR	lncRNA7	Receptor	GLN	18A	4.501
PPR	lncRNA7	Receptor	VAL	52A	3.713
PPR	lncRNA7	Receptor	GLY	53A	3.741
PPR	lncRNA7	Receptor	ARG	72A	2.476
PPR	lncRNA7	Receptor	LEU	73A	3.621
PPR	lncRNA7	Receptor	GLU	74A	2.738
PPR	lncRNA7	Receptor	PHE	75A	2.753
PPR	lncRNA7	Receptor	LEU	76A	2.077
PPR	lncRNA7	Receptor	ASP	77A	3.399
PPR	lncRNA7	Receptor	ALA	78A	3.498
PPR	lncRNA7	Receptor	ASP	79A	2.555
PPR	lncRNA7	Receptor	LYS	80A	4.38
PPR	lncRNA7	Receptor	CYS	83A	4.664
PPR	lncRNA7	Receptor	LYS	84A	2.734
PPR	lncRNA7	Receptor	ASN	85A	4.303
PPR	lncRNA7	Receptor	THR	86A	2.985
PPR	lncRNA7	Receptor	LEU	87A	3.985
PPR	lncRNA7	Receptor	ILE	88A	3.527
PPR	lncRNA7	Receptor	ILE	93A	3.393
PPR	lncRNA7	Receptor	GLY	94A	4.102
PPR	lncRNA7	Receptor	ILE	97A	4.737
PPR	lncRNA7	Receptor	GLU	98A	2.857
PPR	lncRNA7	Receptor	THR	99A	3.349
PPR	lncRNA7	Receptor	THR	101A	3.234
PPR	lncRNA7	Receptor	SER	102A	2.76
PPR	lncRNA7	Receptor	HIS	103A	3.063
PPR	lncRNA7	Receptor	THR	121A	3.242
PPR	lncRNA7	Receptor	TYR	122A	3.814
PPR	lncRNA7	Receptor	LYS	123A	4.207
PPR	lncRNA16	Receptor	HIS	10A	2.625
PPR	lncRNA16	Receptor	LEU	11A	2.981
PPR	lncRNA16	Receptor	LEU	12A	3.788
PPR	lncRNA16	Receptor	HIS	14A	2.951
PPR	lncRNA16	Receptor	HIS	15A	3.451
PPR	lncRNA16	Receptor	GLY	352A	4.035
PPR	lncRNA16	Receptor	ARG	353A	4.306
PPR	lncRNA16	Receptor	TYR	355A	2.342
PPR	lncRNA16	Receptor	TYR	387A	2.812
PPR	lncRNA16	Receptor	SER	390A	3.645
PPR	lncRNA16	Receptor	SER	391A	3.05
PPR	lncRNA16	Receptor	PRO	428A	2.753
PPR	lncRNA16	Receptor	LEU	429A	4.564
PPR	lncRNA16	Receptor	VAL	431A	4.08
PPR	lncRNA16	Receptor	ALA	432A	4.116
PPR	lncRNA16	Receptor	LYS	435A	3.188
PPR	lncRNA16	Receptor	ARG	571A	3.676
PPR	lncRNA16	Receptor	ARG	599A	3.948
PPR	lncRNA16	Receptor	ASN	604A	3.73
PPR	lncRNA16	Receptor	ARG	605A	3.209
PPR	lncRNA16	Receptor	MET	608A	2.437
PPR	lncRNA16	Receptor	LEU	609A	3.716
PPR	lncRNA20	Receptor	ASP	221A	3.112
PPR	lncRNA20	Receptor	GLU	222A	4.15
PPR	lncRNA20	Receptor	ASN	225A	1.991
PPR	lncRNA20	Receptor	THR	253A	3.031
PPR	lncRNA20	Receptor	LEU	254A	3.491
PPR	lncRNA20	Receptor	SER	255A	2.718
PPR	lncRNA20	Receptor	LEU	256A	3.225
PPR	lncRNA20	Receptor	THR	257A	3.777
PPR	lncRNA20	Receptor	LYS	287A	3.047
PPR	lncRNA20	Receptor	ASN	288A	3.376
PPR	lncRNA20	Receptor	VAL	290A	4.169
PPR	lncRNA20	Receptor	LEU	291A	3.204
PPR	lncRNA20	Receptor	GLU	294A	3.475
PPR	lncRNA20	Receptor	TRP	295A	3.07
PPR	lncRNA20	Receptor	THR	296A	2.782
PPR	lncRNA20	Receptor	TRP	324A	2.821
PPR	lncRNA20	Receptor	ARG	327A	3.893
PPR	lncRNA20	Receptor	VAL	335A	3.535
PPR	lncRNA20	Receptor	GLN	336A	2.581
PPR	lncRNA20	Receptor	LEU	337A	2.235
PPR	lncRNA20	Receptor	SER	338A	3.269
PPR	lncRNA20	Receptor	VAL	339A	3.231
PPR	lncRNA20	Receptor	ASN	340A	3.179
PPR	lncRNA20	Receptor	GLU	341A	3.257
PPR	lncRNA20	Receptor	LEU	371A	4.965
PPR	lncRNA20	Receptor	ARG	375A	4.203
PPR	lncRNA2	Receptor	THR	8A	2.31
PPR	lncRNA2	Receptor	HIS	10A	2.841
PPR	lncRNA2	Receptor	LEU	11A	2.931
PPR	lncRNA2	Receptor	LEU	12A	1.488
PPR	lncRNA2	Receptor	ARG	13A	3.678
PPR	lncRNA2	Receptor	HIS	14A	3.364
PPR	lncRNA2	Receptor	HIS	15A	3.063
PPR	lncRNA2	Receptor	ARG	16A	2.731
PPR	lncRNA2	Receptor	ASN	17A	2.64
PPR	lncRNA2	Receptor	PRO	18A	4.853
PPR	lncRNA2	Receptor	HIS	19A	4.677
PPR	lncRNA2	Receptor	LEU	20A	2.295
PPR	lncRNA2	Receptor	LEU	21A	2.427
PPR	lncRNA2	Receptor	LEU	22A	4.965
PPR	lncRNA2	Receptor	ARG	24A	2.67
PPR	lncRNA2	Receptor	MET	267A	4.078
PPR	lncRNA2	Receptor	ARG	268A	4.954
PPR	lncRNA2	Receptor	SER	269A	2.887
PPR	lncRNA2	Receptor	GLY	270A	3.292
PPR	lncRNA2	Receptor	ARG	271A	4.318
PPR	lncRNA2	Receptor	ASP	273A	2.203
PPR	lncRNA2	Receptor	GLU	307A	3.012
PPR	lncRNA2	Receptor	ALA	308A	4.679
PPR	lncRNA2	Receptor	ASN	309A	3.078
PPR	lncRNA2	Receptor	HIS	427A	3.195
PPR	lncRNA2	Receptor	VAL	431A	3.466
PPR	lncRNA2	Receptor	ASN	473A	2.965
PPR	lncRNA2	Receptor	CYS	505A	4.725
PPR	lncRNA2	Receptor	LYS	509A	2.522
PPR	lncRNA2	Receptor	ASP	540A	3.732
PPR	lncRNA2	Receptor	LYS	567A	4.537
PPR	lncRNA2	Receptor	ASP	568A	1.866
PPR	lncRNA2	Receptor	LYS	572A	4.033
PPR	lncRNA2	Receptor	ASN	597A	2.483
PPR	lncRNA2	Receptor	TYR	598A	4.814
PPR	lncRNA2	Receptor	ARG	599A	2.803
PPR	lncRNA7	Receptor	LYS	283A	3.968
PPR	lncRNA7	Receptor	ASP	286A	2.518
PPR	lncRNA7	Receptor	LYS	289A	4.934
PPR	lncRNA7	Receptor	GLU	319A	2.748
PPR	lncRNA7	Receptor	ALA	322A	4.634
PPR	lncRNA7	Receptor	ARG	323A	3.086
PPR	lncRNA7	Receptor	ILE	325A	4.746
PPR	lncRNA7	Receptor	ALA	326A	4.859
PPR	lncRNA7	Receptor	GLU	329A	2.909
PPR	lncRNA7	Receptor	LYS	332A	4.681
PPR	lncRNA7	Receptor	TRP	364A	3.532
PPR	lncRNA7	Receptor	SER	365A	3.553
PPR	lncRNA7	Receptor	LEU	366A	4.367
PPR	lncRNA7	Receptor	LEU	367A	3.428
PPR	lncRNA7	Receptor	ARG	368A	1.969
PPR	lncRNA7	Receptor	LYS	369A	2.67
PPR	lncRNA7	Receptor	SER	370A	4.709
PPR	lncRNA7	Receptor	LEU	371A	2.741
PPR	lncRNA7	Receptor	ARG	372A	3.224
PPR	lncRNA7	Receptor	GLN	373A	2.463
PPR	lncRNA7	Receptor	ARG	375A	3.331
PPR	lncRNA7	Receptor	ALA	376A	4.08
PPR	lncRNA7	Receptor	PRO	377A	2.64
PPR	lncRNA7	Receptor	TYR	382A	3.878
PPR	lncRNA7	Receptor	LYS	385A	4.709
PPR	lncRNA7	Receptor	ARG	403A	4.912
PPR	lncRNA7	Receptor	GLU	404A	2.322
PPR	lncRNA7	Receptor	ASN	407A	3.021
PPR	lncRNA7	Receptor	ALA	408A	4.971
PPR	lncRNA7	Receptor	PRO	456A	4.721
PPR	lncRNA14	Receptor	LEU	11A	3.118
PPR	lncRNA14	Receptor	LEU	12A	2.791
PPR	lncRNA14	Receptor	LEU	20A	4.084
PPR	lncRNA14	Receptor	LEU	23A	3.527
PPR	lncRNA14	Receptor	ARG	24A	3.742
PPR	lncRNA14	Receptor	ALA	26A	3.006
PPR	lncRNA14	Receptor	ILE	27A	1.09
PPR	lncRNA14	Receptor	SER	28A	4.044
PPR	lncRNA14	Receptor	SER	29A	3.317
PPR	lncRNA14	Receptor	SER	30A	2.754
PPR	lncRNA14	Receptor	ARG	31A	3.191
PPR	lncRNA14	Receptor	TRP	295A	3.4
PPR	lncRNA14	Receptor	THR	296A	3.641
PPR	lncRNA14	Receptor	ILE	299A	2.485
PPR	lncRNA14	Receptor	ASP	300A	4.153
PPR	lncRNA14	Receptor	ASP	303A	3.031
PPR	lncRNA14	Receptor	GLU	307A	2.17
PPR	lncRNA14	Receptor	ASN	340A	3.752
PPR	lncRNA14	Receptor	SER	349A	4.04
PPR	lncRNA14	Receptor	ARG	353A	2.001
PPR	lncRNA14	Receptor	THR	354A	4.638
PPR	lncRNA14	Receptor	TYR	355A	4.666
PPR	lncRNA14	Receptor	TYR	387A	3.381
PPR	lncRNA14	Receptor	HIS	427A	4.315
PPR	lncRNA14	Receptor	VAL	431A	3.528
PPR	lncRNA14	Receptor	CYS	434A	2.95
PPR	lncRNA14	Receptor	LYS	435A	2.887
PPR	lncRNA14	Receptor	ASP	436A	4.521
PPR	lncRNA14	Receptor	GLY	437A	3.431
PPR	lncRNA14	Receptor	PHE	438A	4.017
PPR	lncRNA14	Receptor	ASN	473A	3.141
PPR	lncRNA14	Receptor	ILE	474A	2.125
PPR	lncRNA14	Receptor	TRP	475A	1.535
PPR	lncRNA14	Receptor	LYS	572A	4.45
PPR	lncRNA14	Receptor	ARG	575A	2.142
PPR	lncRNA14	Receptor	SER	578A	2.327
PPR	lncRNA14	Receptor	ARG	579A	2.413
PPR	lncRNA14	Receptor	GLU	580A	4.778
PPR	lncRNA14	Receptor	SER	581A	2.407
PPR	lncRNA14	Receptor	PHE	583A	4.54
PPR	lncRNA14	Receptor	ASP	586A	3.879
PPR	lncRNA14	Receptor	ARG	606A	4.88
PPR	lncRNA5	Receptor	ASP	436A	4.878
PPR	lncRNA5	Receptor	GLY	437A	4.821
PPR	lncRNA5	Receptor	PHE	438A	2.891
PPR	lncRNA5	Receptor	ASN	473A	3.901
PPR	lncRNA5	Receptor	ILE	474A	4.583
PPR	lncRNA5	Receptor	TRP	475A	2.765
PPR	lncRNA5	Receptor	ASP	476A	2.957
PPR	lncRNA5	Receptor	ARG	479A	2.912
PPR	lncRNA5	Receptor	LEU	510A	4.083
PPR	lncRNA5	Receptor	LYS	511A	4.63
PPR	lncRNA5	Receptor	LYS	572A	4.283
PPR	lncRNA5	Receptor	ARG	574A	4.22
PPR	lncRNA5	Receptor	ARG	575A	3.438
PPR	lncRNA5	Receptor	SER	578A	2.853
PPR	lncRNA5	Receptor	ARG	579A	1.752
PPR	lncRNA5	Receptor	PHE	583A	2.752
PPR	lncRNA5	Receptor	ASP	584A	4.628
PPR	lncRNA5	Receptor	ASP	586A	2.793
PPR	lncRNA5	Receptor	GLU	587A	3.556
PPR	lncRNA5	Receptor	ARG	605A	4.278
PPR	lncRNA5	Receptor	ARG	606A	2.368
PPR	lncRNA5	Receptor	LEU	609A	2.543
PPR	lncRNA5	Receptor	TYR	610A	2.364
PPR	lncRNA1	Receptor	ALA	116A	4.816
PPR	lncRNA1	Receptor	MET	119A	2.972
PPR	lncRNA1	Receptor	ALA	120A	3.12
PPR	lncRNA1	Receptor	GLN	122A	2.739
PPR	lncRNA1	Receptor	TRP	124A	1.064
PPR	lncRNA1	Receptor	ASP	151A	3.946
PPR	lncRNA1	Receptor	ARG	158A	2.947
PPR	lncRNA1	Receptor	ALA	159A	4.606
PPR	lncRNA1	Receptor	MET	162A	3.038
PPR	lncRNA1	Receptor	LYS	194A	4.829
PPR	lncRNA1	Receptor	ASP	220A	3.914
PPR	lncRNA1	Receptor	ASP	221A	2.751
PPR	lncRNA1	Receptor	GLU	222A	3.626
PPR	lncRNA1	Receptor	THR	253A	3.9
PPR	lncRNA1	Receptor	SER	255A	3.017
PPR	lncRNA1	Receptor	LEU	256A	2.711
PPR	lncRNA1	Receptor	THR	257A	4.282
PPR	lncRNA1	Receptor	ASP	286A	4.627
PPR	lncRNA1	Receptor	LYS	287A	4.08
PPR	lncRNA1	Receptor	LYS	289A	4.614
PPR	lncRNA1	Receptor	VAL	290A	2.455
PPR	lncRNA1	Receptor	LEU	291A	4.302
PPR	lncRNA1	Receptor	CYS	292A	4.321
PPR	lncRNA1	Receptor	TRP	324A	3.024
PPR	lncRNA1	Receptor	ARG	327A	2.622
PPR	lncRNA1	Receptor	GLY	328A	3.812
PPR	lncRNA1	Receptor	ASN	330A	3.037
PPR	lncRNA1	Receptor	VAL	331A	2.29
PPR	lncRNA1	Receptor	LYS	332A	3.627
PPR	lncRNA1	Receptor	VAL	335A	4.35
PPR	lncRNA1	Receptor	GLN	336A	4.173
PPR	lncRNA1	Receptor	ARG	372A	4.412
PPR	lncRNA1	Receptor	GLN	373A	2.306
PPR	lncRNA1	Receptor	LYS	374A	2.799
PPR	lncRNA1	Receptor	ARG	375A	4.436
PPR	lncRNA1	Receptor	ALA	376A	4.281
PPR	lncRNA1	Receptor	GLN	396A	3.233
PPR	lncRNA1	Receptor	GLU	406A	4.96
PPR	lncRNA1	Receptor	ASN	407A	3.236
PPR	lncRNA1	Receptor	ASN	411A	3.168
PPR	lncRNA1	Receptor	ASP	442A	4.812
PPR	lncRNA1	Receptor	SER	443A	2.564
PPR	lncRNA1	Receptor	VAL	444A	4.639
PPR	lncRNA1	Receptor	TYR	445A	4.497
PPR	lncRNA1	Receptor	GLY	446A	2.748
PPR	lncRNA1	Receptor	GLN	447A	2.393
PPR	lncRNA1	Receptor	LEU	448A	4.949
PPR	lncRNA1	Receptor	GLU	449A	2.646
PPR	lncRNA1	Receptor	ASN	450A	2.491
PPR	lncRNA1	Receptor	LEU	451A	4.599
PPR	lncRNA1	Receptor	HIS	453A	4.077
PPR	lncRNA1	Receptor	TYR	458A	4.724
PPR	lncRNA1	Receptor	LYS	459A	2.795
PPR	lncRNA1	Receptor	SER	460A	4.777
PPR	lncRNA1	Receptor	ARG	479A	4.754
PPR	lncRNA1	Receptor	LYS	490A	4.361
PPR	lncRNA1	Receptor	LEU	493A	3.798
PPR	lncRNA11	Receptor	HIS	10A	4.643
PPR	lncRNA11	Receptor	LEU	11A	2.134
PPR	lncRNA11	Receptor	HIS	14A	4.564
PPR	lncRNA11	Receptor	LEU	20A	4.315
PPR	lncRNA11	Receptor	ARG	24A	1.984
PPR	lncRNA11	Receptor	ILE	27A	3.832
PPR	lncRNA11	Receptor	ASP	273A	2.829
PPR	lncRNA11	Receptor	THR	274A	4.826
PPR	lncRNA11	Receptor	THR	276A	3.872
PPR	lncRNA11	Receptor	SER	277A	3.759
PPR	lncRNA11	Receptor	ASP	303A	4.341
PPR	lncRNA11	Receptor	PHE	306A	4.241
PPR	lncRNA11	Receptor	GLU	307A	2.802
PPR	lncRNA11	Receptor	ALA	308A	4.775
PPR	lncRNA11	Receptor	ASN	309A	2.995
PPR	lncRNA11	Receptor	ASN	310A	3.949
PPR	lncRNA11	Receptor	SER	311A	4.718
PPR	lncRNA11	Receptor	SER	346A	4.475
PPR	lncRNA11	Receptor	SER	349A	2.897
PPR	lncRNA11	Receptor	ARG	353A	2.709
PPR	lncRNA11	Receptor	THR	354A	2.732
PPR	lncRNA11	Receptor	TYR	355A	4.594
PPR	lncRNA11	Receptor	TYR	387A	2.725
PPR	lncRNA11	Receptor	SER	390A	4.46
PPR	lncRNA11	Receptor	SER	391A	2.117
PPR	lncRNA11	Receptor	HIS	427A	3.404
PPR	lncRNA11	Receptor	PRO	428A	3.361
PPR	lncRNA11	Receptor	VAL	431A	3.632
PPR	lncRNA11	Receptor	ARG	575A	4.184
PPR	lncRNA11	Receptor	SER	578A	2.803
PPR	lncRNA11	Receptor	ARG	579A	2.438
PPR	lncRNA11	Receptor	GLU	580A	4.397
PPR	lncRNA11	Receptor	SER	581A	3.032
PPR	lncRNA11	Receptor	PHE	583A	4.121
PPR	lncRNA12	Receptor	ARG	24A	2.752
PPR	lncRNA12	Receptor	ARG	31A	4.761
PPR	lncRNA12	Receptor	MET	267A	3.048
PPR	lncRNA12	Receptor	ARG	268A	3.938
PPR	lncRNA12	Receptor	SER	269A	3.757
PPR	lncRNA12	Receptor	GLY	270A	2.911
PPR	lncRNA12	Receptor	LEU	272A	3.098
PPR	lncRNA12	Receptor	ASP	300A	3.262
PPR	lncRNA12	Receptor	ASP	303A	4.426
PPR	lncRNA12	Receptor	ALA	304A	3.798
PPR	lncRNA12	Receptor	PHE	306A	1.967
PPR	lncRNA12	Receptor	GLU	307A	2.321
PPR	lncRNA12	Receptor	ALA	308A	3.719
PPR	lncRNA12	Receptor	ASN	309A	2.798
PPR	lncRNA12	Receptor	ALA	350A	4.948
PPR	lncRNA12	Receptor	GLY	352A	2.364
PPR	lncRNA12	Receptor	ARG	353A	2.197
PPR	lncRNA12	Receptor	TYR	355A	3.443
PPR	lncRNA12	Receptor	TYR	387A	2.394
PPR	lncRNA12	Receptor	SER	391A	2.258
PPR	lncRNA12	Receptor	HIS	427A	2.25
PPR	lncRNA12	Receptor	PRO	428A	4.164
PPR	lncRNA12	Receptor	VAL	431A	2.032
PPR	lncRNA12	Receptor	ASN	473A	2.035
PPR	lncRNA12	Receptor	ILE	474A	4.584
PPR	lncRNA12	Receptor	TRP	475A	3.104
PPR	lncRNA12	Receptor	LYS	509A	3.056
PPR	lncRNA12	Receptor	LYS	546A	4.597
PPR	lncRNA12	Receptor	ASP	568A	4.362
PPR	lncRNA12	Receptor	LYS	572A	4.079
PPR	lncRNA12	Receptor	ARG	575A	4.509
PPR	lncRNA12	Receptor	ARG	576A	2.406
PPR	lncRNA12	Receptor	SER	578A	2.887
PPR	lncRNA12	Receptor	ARG	579A	2.093
PPR	lncRNA12	Receptor	GLU	580A	4.513
PPR	lncRNA13	Receptor	SER	9A	2.242
PPR	lncRNA13	Receptor	HIS	10A	2.521
PPR	lncRNA13	Receptor	LEU	11A	2.766
PPR	lncRNA13	Receptor	LEU	12A	3.397
PPR	lncRNA13	Receptor	ARG	13A	2.51
PPR	lncRNA13	Receptor	HIS	14A	2.66
PPR	lncRNA13	Receptor	HIS	15A	2.95
PPR	lncRNA13	Receptor	LYS	511A	4.88
PPR	lncRNA13	Receptor	LYS	546A	4.211
PPR	lncRNA13	Receptor	LYS	567A	4.511
PPR	lncRNA13	Receptor	ARG	571A	2.712
PPR	lncRNA13	Receptor	ARG	574A	3.405
PPR	lncRNA13	Receptor	ARG	575A	3.674
PPR	lncRNA13	Receptor	ARG	579A	2.696
PPR	lncRNA13	Receptor	ARG	599A	2.563
PPR	lncRNA13	Receptor	MET	600A	4.314
PPR	lncRNA13	Receptor	GLY	601A	3.353
PPR	lncRNA13	Receptor	GLY	602A	3.58
PPR	lncRNA13	Receptor	GLU	603A	2.702
PPR	lncRNA13	Receptor	ASN	604A	1.503
PPR	lncRNA13	Receptor	ARG	605A	3.212
PPR	lncRNA13	Receptor	GLU	607A	4.537
PPR	lncRNA13	Receptor	MET	608A	1.771
PPR	lncRNA17	Receptor	THR	8A	2.552
PPR	lncRNA17	Receptor	SER	9A	3.442
PPR	lncRNA17	Receptor	HIS	10A	3.014
PPR	lncRNA17	Receptor	GLN	234A	3.254
PPR	lncRNA17	Receptor	ASN	235A	2.917
PPR	lncRNA17	Receptor	LEU	236A	3.842
PPR	lncRNA17	Receptor	ASP	238A	2.781
PPR	lncRNA17	Receptor	ARG	264A	4.363
PPR	lncRNA17	Receptor	ALA	265A	3.885
PPR	lncRNA17	Receptor	MET	267A	4.895
PPR	lncRNA17	Receptor	ARG	268A	2.164
PPR	lncRNA17	Receptor	SER	269A	2.02
PPR	lncRNA17	Receptor	GLY	270A	2.562
PPR	lncRNA17	Receptor	ARG	271A	3.236
PPR	lncRNA17	Receptor	THR	274A	4.548
PPR	lncRNA17	Receptor	ARG	574A	2.796
PPR	lncRNA17	Receptor	ARG	575A	4.586
PPR	lncRNA17	Receptor	SER	578A	2.848
PPR	lncRNA17	Receptor	ARG	579A	4.649
PPR	lncRNA17	Receptor	SER	581A	3.119
PPR	lncRNA17	Receptor	PHE	583A	2.417
PPR	lncRNA17	Receptor	ASP	586A	3.307
PPR	lncRNA17	Receptor	ASN	604A	3.497
PPR	lncRNA17	Receptor	ARG	605A	2.534
PPR	lncRNA17	Receptor	ARG	606A	4.748
PPR	lncRNA17	Receptor	MET	608A	1.189
PPR	lncRNA17	Receptor	LEU	609A	1.731
PPR	lncRNA17	Receptor	ILE	612A	2.465
PPR	lncRNA17	Receptor	TYR	614A	2.615
PPR	lncRNA18	Receptor	HIS	15A	3.943
PPR	lncRNA18	Receptor	SER	311A	4.257
PPR	lncRNA18	Receptor	LYS	312A	3.166
PPR	lncRNA18	Receptor	THR	354A	3.771
PPR	lncRNA18	Receptor	TYR	355A	4.299
PPR	lncRNA18	Receptor	ASN	356A	3.532
PPR	lncRNA18	Receptor	THR	357A	3.105
PPR	lncRNA18	Receptor	ASP	358A	3.107
PPR	lncRNA18	Receptor	ILE	392A	2.756
PPR	lncRNA18	Receptor	GLN	394A	2.651
PPR	lncRNA18	Receptor	GLN	396A	3.373
PPR	lncRNA18	Receptor	ARG	397A	3.374
PPR	lncRNA18	Receptor	ARG	403A	4.347
PPR	lncRNA18	Receptor	PHE	423A	4.554
PPR	lncRNA18	Receptor	HIS	427A	3.149
PPR	lncRNA18	Receptor	VAL	430A	1.946
PPR	lncRNA18	Receptor	VAL	431A	3.137
PPR	lncRNA18	Receptor	CYS	434A	2.898
PPR	lncRNA18	Receptor	PHE	438A	4.853
PPR	lncRNA18	Receptor	LEU	451A	4.413
PPR	lncRNA18	Receptor	HIS	453A	4.287
PPR	lncRNA18	Receptor	ALA	454A	3.696
PPR	lncRNA18	Receptor	ASP	455A	4.677
PPR	lncRNA18	Receptor	PRO	456A	4.324
PPR	lncRNA18	Receptor	LEU	469A	4.462
PPR	lncRNA18	Receptor	GLY	470A	4.752
PPR	lncRNA18	Receptor	ASN	473A	1.814
PPR	lncRNA18	Receptor	ILE	474A	4.325
PPR	lncRNA18	Receptor	TRP	475A	3.016
PPR	lncRNA18	Receptor	CYS	505A	3.912
PPR	lncRNA18	Receptor	GLY	508A	4.771
PPR	lncRNA18	Receptor	LYS	509A	3.737
PPR	lncRNA18	Receptor	LEU	537A	3.97
PPR	lncRNA18	Receptor	ASP	540A	3.238
PPR	lncRNA18	Receptor	ALA	544A	4.49
PPR	lncRNA18	Receptor	ASP	568A	2.397
PPR	lncRNA18	Receptor	THR	569A	4.01
PPR	lncRNA18	Receptor	ARG	571A	2.523
PPR	lncRNA18	Receptor	LYS	572A	3.048
PPR	lncRNA18	Receptor	ARG	575A	2.542
PPR	lncRNA19	Receptor	THR	8A	4.359
PPR	lncRNA19	Receptor	LEU	11A	2.023
PPR	lncRNA19	Receptor	HIS	14A	3.972
PPR	lncRNA19	Receptor	HIS	15A	2.657
PPR	lncRNA19	Receptor	LEU	20A	3.213
PPR	lncRNA19	Receptor	ARG	24A	2.041
PPR	lncRNA19	Receptor	ALA	308A	4.75
PPR	lncRNA19	Receptor	ASN	309A	3.212
PPR	lncRNA19	Receptor	ARG	353A	2.721
PPR	lncRNA19	Receptor	THR	354A	2.936
PPR	lncRNA19	Receptor	TYR	355A	2.327
PPR	lncRNA19	Receptor	TYR	387A	3.135
PPR	lncRNA19	Receptor	SER	390A	3.842
PPR	lncRNA19	Receptor	SER	391A	2.632
PPR	lncRNA19	Receptor	ILE	392A	4.467
PPR	lncRNA19	Receptor	VAL	431A	2.328
PPR	lncRNA19	Receptor	LYS	435A	2.591
PPR	lncRNA19	Receptor	ASP	568A	2.687
PPR	lncRNA19	Receptor	ARG	571A	3.596
PPR	lncRNA19	Receptor	LYS	572A	3.661
PPR	lncRNA19	Receptor	ARG	574A	2.492
PPR	lncRNA19	Receptor	ARG	575A	2.694
PPR	lncRNA19	Receptor	SER	578A	4.255
PPR	lncRNA19	Receptor	MET	600A	4.874
PPR	lncRNA19	Receptor	GLY	601A	4.006
PPR	lncRNA19	Receptor	GLY	602A	3.729
PPR	lncRNA19	Receptor	ASN	604A	4.047
PPR	lncRNA19	Receptor	ARG	605A	2.641
PPR	lncRNA19	Ligand	MET	608A	3.405
PPR	lncRNA2	Ligand	ARG	12A	3.77
PPR	lncRNA2	Ligand	VAL	14A	4.511
PPR	lncRNA2	Ligand	ALA	15A	4.698
PPR	lncRNA2	Ligand	VAL	16A	2.609
PPR	lncRNA2	Ligand	TRP	23A	2.897
PPR	lncRNA2	Ligand	TRP	27A	3.269
PPR	lncRNA2	Ligand	LEU	28A	4.714
PPR	lncRNA2	Ligand	ILE	30A	3.104
PPR	lncRNA2	Ligand	SER	31A	4.933
PPR	lncRNA2	Ligand	SER	33A	4.504
PPR	lncRNA2	Ligand	GLY	34A	2.476
PPR	lncRNA2	Ligand	ARG	35A	2.735
PPR	lncRNA2	Ligand	VAL	36A	2.922
PPR	lncRNA2	Ligand	VAL	38A	2.838
PPR	lncRNA2	Ligand	ILE	40A	3.112
PPR	lncRNA2	Ligand	ARG	47A	4.741
PPR	lncRNA2	Ligand	SER	48A	4.959
PPR	lncRNA2	Ligand	ARG	49A	2.871
PPR	lncRNA2	Ligand	GLY	50A	2.97
PPR	lncRNA2	Ligand	PRO	51A	3.831
PPR	lncRNA7	Ligand	PRO	156A	4.257
PPR	lncRNA7	Ligand	ALA	158A	2.077
PPR	lncRNA7	Ligand	ALA	159A	3.713
PPR	lncRNA7	Ligand	ALA	161A	3.075
PPR	lncRNA7	Ligand	GLY	162A	3.02
PPR	lncRNA7	Ligand	ARG	163A	3.253
PPR	lncRNA7	Ligand	ALA	164A	2.753
PPR	lncRNA7	Ligand	ARG	165A	2.555
PPR	lncRNA7	Ligand	LEU	190A	3.573
PPR	lncRNA7	Ligand	GLN	193A	2.801
PPR	lncRNA7	Ligand	ARG	194A	2.734
PPR	lncRNA7	Ligand	ARG	197A	2.476
PPR	lncRNA7	Ligand	ARG	198A	2.879
PPR	lncRNA7	Ligand	LEU	201A	2.985
PPR	lncRNA7	Ligand	LEU	202A	2.945
PPR	lncRNA7	Ligand	LEU	205A	2.857
PPR	lncRNA16	Ligand	PRO	170A	3.716
PPR	lncRNA16	Ligand	SER	171A	2.88
PPR	lncRNA16	Ligand	ARG	173A	3.706
PPR	lncRNA16	Ligand	VAL	174A	2.437
PPR	lncRNA16	Ligand	SER	175A	4.81
PPR	lncRNA16	Ligand	THR	176A	3.4
PPR	lncRNA16	Ligand	ARG	177A	3.701
PPR	lncRNA16	Ligand	THR	180A	2.625
PPR	lncRNA16	Ligand	LEU	181A	2.951
PPR	lncRNA16	Ligand	ARG	184A	2.981
PPR	lncRNA16	Ligand	SER	190A	3.756
PPR	lncRNA16	Ligand	SER	191A	2.342
PPR	lncRNA16	Ligand	TRP	192A	2.753
PPR	lncRNA16	Ligand	SER	193A	2.736
PPR	lncRNA16	Ligand	PRO	194A	4.028
PPR	lncRNA16	Ligand	THR	195A	3.271
PPR	lncRNA20	Ligand	TYR	2A	1.991
PPR	lncRNA20	Ligand	ARG	6A	3.047
PPR	lncRNA20	Ligand	ILE	9A	3.476
PPR	lncRNA20	Ligand	ILE	10A	3.508
PPR	lncRNA20	Ligand	ALA	13A	3.225
PPR	lncRNA20	Ligand	SER	14A	2.821
PPR	lncRNA20	Ligand	CYS	15A	4.782
PPR	lncRNA20	Ligand	ALA	16A	3.475
PPR	lncRNA20	Ligand	ALA	17A	3.167
PPR	lncRNA20	Ligand	VAL	18A	3.535
PPR	lncRNA20	Ligand	ARG	20A	2.782
PPR	lncRNA20	Ligand	ALA	21A	3.07
PPR	lncRNA20	Ligand	THR	22A	4.386
PPR	lncRNA20	Ligand	ILE	25A	2.235
PPR	lncRNA20	Ligand	PHE	28A	3.179
PPR	lncRNA20	Ligand	LEU	29A	4.281
PPR	lncRNA20	Ligand	ARG	31A	4.439
PPR	lncRNA20	Ligand	ASP	32A	4.203
PPR	lncRNA2	Ligand	VAL	6A	2.483
PPR	lncRNA2	Ligand	ASP	7A	4.819
PPR	lncRNA2	Ligand	GLY	8A	2.803
PPR	lncRNA2	Ligand	LEU	9A	4.298
PPR	lncRNA2	Ligand	SER	10A	3.086
PPR	lncRNA2	Ligand	ARG	11A	2.731
PPR	lncRNA2	Ligand	ARG	12A	2.295
PPR	lncRNA2	Ligand	PRO	13A	1.488
PPR	lncRNA2	Ligand	VAL	14A	2.749
PPR	lncRNA2	Ligand	VAL	16A	3.096
PPR	lncRNA2	Ligand	ASN	17A	4.081
PPR	lncRNA2	Ligand	GLY	18A	3.585
PPR	lncRNA2	Ligand	PRO	19A	3.974
PPR	lncRNA2	Ligand	HIS	20A	2.887
PPR	lncRNA2	Ligand	TRP	23A	3.012
PPR	lncRNA2	Ligand	TRP	24A	2.844
PPR	lncRNA2	Ligand	VAL	25A	2.67
PPR	lncRNA2	Ligand	ARG	26A	2.841
PPR	lncRNA2	Ligand	TRP	27A	2.712
PPR	lncRNA2	Ligand	LEU	28A	4.122
PPR	lncRNA2	Ligand	THR	29A	1.866
PPR	lncRNA2	Ligand	ILE	30A	3.195
PPR	lncRNA2	Ligand	SER	31A	4.887
PPR	lncRNA2	Ligand	PRO	32A	2.522
PPR	lncRNA2	Ligand	SER	33A	3.957
PPR	lncRNA2	Ligand	GLY	34A	3.466
PPR	lncRNA2	Ligand	CYS	41A	2.948
PPR	lncRNA2	Ligand	ARG	43A	2.31
PPR	lncRNA2	Ligand	ARG	49A	2.203
PPR	lncRNA7	Ligand	ARG	165A	4.681
PPR	lncRNA7	Ligand	ARG	181A	2.518
PPR	lncRNA7	Ligand	ALA	187A	4.235
PPR	lncRNA7	Ligand	ARG	188A	2.748
PPR	lncRNA7	Ligand	LEU	190A	3.703
PPR	lncRNA7	Ligand	PRO	191A	3.553
PPR	lncRNA7	Ligand	LEU	192A	4.257
PPR	lncRNA7	Ligand	GLN	193A	4.137
PPR	lncRNA7	Ligand	ARG	194A	2.463
PPR	lncRNA7	Ligand	SER	195A	2.052
PPR	lncRNA7	Ligand	CYS	196A	4.153
PPR	lncRNA7	Ligand	ARG	197A	3.225
PPR	lncRNA7	Ligand	ARG	198A	2.64
PPR	lncRNA7	Ligand	CYS	199A	1.969
PPR	lncRNA7	Ligand	LEU	201A	3.533
PPR	lncRNA7	Ligand	LEU	202A	3.205
PPR	lncRNA7	Ligand	ARG	203A	4.721
PPR	lncRNA7	Ligand	LEU	205A	3.021
PPR	lncRNA14	Ligand	LEU	49A	3.641
PPR	lncRNA14	Ligand	LEU	50A	2.485
PPR	lncRNA14	Ligand	SER	51A	3.183
PPR	lncRNA14	Ligand	ALA	52A	2.754
PPR	lncRNA14	Ligand	ALA	53A	3.031
PPR	lncRNA14	Ligand	VAL	54A	1.09
PPR	lncRNA14	Ligand	ALA	55A	2.922
PPR	lncRNA14	Ligand	LYS	56A	2.17
PPR	lncRNA14	Ligand	GLY	57A	2.934
PPR	lncRNA14	Ligand	PRO	58A	3.742
PPR	lncRNA14	Ligand	LYS	62A	2.791
PPR	lncRNA14	Ligand	GLN	64A	3.916
PPR	lncRNA14	Ligand	GLU	69A	2.142
PPR	lncRNA14	Ligand	THR	71A	4.379
PPR	lncRNA14	Ligand	SER	72A	3.141
PPR	lncRNA14	Ligand	TRP	73A	1.535
PPR	lncRNA14	Ligand	SER	74A	3.431
PPR	lncRNA14	Ligand	GLY	75A	2.887
PPR	lncRNA14	Ligand	TRP	77A	3.528
PPR	lncRNA14	Ligand	ASP	80A	4.907
PPR	lncRNA14	Ligand	LEU	82A	2.907
PPR	lncRNA14	Ligand	VAL	96A	3.682
PPR	lncRNA14	Ligand	SER	97A	3.972
PPR	lncRNA14	Ligand	THR	98A	3.298
PPR	lncRNA14	Ligand	GLY	99A	2.327
PPR	lncRNA14	Ligand	LYS	100A	3.64
PPR	lncRNA14	Ligand	ARG	106A	2.413
PPR	lncRNA14	Ligand	GLU	113A	4.718
PPR	lncRNA14	Ligand	LYS	118A	2.682
PPR	lncRNA14	Ligand	ILE	119A	3.381
PPR	lncRNA14	Ligand	HIS	120A	2.001
PPR	lncRNA5	Ligand	ASN	96A	2.891
PPR	lncRNA5	Ligand	THR	97A	3.486
PPR	lncRNA5	Ligand	ILE	98A	4.878
PPR	lncRNA5	Ligand	SER	101A	3.075
PPR	lncRNA5	Ligand	ASP	109A	2.765
PPR	lncRNA5	Ligand	VAL	110A	3.778
PPR	lncRNA5	Ligand	LEU	112A	3.766
PPR	lncRNA5	Ligand	TYR	115A	2.987
PPR	lncRNA5	Ligand	LEU	118A	2.793
PPR	lncRNA5	Ligand	ARG	119A	2.836
PPR	lncRNA5	Ligand	ALA	120A	3.405
PPR	lncRNA5	Ligand	SER	121A	3.597
PPR	lncRNA5	Ligand	SER	122A	1.752
PPR	lncRNA5	Ligand	THR	123A	4.975
PPR	lncRNA5	Ligand	SER	125A	4.891
PPR	lncRNA5	Ligand	THR	126A	2.853
PPR	lncRNA5	Ligand	PRO	127A	3.821
PPR	lncRNA5	Ligand	ARG	128A	2.368
PPR	lncRNA5	Ligand	TRP	129A	3.748
PPR	lncRNA5	Ligand	ILE	130A	4.785
PPR	lncRNA5	Ligand	SER	131A	4.439
PPR	lncRNA5	Ligand	LEU	132A	2.543
PPR	lncRNA5	Ligand	SER	133A	2.364
PPR	lncRNA1	Ligand	THR	13A	3.929
PPR	lncRNA1	Ligand	PHE	16A	3.072
PPR	lncRNA1	Ligand	SER	17A	2.799
PPR	lncRNA1	Ligand	MET	20A	3.098
PPR	lncRNA1	Ligand	LEU	21A	2.306
PPR	lncRNA1	Ligand	LEU	24A	4.075
PPR	lncRNA1	Ligand	CYS	27A	4.61
PPR	lncRNA1	Ligand	VAL	28A	3.236
PPR	lncRNA1	Ligand	ASN	30A	3.32
PPR	lncRNA1	Ligand	ALA	31A	3.168
PPR	lncRNA1	Ligand	THR	32A	4.324
PPR	lncRNA1	Ligand	ILE	33A	2.795
PPR	lncRNA1	Ligand	LEU	92A	4.754
PPR	lncRNA1	Ligand	LEU	96A	3.507
PPR	lncRNA1	Ligand	THR	99A	4.38
PPR	lncRNA1	Ligand	ILE	100A	2.491
PPR	lncRNA1	Ligand	GLY	101A	4.797
PPR	lncRNA1	Ligand	GLN	103A	2.393
PPR	lncRNA1	Ligand	GLN	104A	2.925
PPR	lncRNA1	Ligand	LEU	107A	3.233
PPR	lncRNA1	Ligand	LEU	110A	4.86
PPR	lncRNA1	Ligand	ARG	163A	3.69
PPR	lncRNA1	Ligand	PRO	167A	4.324
PPR	lncRNA1	Ligand	ALA	193A	4.073
PPR	lncRNA1	Ligand	ALA	194A	3.037
PPR	lncRNA1	Ligand	SER	195A	3.505
PPR	lncRNA1	Ligand	HIS	196A	2.29
PPR	lncRNA1	Ligand	ALA	197A	4.637
PPR	lncRNA1	Ligand	PHE	199A	2.455
PPR	lncRNA1	Ligand	LEU	200A	3.596
PPR	lncRNA1	Ligand	GLN	202A	3.823
PPR	lncRNA1	Ligand	GLN	203A	2.711
PPR	lncRNA1	Ligand	PRO	206A	3.9
PPR	lncRNA1	Ligand	GLN	209A	4.08
PPR	lncRNA1	Ligand	LEU	210A	2.751
PPR	lncRNA1	Ligand	ASN	214A	3.946
PPR	lncRNA1	Ligand	GLY	245A	2.739
PPR	lncRNA1	Ligand	ALA	246A	2.972
PPR	lncRNA1	Ligand	LEU	247A	3.595
PPR	lncRNA1	Ligand	PHE	248A	1.064
PPR	lncRNA11	Ligand	LEU	37A	3.032
PPR	lncRNA11	Ligand	LEU	40A	3.611
PPR	lncRNA11	Ligand	ILE	41A	2.438
PPR	lncRNA11	Ligand	SER	44A	2.803
PPR	lncRNA11	Ligand	THR	45A	3.15
PPR	lncRNA11	Ligand	GLN	50A	4.564
PPR	lncRNA11	Ligand	HIS	52A	3.515
PPR	lncRNA11	Ligand	VAL	53A	2.134
PPR	lncRNA11	Ligand	LYS	54A	4.879
PPR	lncRNA11	Ligand	ASP	57A	4.003
PPR	lncRNA11	Ligand	GLY	58A	2.896
PPR	lncRNA11	Ligand	ARG	59A	1.984
PPR	lncRNA11	Ligand	GLN	60A	3.267
PPR	lncRNA11	Ligand	HIS	61A	2.725
PPR	lncRNA11	Ligand	GLY	62A	4.513
PPR	lncRNA11	Ligand	PRO	64A	3.404
PPR	lncRNA11	Ligand	ARG	67A	2.117
PPR	lncRNA11	Ligand	GLN	68A	4.429
PPR	lncRNA11	Ligand	TYR	105A	4.594
PPR	lncRNA11	Ligand	PRO	108A	2.709
PPR	lncRNA11	Ligand	GLY	109A	2.732
PPR	lncRNA11	Ligand	GLY	111A	3.363
PPR	lncRNA11	Ligand	ARG	112A	2.829
PPR	lncRNA11	Ligand	HIS	114A	4.775
PPR	lncRNA12	Ligand	ARG	17A	2.887
PPR	lncRNA12	Ligand	THR	18A	2.093
PPR	lncRNA12	Ligand	MET	19A	2.406
PPR	lncRNA12	Ligand	LEU	20A	3.89
PPR	lncRNA12	Ligand	LEU	21A	3.104
PPR	lncRNA12	Ligand	ASN	22A	4.079
PPR	lncRNA12	Ligand	HIS	23A	2.442
PPR	lncRNA12	Ligand	PRO	24A	2.035
PPR	lncRNA12	Ligand	ALA	25A	4.428
PPR	lncRNA12	Ligand	LYS	27A	4.362
PPR	lncRNA12	Ligand	LEU	28A	2.032
PPR	lncRNA12	Ligand	ARG	32A	2.258
PPR	lncRNA12	Ligand	GLN	34A	3.492
PPR	lncRNA12	Ligand	THR	35A	2.752
PPR	lncRNA12	Ligand	LYS	36A	3.321
PPR	lncRNA12	Ligand	SER	38A	2.786
PPR	lncRNA12	Ligand	GLN	39A	1.967
PPR	lncRNA12	Ligand	PHE	40A	4.68
PPR	lncRNA12	Ligand	ASP	42A	3.09
PPR	lncRNA12	Ligand	PHE	43A	2.911
PPR	lncRNA12	Ligand	TRP	46A	3.048
PPR	lncRNA12	Ligand	ASP	47A	3.757
PPR	lncRNA12	Ligand	ALA	49A	4.424
PPR	lncRNA13	Ligand	ALA	128A	4.81
PPR	lncRNA13	Ligand	ASP	129A	2.51
PPR	lncRNA13	Ligand	THR	130A	4.618
PPR	lncRNA13	Ligand	TYR	132A	2.242
PPR	lncRNA13	Ligand	LYS	133A	2.563
PPR	lncRNA13	Ligand	SER	134A	2.14
PPR	lncRNA13	Ligand	LYS	135A	3.178
PPR	lncRNA13	Ligand	ASN	136A	2.644
PPR	lncRNA13	Ligand	GLN	137A	1.503
PPR	lncRNA13	Ligand	GLU	138A	1.771
PPR	lncRNA13	Ligand	MET	139A	3.33
PPR	lncRNA13	Ligand	GLU	140A	2.66
PPR	lncRNA13	Ligand	GLY	141A	3.766
PPR	lncRNA13	Ligand	SER	142A	3.212
PPR	lncRNA13	Ligand	LYS	144A	3.053
PPR	lncRNA13	Ligand	GLU	145A	3.725
PPR	lncRNA13	Ligand	VAL	147A	4.066
PPR	lncRNA13	Ligand	VAL	148A	2.696
PPR	lncRNA13	Ligand	GLU	149A	4.62
PPR	lncRNA13	Ligand	VAL	151A	2.935
PPR	lncRNA13	Ligand	ASN	152A	3.038
PPR	lncRNA13	Ligand	LYS	159A	4.211
PPR	lncRNA17	Ligand	TYR	213A	2.552
PPR	lncRNA17	Ligand	LYS	218A	4.652
PPR	lncRNA17	Ligand	TYR	219A	2.02
PPR	lncRNA17	Ligand	ARG	229A	2.662
PPR	lncRNA17	Ligand	THR	231A	2.917
PPR	lncRNA17	Ligand	SER	232A	3.246
PPR	lncRNA17	Ligand	PRO	233A	2.618
PPR	lncRNA17	Ligand	ILE	234A	3.611
PPR	lncRNA17	Ligand	SER	235A	2.781
PPR	lncRNA17	Ligand	ASP	239A	3.842
PPR	lncRNA17	Ligand	LYS	262A	3.691
PPR	lncRNA17	Ligand	CYS	265A	3.442
PPR	lncRNA17	Ligand	GLU	266A	3.669
PPR	lncRNA17	Ligand	VAL	268A	3.014
PPR	lncRNA17	Ligand	LYS	269A	3.387
PPR	lncRNA17	Ligand	PHE	270A	1.189
PPR	lncRNA17	Ligand	PRO	271A	3.828
PPR	lncRNA17	Ligand	GLN	277A	2.534
PPR	lncRNA17	Ligand	SER	278A	3.733
PPR	lncRNA17	Ligand	TYR	279A	4.649
PPR	lncRNA17	Ligand	ILE	280A	4.586
PPR	lncRNA17	Ligand	ALA	281A	2.783
PPR	lncRNA17	Ligand	ALA	283A	4.385
PPR	lncRNA17	Ligand	TYR	284A	2.796
PPR	lncRNA17	Ligand	VAL	287A	2.417
PPR	lncRNA17	Ligand	ASP	288A	3.664
PPR	lncRNA17	Ligand	GLU	290A	3.119
PPR	lncRNA17	Ligand	SER	291A	2.99
PPR	lncRNA17	Ligand	PRO	315A	1.731
PPR	lncRNA17	Ligand	LYS	316A	3.685
PPR	lncRNA17	Ligand	SER	317A	2.465
PPR	lncRNA17	Ligand	PRO	328A	4.139
PPR	lncRNA17	Ligand	ASN	330A	2.615
PPR	lncRNA18	Ligand	VAL	33A	3.373
PPR	lncRNA18	Ligand	VAL	34A	3.675
PPR	lncRNA18	Ligand	GLY	35A	4.347
PPR	lncRNA18	Ligand	ARG	36A	4.324
PPR	lncRNA18	Ligand	GLU	37A	3.696
PPR	lncRNA18	Ligand	ALA	84A	4.96
PPR	lncRNA18	Ligand	ASP	85A	3.114
PPR	lncRNA18	Ligand	LEU	88A	2.651
PPR	lncRNA18	Ligand	TRP	89A	3.107
PPR	lncRNA18	Ligand	GLY	92A	3.532
PPR	lncRNA18	Ligand	GLU	93A	3.166
PPR	lncRNA18	Ligand	CYS	95A	3.771
PPR	lncRNA18	Ligand	LEU	139A	4.853
PPR	lncRNA18	Ligand	LEU	142A	3.347
PPR	lncRNA18	Ligand	LEU	143A	3.016
PPR	lncRNA18	Ligand	PRO	144A	3.726
PPR	lncRNA18	Ligand	LEU	145A	3.806
PPR	lncRNA18	Ligand	LEU	146A	3.238
PPR	lncRNA18	Ligand	ARG	147A	1.814
PPR	lncRNA18	Ligand	ARG	148A	4.945
PPR	lncRNA18	Ligand	ARG	149A	2.397
PPR	lncRNA18	Ligand	ARG	150A	2.542
PPR	lncRNA18	Ligand	ARG	151A	2.523
PPR	lncRNA18	Ligand	ARG	152A	3.109
PPR	lncRNA19	Ligand	ARG	33A	2.641
PPR	lncRNA19	Ligand	PRO	34A	3.016
PPR	lncRNA19	Ligand	PHE	35A	2.492
PPR	lncRNA19	Ligand	THR	36A	3.79
PPR	lncRNA19	Ligand	ARG	37A	2.687
PPR	lncRNA19	Ligand	SER	38A	2.657
PPR	lncRNA19	Ligand	GLU	42A	2.041
PPR	lncRNA19	Ligand	PRO	43A	2.721
PPR	lncRNA19	Ligand	GLY	44A	3.135
PPR	lncRNA19	Ligand	ARG	45A	3.213
PPR	lncRNA19	Ligand	LEU	46A	2.328
PPR	lncRNA19	Ligand	ARG	59A	4.178
PPR	lncRNA19	Ligand	GLY	60A	4.917
PPR	lncRNA19	Ligand	LYS	61A	2.327
PPR	lncRNA19	Ligand	ILE	62A	4.677
PPR	lncRNA19	Ligand	PHE	63A	2.768
PPR	lncRNA19	Ligand	GLN	64A	4.75
PPR	lncRNA19	Ligand	LYS	68A	4.536
PPR	lncRNA19	Ligand	SER	69A	4.359
PPR	lncRNA19	Ligand	ARG	74A	2.023
PPR	lncRNA19	Ligand	ASP	79A	2.732
PPR	lncRNA19	Ligand	THR	81A	4.164
PPR	lncRNA19	Ligand	GLU	82A	4.574
PPR	lncRNA19	Ligand	ILE	112A	3.79
PPR	lncRNA19	Ligand	ARG	114A	3.669

## Sheet: SI_11
SI-11 The lncRNA-miRNA-mRNA interactions based on degree of centrality in the lncRNA-miRNA-mRNA regulatory network
lncRNA8 lncRNA16 zma-miR164a-3p zma-miR160c-3p zma-miR399d-5p zma-miR399a-5p zma-miR397a-5p
271 142 142 138 114 100 96
zma-miR171e-5p zma-miR396e-3p zma-miR171h-3p lncRNA6 zma-miR171k-3p zma-miR164h-3p lncRNA17
84 80 78 72 70 68 63
zma-miR2275b-5p zma-miR390a-3p zma-miR390b-3p zma-miR171d-5p zma-miR164c-3p lncRNA19 zma-miR156e-3p
62 62 60 60 58 48 48
zma-miR162-5p lncRNA11 zma-miR167b-3p lncRNA22 lncRNA4 lncRNA12 Zm00001d014753
42 40 38 24 21 19 3
Zm00001d023525 Zm00001d032768 Zm00001d048494 Zm00001d001978 Zm00001d002266 Zm00001d002718 Zm00001d004154
3 3 3 2 2 2 2
Zm00001d004861 Zm00001d005127 Zm00001d006063 Zm00001d006606 Zm00001d006928 Zm00001d007366 Zm00001d007638
2 2 2 2 2 2 2
Zm00001d007782 Zm00001d008406 Zm00001d008957 Zm00001d009161 Zm00001d009459 Zm00001d009690 Zm00001d010047
2 2 2 2 2 2 2
Zm00001d010152 Zm00001d010162 Zm00001d011788 Zm00001d012083 Zm00001d012763 Zm00001d012801 Zm00001d013794
2 2 2 2 2 2 2
Zm00001d013829 Zm00001d014074 Zm00001d014124 Zm00001d014917 Zm00001d015227 Zm00001d015228 Zm00001d015259
2 2 2 2 2 2 2
Zm00001d015504 Zm00001d015692 Zm00001d016200 Zm00001d017475 Zm00001d017513 Zm00001d017771 Zm00001d017997
2 2 2 2 2 2 2
Zm00001d018243 Zm00001d018468 Zm00001d018562 Zm00001d019339 Zm00001d021015 Zm00001d021169 Zm00001d021785
2 2 2 2 2 2 2
Zm00001d021810 Zm00001d023511 Zm00001d023531 Zm00001d023544 Zm00001d023694 Zm00001d023825 Zm00001d023945
2 2 2 2 2 2 2
Zm00001d024908 Zm00001d025352 Zm00001d025355 Zm00001d025626 Zm00001d025780 Zm00001d026511 Zm00001d027259
2 2 2 2 2 2 2
Zm00001d027647 Zm00001d027706 Zm00001d028177 Zm00001d028284 Zm00001d028526 Zm00001d028679 Zm00001d028813
2 2 2 2 2 2 2
Zm00001d029061 Zm00001d029103 Zm00001d029889 Zm00001d030069 Zm00001d031711 Zm00001d032245 Zm00001d032404
2 2 2 2 2 2 2
Zm00001d032692 Zm00001d032970 Zm00001d034565 Zm00001d035048 Zm00001d035124 Zm00001d035492 Zm00001d035666
2 2 2 2 2 2 2
Zm00001d036629 Zm00001d037119 Zm00001d038107 Zm00001d038396 Zm00001d038892 Zm00001d039858 Zm00001d041013
2 2 2 2 2 2 2
Zm00001d041635 Zm00001d041864 Zm00001d042282 Zm00001d042975 Zm00001d043057 Zm00001d043366 Zm00001d043547
2 2 2 2 2 2 2
Zm00001d043721 Zm00001d043778 Zm00001d043785 Zm00001d044010 Zm00001d044189 Zm00001d045323 Zm00001d046047
2 2 2 2 2 2 2
Zm00001d046091 Zm00001d046182 Zm00001d046366 Zm00001d047518 Zm00001d047637 Zm00001d048019 Zm00001d049679
2 2 2 2 2 2 2
Zm00001d049714 Zm00001d049928 Zm00001d050244 Zm00001d050567 Zm00001d051387 Zm00001d052051 Zm00001d052549
2 2 2 2 2 2 2
Zm00001d053663 Zm00001d054105 Zm00001d000039 Zm00001d000126 Zm00001d000168 Zm00001d000302 Zm00001d000447
2 2 1 1 1 1 1
Zm00001d001767 Zm00001d001784 Zm00001d001884 Zm00001d002025 Zm00001d002119 Zm00001d002149 Zm00001d002181
1 1 1 1 1 1 1
Zm00001d002462 Zm00001d002532 Zm00001d002562 Zm00001d002835 Zm00001d002865 Zm00001d002951 Zm00001d003213
1 1 1 1 1 1 1
Zm00001d003245 Zm00001d003445 Zm00001d003615 Zm00001d003677 Zm00001d003797 Zm00001d003808 Zm00001d004234
1 1 1 1 1 1 1
Zm00001d004298 Zm00001d004442 Zm00001d004731 Zm00001d004800 Zm00001d004807 Zm00001d004851 Zm00001d004856
1 1 1 1 1 1 1
Zm00001d004872 Zm00001d004925 Zm00001d004929 Zm00001d004955 Zm00001d005004 Zm00001d005029 Zm00001d005275
1 1 1 1 1 1 1
Zm00001d005328 Zm00001d005400 Zm00001d005588 Zm00001d005622 Zm00001d005650 Zm00001d005821 Zm00001d005822
1 1 1 1 1 1 1
Zm00001d005824 Zm00001d006033 Zm00001d006193 Zm00001d006226 Zm00001d006358 Zm00001d006449 Zm00001d006753
1 1 1 1 1 1 1
Zm00001d006789 Zm00001d006825 Zm00001d007016 Zm00001d007200 Zm00001d007502 Zm00001d007835 Zm00001d007954
1 1 1 1 1 1 1
Zm00001d008234 Zm00001d008316 Zm00001d008411 Zm00001d008417 Zm00001d008535 Zm00001d008651 Zm00001d008863
1 1 1 1 1 1 1
Zm00001d008875 Zm00001d008940 Zm00001d009011 Zm00001d009057 Zm00001d009150 Zm00001d009205 Zm00001d009295
1 1 1 1 1 1 1
Zm00001d009465 Zm00001d009753 Zm00001d009941 Zm00001d009980 Zm00001d010077 Zm00001d010373 Zm00001d010470
1 1 1 1 1 1 1
Zm00001d010478 Zm00001d010509 Zm00001d010639 Zm00001d010825 Zm00001d010880 Zm00001d010961 Zm00001d010975
1 1 1 1 1 1 1
Zm00001d011177 Zm00001d011321 Zm00001d011378 Zm00001d011580 Zm00001d011731 Zm00001d011842 Zm00001d011847
1 1 1 1 1 1 1
Zm00001d011878 Zm00001d012282 Zm00001d012387 Zm00001d012395 Zm00001d012408 Zm00001d012800 Zm00001d012869
1 1 1 1 1 1 1
Zm00001d012913 Zm00001d012973 Zm00001d013027 Zm00001d013268 Zm00001d013416 Zm00001d013430 Zm00001d013465
1 1 1 1 1 1 1
Zm00001d013554 Zm00001d013768 Zm00001d013796 Zm00001d013819 Zm00001d014117 Zm00001d014178 Zm00001d014216
1 1 1 1 1 1 1
Zm00001d014344 Zm00001d014422 Zm00001d014460 Zm00001d014654 Zm00001d014690 Zm00001d014809 Zm00001d014858
1 1 1 1 1 1 1
Zm00001d014967 Zm00001d015005 Zm00001d015006 Zm00001d015082 Zm00001d015089 Zm00001d016165 Zm00001d016188
1 1 1 1 1 1 1
Zm00001d016298 Zm00001d016496 Zm00001d016516 Zm00001d016572 Zm00001d016794 Zm00001d016799 Zm00001d016805
1 1 1 1 1 1 1
Zm00001d016920 Zm00001d017119 Zm00001d017121 Zm00001d017157 Zm00001d017176 Zm00001d017185 Zm00001d017399
1 1 1 1 1 1 1
Zm00001d017618 Zm00001d017791 Zm00001d018312 Zm00001d018340 Zm00001d018403 Zm00001d018483 Zm00001d018795
1 1 1 1 1 1 1
Zm00001d018813 Zm00001d019075 Zm00001d019262 Zm00001d019267 Zm00001d019711 Zm00001d020411 Zm00001d020752
1 1 1 1 1 1 1
Zm00001d020776 Zm00001d020921 Zm00001d021014 Zm00001d021193 Zm00001d021202 Zm00001d021225 Zm00001d021519
1 1 1 1 1 1 1
Zm00001d021574 Zm00001d021579 Zm00001d021596 Zm00001d021815 Zm00001d021844 Zm00001d021879 Zm00001d021958
1 1 1 1 1 1 1
Zm00001d022017 Zm00001d022079 Zm00001d022446 Zm00001d022457 Zm00001d022538 Zm00001d022626 Zm00001d023479
1 1 1 1 1 1 1
Zm00001d023689 Zm00001d023710 Zm00001d023987 Zm00001d024094 Zm00001d024401 Zm00001d024407 Zm00001d024702
1 1 1 1 1 1 1
Zm00001d024873 Zm00001d024918 Zm00001d025034 Zm00001d025301 Zm00001d025366 Zm00001d025554 Zm00001d025560
1 1 1 1 1 1 1
Zm00001d025767 Zm00001d025816 Zm00001d025830 Zm00001d025921 Zm00001d025988 Zm00001d026094 Zm00001d026194
1 1 1 1 1 1 1
Zm00001d026331 Zm00001d026439 Zm00001d026540 Zm00001d026542 Zm00001d026551 Zm00001d026568 Zm00001d027268
1 1 1 1 1 1 1
Zm00001d027340 Zm00001d027409 Zm00001d027455 Zm00001d027549 Zm00001d027738 Zm00001d027997 Zm00001d028021
1 1 1 1 1 1 1
Zm00001d028032 Zm00001d028055 Zm00001d028129 Zm00001d028185 Zm00001d028228 Zm00001d028257 Zm00001d028443
1 1 1 1 1 1 1
Zm00001d028599 Zm00001d028905 Zm00001d028952 Zm00001d029366 Zm00001d029422 Zm00001d029562 Zm00001d029749
1 1 1 1 1 1 1
Zm00001d029785 Zm00001d029850 Zm00001d029898 Zm00001d029924 Zm00001d029946 Zm00001d030007 Zm00001d030021
1 1 1 1 1 1 1
Zm00001d030037 Zm00001d030091 Zm00001d030108 Zm00001d030172 Zm00001d030181 Zm00001d030217 Zm00001d030253
1 1 1 1 1 1 1
Zm00001d030581 Zm00001d030613 Zm00001d030784 Zm00001d031026 Zm00001d031045 Zm00001d031064 Zm00001d031130
1 1 1 1 1 1 1
Zm00001d031173 Zm00001d031256 Zm00001d031275 Zm00001d031281 Zm00001d031341 Zm00001d031471 Zm00001d031626
1 1 1 1 1 1 1
Zm00001d031676 Zm00001d032042 Zm00001d032085 Zm00001d032333 Zm00001d032478 Zm00001d032567 Zm00001d032570
1 1 1 1 1 1 1
Zm00001d032898 Zm00001d032935 Zm00001d033153 Zm00001d033244 Zm00001d033316 Zm00001d033346 Zm00001d033364
1 1 1 1 1 1 1
Zm00001d033422 Zm00001d033600 Zm00001d033817 Zm00001d033825 Zm00001d033935 Zm00001d033954 Zm00001d033965
1 1 1 1 1 1 1
Zm00001d033982 Zm00001d034346 Zm00001d034388 Zm00001d034446 Zm00001d034454 Zm00001d034456 Zm00001d034551
1 1 1 1 1 1 1
Zm00001d034627 Zm00001d034782 Zm00001d034830 Zm00001d034918 Zm00001d034996 Zm00001d035000 Zm00001d035005
1 1 1 1 1 1 1
Zm00001d035095 Zm00001d035129 Zm00001d035228 Zm00001d035229 Zm00001d035298 Zm00001d035467 Zm00001d035498
1 1 1 1 1 1 1
Zm00001d035506 Zm00001d035767 Zm00001d035862 Zm00001d035926 Zm00001d036214 Zm00001d036228 Zm00001d036343
1 1 1 1 1 1 1
Zm00001d036432 Zm00001d036598 Zm00001d036760 Zm00001d036765 Zm00001d036775 Zm00001d037045 Zm00001d037215
1 1 1 1 1 1 1
Zm00001d037234 Zm00001d037503 Zm00001d037785 Zm00001d037867 Zm00001d037898 Zm00001d037950 Zm00001d038018
1 1 1 1 1 1 1
Zm00001d038059 Zm00001d038114 Zm00001d038342 Zm00001d038371 Zm00001d038528 Zm00001d038905 Zm00001d038970
1 1 1 1 1 1 1
Zm00001d039165 Zm00001d039193 Zm00001d039458 Zm00001d039533 Zm00001d039589 Zm00001d039660 Zm00001d039859
1 1 1 1 1 1 1
Zm00001d039919 Zm00001d040144 Zm00001d040236 Zm00001d040589 Zm00001d040606 Zm00001d040878 Zm00001d040913
1 1 1 1 1 1 1
Zm00001d040953 Zm00001d041007 Zm00001d041035 Zm00001d041175 Zm00001d041186 Zm00001d041620 Zm00001d041750
1 1 1 1 1 1 1
Zm00001d041784 Zm00001d041871 Zm00001d041882 Zm00001d042111 Zm00001d042123 Zm00001d042125 Zm00001d042152
1 1 1 1 1 1 1
Zm00001d042233 Zm00001d042455 Zm00001d042713 Zm00001d042752 Zm00001d042848 Zm00001d042905 Zm00001d042906
1 1 1 1 1 1 1
Zm00001d043090 Zm00001d043233 Zm00001d043301 Zm00001d043410 Zm00001d043446 Zm00001d043462 Zm00001d043494
1 1 1 1 1 1 1
Zm00001d043515 Zm00001d043589 Zm00001d043616 Zm00001d043682 Zm00001d043705 Zm00001d043724 Zm00001d043856
1 1 1 1 1 1 1
Zm00001d043974 Zm00001d043981 Zm00001d044109 Zm00001d044373 Zm00001d044619 Zm00001d044620 Zm00001d044831
1 1 1 1 1 1 1
Zm00001d044896 Zm00001d044897 Zm00001d045112 Zm00001d045171 Zm00001d045185 Zm00001d045631 Zm00001d045728
1 1 1 1 1 1 1
Zm00001d045893 Zm00001d045926 Zm00001d046534 Zm00001d046549 Zm00001d046828 Zm00001d046831 Zm00001d046881
1 1 1 1 1 1 1
Zm00001d047142 Zm00001d047271 Zm00001d047324 Zm00001d047353 Zm00001d047359 Zm00001d047366 Zm00001d047443
1 1 1 1 1 1 1
Zm00001d047497 Zm00001d047830 Zm00001d047964 Zm00001d048089 Zm00001d048390 Zm00001d048421 Zm00001d048451
1 1 1 1 1 1 1
Zm00001d048460 Zm00001d048741 Zm00001d048804 Zm00001d048815 Zm00001d048958 Zm00001d049059 Zm00001d049379
1 1 1 1 1 1 1
Zm00001d049443 Zm00001d049526 Zm00001d049578 Zm00001d049683 Zm00001d049762 Zm00001d050215 Zm00001d050422
1 1 1 1 1 1 1
Zm00001d050465 Zm00001d050862 Zm00001d051324 Zm00001d051471 Zm00001d051704 Zm00001d051849 Zm00001d052035
1 1 1 1 1 1 1
Zm00001d052193 Zm00001d052282 Zm00001d052442 Zm00001d052581 Zm00001d052931 Zm00001d053206 Zm00001d053251
1 1 1 1 1 1 1
Zm00001d053276 Zm00001d053308 Zm00001d053424 Zm00001d053548 Zm00001d053623 Zm00001d053659 Zm00001d053674
1 1 1 1 1 1 1
Zm00001d053818 Zm00001d053955 Zm00001d053984 Zm00001d054017 Zm00001d054104 Zm00001d054107
1 1 1 1 1 1
>

[truncated: 1 more sheets: SI_12]
