# Supplementary material for: Integrative Analysis of lncRNA–RBP (RNA-Binding Protein) Regulatory Networks Reveals Molecular Targets for Enhancing Zea mays Resistance to Aspergillus flavus and Aflatoxin Contamination
Source: Int J Mol Sci. 2026 Mar 8;27(5):2493. doi: 10.3390/ijms27052493 (PMC12986324; doi:10.3390/ijms27052493)
Supplement: Supplementary file 1 [file ijms-27-02493-s001.zip › TFIID.pdb]

TITLE     SWISS-MODEL SERVER (https://swissmodel.expasy.org)
TITLE    2 Untitled Project
EXPDTA    THEORETICAL MODEL (SWISS-MODEL SERVER)
AUTHOR    SWISS-MODEL SERVER (SEE REFERENCE IN JRNL Records)
REVDAT   1   18-SEP-24 1MOD    1       10:47
JRNL        AUTH   A.WATERHOUSE,M.BERTONI,S.BIENERT,G.STUDER,G.TAURIELLO,
JRNL        AUTH 2 R.GUMIENNY,F.T.HEER,T.A.P.DE BEER,C.REMPFER,L.BORDOLI,
JRNL        AUTH 3 R.LEPORE,T.SCHWEDE
JRNL        TITL   SWISS-MODEL: HOMOLOGY MODELLING OF PROTEIN STRUCTURES AND
JRNL        TITL 2 COMPLEXES
JRNL        REF    NUCLEIC.ACIDS.RES..           V.  46 W296  2018
JRNL        PMID   29788355
JRNL        DOI    10.1093/nar/gky427
REMARK   1
REMARK   1 REFERENCE 1
REMARK   1  AUTH   N.GUEX,M.C.PEITSCH,T.SCHWEDE
REMARK   1  TITL   AUTOMATED COMPARATIVE PROTEIN STRUCTURE MODELING WITH
REMARK   1  TITL 2 SWISS-MODEL AND SWISS-PDBVIEWER: A HISTORICAL PERSPECTIVE
REMARK   1  REF    ELECTROPHORESIS               V.  30       2009
REMARK   1  REFN                   ISSN 0173-0835
REMARK   1  PMID   19517507
REMARK   1  DOI    10.1002/elps.200900140
REMARK   1
REMARK   1 REFERENCE 2
REMARK   1  AUTH   G.STUDER,G.TAURIELLO,S.BIENERT,M.BIASINI,N.JOHNER,T.SCHWEDE
REMARK   1  TITL   PROMOD3 - A VERSATILE HOMOLOGY MODELLING TOOLBOX
REMARK   1  REF    PLOS COMP. BIOL.              V.  17       2021
REMARK   1  REFN                   ISSN 
REMARK   1  PMID   33507980
REMARK   1  DOI    10.1371/journal.pcbi.1008667
REMARK   1
REMARK   1 REFERENCE 3
REMARK   1  AUTH   M.Varadi,S.Anyango,M.Deshpande,S.Nair,C.Natassia,G.Yordanova,
REMARK   1  AUTH 2 D.Yuan,O.Stroe,G.Wood,A.Laydon,A.Zidek,T.Green,
REMARK   1  AUTH 3 K.Tunyasuvunakool,S.Petersen,J.Jumper,E.Clancy,R.Green,
REMARK   1  AUTH 4 A.Vora,M.Lutfi,M.Figurnov,A.Cowie,N.Hobbs,P.Kohli,G.Kleywegt,
REMARK   1  AUTH 5 E.Birney,D.Hassabis,S.Velankar
REMARK   1  TITL   AlphaFold Protein Structure Database: massively expanding
REMARK   1  TITL 2 the structural coverage of protein-sequence space with
REMARK   1  TITL 3 high-accuracy models
REMARK   1  REF    NUCLEIC.ACIDS.RES..           V.  50       2022
REMARK   1  REFN                   ISSN 0305-1048
REMARK   1  PMID   34791371
REMARK   1  DOI    10.1093/nar/gkab1061
REMARK   1
REMARK   1 DISCLAIMER
REMARK   1 The SWISS-MODEL SERVER produces theoretical models for proteins.
REMARK   1 The results of any theoretical modelling procedure is
REMARK   1 NON-EXPERIMENTAL and MUST be considered with care. These models may
REMARK   1 contain significant errors. This is especially true for automated
REMARK   1 modeling since there is no human intervention during model
REMARK   1 building. Please read the header section and the logfile carefully
REMARK   1 to know what templates and alignments were used during the model
REMARK   1 building process. All information by the SWISS-MODEL SERVER is
REMARK   1 provided "AS-IS", without any warranty, expressed or implied.
REMARK   2
REMARK   2 COPYRIGHT NOTICE
REMARK   2 This SWISS-MODEL protein model is copyright. It is produced by the
REMARK   2 SWISS-MODEL server, developed by the Computational Structural
REMARK   2 Biology Group at the SIB Swiss Institute of Bioinformatics at the
REMARK   2 Biozentrum, University of Basel (https://swissmodel.expasy.org). This
REMARK   2 model is licensed under the CC BY-SA 4.0 Creative Commons
REMARK   2 Attribution-ShareAlike 4.0 International License
REMARK   2 (https://creativecommons.org/licenses/by-sa/4.0/legalcode), i.e. you
REMARK   2 can copy and redistribute the model in any medium or format,
REMARK   2 transform and build upon the model for any purpose, even
REMARK   2 commercially, under the following terms:
REMARK   2 Attribution - You must give appropriate credit, provide a link to
REMARK   2 the license, and indicate if changes were made. You may do so in any
REMARK   2 reasonable manner, but not in any way that suggests the licensor
REMARK   2 endorses you or your use. When you publish, patent or distribute
REMARK   2 results that were fully or partially based on the model, please cite
REMARK   2 the corresponding papers mentioned under JRNL.
REMARK   2 ShareAlike - If you remix, transform, or build upon the material,
REMARK   2 you must distribute your contributions under the same license as the
REMARK   2 original.
REMARK   2 No additional restrictions - you may not apply legal terms or
REMARK   2 technological measures that legally restrict others from doing
REMARK   2 anything the license permits.
REMARK   2 Find a human-readable summary of (and not a substitute for) the
REMARK   2 CC BY-SA 4.0 license at this link:
REMARK   2 https://creativecommons.org/licenses/by-sa/4.0/
REMARK   3 
REMARK   3 MODEL INFORMATION
REMARK   3  SMVERSN 2024-09.2
REMARK   3  ENGIN   PROMOD3
REMARK   3  VERSN   3.4.1
REMARK   3  OSTAT   monomer
REMARK   3  OSRSN   MONOMER
REMARK   3  QSPRD   NA
REMARK   3  GMQE    0.67
REMARK   3  QMNDG   NA
REMARK   3  MODT    FALSE
REMARK   3 
REMARK   3 TEMPLATE 1
REMARK   3  AFDB    A0A1D6IAU9
REMARK   3  CHAIN   A
REMARK   3  MMCIF   A
REMARK   3  AFDBV   v4
REMARK   3  AFDBE   A0A1D6IAU9
REMARK   3  AFDBF   F1
REMARK   3  MTHD    AlphaFold v2
REMARK   3  FOUND   AFDB search
REMARK   3  GMQE    0.67
REMARK   3  SIM     0.63
REMARK   3  SID     100.00
REMARK   3  OSTAT   monomer
REMARK   3  ALN A TRG MAGYMSRGPQNGSVYVCNLPPGTDENMLAEYFGTIGLLKKDKRTGRPKIWIYRDKVTN
REMARK   3  ALN A TRG EPKGDATVTYEDPHAASAAVEWFDNKDFHGSTIQVHIAESKSKDAFDNPTSLNIIGGV
REMARK   3  ALN A TRG GEQDELDNGAGRGRGRGDGPGKAWQQDGDWMCPNTSCGNVNFAFRGVCNRCGAARPAG
REMARK   3  ALN A TRG AGGTAAGGGGRGRGRGSSDARGSSHAGAAVGGPPGLFGPNDWPCPMCGNINWAKRTKC
REMARK   3  ALN A TRG NICNTSKPGTNEGGVRGGRGGGYKELDEEELEEVKKRRKEAEEDDGEIYDEFGNLKKK
REMARK   3  ALN A TRG FRSKALHTEGAQALPGSGRAGWEVEHRGPSEREGRERSRDRVRDDYYEKETRGRDRGD
REMARK   3  ALN A TRG LGRDQRRSRSRSRDRERERRERRREHDYERRERDRDRDRRHR
REMARK   3  ALN A TPL MAGYMSRGPQNGSVYVCNLPPGTDENMLAEYFGTIGLLKKDKRTGRPKIWIYRDKVTN
REMARK   3  ALN A TPL EPKGDATVTYEDPHAASAAVEWFDNKDFHGSTIQVHIAESKSKDAFDNPTSLNIIGGV
REMARK   3  ALN A TPL GEQDELDNGAGRGRGRGDGPGKAWQQDGDWMCPNTSCGNVNFAFRGVCNRCGAARPAG
REMARK   3  ALN A TPL AGGTAAGGGGRGRGRGSSDARGSSHAGAAVGGPPGLFGPNDWPCPMCGNINWAKRTKC
REMARK   3  ALN A TPL NICNTSKPGTNEGGVRGGRGGGYKELDEEELEEVKKRRKEAEEDDGEIYDEFGNLKKK
REMARK   3  ALN A TPL FRSKALHTEGAQALPGSGRAGWEVEHRGPSEREGRERSRDRVRDDYYEKETRGRDRGD
REMARK   3  ALN A TPL LGRDQRRSRSRSRDRERERRERRREHDYERRERDRDRDRRHR
REMARK   3  ALN A OFF 0
ATOM      1  N   MET A   1     -12.896  21.722 -28.795  1.00  0.38           N  
ATOM      2  CA  MET A   1     -13.482  21.568 -27.421  1.00  0.38           C  
ATOM      3  C   MET A   1     -13.130  20.222 -26.854  1.00  0.38           C  
ATOM      4  O   MET A   1     -13.704  19.225 -27.262  1.00  0.38           O  
ATOM      5  CB  MET A   1     -15.030  21.688 -27.506  1.00  0.38           C  
ATOM      6  CG  MET A   1     -15.571  23.067 -27.929  1.00  0.38           C  
ATOM      7  SD  MET A   1     -17.379  23.041 -28.105  1.00  0.38           S  
ATOM      8  CE  MET A   1     -17.569  24.804 -28.481  1.00  0.38           C  
ATOM      9  N   ALA A   2     -12.159  20.147 -25.927  1.00  0.45           N  
ATOM     10  CA  ALA A   2     -11.831  18.867 -25.360  1.00  0.45           C  
ATOM     11  C   ALA A   2     -11.244  19.075 -23.989  1.00  0.45           C  
ATOM     12  O   ALA A   2     -10.050  19.280 -23.834  1.00  0.45           O  
ATOM     13  CB  ALA A   2     -10.837  18.066 -26.232  1.00  0.45           C  
ATOM     14  N   GLY A   3     -12.123  19.028 -22.970  1.00  0.41           N  
ATOM     15  CA  GLY A   3     -11.787  18.546 -21.641  1.00  0.41           C  
ATOM     16  C   GLY A   3     -10.632  19.128 -20.886  1.00  0.41           C  
ATOM     17  O   GLY A   3      -9.560  18.535 -20.778  1.00  0.41           O  
ATOM     18  N   TYR A   4     -10.903  20.245 -20.199  1.00  0.42           N  
ATOM     19  CA  TYR A   4     -10.273  20.600 -18.943  1.00  0.42           C  
ATOM     20  C   TYR A   4     -10.449  19.468 -17.925  1.00  0.42           C  
ATOM     21  O   TYR A   4     -11.387  19.410 -17.138  1.00  0.42           O  
ATOM     22  CB  TYR A   4     -10.834  21.956 -18.378  1.00  0.42           C  
ATOM     23  CG  TYR A   4     -12.318  22.094 -18.631  1.00  0.42           C  
ATOM     24  CD1 TYR A   4     -12.776  22.634 -19.846  1.00  0.42           C  
ATOM     25  CD2 TYR A   4     -13.260  21.609 -17.709  1.00  0.42           C  
ATOM     26  CE1 TYR A   4     -14.139  22.602 -20.167  1.00  0.42           C  
ATOM     27  CE2 TYR A   4     -14.625  21.589 -18.022  1.00  0.42           C  
ATOM     28  CZ  TYR A   4     -15.056  22.065 -19.262  1.00  0.42           C  
ATOM     29  OH  TYR A   4     -16.409  21.975 -19.628  1.00  0.42           O  
ATOM     30  N   MET A   5      -9.518  18.497 -17.913  1.00  0.51           N  
ATOM     31  CA  MET A   5      -9.416  17.545 -16.833  1.00  0.51           C  
ATOM     32  C   MET A   5      -8.786  18.249 -15.659  1.00  0.51           C  
ATOM     33  O   MET A   5      -7.585  18.163 -15.415  1.00  0.51           O  
ATOM     34  CB  MET A   5      -8.606  16.282 -17.211  1.00  0.51           C  
ATOM     35  CG  MET A   5      -9.320  15.389 -18.248  1.00  0.51           C  
ATOM     36  SD  MET A   5      -9.967  13.827 -17.563  1.00  0.51           S  
ATOM     37  CE  MET A   5     -11.702  14.093 -18.031  1.00  0.51           C  
ATOM     38  N   SER A   6      -9.631  19.014 -14.927  1.00  0.47           N  
ATOM     39  CA  SER A   6      -9.360  19.626 -13.640  1.00  0.47           C  
ATOM     40  C   SER A   6      -8.621  18.674 -12.759  1.00  0.47           C  
ATOM     41  O   SER A   6      -9.079  17.552 -12.568  1.00  0.47           O  
ATOM     42  CB  SER A   6     -10.649  20.021 -12.872  1.00  0.47           C  
ATOM     43  OG  SER A   6     -11.352  21.036 -13.585  1.00  0.47           O  
ATOM     44  N   ARG A   7      -7.450  19.089 -12.227  1.00  0.53           N  
ATOM     45  CA  ARG A   7      -6.630  18.244 -11.386  1.00  0.53           C  
ATOM     46  C   ARG A   7      -7.413  17.793 -10.179  1.00  0.53           C  
ATOM     47  O   ARG A   7      -7.620  18.551  -9.233  1.00  0.53           O  
ATOM     48  CB  ARG A   7      -5.374  18.986 -10.866  1.00  0.53           C  
ATOM     49  CG  ARG A   7      -4.247  19.207 -11.892  1.00  0.53           C  
ATOM     50  CD  ARG A   7      -3.077  19.941 -11.231  1.00  0.53           C  
ATOM     51  NE  ARG A   7      -1.967  20.065 -12.232  1.00  0.53           N  
ATOM     52  CZ  ARG A   7      -0.715  20.419 -11.906  1.00  0.53           C  
ATOM     53  NH1 ARG A   7      -0.373  20.676 -10.650  1.00  0.53           N  
ATOM     54  NH2 ARG A   7       0.221  20.512 -12.849  1.00  0.53           N  
ATOM     55  N   GLY A   8      -7.910  16.541 -10.231  1.00  0.50           N  
ATOM     56  CA  GLY A   8      -8.723  15.993  -9.177  1.00  0.50           C  
ATOM     57  C   GLY A   8      -7.967  15.849  -7.896  1.00  0.50           C  
ATOM     58  O   GLY A   8      -6.739  15.981  -7.863  1.00  0.50           O  
ATOM     59  N   PRO A   9      -8.654  15.550  -6.816  1.00  0.59           N  
ATOM     60  CA  PRO A   9      -8.011  15.251  -5.550  1.00  0.59           C  
ATOM     61  C   PRO A   9      -6.991  14.141  -5.702  1.00  0.59           C  
ATOM     62  O   PRO A   9      -7.348  13.056  -6.124  1.00  0.59           O  
ATOM     63  CB  PRO A   9      -9.154  14.836  -4.603  1.00  0.59           C  
ATOM     64  CG  PRO A   9     -10.451  15.204  -5.341  1.00  0.59           C  
ATOM     65  CD  PRO A   9     -10.087  15.281  -6.814  1.00  0.59           C  
ATOM     66  N   GLN A  10      -5.713  14.372  -5.361  1.00  0.70           N  
ATOM     67  CA  GLN A  10      -4.689  13.356  -5.491  1.00  0.70           C  
ATOM     68  C   GLN A  10      -4.761  12.338  -4.357  1.00  0.70           C  
ATOM     69  O   GLN A  10      -4.152  11.277  -4.389  1.00  0.70           O  
ATOM     70  CB  GLN A  10      -3.297  14.042  -5.529  1.00  0.70           C  
ATOM     71  CG  GLN A  10      -3.083  15.097  -4.413  1.00  0.70           C  
ATOM     72  CD  GLN A  10      -1.659  15.658  -4.414  1.00  0.70           C  
ATOM     73  OE1 GLN A  10      -0.798  15.315  -5.213  1.00  0.70           O  
ATOM     74  NE2 GLN A  10      -1.403  16.590  -3.463  1.00  0.70           N  
ATOM     75  N   ASN A  11      -5.560  12.657  -3.316  1.00  0.79           N  
ATOM     76  CA  ASN A  11      -5.679  11.839  -2.131  1.00  0.79           C  
ATOM     77  C   ASN A  11      -6.966  11.036  -2.165  1.00  0.79           C  
ATOM     78  O   ASN A  11      -8.047  11.561  -1.922  1.00  0.79           O  
ATOM     79  CB  ASN A  11      -5.719  12.699  -0.834  1.00  0.79           C  
ATOM     80  CG  ASN A  11      -4.457  13.540  -0.712  1.00  0.79           C  
ATOM     81  OD1 ASN A  11      -3.455  13.328  -1.388  1.00  0.79           O  
ATOM     82  ND2 ASN A  11      -4.478  14.526   0.213  1.00  0.79           N  
ATOM     83  N   GLY A  12      -6.871   9.710  -2.396  1.00  0.88           N  
ATOM     84  CA  GLY A  12      -8.009   8.791  -2.317  1.00  0.88           C  
ATOM     85  C   GLY A  12      -8.338   8.320  -0.926  1.00  0.88           C  
ATOM     86  O   GLY A  12      -8.839   7.218  -0.739  1.00  0.88           O  
ATOM     87  N   SER A  13      -8.072   9.141   0.100  1.00  0.92           N  
ATOM     88  CA  SER A  13      -8.179   8.723   1.488  1.00  0.92           C  
ATOM     89  C   SER A  13      -8.893   9.770   2.292  1.00  0.92           C  
ATOM     90  O   SER A  13      -8.692  10.976   2.110  1.00  0.92           O  
ATOM     91  CB  SER A  13      -6.815   8.459   2.180  1.00  0.92           C  
ATOM     92  OG  SER A  13      -6.080   7.436   1.511  1.00  0.92           O  
ATOM     93  N   VAL A  14      -9.771   9.342   3.205  1.00  0.94           N  
ATOM     94  CA  VAL A  14     -10.672  10.199   3.942  1.00  0.94           C  
ATOM     95  C   VAL A  14     -10.502   9.958   5.429  1.00  0.94           C  
ATOM     96  O   VAL A  14     -10.465   8.816   5.886  1.00  0.94           O  
ATOM     97  CB  VAL A  14     -12.109   9.908   3.545  1.00  0.94           C  
ATOM     98  CG1 VAL A  14     -13.086  10.780   4.341  1.00  0.94           C  
ATOM     99  CG2 VAL A  14     -12.286  10.218   2.047  1.00  0.94           C  
ATOM    100  N   TYR A  15     -10.394  11.034   6.229  1.00  0.95           N  
ATOM    101  CA  TYR A  15     -10.278  11.000   7.671  1.00  0.95           C  
ATOM    102  C   TYR A  15     -11.657  11.259   8.271  1.00  0.95           C  
ATOM    103  O   TYR A  15     -12.386  12.141   7.819  1.00  0.95           O  
ATOM    104  CB  TYR A  15      -9.255  12.075   8.130  1.00  0.95           C  
ATOM    105  CG  TYR A  15      -8.953  11.983   9.605  1.00  0.95           C  
ATOM    106  CD1 TYR A  15      -9.485  12.920  10.506  1.00  0.95           C  
ATOM    107  CD2 TYR A  15      -8.116  10.968  10.100  1.00  0.95           C  
ATOM    108  CE1 TYR A  15      -9.122  12.888  11.862  1.00  0.95           C  
ATOM    109  CE2 TYR A  15      -7.774  10.925  11.459  1.00  0.95           C  
ATOM    110  CZ  TYR A  15      -8.245  11.909  12.327  1.00  0.95           C  
ATOM    111  OH  TYR A  15      -7.787  11.936  13.657  1.00  0.95           O  
ATOM    112  N   VAL A  16     -12.056  10.463   9.277  1.00  0.94           N  
ATOM    113  CA  VAL A  16     -13.377  10.479   9.875  1.00  0.94           C  
ATOM    114  C   VAL A  16     -13.225  10.649  11.369  1.00  0.94           C  
ATOM    115  O   VAL A  16     -12.487   9.904  12.009  1.00  0.94           O  
ATOM    116  CB  VAL A  16     -14.128   9.171   9.630  1.00  0.94           C  
ATOM    117  CG1 VAL A  16     -15.573   9.271  10.174  1.00  0.94           C  
ATOM    118  CG2 VAL A  16     -14.132   8.863   8.118  1.00  0.94           C  
ATOM    119  N   CYS A  17     -13.928  11.631  11.956  1.00  0.93           N  
ATOM    120  CA  CYS A  17     -13.813  11.995  13.354  1.00  0.93           C  
ATOM    121  C   CYS A  17     -15.147  11.800  14.053  1.00  0.93           C  
ATOM    122  O   CYS A  17     -16.203  11.820  13.417  1.00  0.93           O  
ATOM    123  CB  CYS A  17     -13.454  13.502  13.536  1.00  0.93           C  
ATOM    124  SG  CYS A  17     -12.324  14.193  12.285  1.00  0.93           S  
ATOM    125  N   ASN A  18     -15.122  11.646  15.394  1.00  0.91           N  
ATOM    126  CA  ASN A  18     -16.290  11.581  16.262  1.00  0.91           C  
ATOM    127  C   ASN A  18     -17.155  10.325  16.061  1.00  0.91           C  
ATOM    128  O   ASN A  18     -18.381  10.345  16.129  1.00  0.91           O  
ATOM    129  CB  ASN A  18     -17.112  12.908  16.174  1.00  0.91           C  
ATOM    130  CG  ASN A  18     -18.014  13.114  17.386  1.00  0.91           C  
ATOM    131  OD1 ASN A  18     -17.641  12.814  18.519  1.00  0.91           O  
ATOM    132  ND2 ASN A  18     -19.227  13.670  17.167  1.00  0.91           N  
ATOM    133  N   LEU A  19     -16.511   9.166  15.823  1.00  0.91           N  
ATOM    134  CA  LEU A  19     -17.161   7.878  15.752  1.00  0.91           C  
ATOM    135  C   LEU A  19     -17.619   7.388  17.125  1.00  0.91           C  
ATOM    136  O   LEU A  19     -16.901   7.573  18.109  1.00  0.91           O  
ATOM    137  CB  LEU A  19     -16.222   6.821  15.116  1.00  0.91           C  
ATOM    138  CG  LEU A  19     -15.888   7.095  13.638  1.00  0.91           C  
ATOM    139  CD1 LEU A  19     -14.779   6.151  13.155  1.00  0.91           C  
ATOM    140  CD2 LEU A  19     -17.129   6.951  12.745  1.00  0.91           C  
ATOM    141  N   PRO A  20     -18.780   6.757  17.261  1.00  0.88           N  
ATOM    142  CA  PRO A  20     -19.276   6.297  18.549  1.00  0.88           C  
ATOM    143  C   PRO A  20     -18.458   5.124  19.098  1.00  0.88           C  
ATOM    144  O   PRO A  20     -17.834   4.410  18.308  1.00  0.88           O  
ATOM    145  CB  PRO A  20     -20.753   5.932  18.279  1.00  0.88           C  
ATOM    146  CG  PRO A  20     -20.859   5.709  16.768  1.00  0.88           C  
ATOM    147  CD  PRO A  20     -19.752   6.580  16.188  1.00  0.88           C  
ATOM    148  N   PRO A  21     -18.374   4.902  20.407  1.00  0.82           N  
ATOM    149  CA  PRO A  21     -17.799   3.685  20.968  1.00  0.82           C  
ATOM    150  C   PRO A  21     -18.502   2.413  20.502  1.00  0.82           C  
ATOM    151  O   PRO A  21     -19.718   2.314  20.611  1.00  0.82           O  
ATOM    152  CB  PRO A  21     -17.886   3.907  22.490  1.00  0.82           C  
ATOM    153  CG  PRO A  21     -19.103   4.824  22.674  1.00  0.82           C  
ATOM    154  CD  PRO A  21     -19.081   5.694  21.415  1.00  0.82           C  
ATOM    155  N   GLY A  22     -17.745   1.421  19.976  1.00  0.85           N  
ATOM    156  CA  GLY A  22     -18.320   0.197  19.421  1.00  0.85           C  
ATOM    157  C   GLY A  22     -18.407   0.181  17.918  1.00  0.85           C  
ATOM    158  O   GLY A  22     -18.902  -0.762  17.334  1.00  0.85           O  
ATOM    159  N   THR A  23     -17.916   1.239  17.238  1.00  0.89           N  
ATOM    160  CA  THR A  23     -17.801   1.231  15.774  1.00  0.89           C  
ATOM    161  C   THR A  23     -16.772   0.250  15.235  1.00  0.89           C  
ATOM    162  O   THR A  23     -15.572   0.398  15.477  1.00  0.89           O  
ATOM    163  CB  THR A  23     -17.438   2.591  15.194  1.00  0.89           C  
ATOM    164  OG1 THR A  23     -18.477   3.505  15.470  1.00  0.89           O  
ATOM    165  CG2 THR A  23     -17.321   2.612  13.662  1.00  0.89           C  
ATOM    166  N   ASP A  24     -17.222  -0.744  14.440  1.00  0.89           N  
ATOM    167  CA  ASP A  24     -16.385  -1.738  13.802  1.00  0.89           C  
ATOM    168  C   ASP A  24     -16.041  -1.372  12.364  1.00  0.89           C  
ATOM    169  O   ASP A  24     -16.708  -0.565  11.708  1.00  0.89           O  
ATOM    170  CB  ASP A  24     -17.105  -3.112  13.773  1.00  0.89           C  
ATOM    171  CG  ASP A  24     -17.123  -3.735  15.155  1.00  0.89           C  
ATOM    172  OD1 ASP A  24     -16.053  -3.711  15.815  1.00  0.89           O  
ATOM    173  OD2 ASP A  24     -18.183  -4.308  15.504  1.00  0.89           O  
ATOM    174  N   GLU A  25     -14.992  -2.021  11.807  1.00  0.90           N  
ATOM    175  CA  GLU A  25     -14.536  -1.859  10.435  1.00  0.90           C  
ATOM    176  C   GLU A  25     -15.623  -2.170   9.414  1.00  0.90           C  
ATOM    177  O   GLU A  25     -15.792  -1.477   8.422  1.00  0.90           O  
ATOM    178  CB  GLU A  25     -13.330  -2.789  10.147  1.00  0.90           C  
ATOM    179  CG  GLU A  25     -12.044  -2.424  10.928  1.00  0.90           C  
ATOM    180  CD  GLU A  25     -10.917  -3.450  10.765  1.00  0.90           C  
ATOM    181  OE1 GLU A  25      -9.867  -3.218  11.417  1.00  0.90           O  
ATOM    182  OE2 GLU A  25     -11.100  -4.476  10.054  1.00  0.90           O  
ATOM    183  N   ASN A  26     -16.434  -3.218   9.687  1.00  0.91           N  
ATOM    184  CA  ASN A  26     -17.559  -3.614   8.852  1.00  0.91           C  
ATOM    185  C   ASN A  26     -18.651  -2.549   8.735  1.00  0.91           C  
ATOM    186  O   ASN A  26     -19.134  -2.270   7.649  1.00  0.91           O  
ATOM    187  CB  ASN A  26     -18.208  -4.930   9.357  1.00  0.91           C  
ATOM    188  CG  ASN A  26     -17.244  -6.091   9.152  1.00  0.91           C  
ATOM    189  OD1 ASN A  26     -16.237  -6.008   8.459  1.00  0.91           O  
ATOM    190  ND2 ASN A  26     -17.570  -7.249   9.772  1.00  0.91           N  
ATOM    191  N   MET A  27     -19.032  -1.890   9.856  1.00  0.91           N  
ATOM    192  CA  MET A  27     -20.016  -0.815   9.858  1.00  0.91           C  
ATOM    193  C   MET A  27     -19.556   0.395   9.063  1.00  0.91           C  
ATOM    194  O   MET A  27     -20.311   1.005   8.309  1.00  0.91           O  
ATOM    195  CB  MET A  27     -20.296  -0.347  11.308  1.00  0.91           C  
ATOM    196  CG  MET A  27     -20.924  -1.413  12.224  1.00  0.91           C  
ATOM    197  SD  MET A  27     -21.225  -0.776  13.901  1.00  0.91           S  
ATOM    198  CE  MET A  27     -21.786  -2.356  14.600  1.00  0.91           C  
ATOM    199  N   LEU A  28     -18.266   0.760   9.197  1.00  0.92           N  
ATOM    200  CA  LEU A  28     -17.640   1.770   8.369  1.00  0.92           C  
ATOM    201  C   LEU A  28     -17.582   1.393   6.901  1.00  0.92           C  
ATOM    202  O   LEU A  28     -17.859   2.212   6.032  1.00  0.92           O  
ATOM    203  CB  LEU A  28     -16.209   2.058   8.882  1.00  0.92           C  
ATOM    204  CG  LEU A  28     -16.175   2.770  10.247  1.00  0.92           C  
ATOM    205  CD1 LEU A  28     -14.740   2.851  10.789  1.00  0.92           C  
ATOM    206  CD2 LEU A  28     -16.773   4.183  10.166  1.00  0.92           C  
ATOM    207  N   ALA A  29     -17.249   0.124   6.596  1.00  0.93           N  
ATOM    208  CA  ALA A  29     -17.199  -0.393   5.250  1.00  0.93           C  
ATOM    209  C   ALA A  29     -18.524  -0.362   4.513  1.00  0.93           C  
ATOM    210  O   ALA A  29     -18.582   0.019   3.351  1.00  0.93           O  
ATOM    211  CB  ALA A  29     -16.658  -1.835   5.257  1.00  0.93           C  
ATOM    212  N   GLU A  30     -19.627  -0.743   5.183  1.00  0.92           N  
ATOM    213  CA  GLU A  30     -20.958  -0.651   4.623  1.00  0.92           C  
ATOM    214  C   GLU A  30     -21.425   0.779   4.393  1.00  0.92           C  
ATOM    215  O   GLU A  30     -21.925   1.132   3.331  1.00  0.92           O  
ATOM    216  CB  GLU A  30     -21.929  -1.401   5.559  1.00  0.92           C  
ATOM    217  CG  GLU A  30     -23.361  -1.583   4.999  1.00  0.92           C  
ATOM    218  CD  GLU A  30     -24.217  -2.517   5.854  1.00  0.92           C  
ATOM    219  OE1 GLU A  30     -25.386  -2.738   5.448  1.00  0.92           O  
ATOM    220  OE2 GLU A  30     -23.723  -3.008   6.902  1.00  0.92           O  
ATOM    221  N   TYR A  31     -21.216   1.663   5.390  1.00  0.93           N  
ATOM    222  CA  TYR A  31     -21.625   3.049   5.319  1.00  0.93           C  
ATOM    223  C   TYR A  31     -20.856   3.896   4.300  1.00  0.93           C  
ATOM    224  O   TYR A  31     -21.450   4.604   3.501  1.00  0.93           O  
ATOM    225  CB  TYR A  31     -21.473   3.655   6.734  1.00  0.93           C  
ATOM    226  CG  TYR A  31     -22.105   5.012   6.865  1.00  0.93           C  
ATOM    227  CD1 TYR A  31     -21.311   6.162   7.000  1.00  0.93           C  
ATOM    228  CD2 TYR A  31     -23.503   5.143   6.867  1.00  0.93           C  
ATOM    229  CE1 TYR A  31     -21.909   7.419   7.154  1.00  0.93           C  
ATOM    230  CE2 TYR A  31     -24.100   6.402   7.016  1.00  0.93           C  
ATOM    231  CZ  TYR A  31     -23.302   7.538   7.154  1.00  0.93           C  
ATOM    232  OH  TYR A  31     -23.919   8.796   7.257  1.00  0.93           O  
ATOM    233  N   PHE A  32     -19.503   3.815   4.286  1.00  0.94           N  
ATOM    234  CA  PHE A  32     -18.672   4.551   3.343  1.00  0.94           C  
ATOM    235  C   PHE A  32     -18.642   3.873   1.975  1.00  0.94           C  
ATOM    236  O   PHE A  32     -18.384   4.491   0.953  1.00  0.94           O  
ATOM    237  CB  PHE A  32     -17.233   4.751   3.903  1.00  0.94           C  
ATOM    238  CG  PHE A  32     -17.221   5.858   4.939  1.00  0.94           C  
ATOM    239  CD1 PHE A  32     -17.231   7.211   4.547  1.00  0.94           C  
ATOM    240  CD2 PHE A  32     -17.196   5.568   6.315  1.00  0.94           C  
ATOM    241  CE1 PHE A  32     -17.162   8.242   5.493  1.00  0.94           C  
ATOM    242  CE2 PHE A  32     -17.167   6.598   7.266  1.00  0.94           C  
ATOM    243  CZ  PHE A  32     -17.142   7.933   6.854  1.00  0.94           C  
ATOM    244  N   GLY A  33     -19.019   2.576   1.910  1.00  0.92           N  
ATOM    245  CA  GLY A  33     -19.068   1.830   0.660  1.00  0.92           C  
ATOM    246  C   GLY A  33     -20.234   2.188  -0.235  1.00  0.92           C  
ATOM    247  O   GLY A  33     -20.295   1.758  -1.376  1.00  0.92           O  
ATOM    248  N   THR A  34     -21.197   3.005   0.256  1.00  0.92           N  
ATOM    249  CA  THR A  34     -22.330   3.497  -0.532  1.00  0.92           C  
ATOM    250  C   THR A  34     -21.956   4.512  -1.593  1.00  0.92           C  
ATOM    251  O   THR A  34     -22.601   4.594  -2.629  1.00  0.92           O  
ATOM    252  CB  THR A  34     -23.466   4.104   0.291  1.00  0.92           C  
ATOM    253  OG1 THR A  34     -23.055   5.238   1.033  1.00  0.92           O  
ATOM    254  CG2 THR A  34     -23.974   3.067   1.299  1.00  0.92           C  
ATOM    255  N   ILE A  35     -20.913   5.336  -1.340  1.00  0.90           N  
ATOM    256  CA  ILE A  35     -20.461   6.357  -2.278  1.00  0.90           C  
ATOM    257  C   ILE A  35     -19.488   5.781  -3.279  1.00  0.90           C  
ATOM    258  O   ILE A  35     -19.434   6.183  -4.435  1.00  0.90           O  
ATOM    259  CB  ILE A  35     -19.837   7.549  -1.546  1.00  0.90           C  
ATOM    260  CG1 ILE A  35     -20.912   8.271  -0.690  1.00  0.90           C  
ATOM    261  CG2 ILE A  35     -19.132   8.558  -2.489  1.00  0.90           C  
ATOM    262  CD1 ILE A  35     -22.050   8.948  -1.471  1.00  0.90           C  
ATOM    263  N   GLY A  36     -18.681   4.786  -2.879  1.00  0.90           N  
ATOM    264  CA  GLY A  36     -17.733   4.265  -3.833  1.00  0.90           C  
ATOM    265  C   GLY A  36     -17.019   3.076  -3.303  1.00  0.90           C  
ATOM    266  O   GLY A  36     -17.123   2.731  -2.127  1.00  0.90           O  
ATOM    267  N   LEU A  37     -16.244   2.411  -4.175  1.00  0.92           N  
ATOM    268  CA  LEU A  37     -15.474   1.238  -3.833  1.00  0.92           C  
ATOM    269  C   LEU A  37     -14.313   1.550  -2.916  1.00  0.92           C  
ATOM    270  O   LEU A  37     -13.416   2.346  -3.213  1.00  0.92           O  
ATOM    271  CB  LEU A  37     -14.980   0.486  -5.089  1.00  0.92           C  
ATOM    272  CG  LEU A  37     -16.126  -0.037  -5.983  1.00  0.92           C  
ATOM    273  CD1 LEU A  37     -15.530  -0.663  -7.252  1.00  0.92           C  
ATOM    274  CD2 LEU A  37     -17.038  -1.050  -5.259  1.00  0.92           C  
ATOM    275  N   LEU A  38     -14.329   0.916  -1.736  1.00  0.93           N  
ATOM    276  CA  LEU A  38     -13.239   0.950  -0.802  1.00  0.93           C  
ATOM    277  C   LEU A  38     -12.093   0.104  -1.266  1.00  0.93           C  
ATOM    278  O   LEU A  38     -12.271  -1.045  -1.681  1.00  0.93           O  
ATOM    279  CB  LEU A  38     -13.685   0.476   0.590  1.00  0.93           C  
ATOM    280  CG  LEU A  38     -14.762   1.399   1.181  1.00  0.93           C  
ATOM    281  CD1 LEU A  38     -15.247   0.845   2.519  1.00  0.93           C  
ATOM    282  CD2 LEU A  38     -14.231   2.827   1.368  1.00  0.93           C  
ATOM    283  N   LYS A  39     -10.875   0.663  -1.184  1.00  0.93           N  
ATOM    284  CA  LYS A  39      -9.655  -0.005  -1.549  1.00  0.93           C  
ATOM    285  C   LYS A  39      -9.422  -1.195  -0.650  1.00  0.93           C  
ATOM    286  O   LYS A  39      -9.435  -1.063   0.568  1.00  0.93           O  
ATOM    287  CB  LYS A  39      -8.468   0.972  -1.394  1.00  0.93           C  
ATOM    288  CG  LYS A  39      -7.130   0.423  -1.907  1.00  0.93           C  
ATOM    289  CD  LYS A  39      -6.074   1.532  -2.030  1.00  0.93           C  
ATOM    290  CE  LYS A  39      -4.858   1.104  -2.857  1.00  0.93           C  
ATOM    291  NZ  LYS A  39      -4.226   2.289  -3.482  1.00  0.93           N  
ATOM    292  N   LYS A  40      -9.214  -2.390  -1.215  1.00  0.92           N  
ATOM    293  CA  LYS A  40      -8.994  -3.588  -0.437  1.00  0.92           C  
ATOM    294  C   LYS A  40      -7.513  -3.805  -0.226  1.00  0.92           C  
ATOM    295  O   LYS A  40      -6.699  -3.540  -1.117  1.00  0.92           O  
ATOM    296  CB  LYS A  40      -9.673  -4.806  -1.105  1.00  0.92           C  
ATOM    297  CG  LYS A  40     -11.197  -4.618  -1.119  1.00  0.92           C  
ATOM    298  CD  LYS A  40     -11.958  -5.744  -1.828  1.00  0.92           C  
ATOM    299  CE  LYS A  40     -13.456  -5.433  -1.888  1.00  0.92           C  
ATOM    300  NZ  LYS A  40     -14.184  -6.503  -2.601  1.00  0.92           N  
ATOM    301  N   ASP A  41      -7.116  -4.274   0.977  1.00  0.89           N  
ATOM    302  CA  ASP A  41      -5.775  -4.757   1.237  1.00  0.89           C  
ATOM    303  C   ASP A  41      -5.523  -5.988   0.350  1.00  0.89           C  
ATOM    304  O   ASP A  41      -6.359  -6.886   0.233  1.00  0.89           O  
ATOM    305  CB  ASP A  41      -5.560  -5.008   2.769  1.00  0.89           C  
ATOM    306  CG  ASP A  41      -4.195  -5.599   3.112  1.00  0.89           C  
ATOM    307  OD1 ASP A  41      -3.273  -5.491   2.263  1.00  0.89           O  
ATOM    308  OD2 ASP A  41      -4.070  -6.228   4.196  1.00  0.89           O  
ATOM    309  N   LYS A  42      -4.345  -6.035  -0.300  1.00  0.87           N  
ATOM    310  CA  LYS A  42      -3.924  -7.067  -1.226  1.00  0.87           C  
ATOM    311  C   LYS A  42      -3.615  -8.368  -0.521  1.00  0.87           C  
ATOM    312  O   LYS A  42      -3.624  -9.429  -1.136  1.00  0.87           O  
ATOM    313  CB  LYS A  42      -2.642  -6.620  -1.977  1.00  0.87           C  
ATOM    314  CG  LYS A  42      -2.874  -5.408  -2.890  1.00  0.87           C  
ATOM    315  CD  LYS A  42      -1.665  -5.123  -3.796  1.00  0.87           C  
ATOM    316  CE  LYS A  42      -1.919  -3.961  -4.760  1.00  0.87           C  
ATOM    317  NZ  LYS A  42      -0.810  -3.843  -5.734  1.00  0.87           N  
ATOM    318  N   ARG A  43      -3.321  -8.312   0.793  1.00  0.86           N  
ATOM    319  CA  ARG A  43      -3.055  -9.502   1.560  1.00  0.86           C  
ATOM    320  C   ARG A  43      -4.296 -10.110   2.213  1.00  0.86           C  
ATOM    321  O   ARG A  43      -4.447 -11.325   2.249  1.00  0.86           O  
ATOM    322  CB  ARG A  43      -2.029  -9.173   2.660  1.00  0.86           C  
ATOM    323  CG  ARG A  43      -1.427 -10.433   3.320  1.00  0.86           C  
ATOM    324  CD  ARG A  43      -0.381 -10.143   4.398  1.00  0.86           C  
ATOM    325  NE  ARG A  43      -1.112  -9.509   5.552  1.00  0.86           N  
ATOM    326  CZ  ARG A  43      -1.539 -10.151   6.648  1.00  0.86           C  
ATOM    327  NH1 ARG A  43      -1.350 -11.455   6.817  1.00  0.86           N  
ATOM    328  NH2 ARG A  43      -2.181  -9.472   7.599  1.00  0.86           N  
ATOM    329  N   THR A  44      -5.210  -9.292   2.792  1.00  0.89           N  
ATOM    330  CA  THR A  44      -6.333  -9.833   3.566  1.00  0.89           C  
ATOM    331  C   THR A  44      -7.656  -9.796   2.844  1.00  0.89           C  
ATOM    332  O   THR A  44      -8.616 -10.430   3.267  1.00  0.89           O  
ATOM    333  CB  THR A  44      -6.575  -9.074   4.873  1.00  0.89           C  
ATOM    334  OG1 THR A  44      -6.872  -7.701   4.661  1.00  0.89           O  
ATOM    335  CG2 THR A  44      -5.319  -9.158   5.749  1.00  0.89           C  
ATOM    336  N   GLY A  45      -7.753  -9.005   1.755  1.00  0.88           N  
ATOM    337  CA  GLY A  45      -8.967  -8.816   0.982  1.00  0.88           C  
ATOM    338  C   GLY A  45      -9.984  -7.906   1.631  1.00  0.88           C  
ATOM    339  O   GLY A  45     -11.036  -7.630   1.075  1.00  0.88           O  
ATOM    340  N   ARG A  46      -9.662  -7.406   2.842  1.00  0.89           N  
ATOM    341  CA  ARG A  46     -10.537  -6.585   3.646  1.00  0.89           C  
ATOM    342  C   ARG A  46     -10.488  -5.133   3.187  1.00  0.89           C  
ATOM    343  O   ARG A  46      -9.465  -4.710   2.642  1.00  0.89           O  
ATOM    344  CB  ARG A  46     -10.146  -6.699   5.145  1.00  0.89           C  
ATOM    345  CG  ARG A  46     -10.483  -8.068   5.770  1.00  0.89           C  
ATOM    346  CD  ARG A  46     -10.282  -8.065   7.288  1.00  0.89           C  
ATOM    347  NE  ARG A  46     -10.696  -9.417   7.793  1.00  0.89           N  
ATOM    348  CZ  ARG A  46     -10.979  -9.657   9.081  1.00  0.89           C  
ATOM    349  NH1 ARG A  46     -10.890  -8.700   9.998  1.00  0.89           N  
ATOM    350  NH2 ARG A  46     -11.371 -10.876   9.457  1.00  0.89           N  
ATOM    351  N   PRO A  47     -11.545  -4.326   3.330  1.00  0.92           N  
ATOM    352  CA  PRO A  47     -11.469  -2.887   3.098  1.00  0.92           C  
ATOM    353  C   PRO A  47     -10.396  -2.193   3.908  1.00  0.92           C  
ATOM    354  O   PRO A  47     -10.231  -2.467   5.094  1.00  0.92           O  
ATOM    355  CB  PRO A  47     -12.879  -2.372   3.432  1.00  0.92           C  
ATOM    356  CG  PRO A  47     -13.389  -3.358   4.487  1.00  0.92           C  
ATOM    357  CD  PRO A  47     -12.771  -4.688   4.055  1.00  0.92           C  
ATOM    358  N   LYS A  48      -9.628  -1.295   3.277  1.00  0.92           N  
ATOM    359  CA  LYS A  48      -8.541  -0.606   3.914  1.00  0.92           C  
ATOM    360  C   LYS A  48      -9.024   0.533   4.808  1.00  0.92           C  
ATOM    361  O   LYS A  48      -9.024   1.711   4.440  1.00  0.92           O  
ATOM    362  CB  LYS A  48      -7.550  -0.125   2.830  1.00  0.92           C  
ATOM    363  CG  LYS A  48      -6.232   0.397   3.405  1.00  0.92           C  
ATOM    364  CD  LYS A  48      -5.273   0.937   2.336  1.00  0.92           C  
ATOM    365  CE  LYS A  48      -4.028   1.550   2.991  1.00  0.92           C  
ATOM    366  NZ  LYS A  48      -3.281   2.397   2.039  1.00  0.92           N  
ATOM    367  N   ILE A  49      -9.463   0.175   6.024  1.00  0.93           N  
ATOM    368  CA  ILE A  49      -9.996   1.068   7.025  1.00  0.93           C  
ATOM    369  C   ILE A  49      -9.080   0.958   8.225  1.00  0.93           C  
ATOM    370  O   ILE A  49      -8.661  -0.127   8.605  1.00  0.93           O  
ATOM    371  CB  ILE A  49     -11.427   0.677   7.396  1.00  0.93           C  
ATOM    372  CG1 ILE A  49     -12.348   0.809   6.155  1.00  0.93           C  
ATOM    373  CG2 ILE A  49     -11.944   1.549   8.567  1.00  0.93           C  
ATOM    374  CD1 ILE A  49     -13.738   0.200   6.363  1.00  0.93           C  
ATOM    375  N   TRP A  50      -8.704   2.096   8.831  1.00  0.92           N  
ATOM    376  CA  TRP A  50      -7.847   2.117   9.997  1.00  0.92           C  
ATOM    377  C   TRP A  50      -8.551   2.871  11.099  1.00  0.92           C  
ATOM    378  O   TRP A  50      -8.755   4.076  10.996  1.00  0.92           O  
ATOM    379  CB  TRP A  50      -6.513   2.846   9.678  1.00  0.92           C  
ATOM    380  CG  TRP A  50      -5.532   1.994   8.892  1.00  0.92           C  
ATOM    381  CD1 TRP A  50      -5.628   1.524   7.609  1.00  0.92           C  
ATOM    382  CD2 TRP A  50      -4.336   1.416   9.445  1.00  0.92           C  
ATOM    383  NE1 TRP A  50      -4.554   0.708   7.314  1.00  0.92           N  
ATOM    384  CE2 TRP A  50      -3.761   0.619   8.435  1.00  0.92           C  
ATOM    385  CE3 TRP A  50      -3.758   1.502  10.712  1.00  0.92           C  
ATOM    386  CZ2 TRP A  50      -2.610  -0.117   8.676  1.00  0.92           C  
ATOM    387  CZ3 TRP A  50      -2.591   0.764  10.950  1.00  0.92           C  
ATOM    388  CH2 TRP A  50      -2.025  -0.035   9.948  1.00  0.92           C  
ATOM    389  N   ILE A  51      -8.937   2.183  12.193  1.00  0.92           N  
ATOM    390  CA  ILE A  51      -9.560   2.798  13.358  1.00  0.92           C  
ATOM    391  C   ILE A  51      -8.504   3.118  14.399  1.00  0.92           C  
ATOM    392  O   ILE A  51      -7.784   2.247  14.885  1.00  0.92           O  
ATOM    393  CB  ILE A  51     -10.637   1.895  13.971  1.00  0.92           C  
ATOM    394  CG1 ILE A  51     -11.747   1.615  12.922  1.00  0.92           C  
ATOM    395  CG2 ILE A  51     -11.232   2.537  15.255  1.00  0.92           C  
ATOM    396  CD1 ILE A  51     -12.794   0.577  13.355  1.00  0.92           C  
ATOM    397  N   TYR A  52      -8.395   4.402  14.791  1.00  0.91           N  
ATOM    398  CA  TYR A  52      -7.398   4.845  15.740  1.00  0.91           C  
ATOM    399  C   TYR A  52      -7.877   4.593  17.159  1.00  0.91           C  
ATOM    400  O   TYR A  52      -8.962   4.999  17.570  1.00  0.91           O  
ATOM    401  CB  TYR A  52      -7.080   6.356  15.602  1.00  0.91           C  
ATOM    402  CG  TYR A  52      -6.453   6.641  14.268  1.00  0.91           C  
ATOM    403  CD1 TYR A  52      -5.108   6.312  14.020  1.00  0.91           C  
ATOM    404  CD2 TYR A  52      -7.206   7.230  13.242  1.00  0.91           C  
ATOM    405  CE1 TYR A  52      -4.532   6.568  12.765  1.00  0.91           C  
ATOM    406  CE2 TYR A  52      -6.642   7.463  11.988  1.00  0.91           C  
ATOM    407  CZ  TYR A  52      -5.308   7.147  11.756  1.00  0.91           C  
ATOM    408  OH  TYR A  52      -4.798   7.459  10.490  1.00  0.91           O  
ATOM    409  N   ARG A  53      -7.048   3.906  17.959  1.00  0.88           N  
ATOM    410  CA  ARG A  53      -7.333   3.608  19.344  1.00  0.88           C  
ATOM    411  C   ARG A  53      -6.310   4.336  20.176  1.00  0.88           C  
ATOM    412  O   ARG A  53      -5.154   4.468  19.755  1.00  0.88           O  
ATOM    413  CB  ARG A  53      -7.245   2.088  19.634  1.00  0.88           C  
ATOM    414  CG  ARG A  53      -8.285   1.263  18.851  1.00  0.88           C  
ATOM    415  CD  ARG A  53      -8.101  -0.244  19.030  1.00  0.88           C  
ATOM    416  NE  ARG A  53      -9.168  -0.917  18.205  1.00  0.88           N  
ATOM    417  CZ  ARG A  53     -10.303  -1.445  18.689  1.00  0.88           C  
ATOM    418  NH1 ARG A  53     -10.605  -1.386  19.980  1.00  0.88           N  
ATOM    419  NH2 ARG A  53     -11.151  -2.051  17.855  1.00  0.88           N  
ATOM    420  N   ASP A  54      -6.700   4.856  21.357  1.00  0.83           N  
ATOM    421  CA  ASP A  54      -5.779   5.421  22.318  1.00  0.83           C  
ATOM    422  C   ASP A  54      -4.825   4.324  22.807  1.00  0.83           C  
ATOM    423  O   ASP A  54      -5.231   3.208  23.124  1.00  0.83           O  
ATOM    424  CB  ASP A  54      -6.568   6.108  23.470  1.00  0.83           C  
ATOM    425  CG  ASP A  54      -5.700   7.014  24.333  1.00  0.83           C  
ATOM    426  OD1 ASP A  54      -4.495   6.691  24.513  1.00  0.83           O  
ATOM    427  OD2 ASP A  54      -6.227   8.043  24.815  1.00  0.83           O  
ATOM    428  N   LYS A  55      -3.518   4.626  22.866  1.00  0.83           N  
ATOM    429  CA  LYS A  55      -2.490   3.713  23.302  1.00  0.83           C  
ATOM    430  C   LYS A  55      -2.495   3.539  24.809  1.00  0.83           C  
ATOM    431  O   LYS A  55      -1.962   2.560  25.323  1.00  0.83           O  
ATOM    432  CB  LYS A  55      -1.108   4.278  22.900  1.00  0.83           C  
ATOM    433  CG  LYS A  55      -0.940   4.437  21.382  1.00  0.83           C  
ATOM    434  CD  LYS A  55       0.446   4.982  21.009  1.00  0.83           C  
ATOM    435  CE  LYS A  55       0.603   5.182  19.500  1.00  0.83           C  
ATOM    436  NZ  LYS A  55       1.950   5.710  19.194  1.00  0.83           N  
ATOM    437  N   VAL A  56      -3.081   4.493  25.564  1.00  0.82           N  
ATOM    438  CA  VAL A  56      -3.125   4.409  27.009  1.00  0.82           C  
ATOM    439  C   VAL A  56      -4.324   3.608  27.494  1.00  0.82           C  
ATOM    440  O   VAL A  56      -4.210   2.722  28.333  1.00  0.82           O  
ATOM    441  CB  VAL A  56      -3.140   5.803  27.630  1.00  0.82           C  
ATOM    442  CG1 VAL A  56      -3.037   5.704  29.168  1.00  0.82           C  
ATOM    443  CG2 VAL A  56      -1.951   6.620  27.074  1.00  0.82           C  
ATOM    444  N   THR A  57      -5.529   3.899  26.959  1.00  0.81           N  
ATOM    445  CA  THR A  57      -6.761   3.313  27.477  1.00  0.81           C  
ATOM    446  C   THR A  57      -7.246   2.134  26.654  1.00  0.81           C  
ATOM    447  O   THR A  57      -8.112   1.391  27.086  1.00  0.81           O  
ATOM    448  CB  THR A  57      -7.913   4.320  27.518  1.00  0.81           C  
ATOM    449  OG1 THR A  57      -8.187   4.875  26.242  1.00  0.81           O  
ATOM    450  CG2 THR A  57      -7.534   5.497  28.428  1.00  0.81           C  
ATOM    451  N   ASN A  58      -6.694   1.945  25.428  1.00  0.75           N  
ATOM    452  CA  ASN A  58      -7.145   0.984  24.424  1.00  0.75           C  
ATOM    453  C   ASN A  58      -8.540   1.254  23.858  1.00  0.75           C  
ATOM    454  O   ASN A  58      -9.039   0.502  23.014  1.00  0.75           O  
ATOM    455  CB  ASN A  58      -7.017  -0.498  24.870  1.00  0.75           C  
ATOM    456  CG  ASN A  58      -5.541  -0.852  24.922  1.00  0.75           C  
ATOM    457  OD1 ASN A  58      -4.889  -0.924  23.885  1.00  0.75           O  
ATOM    458  ND2 ASN A  58      -4.992  -1.094  26.133  1.00  0.75           N  
ATOM    459  N   GLU A  59      -9.199   2.358  24.271  1.00  0.73           N  
ATOM    460  CA  GLU A  59     -10.501   2.746  23.788  1.00  0.73           C  
ATOM    461  C   GLU A  59     -10.393   3.287  22.367  1.00  0.73           C  
ATOM    462  O   GLU A  59      -9.379   3.901  22.020  1.00  0.73           O  
ATOM    463  CB  GLU A  59     -11.185   3.732  24.766  1.00  0.73           C  
ATOM    464  CG  GLU A  59     -11.485   3.038  26.119  1.00  0.73           C  
ATOM    465  CD  GLU A  59     -12.256   3.925  27.088  1.00  0.73           C  
ATOM    466  OE1 GLU A  59     -13.191   3.393  27.738  1.00  0.73           O  
ATOM    467  OE2 GLU A  59     -11.898   5.126  27.196  1.00  0.73           O  
ATOM    468  N   PRO A  60     -11.348   3.073  21.463  1.00  0.76           N  
ATOM    469  CA  PRO A  60     -11.390   3.804  20.206  1.00  0.76           C  
ATOM    470  C   PRO A  60     -11.450   5.297  20.434  1.00  0.76           C  
ATOM    471  O   PRO A  60     -12.329   5.770  21.144  1.00  0.76           O  
ATOM    472  CB  PRO A  60     -12.637   3.261  19.492  1.00  0.76           C  
ATOM    473  CG  PRO A  60     -13.578   2.871  20.640  1.00  0.76           C  
ATOM    474  CD  PRO A  60     -12.627   2.422  21.755  1.00  0.76           C  
ATOM    475  N   LYS A  61     -10.539   6.066  19.809  1.00  0.83           N  
ATOM    476  CA  LYS A  61     -10.425   7.492  20.020  1.00  0.83           C  
ATOM    477  C   LYS A  61     -11.586   8.250  19.367  1.00  0.83           C  
ATOM    478  O   LYS A  61     -11.816   9.430  19.581  1.00  0.83           O  
ATOM    479  CB  LYS A  61      -9.061   7.951  19.448  1.00  0.83           C  
ATOM    480  CG  LYS A  61      -8.713   9.400  19.805  1.00  0.83           C  
ATOM    481  CD  LYS A  61      -7.362   9.854  19.243  1.00  0.83           C  
ATOM    482  CE  LYS A  61      -7.201  11.377  19.356  1.00  0.83           C  
ATOM    483  NZ  LYS A  61      -7.051  11.966  18.013  1.00  0.83           N  
ATOM    484  N   GLY A  62     -12.366   7.520  18.539  1.00  0.87           N  
ATOM    485  CA  GLY A  62     -13.454   8.058  17.747  1.00  0.87           C  
ATOM    486  C   GLY A  62     -13.006   8.489  16.384  1.00  0.87           C  
ATOM    487  O   GLY A  62     -13.776   9.043  15.621  1.00  0.87           O  
ATOM    488  N   ASP A  63     -11.744   8.198  16.037  1.00  0.92           N  
ATOM    489  CA  ASP A  63     -11.153   8.653  14.804  1.00  0.92           C  
ATOM    490  C   ASP A  63     -10.850   7.447  13.915  1.00  0.92           C  
ATOM    491  O   ASP A  63     -10.432   6.387  14.387  1.00  0.92           O  
ATOM    492  CB  ASP A  63      -9.829   9.423  15.068  1.00  0.92           C  
ATOM    493  CG  ASP A  63      -9.983  10.670  15.924  1.00  0.92           C  
ATOM    494  OD1 ASP A  63     -11.041  11.336  15.896  1.00  0.92           O  
ATOM    495  OD2 ASP A  63      -8.962  10.997  16.595  1.00  0.92           O  
ATOM    496  N   ALA A  64     -11.027   7.576  12.587  1.00  0.94           N  
ATOM    497  CA  ALA A  64     -10.662   6.538  11.643  1.00  0.94           C  
ATOM    498  C   ALA A  64     -10.255   7.110  10.294  1.00  0.94           C  
ATOM    499  O   ALA A  64     -10.609   8.226   9.931  1.00  0.94           O  
ATOM    500  CB  ALA A  64     -11.816   5.533  11.412  1.00  0.94           C  
ATOM    501  N   THR A  65      -9.494   6.331   9.504  1.00  0.94           N  
ATOM    502  CA  THR A  65      -9.101   6.676   8.137  1.00  0.94           C  
ATOM    503  C   THR A  65      -9.659   5.617   7.212  1.00  0.94           C  
ATOM    504  O   THR A  65      -9.482   4.424   7.444  1.00  0.94           O  
ATOM    505  CB  THR A  65      -7.590   6.733   7.889  1.00  0.94           C  
ATOM    506  OG1 THR A  65      -6.974   7.801   8.585  1.00  0.94           O  
ATOM    507  CG2 THR A  65      -7.240   7.019   6.418  1.00  0.94           C  
ATOM    508  N   VAL A  66     -10.349   6.039   6.134  1.00  0.94           N  
ATOM    509  CA  VAL A  66     -10.985   5.190   5.136  1.00  0.94           C  
ATOM    510  C   VAL A  66     -10.358   5.474   3.781  1.00  0.94           C  
ATOM    511  O   VAL A  66     -10.264   6.623   3.353  1.00  0.94           O  
ATOM    512  CB  VAL A  66     -12.487   5.473   5.045  1.00  0.94           C  
ATOM    513  CG1 VAL A  66     -13.159   4.590   3.976  1.00  0.94           C  
ATOM    514  CG2 VAL A  66     -13.146   5.206   6.414  1.00  0.94           C  
ATOM    515  N   THR A  67      -9.901   4.433   3.058  1.00  0.93           N  
ATOM    516  CA  THR A  67      -9.230   4.610   1.767  1.00  0.93           C  
ATOM    517  C   THR A  67     -10.095   4.109   0.631  1.00  0.93           C  
ATOM    518  O   THR A  67     -10.443   2.930   0.552  1.00  0.93           O  
ATOM    519  CB  THR A  67      -7.912   3.858   1.679  1.00  0.93           C  
ATOM    520  OG1 THR A  67      -7.011   4.279   2.690  1.00  0.93           O  
ATOM    521  CG2 THR A  67      -7.159   4.141   0.374  1.00  0.93           C  
ATOM    522  N   TYR A  68     -10.439   4.993  -0.320  1.00  0.95           N  
ATOM    523  CA  TYR A  68     -11.185   4.671  -1.519  1.00  0.95           C  
ATOM    524  C   TYR A  68     -10.253   4.204  -2.619  1.00  0.95           C  
ATOM    525  O   TYR A  68      -9.061   4.514  -2.639  1.00  0.95           O  
ATOM    526  CB  TYR A  68     -11.986   5.885  -2.056  1.00  0.95           C  
ATOM    527  CG  TYR A  68     -13.173   6.114  -1.175  1.00  0.95           C  
ATOM    528  CD1 TYR A  68     -14.369   5.417  -1.420  1.00  0.95           C  
ATOM    529  CD2 TYR A  68     -13.098   6.983  -0.074  1.00  0.95           C  
ATOM    530  CE1 TYR A  68     -15.486   5.615  -0.597  1.00  0.95           C  
ATOM    531  CE2 TYR A  68     -14.212   7.178   0.750  1.00  0.95           C  
ATOM    532  CZ  TYR A  68     -15.405   6.513   0.466  1.00  0.95           C  
ATOM    533  OH  TYR A  68     -16.526   6.776   1.255  1.00  0.95           O  
ATOM    534  N   GLU A  69     -10.774   3.410  -3.573  1.00  0.91           N  
ATOM    535  CA  GLU A  69     -10.071   3.077  -4.795  1.00  0.91           C  
ATOM    536  C   GLU A  69      -9.934   4.275  -5.744  1.00  0.91           C  
ATOM    537  O   GLU A  69      -8.857   4.551  -6.266  1.00  0.91           O  
ATOM    538  CB  GLU A  69     -10.763   1.877  -5.470  1.00  0.91           C  
ATOM    539  CG  GLU A  69     -10.008   1.339  -6.708  1.00  0.91           C  
ATOM    540  CD  GLU A  69     -10.484  -0.052  -7.119  1.00  0.91           C  
ATOM    541  OE1 GLU A  69      -9.786  -0.655  -7.973  1.00  0.91           O  
ATOM    542  OE2 GLU A  69     -11.510  -0.531  -6.568  1.00  0.91           O  
ATOM    543  N   ASP A  70     -11.026   5.058  -5.922  1.00  0.90           N  
ATOM    544  CA  ASP A  70     -11.073   6.241  -6.754  1.00  0.90           C  
ATOM    545  C   ASP A  70     -10.869   7.490  -5.867  1.00  0.90           C  
ATOM    546  O   ASP A  70     -11.599   7.665  -4.886  1.00  0.90           O  
ATOM    547  CB  ASP A  70     -12.438   6.270  -7.501  1.00  0.90           C  
ATOM    548  CG  ASP A  70     -12.674   7.537  -8.313  1.00  0.90           C  
ATOM    549  OD1 ASP A  70     -11.701   8.269  -8.619  1.00  0.90           O  
ATOM    550  OD2 ASP A  70     -13.870   7.845  -8.534  1.00  0.90           O  
ATOM    551  N   PRO A  71      -9.926   8.390  -6.148  1.00  0.90           N  
ATOM    552  CA  PRO A  71      -9.826   9.693  -5.505  1.00  0.90           C  
ATOM    553  C   PRO A  71     -11.032  10.608  -5.650  1.00  0.90           C  
ATOM    554  O   PRO A  71     -11.276  11.411  -4.750  1.00  0.90           O  
ATOM    555  CB  PRO A  71      -8.553  10.316  -6.104  1.00  0.90           C  
ATOM    556  CG  PRO A  71      -7.749   9.144  -6.672  1.00  0.90           C  
ATOM    557  CD  PRO A  71      -8.838   8.166  -7.094  1.00  0.90           C  
ATOM    558  N   HIS A  72     -11.806  10.548  -6.755  1.00  0.91           N  
ATOM    559  CA  HIS A  72     -12.993  11.378  -6.915  1.00  0.91           C  
ATOM    560  C   HIS A  72     -14.103  10.985  -5.936  1.00  0.91           C  
ATOM    561  O   HIS A  72     -14.735  11.822  -5.293  1.00  0.91           O  
ATOM    562  CB  HIS A  72     -13.480  11.359  -8.382  1.00  0.91           C  
ATOM    563  CG  HIS A  72     -14.595  12.310  -8.667  1.00  0.91           C  
ATOM    564  ND1 HIS A  72     -14.419  13.662  -8.413  1.00  0.91           N  
ATOM    565  CD2 HIS A  72     -15.836  12.081  -9.149  1.00  0.91           C  
ATOM    566  CE1 HIS A  72     -15.558  14.217  -8.745  1.00  0.91           C  
ATOM    567  NE2 HIS A  72     -16.465  13.310  -9.204  1.00  0.91           N  
ATOM    568  N   ALA A  73     -14.289   9.658  -5.734  1.00  0.93           N  
ATOM    569  CA  ALA A  73     -15.183   9.087  -4.740  1.00  0.93           C  
ATOM    570  C   ALA A  73     -14.854   9.524  -3.308  1.00  0.93           C  
ATOM    571  O   ALA A  73     -15.750   9.790  -2.514  1.00  0.93           O  
ATOM    572  CB  ALA A  73     -15.201   7.544  -4.838  1.00  0.93           C  
ATOM    573  N   ALA A  74     -13.550   9.666  -2.964  1.00  0.93           N  
ATOM    574  CA  ALA A  74     -13.090  10.187  -1.687  1.00  0.93           C  
ATOM    575  C   ALA A  74     -13.583  11.612  -1.409  1.00  0.93           C  
ATOM    576  O   ALA A  74     -14.087  11.906  -0.329  1.00  0.93           O  
ATOM    577  CB  ALA A  74     -11.544  10.113  -1.606  1.00  0.93           C  
ATOM    578  N   SER A  75     -13.516  12.522  -2.407  1.00  0.91           N  
ATOM    579  CA  SER A  75     -14.080  13.868  -2.285  1.00  0.91           C  
ATOM    580  C   SER A  75     -15.581  13.928  -2.181  1.00  0.91           C  
ATOM    581  O   SER A  75     -16.113  14.645  -1.341  1.00  0.91           O  
ATOM    582  CB  SER A  75     -13.633  14.832  -3.396  1.00  0.91           C  
ATOM    583  OG  SER A  75     -12.366  15.361  -3.013  1.00  0.91           O  
ATOM    584  N   ALA A  76     -16.303  13.126  -2.994  1.00  0.93           N  
ATOM    585  CA  ALA A  76     -17.743  12.982  -2.907  1.00  0.93           C  
ATOM    586  C   ALA A  76     -18.183  12.448  -1.543  1.00  0.93           C  
ATOM    587  O   ALA A  76     -19.166  12.891  -0.961  1.00  0.93           O  
ATOM    588  CB  ALA A  76     -18.238  12.054  -4.040  1.00  0.93           C  
ATOM    589  N   ALA A  77     -17.414  11.499  -0.964  1.00  0.94           N  
ATOM    590  CA  ALA A  77     -17.638  11.000   0.371  1.00  0.94           C  
ATOM    591  C   ALA A  77     -17.510  12.062   1.458  1.00  0.94           C  
ATOM    592  O   ALA A  77     -18.330  12.121   2.366  1.00  0.94           O  
ATOM    593  CB  ALA A  77     -16.664   9.844   0.649  1.00  0.94           C  
ATOM    594  N   VAL A  78     -16.505  12.965   1.368  1.00  0.93           N  
ATOM    595  CA  VAL A  78     -16.384  14.112   2.267  1.00  0.93           C  
ATOM    596  C   VAL A  78     -17.613  14.997   2.214  1.00  0.93           C  
ATOM    597  O   VAL A  78     -18.255  15.236   3.227  1.00  0.93           O  
ATOM    598  CB  VAL A  78     -15.124  14.922   1.947  1.00  0.93           C  
ATOM    599  CG1 VAL A  78     -15.086  16.294   2.662  1.00  0.93           C  
ATOM    600  CG2 VAL A  78     -13.914  14.075   2.382  1.00  0.93           C  
ATOM    601  N   GLU A  79     -18.036  15.407   1.003  1.00  0.93           N  
ATOM    602  CA  GLU A  79     -19.182  16.274   0.814  1.00  0.93           C  
ATOM    603  C   GLU A  79     -20.503  15.668   1.290  1.00  0.93           C  
ATOM    604  O   GLU A  79     -21.364  16.324   1.859  1.00  0.93           O  
ATOM    605  CB  GLU A  79     -19.271  16.655  -0.679  1.00  0.93           C  
ATOM    606  CG  GLU A  79     -20.325  17.741  -1.014  1.00  0.93           C  
ATOM    607  CD  GLU A  79     -20.282  18.161  -2.482  1.00  0.93           C  
ATOM    608  OE1 GLU A  79     -21.103  19.042  -2.843  1.00  0.93           O  
ATOM    609  OE2 GLU A  79     -19.441  17.619  -3.245  1.00  0.93           O  
ATOM    610  N   TRP A  80     -20.684  14.352   1.060  1.00  0.92           N  
ATOM    611  CA  TRP A  80     -21.887  13.647   1.443  1.00  0.92           C  
ATOM    612  C   TRP A  80     -22.029  13.278   2.923  1.00  0.92           C  
ATOM    613  O   TRP A  80     -23.151  13.236   3.439  1.00  0.92           O  
ATOM    614  CB  TRP A  80     -22.004  12.352   0.606  1.00  0.92           C  
ATOM    615  CG  TRP A  80     -23.318  11.600   0.778  1.00  0.92           C  
ATOM    616  CD1 TRP A  80     -23.576  10.508   1.554  1.00  0.92           C  
ATOM    617  CD2 TRP A  80     -24.550  11.963   0.151  1.00  0.92           C  
ATOM    618  NE1 TRP A  80     -24.901  10.146   1.442  1.00  0.92           N  
ATOM    619  CE2 TRP A  80     -25.518  11.021   0.582  1.00  0.92           C  
ATOM    620  CE3 TRP A  80     -24.882  12.983  -0.732  1.00  0.92           C  
ATOM    621  CZ2 TRP A  80     -26.820  11.094   0.131  1.00  0.92           C  
ATOM    622  CZ3 TRP A  80     -26.206  13.059  -1.181  1.00  0.92           C  
ATOM    623  CH2 TRP A  80     -27.166  12.125  -0.754  1.00  0.92           C  
ATOM    624  N   PHE A  81     -20.914  12.919   3.603  1.00  0.93           N  
ATOM    625  CA  PHE A  81     -20.931  12.382   4.951  1.00  0.93           C  
ATOM    626  C   PHE A  81     -20.473  13.366   6.013  1.00  0.93           C  
ATOM    627  O   PHE A  81     -20.617  13.072   7.192  1.00  0.93           O  
ATOM    628  CB  PHE A  81     -20.010  11.141   5.078  1.00  0.93           C  
ATOM    629  CG  PHE A  81     -20.531   9.996   4.278  1.00  0.93           C  
ATOM    630  CD1 PHE A  81     -21.765   9.413   4.600  1.00  0.93           C  
ATOM    631  CD2 PHE A  81     -19.748   9.424   3.268  1.00  0.93           C  
ATOM    632  CE1 PHE A  81     -22.205   8.265   3.929  1.00  0.93           C  
ATOM    633  CE2 PHE A  81     -20.184   8.287   2.590  1.00  0.93           C  
ATOM    634  CZ  PHE A  81     -21.417   7.716   2.913  1.00  0.93           C  
ATOM    635  N   ASP A  82     -19.940  14.561   5.645  1.00  0.92           N  
ATOM    636  CA  ASP A  82     -19.612  15.580   6.622  1.00  0.92           C  
ATOM    637  C   ASP A  82     -20.855  16.086   7.357  1.00  0.92           C  
ATOM    638  O   ASP A  82     -21.876  16.424   6.761  1.00  0.92           O  
ATOM    639  CB  ASP A  82     -18.800  16.743   5.984  1.00  0.92           C  
ATOM    640  CG  ASP A  82     -18.178  17.600   7.071  1.00  0.92           C  
ATOM    641  OD1 ASP A  82     -17.651  16.988   8.043  1.00  0.92           O  
ATOM    642  OD2 ASP A  82     -18.268  18.850   6.982  1.00  0.92           O  
ATOM    643  N   ASN A  83     -20.782  16.088   8.702  1.00  0.92           N  
ATOM    644  CA  ASN A  83     -21.839  16.466   9.622  1.00  0.92           C  
ATOM    645  C   ASN A  83     -23.075  15.572   9.523  1.00  0.92           C  
ATOM    646  O   ASN A  83     -24.197  16.042   9.700  1.00  0.92           O  
ATOM    647  CB  ASN A  83     -22.247  17.962   9.509  1.00  0.92           C  
ATOM    648  CG  ASN A  83     -21.005  18.822   9.696  1.00  0.92           C  
ATOM    649  OD1 ASN A  83     -20.434  18.875  10.785  1.00  0.92           O  
ATOM    650  ND2 ASN A  83     -20.565  19.494   8.610  1.00  0.92           N  
ATOM    651  N   LYS A  84     -22.911  14.255   9.262  1.00  0.91           N  
ATOM    652  CA  LYS A  84     -24.026  13.326   9.161  1.00  0.91           C  
ATOM    653  C   LYS A  84     -24.142  12.449  10.391  1.00  0.91           C  
ATOM    654  O   LYS A  84     -23.145  12.097  11.025  1.00  0.91           O  
ATOM    655  CB  LYS A  84     -23.898  12.436   7.894  1.00  0.91           C  
ATOM    656  CG  LYS A  84     -25.244  12.113   7.218  1.00  0.91           C  
ATOM    657  CD  LYS A  84     -25.055  11.700   5.747  1.00  0.91           C  
ATOM    658  CE  LYS A  84     -26.286  11.953   4.875  1.00  0.91           C  
ATOM    659  NZ  LYS A  84     -25.871  12.072   3.463  1.00  0.91           N  
ATOM    660  N   ASP A  85     -25.369  12.067  10.787  1.00  0.90           N  
ATOM    661  CA  ASP A  85     -25.571  11.144  11.879  1.00  0.90           C  
ATOM    662  C   ASP A  85     -25.124   9.723  11.566  1.00  0.90           C  
ATOM    663  O   ASP A  85     -25.601   9.076  10.631  1.00  0.90           O  
ATOM    664  CB  ASP A  85     -27.056  11.118  12.281  1.00  0.90           C  
ATOM    665  CG  ASP A  85     -27.393  12.494  12.801  1.00  0.90           C  
ATOM    666  OD1 ASP A  85     -26.954  12.795  13.939  1.00  0.90           O  
ATOM    667  OD2 ASP A  85     -28.049  13.254  12.047  1.00  0.90           O  
ATOM    668  N   PHE A  86     -24.194   9.188  12.374  1.00  0.88           N  
ATOM    669  CA  PHE A  86     -23.737   7.823  12.261  1.00  0.88           C  
ATOM    670  C   PHE A  86     -23.914   7.182  13.630  1.00  0.88           C  
ATOM    671  O   PHE A  86     -23.204   7.502  14.578  1.00  0.88           O  
ATOM    672  CB  PHE A  86     -22.245   7.827  11.830  1.00  0.88           C  
ATOM    673  CG  PHE A  86     -21.658   6.446  11.695  1.00  0.88           C  
ATOM    674  CD1 PHE A  86     -20.909   5.902  12.748  1.00  0.88           C  
ATOM    675  CD2 PHE A  86     -21.872   5.670  10.547  1.00  0.88           C  
ATOM    676  CE1 PHE A  86     -20.379   4.609  12.660  1.00  0.88           C  
ATOM    677  CE2 PHE A  86     -21.331   4.380  10.448  1.00  0.88           C  
ATOM    678  CZ  PHE A  86     -20.579   3.851  11.502  1.00  0.88           C  
ATOM    679  N   HIS A  87     -24.899   6.262  13.774  1.00  0.86           N  
ATOM    680  CA  HIS A  87     -25.212   5.555  15.016  1.00  0.86           C  
ATOM    681  C   HIS A  87     -25.412   6.441  16.248  1.00  0.86           C  
ATOM    682  O   HIS A  87     -25.018   6.117  17.359  1.00  0.86           O  
ATOM    683  CB  HIS A  87     -24.209   4.406  15.275  1.00  0.86           C  
ATOM    684  CG  HIS A  87     -24.290   3.335  14.232  1.00  0.86           C  
ATOM    685  ND1 HIS A  87     -25.024   2.199  14.513  1.00  0.86           N  
ATOM    686  CD2 HIS A  87     -23.749   3.244  12.995  1.00  0.86           C  
ATOM    687  CE1 HIS A  87     -24.903   1.440  13.452  1.00  0.86           C  
ATOM    688  NE2 HIS A  87     -24.142   2.020  12.486  1.00  0.86           N  
ATOM    689  N   GLY A  88     -26.095   7.592  16.053  1.00  0.85           N  
ATOM    690  CA  GLY A  88     -26.380   8.550  17.116  1.00  0.85           C  
ATOM    691  C   GLY A  88     -25.295   9.545  17.429  1.00  0.85           C  
ATOM    692  O   GLY A  88     -25.461  10.346  18.336  1.00  0.85           O  
ATOM    693  N   SER A  89     -24.181   9.550  16.670  1.00  0.88           N  
ATOM    694  CA  SER A  89     -23.144  10.565  16.817  1.00  0.88           C  
ATOM    695  C   SER A  89     -22.918  11.250  15.493  1.00  0.88           C  
ATOM    696  O   SER A  89     -22.848  10.606  14.448  1.00  0.88           O  
ATOM    697  CB  SER A  89     -21.771   9.996  17.257  1.00  0.88           C  
ATOM    698  OG  SER A  89     -21.844   9.493  18.590  1.00  0.88           O  
ATOM    699  N   THR A  90     -22.792  12.592  15.488  1.00  0.92           N  
ATOM    700  CA  THR A  90     -22.528  13.366  14.282  1.00  0.92           C  
ATOM    701  C   THR A  90     -21.071  13.253  13.856  1.00  0.92           C  
ATOM    702  O   THR A  90     -20.161  13.747  14.524  1.00  0.92           O  
ATOM    703  CB  THR A  90     -22.881  14.846  14.438  1.00  0.92           C  
ATOM    704  OG1 THR A  90     -22.380  15.405  15.646  1.00  0.92           O  
ATOM    705  CG2 THR A  90     -24.402  14.987  14.522  1.00  0.92           C  
ATOM    706  N   ILE A  91     -20.780  12.592  12.721  1.00  0.94           N  
ATOM    707  CA  ILE A  91     -19.409  12.396  12.269  1.00  0.94           C  
ATOM    708  C   ILE A  91     -18.922  13.577  11.453  1.00  0.94           C  
ATOM    709  O   ILE A  91     -19.690  14.254  10.769  1.00  0.94           O  
ATOM    710  CB  ILE A  91     -19.193  11.094  11.501  1.00  0.94           C  
ATOM    711  CG1 ILE A  91     -20.153  10.934  10.298  1.00  0.94           C  
ATOM    712  CG2 ILE A  91     -19.342   9.946  12.521  1.00  0.94           C  
ATOM    713  CD1 ILE A  91     -19.708   9.837   9.323  1.00  0.94           C  
ATOM    714  N   GLN A  92     -17.610  13.858  11.507  1.00  0.94           N  
ATOM    715  CA  GLN A  92     -16.984  14.883  10.692  1.00  0.94           C  
ATOM    716  C   GLN A  92     -16.053  14.190   9.744  1.00  0.94           C  
ATOM    717  O   GLN A  92     -15.369  13.238  10.124  1.00  0.94           O  
ATOM    718  CB  GLN A  92     -16.209  15.918  11.536  1.00  0.94           C  
ATOM    719  CG  GLN A  92     -17.171  16.777  12.380  1.00  0.94           C  
ATOM    720  CD  GLN A  92     -16.420  17.853  13.157  1.00  0.94           C  
ATOM    721  OE1 GLN A  92     -15.269  17.708  13.560  1.00  0.94           O  
ATOM    722  NE2 GLN A  92     -17.112  18.994  13.385  1.00  0.94           N  
ATOM    723  N   VAL A  93     -16.066  14.595   8.467  1.00  0.94           N  
ATOM    724  CA  VAL A  93     -15.419  13.830   7.423  1.00  0.94           C  
ATOM    725  C   VAL A  93     -14.577  14.763   6.590  1.00  0.94           C  
ATOM    726  O   VAL A  93     -15.083  15.713   6.010  1.00  0.94           O  
ATOM    727  CB  VAL A  93     -16.440  13.122   6.535  1.00  0.94           C  
ATOM    728  CG1 VAL A  93     -15.727  12.213   5.527  1.00  0.94           C  
ATOM    729  CG2 VAL A  93     -17.357  12.242   7.403  1.00  0.94           C  
ATOM    730  N   HIS A  94     -13.258  14.512   6.485  1.00  0.93           N  
ATOM    731  CA  HIS A  94     -12.355  15.428   5.812  1.00  0.93           C  
ATOM    732  C   HIS A  94     -11.439  14.643   4.906  1.00  0.93           C  
ATOM    733  O   HIS A  94     -11.173  13.467   5.146  1.00  0.93           O  
ATOM    734  CB  HIS A  94     -11.443  16.178   6.821  1.00  0.93           C  
ATOM    735  CG  HIS A  94     -12.187  16.993   7.823  1.00  0.93           C  
ATOM    736  ND1 HIS A  94     -12.985  18.013   7.353  1.00  0.93           N  
ATOM    737  CD2 HIS A  94     -12.286  16.897   9.169  1.00  0.93           C  
ATOM    738  CE1 HIS A  94     -13.572  18.505   8.418  1.00  0.93           C  
ATOM    739  NE2 HIS A  94     -13.180  17.875   9.561  1.00  0.93           N  
ATOM    740  N   ILE A  95     -10.886  15.266   3.838  1.00  0.92           N  
ATOM    741  CA  ILE A  95      -9.835  14.651   3.021  1.00  0.92           C  
ATOM    742  C   ILE A  95      -8.618  14.400   3.880  1.00  0.92           C  
ATOM    743  O   ILE A  95      -8.111  15.306   4.542  1.00  0.92           O  
ATOM    744  CB  ILE A  95      -9.439  15.477   1.786  1.00  0.92           C  
ATOM    745  CG1 ILE A  95     -10.625  15.596   0.798  1.00  0.92           C  
ATOM    746  CG2 ILE A  95      -8.194  14.902   1.056  1.00  0.92           C  
ATOM    747  CD1 ILE A  95     -11.043  14.268   0.144  1.00  0.92           C  
ATOM    748  N   ALA A  96      -8.129  13.147   3.930  1.00  0.88           N  
ATOM    749  CA  ALA A  96      -6.953  12.826   4.694  1.00  0.88           C  
ATOM    750  C   ALA A  96      -5.724  13.478   4.095  1.00  0.88           C  
ATOM    751  O   ALA A  96      -5.470  13.376   2.890  1.00  0.88           O  
ATOM    752  CB  ALA A  96      -6.744  11.298   4.776  1.00  0.88           C  
ATOM    753  N   GLU A  97      -4.924  14.160   4.934  1.00  0.81           N  
ATOM    754  CA  GLU A  97      -3.625  14.656   4.561  1.00  0.81           C  
ATOM    755  C   GLU A  97      -2.688  13.514   4.288  1.00  0.81           C  
ATOM    756  O   GLU A  97      -2.075  12.921   5.185  1.00  0.81           O  
ATOM    757  CB  GLU A  97      -3.020  15.566   5.646  1.00  0.81           C  
ATOM    758  CG  GLU A  97      -3.883  16.812   5.939  1.00  0.81           C  
ATOM    759  CD  GLU A  97      -3.181  17.766   6.900  1.00  0.81           C  
ATOM    760  OE1 GLU A  97      -3.403  18.994   6.749  1.00  0.81           O  
ATOM    761  OE2 GLU A  97      -2.432  17.278   7.784  1.00  0.81           O  
ATOM    762  N   SER A  98      -2.554  13.141   3.005  1.00  0.68           N  
ATOM    763  CA  SER A  98      -1.522  12.225   2.598  1.00  0.68           C  
ATOM    764  C   SER A  98      -0.180  12.896   2.783  1.00  0.68           C  
ATOM    765  O   SER A  98       0.057  14.015   2.326  1.00  0.68           O  
ATOM    766  CB  SER A  98      -1.695  11.610   1.163  1.00  0.68           C  
ATOM    767  OG  SER A  98      -1.213  12.424   0.089  1.00  0.68           O  
ATOM    768  N   LYS A  99       0.760  12.226   3.458  1.00  0.59           N  
ATOM    769  CA  LYS A  99       2.158  12.530   3.268  1.00  0.59           C  
ATOM    770  C   LYS A  99       2.620  12.002   1.943  1.00  0.59           C  
ATOM    771  O   LYS A  99       3.388  11.023   1.866  1.00  0.59           O  
ATOM    772  CB  LYS A  99       3.040  11.975   4.403  1.00  0.59           C  
ATOM    773  CG  LYS A  99       2.884  12.771   5.703  1.00  0.59           C  
ATOM    774  CD  LYS A  99       3.822  12.286   6.818  1.00  0.59           C  
ATOM    775  CE  LYS A  99       3.674  13.135   8.086  1.00  0.59           C  
ATOM    776  NZ  LYS A  99       4.575  12.647   9.153  1.00  0.59           N  
ATOM    777  N   SER A 100       2.191  12.651   0.854  1.00  0.51           N  
ATOM    778  CA  SER A 100       2.738  12.478  -0.464  1.00  0.51           C  
ATOM    779  C   SER A 100       4.202  12.844  -0.437  1.00  0.51           C  
ATOM    780  O   SER A 100       4.605  13.969  -0.144  1.00  0.51           O  
ATOM    781  CB  SER A 100       2.004  13.271  -1.593  1.00  0.51           C  
ATOM    782  OG  SER A 100       1.968  14.681  -1.364  1.00  0.51           O  
ATOM    783  N   LYS A 101       5.065  11.871  -0.764  1.00  0.50           N  
ATOM    784  CA  LYS A 101       6.503  12.028  -0.733  1.00  0.50           C  
ATOM    785  C   LYS A 101       7.007  12.803  -1.968  1.00  0.50           C  
ATOM    786  O   LYS A 101       8.195  12.888  -2.255  1.00  0.50           O  
ATOM    787  CB  LYS A 101       7.114  10.603  -0.593  1.00  0.50           C  
ATOM    788  CG  LYS A 101       8.631  10.588  -0.353  1.00  0.50           C  
ATOM    789  CD  LYS A 101       9.173   9.237   0.131  1.00  0.50           C  
ATOM    790  CE  LYS A 101      10.704   9.249   0.185  1.00  0.50           C  
ATOM    791  NZ  LYS A 101      11.220   7.995   0.774  1.00  0.50           N  
ATOM    792  N   ASP A 102       6.051  13.460  -2.659  1.00  0.48           N  
ATOM    793  CA  ASP A 102       6.182  14.112  -3.931  1.00  0.48           C  
ATOM    794  C   ASP A 102       5.589  15.524  -3.867  1.00  0.48           C  
ATOM    795  O   ASP A 102       5.489  16.224  -4.864  1.00  0.48           O  
ATOM    796  CB  ASP A 102       5.433  13.263  -4.995  1.00  0.48           C  
ATOM    797  CG  ASP A 102       6.042  11.872  -5.062  1.00  0.48           C  
ATOM    798  OD1 ASP A 102       7.243  11.773  -5.411  1.00  0.48           O  
ATOM    799  OD2 ASP A 102       5.306  10.898  -4.750  1.00  0.48           O  
ATOM    800  N   ALA A 103       5.196  16.028  -2.668  1.00  0.46           N  
ATOM    801  CA  ALA A 103       4.780  17.417  -2.540  1.00  0.46           C  
ATOM    802  C   ALA A 103       5.966  18.373  -2.378  1.00  0.46           C  
ATOM    803  O   ALA A 103       6.209  18.892  -1.292  1.00  0.46           O  
ATOM    804  CB  ALA A 103       3.776  17.618  -1.380  1.00  0.46           C  
ATOM    805  N   PHE A 104       6.721  18.665  -3.463  1.00  0.40           N  
ATOM    806  CA  PHE A 104       7.812  19.630  -3.419  1.00  0.40           C  
ATOM    807  C   PHE A 104       7.624  20.698  -4.492  1.00  0.40           C  
ATOM    808  O   PHE A 104       8.568  21.127  -5.143  1.00  0.40           O  
ATOM    809  CB  PHE A 104       9.213  18.946  -3.517  1.00  0.40           C  
ATOM    810  CG  PHE A 104      10.201  19.646  -2.624  1.00  0.40           C  
ATOM    811  CD1 PHE A 104      10.799  20.860  -2.995  1.00  0.40           C  
ATOM    812  CD2 PHE A 104      10.496  19.107  -1.366  1.00  0.40           C  
ATOM    813  CE1 PHE A 104      11.669  21.527  -2.128  1.00  0.40           C  
ATOM    814  CE2 PHE A 104      11.376  19.761  -0.496  1.00  0.40           C  
ATOM    815  CZ  PHE A 104      11.965  20.975  -0.878  1.00  0.40           C  
ATOM    816  N   ASP A 105       6.373  21.182  -4.663  1.00  0.45           N  
ATOM    817  CA  ASP A 105       6.051  22.199  -5.640  1.00  0.45           C  
ATOM    818  C   ASP A 105       5.146  23.296  -5.078  1.00  0.45           C  
ATOM    819  O   ASP A 105       3.924  23.194  -5.063  1.00  0.45           O  
ATOM    820  CB  ASP A 105       5.372  21.571  -6.890  1.00  0.45           C  
ATOM    821  CG  ASP A 105       6.420  21.019  -7.836  1.00  0.45           C  
ATOM    822  OD1 ASP A 105       7.235  21.848  -8.317  1.00  0.45           O  
ATOM    823  OD2 ASP A 105       6.375  19.798  -8.124  1.00  0.45           O  
ATOM    824  N   ASN A 106       5.773  24.434  -4.705  1.00  0.44           N  
ATOM    825  CA  ASN A 106       5.391  25.741  -5.233  1.00  0.44           C  
ATOM    826  C   ASN A 106       4.556  26.701  -4.357  1.00  0.44           C  
ATOM    827  O   ASN A 106       3.333  26.739  -4.492  1.00  0.44           O  
ATOM    828  CB  ASN A 106       4.809  25.639  -6.682  1.00  0.44           C  
ATOM    829  CG  ASN A 106       5.206  26.811  -7.569  1.00  0.44           C  
ATOM    830  OD1 ASN A 106       6.279  27.393  -7.419  1.00  0.44           O  
ATOM    831  ND2 ASN A 106       4.338  27.137  -8.556  1.00  0.44           N  
ATOM    832  N   PRO A 107       5.108  27.560  -3.499  1.00  0.39           N  
ATOM    833  CA  PRO A 107       4.355  28.675  -2.935  1.00  0.39           C  
ATOM    834  C   PRO A 107       4.285  29.886  -3.868  1.00  0.39           C  
ATOM    835  O   PRO A 107       4.934  30.895  -3.619  1.00  0.39           O  
ATOM    836  CB  PRO A 107       5.161  29.008  -1.667  1.00  0.39           C  
ATOM    837  CG  PRO A 107       6.619  28.688  -2.038  1.00  0.39           C  
ATOM    838  CD  PRO A 107       6.507  27.561  -3.076  1.00  0.39           C  
ATOM    839  N   THR A 108       3.453  29.835  -4.927  1.00  0.43           N  
ATOM    840  CA  THR A 108       3.224  30.983  -5.816  1.00  0.43           C  
ATOM    841  C   THR A 108       1.776  31.066  -6.195  1.00  0.43           C  
ATOM    842  O   THR A 108       1.381  31.014  -7.355  1.00  0.43           O  
ATOM    843  CB  THR A 108       4.077  31.127  -7.085  1.00  0.43           C  
ATOM    844  OG1 THR A 108       4.640  29.899  -7.489  1.00  0.43           O  
ATOM    845  CG2 THR A 108       5.230  32.094  -6.796  1.00  0.43           C  
ATOM    846  N   SER A 109       0.927  31.276  -5.181  1.00  0.45           N  
ATOM    847  CA  SER A 109      -0.456  31.628  -5.439  1.00  0.45           C  
ATOM    848  C   SER A 109      -1.103  32.231  -4.224  1.00  0.45           C  
ATOM    849  O   SER A 109      -2.216  31.898  -3.851  1.00  0.45           O  
ATOM    850  CB  SER A 109      -1.366  30.493  -6.003  1.00  0.45           C  
ATOM    851  OG  SER A 109      -1.172  29.256  -5.315  1.00  0.45           O  
ATOM    852  N   LEU A 110      -0.441  33.240  -3.615  1.00  0.48           N  
ATOM    853  CA  LEU A 110      -1.163  34.131  -2.730  1.00  0.48           C  
ATOM    854  C   LEU A 110      -0.995  35.545  -3.207  1.00  0.48           C  
ATOM    855  O   LEU A 110       0.098  36.097  -3.276  1.00  0.48           O  
ATOM    856  CB  LEU A 110      -0.855  33.972  -1.222  1.00  0.48           C  
ATOM    857  CG  LEU A 110      -1.640  32.798  -0.589  1.00  0.48           C  
ATOM    858  CD1 LEU A 110      -1.237  32.603   0.879  1.00  0.48           C  
ATOM    859  CD2 LEU A 110      -3.173  32.969  -0.679  1.00  0.48           C  
ATOM    860  N   ASN A 111      -2.140  36.129  -3.608  1.00  0.42           N  
ATOM    861  CA  ASN A 111      -2.261  37.473  -4.110  1.00  0.42           C  
ATOM    862  C   ASN A 111      -1.854  38.548  -3.127  1.00  0.42           C  
ATOM    863  O   ASN A 111      -2.265  38.576  -1.972  1.00  0.42           O  
ATOM    864  CB  ASN A 111      -3.726  37.768  -4.531  1.00  0.42           C  
ATOM    865  CG  ASN A 111      -4.048  36.970  -5.784  1.00  0.42           C  
ATOM    866  OD1 ASN A 111      -3.266  36.938  -6.728  1.00  0.42           O  
ATOM    867  ND2 ASN A 111      -5.228  36.308  -5.826  1.00  0.42           N  
ATOM    868  N   ILE A 112      -1.092  39.516  -3.656  1.00  0.37           N  
ATOM    869  CA  ILE A 112      -0.871  40.845  -3.134  1.00  0.37           C  
ATOM    870  C   ILE A 112      -2.201  41.543  -2.874  1.00  0.37           C  
ATOM    871  O   ILE A 112      -3.044  41.516  -3.786  1.00  0.37           O  
ATOM    872  CB  ILE A 112      -0.101  41.612  -4.221  1.00  0.37           C  
ATOM    873  CG1 ILE A 112       1.290  40.965  -4.449  1.00  0.37           C  
ATOM    874  CG2 ILE A 112      -0.005  43.137  -3.926  1.00  0.37           C  
ATOM    875  CD1 ILE A 112       1.952  41.422  -5.755  1.00  0.37           C  
ATOM    876  N   ILE A 113      -2.401  42.164  -1.691  1.00  0.42           N  
ATOM    877  CA  ILE A 113      -3.210  43.366  -1.398  1.00  0.42           C  
ATOM    878  C   ILE A 113      -3.387  43.521   0.118  1.00  0.42           C  
ATOM    879  O   ILE A 113      -4.117  42.764   0.738  1.00  0.42           O  
ATOM    880  CB  ILE A 113      -4.581  43.534  -2.122  1.00  0.42           C  
ATOM    881  CG1 ILE A 113      -4.423  44.097  -3.562  1.00  0.42           C  
ATOM    882  CG2 ILE A 113      -5.584  44.473  -1.390  1.00  0.42           C  
ATOM    883  CD1 ILE A 113      -5.499  43.552  -4.515  1.00  0.42           C  
ATOM    884  N   GLY A 114      -2.713  44.544   0.729  1.00  0.36           N  
ATOM    885  CA  GLY A 114      -3.002  45.126   2.059  1.00  0.36           C  
ATOM    886  C   GLY A 114      -2.880  44.265   3.322  1.00  0.36           C  
ATOM    887  O   GLY A 114      -3.286  43.114   3.368  1.00  0.36           O  
ATOM    888  N   GLY A 115      -2.387  44.746   4.482  1.00  0.36           N  
ATOM    889  CA  GLY A 115      -1.841  46.037   4.857  1.00  0.36           C  
ATOM    890  C   GLY A 115      -1.688  46.139   6.360  1.00  0.36           C  
ATOM    891  O   GLY A 115      -2.523  45.576   7.088  1.00  0.36           O  
ATOM    892  N   VAL A 116      -0.709  46.903   6.860  1.00  0.38           N  
ATOM    893  CA  VAL A 116      -0.735  47.651   8.134  1.00  0.38           C  
ATOM    894  C   VAL A 116      -0.614  46.970   9.530  1.00  0.38           C  
ATOM    895  O   VAL A 116      -1.519  46.308  10.008  1.00  0.38           O  
ATOM    896  CB  VAL A 116      -1.836  48.726   8.237  1.00  0.38           C  
ATOM    897  CG1 VAL A 116      -1.284  49.948   9.000  1.00  0.38           C  
ATOM    898  CG2 VAL A 116      -2.369  49.222   6.872  1.00  0.38           C  
ATOM    899  N   GLY A 117       0.499  47.260  10.276  1.00  0.36           N  
ATOM    900  CA  GLY A 117       0.609  47.093  11.742  1.00  0.36           C  
ATOM    901  C   GLY A 117       0.849  45.695  12.309  1.00  0.36           C  
ATOM    902  O   GLY A 117       0.450  44.686  11.736  1.00  0.36           O  
ATOM    903  N   GLU A 118       1.524  45.498  13.463  1.00  0.43           N  
ATOM    904  CA  GLU A 118       1.972  46.417  14.497  1.00  0.43           C  
ATOM    905  C   GLU A 118       2.788  45.660  15.552  1.00  0.43           C  
ATOM    906  O   GLU A 118       2.273  44.681  16.133  1.00  0.43           O  
ATOM    907  CB  GLU A 118       0.764  47.074  15.238  1.00  0.43           C  
ATOM    908  CG  GLU A 118       1.026  48.414  15.984  1.00  0.43           C  
ATOM    909  CD  GLU A 118      -0.292  49.144  16.243  1.00  0.43           C  
ATOM    910  OE1 GLU A 118      -0.899  48.933  17.320  1.00  0.43           O  
ATOM    911  OE2 GLU A 118      -0.685  49.926  15.339  1.00  0.43           O  
ATOM    912  N   GLN A 119       4.044  46.044  15.815  1.00  0.41           N  
ATOM    913  CA  GLN A 119       4.657  46.063  17.148  1.00  0.41           C  
ATOM    914  C   GLN A 119       5.118  44.836  17.976  1.00  0.41           C  
ATOM    915  O   GLN A 119       4.613  43.728  17.926  1.00  0.41           O  
ATOM    916  CB  GLN A 119       3.960  47.108  18.049  1.00  0.41           C  
ATOM    917  CG  GLN A 119       4.307  48.555  17.626  1.00  0.41           C  
ATOM    918  CD  GLN A 119       3.594  49.606  18.465  1.00  0.41           C  
ATOM    919  OE1 GLN A 119       2.837  49.360  19.414  1.00  0.41           O  
ATOM    920  NE2 GLN A 119       3.833  50.879  18.101  1.00  0.41           N  
ATOM    921  N   ASP A 120       6.185  45.126  18.773  1.00  0.42           N  
ATOM    922  CA  ASP A 120       6.698  44.397  19.921  1.00  0.42           C  
ATOM    923  C   ASP A 120       7.695  43.271  19.595  1.00  0.42           C  
ATOM    924  O   ASP A 120       7.353  42.147  19.230  1.00  0.42           O  
ATOM    925  CB  ASP A 120       5.616  44.116  21.005  1.00  0.42           C  
ATOM    926  CG  ASP A 120       5.384  45.386  21.806  1.00  0.42           C  
ATOM    927  OD1 ASP A 120       6.097  45.547  22.829  1.00  0.42           O  
ATOM    928  OD2 ASP A 120       4.533  46.211  21.399  1.00  0.42           O  
ATOM    929  N   GLU A 121       9.024  43.531  19.597  1.00  0.41           N  
ATOM    930  CA  GLU A 121       9.900  43.746  20.758  1.00  0.41           C  
ATOM    931  C   GLU A 121      10.038  42.535  21.675  1.00  0.41           C  
ATOM    932  O   GLU A 121       9.113  42.220  22.408  1.00  0.41           O  
ATOM    933  CB  GLU A 121       9.646  45.007  21.645  1.00  0.41           C  
ATOM    934  CG  GLU A 121       9.867  46.363  20.924  1.00  0.41           C  
ATOM    935  CD  GLU A 121      11.120  47.091  21.409  1.00  0.41           C  
ATOM    936  OE1 GLU A 121      12.160  46.964  20.711  1.00  0.41           O  
ATOM    937  OE2 GLU A 121      11.053  47.770  22.464  1.00  0.41           O  
ATOM    938  N   LEU A 122      11.241  41.901  21.702  1.00  0.52           N  
ATOM    939  CA  LEU A 122      11.866  41.420  22.934  1.00  0.52           C  
ATOM    940  C   LEU A 122      13.266  40.837  22.702  1.00  0.52           C  
ATOM    941  O   LEU A 122      13.473  39.809  22.069  1.00  0.52           O  
ATOM    942  CB  LEU A 122      11.014  40.537  23.917  1.00  0.52           C  
ATOM    943  CG  LEU A 122      10.534  41.295  25.186  1.00  0.52           C  
ATOM    944  CD1 LEU A 122       9.015  41.211  25.417  1.00  0.52           C  
ATOM    945  CD2 LEU A 122      11.264  40.829  26.457  1.00  0.52           C  
ATOM    946  N   ASP A 123      14.262  41.582  23.225  1.00  0.41           N  
ATOM    947  CA  ASP A 123      15.686  41.364  23.298  1.00  0.41           C  
ATOM    948  C   ASP A 123      16.154  40.026  23.901  1.00  0.41           C  
ATOM    949  O   ASP A 123      15.625  39.572  24.923  1.00  0.41           O  
ATOM    950  CB  ASP A 123      16.126  42.565  24.189  1.00  0.41           C  
ATOM    951  CG  ASP A 123      17.593  42.553  24.569  1.00  0.41           C  
ATOM    952  OD1 ASP A 123      17.859  42.459  25.794  1.00  0.41           O  
ATOM    953  OD2 ASP A 123      18.445  42.585  23.649  1.00  0.41           O  
ATOM    954  N   ASN A 124      17.210  39.432  23.292  1.00  0.45           N  
ATOM    955  CA  ASN A 124      18.454  39.093  23.982  1.00  0.45           C  
ATOM    956  C   ASN A 124      19.413  38.259  23.144  1.00  0.45           C  
ATOM    957  O   ASN A 124      19.039  37.240  22.567  1.00  0.45           O  
ATOM    958  CB  ASN A 124      18.291  38.310  25.330  1.00  0.45           C  
ATOM    959  CG  ASN A 124      18.632  39.204  26.516  1.00  0.45           C  
ATOM    960  OD1 ASN A 124      19.808  39.390  26.822  1.00  0.45           O  
ATOM    961  ND2 ASN A 124      17.604  39.748  27.198  1.00  0.45           N  
ATOM    962  N   GLY A 125      20.718  38.622  23.164  1.00  0.40           N  
ATOM    963  CA  GLY A 125      21.768  37.607  23.303  1.00  0.40           C  
ATOM    964  C   GLY A 125      22.755  37.258  22.214  1.00  0.40           C  
ATOM    965  O   GLY A 125      22.764  36.152  21.714  1.00  0.40           O  
ATOM    966  N   ALA A 126      23.710  38.182  21.965  1.00  0.36           N  
ATOM    967  CA  ALA A 126      25.130  37.897  21.779  1.00  0.36           C  
ATOM    968  C   ALA A 126      25.643  36.746  20.900  1.00  0.36           C  
ATOM    969  O   ALA A 126      25.633  35.567  21.298  1.00  0.36           O  
ATOM    970  CB  ALA A 126      25.774  37.780  23.177  1.00  0.36           C  
ATOM    971  N   GLY A 127      26.234  37.025  19.726  1.00  0.42           N  
ATOM    972  CA  GLY A 127      26.922  35.981  18.973  1.00  0.42           C  
ATOM    973  C   GLY A 127      27.501  36.477  17.680  1.00  0.42           C  
ATOM    974  O   GLY A 127      26.842  36.475  16.646  1.00  0.42           O  
ATOM    975  N   ARG A 128      28.766  36.936  17.727  1.00  0.41           N  
ATOM    976  CA  ARG A 128      29.651  37.295  16.623  1.00  0.41           C  
ATOM    977  C   ARG A 128      29.609  36.446  15.337  1.00  0.41           C  
ATOM    978  O   ARG A 128      29.805  35.238  15.380  1.00  0.41           O  
ATOM    979  CB  ARG A 128      31.125  37.213  17.112  1.00  0.41           C  
ATOM    980  CG  ARG A 128      31.458  37.966  18.418  1.00  0.41           C  
ATOM    981  CD  ARG A 128      32.912  37.732  18.850  1.00  0.41           C  
ATOM    982  NE  ARG A 128      33.103  38.387  20.193  1.00  0.41           N  
ATOM    983  CZ  ARG A 128      33.813  39.502  20.423  1.00  0.41           C  
ATOM    984  NH1 ARG A 128      34.353  40.206  19.439  1.00  0.41           N  
ATOM    985  NH2 ARG A 128      34.000  39.916  21.677  1.00  0.41           N  
ATOM    986  N   GLY A 129      29.488  37.077  14.146  1.00  0.41           N  
ATOM    987  CA  GLY A 129      29.733  36.371  12.891  1.00  0.41           C  
ATOM    988  C   GLY A 129      29.452  37.247  11.699  1.00  0.41           C  
ATOM    989  O   GLY A 129      28.406  37.872  11.585  1.00  0.41           O  
ATOM    990  N   ARG A 130      30.433  37.353  10.784  1.00  0.40           N  
ATOM    991  CA  ARG A 130      30.389  38.274   9.665  1.00  0.40           C  
ATOM    992  C   ARG A 130      29.909  37.642   8.367  1.00  0.40           C  
ATOM    993  O   ARG A 130      30.223  36.499   8.072  1.00  0.40           O  
ATOM    994  CB  ARG A 130      31.820  38.758   9.319  1.00  0.40           C  
ATOM    995  CG  ARG A 130      32.569  39.504  10.438  1.00  0.40           C  
ATOM    996  CD  ARG A 130      33.996  39.849   9.995  1.00  0.40           C  
ATOM    997  NE  ARG A 130      34.657  40.637  11.090  1.00  0.40           N  
ATOM    998  CZ  ARG A 130      35.764  41.373  10.908  1.00  0.40           C  
ATOM    999  NH1 ARG A 130      36.342  41.474   9.718  1.00  0.40           N  
ATOM   1000  NH2 ARG A 130      36.312  42.026  11.931  1.00  0.40           N  
ATOM   1001  N   GLY A 131      29.242  38.449   7.511  1.00  0.38           N  
ATOM   1002  CA  GLY A 131      29.075  38.138   6.093  1.00  0.38           C  
ATOM   1003  C   GLY A 131      27.754  37.506   5.734  1.00  0.38           C  
ATOM   1004  O   GLY A 131      27.494  36.341   5.961  1.00  0.38           O  
ATOM   1005  N   ARG A 132      26.810  38.286   5.179  1.00  0.38           N  
ATOM   1006  CA  ARG A 132      26.637  38.423   3.736  1.00  0.38           C  
ATOM   1007  C   ARG A 132      26.284  37.192   2.915  1.00  0.38           C  
ATOM   1008  O   ARG A 132      27.163  36.587   2.323  1.00  0.38           O  
ATOM   1009  CB  ARG A 132      27.804  39.128   2.988  1.00  0.38           C  
ATOM   1010  CG  ARG A 132      27.843  40.649   3.195  1.00  0.38           C  
ATOM   1011  CD  ARG A 132      26.945  41.402   2.204  1.00  0.38           C  
ATOM   1012  NE  ARG A 132      27.257  42.867   2.353  1.00  0.38           N  
ATOM   1013  CZ  ARG A 132      26.443  43.806   2.860  1.00  0.38           C  
ATOM   1014  NH1 ARG A 132      25.237  43.515   3.328  1.00  0.38           N  
ATOM   1015  NH2 ARG A 132      26.845  45.077   2.886  1.00  0.38           N  
ATOM   1016  N   GLY A 133      24.966  36.929   2.752  1.00  0.33           N  
ATOM   1017  CA  GLY A 133      24.432  36.214   1.595  1.00  0.33           C  
ATOM   1018  C   GLY A 133      24.550  34.716   1.570  1.00  0.33           C  
ATOM   1019  O   GLY A 133      25.633  34.177   1.454  1.00  0.33           O  
ATOM   1020  N   ASP A 134      23.370  34.061   1.613  1.00  0.45           N  
ATOM   1021  CA  ASP A 134      22.928  33.016   0.704  1.00  0.45           C  
ATOM   1022  C   ASP A 134      21.736  32.309   1.332  1.00  0.45           C  
ATOM   1023  O   ASP A 134      21.813  31.709   2.403  1.00  0.45           O  
ATOM   1024  CB  ASP A 134      24.004  32.009   0.193  1.00  0.45           C  
ATOM   1025  CG  ASP A 134      24.660  32.544  -1.073  1.00  0.45           C  
ATOM   1026  OD1 ASP A 134      23.897  33.111  -1.904  1.00  0.45           O  
ATOM   1027  OD2 ASP A 134      25.886  32.354  -1.258  1.00  0.45           O  
ATOM   1028  N   GLY A 135      20.544  32.443   0.695  1.00  0.45           N  
ATOM   1029  CA  GLY A 135      19.317  31.751   1.090  1.00  0.45           C  
ATOM   1030  C   GLY A 135      19.398  30.257   0.904  1.00  0.45           C  
ATOM   1031  O   GLY A 135      20.292  29.781   0.209  1.00  0.45           O  
ATOM   1032  N   PRO A 136      18.512  29.461   1.492  1.00  0.47           N  
ATOM   1033  CA  PRO A 136      18.626  28.014   1.419  1.00  0.47           C  
ATOM   1034  C   PRO A 136      18.606  27.461  -0.001  1.00  0.47           C  
ATOM   1035  O   PRO A 136      17.596  27.551  -0.698  1.00  0.47           O  
ATOM   1036  CB  PRO A 136      17.446  27.524   2.275  1.00  0.47           C  
ATOM   1037  CG  PRO A 136      16.367  28.601   2.087  1.00  0.47           C  
ATOM   1038  CD  PRO A 136      17.177  29.894   1.907  1.00  0.47           C  
ATOM   1039  N   GLY A 137      19.713  26.811  -0.422  1.00  0.47           N  
ATOM   1040  CA  GLY A 137      19.748  25.969  -1.606  1.00  0.47           C  
ATOM   1041  C   GLY A 137      18.777  24.832  -1.509  1.00  0.47           C  
ATOM   1042  O   GLY A 137      18.678  24.167  -0.483  1.00  0.47           O  
ATOM   1043  N   LYS A 138      18.032  24.551  -2.595  1.00  0.57           N  
ATOM   1044  CA  LYS A 138      17.159  23.395  -2.628  1.00  0.57           C  
ATOM   1045  C   LYS A 138      17.943  22.106  -2.439  1.00  0.57           C  
ATOM   1046  O   LYS A 138      18.919  21.861  -3.132  1.00  0.57           O  
ATOM   1047  CB  LYS A 138      16.387  23.307  -3.972  1.00  0.57           C  
ATOM   1048  CG  LYS A 138      15.218  24.302  -4.111  1.00  0.57           C  
ATOM   1049  CD  LYS A 138      15.449  25.368  -5.200  1.00  0.57           C  
ATOM   1050  CE  LYS A 138      14.259  26.317  -5.427  1.00  0.57           C  
ATOM   1051  NZ  LYS A 138      13.225  25.682  -6.282  1.00  0.57           N  
ATOM   1052  N   ALA A 139      17.501  21.263  -1.476  1.00  0.60           N  
ATOM   1053  CA  ALA A 139      18.254  20.171  -0.885  1.00  0.60           C  
ATOM   1054  C   ALA A 139      18.699  19.010  -1.784  1.00  0.60           C  
ATOM   1055  O   ALA A 139      19.197  17.997  -1.312  1.00  0.60           O  
ATOM   1056  CB  ALA A 139      17.413  19.625   0.290  1.00  0.60           C  
ATOM   1057  N   TRP A 140      18.543  19.162  -3.110  1.00  0.67           N  
ATOM   1058  CA  TRP A 140      18.860  18.172  -4.108  1.00  0.67           C  
ATOM   1059  C   TRP A 140      19.906  18.697  -5.086  1.00  0.67           C  
ATOM   1060  O   TRP A 140      20.439  17.940  -5.879  1.00  0.67           O  
ATOM   1061  CB  TRP A 140      17.584  17.795  -4.911  1.00  0.67           C  
ATOM   1062  CG  TRP A 140      16.399  17.382  -4.053  1.00  0.67           C  
ATOM   1063  CD1 TRP A 140      15.510  18.176  -3.375  1.00  0.67           C  
ATOM   1064  CD2 TRP A 140      15.990  16.026  -3.823  1.00  0.67           C  
ATOM   1065  NE1 TRP A 140      14.573  17.401  -2.736  1.00  0.67           N  
ATOM   1066  CE2 TRP A 140      14.842  16.083  -3.000  1.00  0.67           C  
ATOM   1067  CE3 TRP A 140      16.504  14.807  -4.257  1.00  0.67           C  
ATOM   1068  CZ2 TRP A 140      14.192  14.930  -2.610  1.00  0.67           C  
ATOM   1069  CZ3 TRP A 140      15.839  13.637  -3.862  1.00  0.67           C  
ATOM   1070  CH2 TRP A 140      14.694  13.698  -3.050  1.00  0.67           C  
ATOM   1071  N   GLN A 141      20.248  20.010  -5.030  1.00  0.64           N  
ATOM   1072  CA  GLN A 141      21.301  20.586  -5.852  1.00  0.64           C  
ATOM   1073  C   GLN A 141      22.597  20.527  -5.088  1.00  0.64           C  
ATOM   1074  O   GLN A 141      22.741  21.148  -4.033  1.00  0.64           O  
ATOM   1075  CB  GLN A 141      20.974  22.059  -6.242  1.00  0.64           C  
ATOM   1076  CG  GLN A 141      20.250  22.138  -7.605  1.00  0.64           C  
ATOM   1077  CD  GLN A 141      19.199  23.246  -7.674  1.00  0.64           C  
ATOM   1078  OE1 GLN A 141      19.197  24.270  -6.998  1.00  0.64           O  
ATOM   1079  NE2 GLN A 141      18.202  23.015  -8.565  1.00  0.64           N  
ATOM   1080  N   GLN A 142      23.580  19.766  -5.597  1.00  0.71           N  
ATOM   1081  CA  GLN A 142      24.881  19.704  -4.978  1.00  0.71           C  
ATOM   1082  C   GLN A 142      25.759  20.824  -5.499  1.00  0.71           C  
ATOM   1083  O   GLN A 142      25.546  21.377  -6.576  1.00  0.71           O  
ATOM   1084  CB  GLN A 142      25.563  18.333  -5.195  1.00  0.71           C  
ATOM   1085  CG  GLN A 142      24.820  17.211  -4.432  1.00  0.71           C  
ATOM   1086  CD  GLN A 142      25.720  16.005  -4.173  1.00  0.71           C  
ATOM   1087  OE1 GLN A 142      26.692  16.070  -3.427  1.00  0.71           O  
ATOM   1088  NE2 GLN A 142      25.384  14.841  -4.774  1.00  0.71           N  
ATOM   1089  N   ASP A 143      26.787  21.203  -4.712  1.00  0.69           N  
ATOM   1090  CA  ASP A 143      27.787  22.164  -5.118  1.00  0.69           C  
ATOM   1091  C   ASP A 143      28.495  21.794  -6.423  1.00  0.69           C  
ATOM   1092  O   ASP A 143      29.157  20.764  -6.548  1.00  0.69           O  
ATOM   1093  CB  ASP A 143      28.844  22.351  -4.002  1.00  0.69           C  
ATOM   1094  CG  ASP A 143      28.198  23.000  -2.797  1.00  0.69           C  
ATOM   1095  OD1 ASP A 143      27.636  24.108  -2.981  1.00  0.69           O  
ATOM   1096  OD2 ASP A 143      28.267  22.403  -1.695  1.00  0.69           O  
ATOM   1097  N   GLY A 144      28.356  22.661  -7.446  1.00  0.79           N  
ATOM   1098  CA  GLY A 144      28.923  22.452  -8.768  1.00  0.79           C  
ATOM   1099  C   GLY A 144      27.931  22.057  -9.829  1.00  0.79           C  
ATOM   1100  O   GLY A 144      28.272  22.128 -11.006  1.00  0.79           O  
ATOM   1101  N   ASP A 145      26.685  21.658  -9.467  1.00  0.89           N  
ATOM   1102  CA  ASP A 145      25.612  21.423 -10.426  1.00  0.89           C  
ATOM   1103  C   ASP A 145      25.271  22.701 -11.205  1.00  0.89           C  
ATOM   1104  O   ASP A 145      25.281  23.812 -10.669  1.00  0.89           O  
ATOM   1105  CB  ASP A 145      24.343  20.817  -9.748  1.00  0.89           C  
ATOM   1106  CG  ASP A 145      24.581  19.403  -9.230  1.00  0.89           C  
ATOM   1107  OD1 ASP A 145      25.575  18.751  -9.656  1.00  0.89           O  
ATOM   1108  OD2 ASP A 145      23.735  18.943  -8.417  1.00  0.89           O  
ATOM   1109  N   TRP A 146      24.997  22.590 -12.519  1.00  0.91           N  
ATOM   1110  CA  TRP A 146      24.857  23.745 -13.391  1.00  0.91           C  
ATOM   1111  C   TRP A 146      23.595  23.683 -14.241  1.00  0.91           C  
ATOM   1112  O   TRP A 146      23.204  22.646 -14.775  1.00  0.91           O  
ATOM   1113  CB  TRP A 146      26.116  23.946 -14.287  1.00  0.91           C  
ATOM   1114  CG  TRP A 146      26.443  22.773 -15.200  1.00  0.91           C  
ATOM   1115  CD1 TRP A 146      27.146  21.633 -14.922  1.00  0.91           C  
ATOM   1116  CD2 TRP A 146      26.006  22.662 -16.562  1.00  0.91           C  
ATOM   1117  NE1 TRP A 146      27.184  20.827 -16.036  1.00  0.91           N  
ATOM   1118  CE2 TRP A 146      26.495  21.426 -17.048  1.00  0.91           C  
ATOM   1119  CE3 TRP A 146      25.260  23.501 -17.376  1.00  0.91           C  
ATOM   1120  CZ2 TRP A 146      26.247  21.026 -18.344  1.00  0.91           C  
ATOM   1121  CZ3 TRP A 146      25.017  23.098 -18.694  1.00  0.91           C  
ATOM   1122  CH2 TRP A 146      25.515  21.881 -19.175  1.00  0.91           C  
ATOM   1123  N   MET A 147      22.895  24.821 -14.397  1.00  0.90           N  
ATOM   1124  CA  MET A 147      21.689  24.907 -15.201  1.00  0.90           C  
ATOM   1125  C   MET A 147      22.001  25.058 -16.696  1.00  0.90           C  
ATOM   1126  O   MET A 147      22.911  25.795 -17.067  1.00  0.90           O  
ATOM   1127  CB  MET A 147      20.835  26.101 -14.716  1.00  0.90           C  
ATOM   1128  CG  MET A 147      20.343  25.919 -13.266  1.00  0.90           C  
ATOM   1129  SD  MET A 147      19.152  27.186 -12.729  1.00  0.90           S  
ATOM   1130  CE  MET A 147      20.340  28.537 -12.462  1.00  0.90           C  
ATOM   1131  N   CYS A 148      21.262  24.361 -17.608  1.00  0.91           N  
ATOM   1132  CA  CYS A 148      21.417  24.509 -19.064  1.00  0.91           C  
ATOM   1133  C   CYS A 148      21.206  25.964 -19.496  1.00  0.91           C  
ATOM   1134  O   CYS A 148      20.207  26.553 -19.095  1.00  0.91           O  
ATOM   1135  CB  CYS A 148      20.467  23.570 -19.922  1.00  0.91           C  
ATOM   1136  SG  CYS A 148      20.432  23.832 -21.772  1.00  0.91           S  
ATOM   1137  N   PRO A 149      22.068  26.579 -20.320  1.00  0.89           N  
ATOM   1138  CA  PRO A 149      21.993  28.008 -20.606  1.00  0.89           C  
ATOM   1139  C   PRO A 149      20.906  28.241 -21.625  1.00  0.89           C  
ATOM   1140  O   PRO A 149      20.540  29.384 -21.887  1.00  0.89           O  
ATOM   1141  CB  PRO A 149      23.389  28.372 -21.160  1.00  0.89           C  
ATOM   1142  CG  PRO A 149      23.959  27.045 -21.671  1.00  0.89           C  
ATOM   1143  CD  PRO A 149      23.359  26.029 -20.707  1.00  0.89           C  
ATOM   1144  N   ASN A 150      20.380  27.162 -22.231  1.00  0.87           N  
ATOM   1145  CA  ASN A 150      19.217  27.227 -23.074  1.00  0.87           C  
ATOM   1146  C   ASN A 150      17.956  27.347 -22.219  1.00  0.87           C  
ATOM   1147  O   ASN A 150      17.570  26.437 -21.482  1.00  0.87           O  
ATOM   1148  CB  ASN A 150      19.178  25.995 -24.018  1.00  0.87           C  
ATOM   1149  CG  ASN A 150      18.193  26.174 -25.161  1.00  0.87           C  
ATOM   1150  OD1 ASN A 150      17.425  27.128 -25.214  1.00  0.87           O  
ATOM   1151  ND2 ASN A 150      18.205  25.203 -26.104  1.00  0.87           N  
ATOM   1152  N   THR A 151      17.272  28.494 -22.368  1.00  0.87           N  
ATOM   1153  CA  THR A 151      16.050  28.902 -21.692  1.00  0.87           C  
ATOM   1154  C   THR A 151      14.880  27.974 -21.969  1.00  0.87           C  
ATOM   1155  O   THR A 151      13.996  27.821 -21.138  1.00  0.87           O  
ATOM   1156  CB  THR A 151      15.639  30.321 -22.070  1.00  0.87           C  
ATOM   1157  OG1 THR A 151      15.624  30.494 -23.479  1.00  0.87           O  
ATOM   1158  CG2 THR A 151      16.685  31.307 -21.531  1.00  0.87           C  
ATOM   1159  N   SER A 152      14.863  27.300 -23.145  1.00  0.87           N  
ATOM   1160  CA  SER A 152      13.837  26.322 -23.493  1.00  0.87           C  
ATOM   1161  C   SER A 152      14.012  24.994 -22.778  1.00  0.87           C  
ATOM   1162  O   SER A 152      13.095  24.180 -22.704  1.00  0.87           O  
ATOM   1163  CB  SER A 152      13.797  26.027 -25.024  1.00  0.87           C  
ATOM   1164  OG  SER A 152      14.953  25.327 -25.495  1.00  0.87           O  
ATOM   1165  N   CYS A 153      15.218  24.727 -22.239  1.00  0.90           N  
ATOM   1166  CA  CYS A 153      15.528  23.458 -21.627  1.00  0.90           C  
ATOM   1167  C   CYS A 153      15.328  23.455 -20.121  1.00  0.90           C  
ATOM   1168  O   CYS A 153      14.677  22.564 -19.582  1.00  0.90           O  
ATOM   1169  CB  CYS A 153      16.994  23.109 -21.967  1.00  0.90           C  
ATOM   1170  SG  CYS A 153      17.661  21.592 -21.213  1.00  0.90           S  
ATOM   1171  N   GLY A 154      15.965  24.421 -19.406  1.00  0.85           N  
ATOM   1172  CA  GLY A 154      15.787  24.611 -17.962  1.00  0.85           C  
ATOM   1173  C   GLY A 154      16.421  23.564 -17.076  1.00  0.85           C  
ATOM   1174  O   GLY A 154      16.216  23.546 -15.869  1.00  0.85           O  
ATOM   1175  N   ASN A 155      17.181  22.624 -17.668  1.00  0.90           N  
ATOM   1176  CA  ASN A 155      17.621  21.414 -17.001  1.00  0.90           C  
ATOM   1177  C   ASN A 155      18.830  21.646 -16.114  1.00  0.90           C  
ATOM   1178  O   ASN A 155      19.820  22.244 -16.533  1.00  0.90           O  
ATOM   1179  CB  ASN A 155      17.949  20.325 -18.061  1.00  0.90           C  
ATOM   1180  CG  ASN A 155      18.191  18.944 -17.458  1.00  0.90           C  
ATOM   1181  OD1 ASN A 155      17.274  18.366 -16.890  1.00  0.90           O  
ATOM   1182  ND2 ASN A 155      19.419  18.391 -17.583  1.00  0.90           N  
ATOM   1183  N   VAL A 156      18.783  21.119 -14.879  1.00  0.91           N  
ATOM   1184  CA  VAL A 156      19.906  21.079 -13.966  1.00  0.91           C  
ATOM   1185  C   VAL A 156      20.769  19.892 -14.341  1.00  0.91           C  
ATOM   1186  O   VAL A 156      20.288  18.782 -14.544  1.00  0.91           O  
ATOM   1187  CB  VAL A 156      19.459  20.981 -12.510  1.00  0.91           C  
ATOM   1188  CG1 VAL A 156      20.685  21.050 -11.571  1.00  0.91           C  
ATOM   1189  CG2 VAL A 156      18.483  22.142 -12.209  1.00  0.91           C  
ATOM   1190  N   ASN A 157      22.081  20.114 -14.500  1.00  0.89           N  
ATOM   1191  CA  ASN A 157      23.002  19.082 -14.900  1.00  0.89           C  
ATOM   1192  C   ASN A 157      24.012  18.879 -13.812  1.00  0.89           C  
ATOM   1193  O   ASN A 157      24.494  19.846 -13.230  1.00  0.89           O  
ATOM   1194  CB  ASN A 157      23.814  19.511 -16.132  1.00  0.89           C  
ATOM   1195  CG  ASN A 157      22.848  19.747 -17.266  1.00  0.89           C  
ATOM   1196  OD1 ASN A 157      22.324  18.796 -17.855  1.00  0.89           O  
ATOM   1197  ND2 ASN A 157      22.593  21.035 -17.588  1.00  0.89           N  
ATOM   1198  N   PHE A 158      24.374  17.608 -13.553  1.00  0.91           N  
ATOM   1199  CA  PHE A 158      25.393  17.244 -12.594  1.00  0.91           C  
ATOM   1200  C   PHE A 158      26.752  17.865 -12.872  1.00  0.91           C  
ATOM   1201  O   PHE A 158      27.181  17.985 -14.021  1.00  0.91           O  
ATOM   1202  CB  PHE A 158      25.609  15.710 -12.555  1.00  0.91           C  
ATOM   1203  CG  PHE A 158      24.390  14.986 -12.064  1.00  0.91           C  
ATOM   1204  CD1 PHE A 158      24.074  15.013 -10.697  1.00  0.91           C  
ATOM   1205  CD2 PHE A 158      23.576  14.242 -12.937  1.00  0.91           C  
ATOM   1206  CE1 PHE A 158      22.968  14.309 -10.206  1.00  0.91           C  
ATOM   1207  CE2 PHE A 158      22.462  13.545 -12.449  1.00  0.91           C  
ATOM   1208  CZ  PHE A 158      22.160  13.577 -11.083  1.00  0.91           C  
ATOM   1209  N   ALA A 159      27.477  18.215 -11.794  1.00  0.89           N  
ATOM   1210  CA  ALA A 159      28.759  18.891 -11.819  1.00  0.89           C  
ATOM   1211  C   ALA A 159      29.850  18.333 -12.741  1.00  0.89           C  
ATOM   1212  O   ALA A 159      30.668  19.072 -13.272  1.00  0.89           O  
ATOM   1213  CB  ALA A 159      29.331  18.908 -10.388  1.00  0.89           C  
ATOM   1214  N   PHE A 160      29.875  16.997 -12.949  1.00  0.88           N  
ATOM   1215  CA  PHE A 160      30.842  16.314 -13.788  1.00  0.88           C  
ATOM   1216  C   PHE A 160      30.573  16.472 -15.292  1.00  0.88           C  
ATOM   1217  O   PHE A 160      31.412  16.143 -16.125  1.00  0.88           O  
ATOM   1218  CB  PHE A 160      30.939  14.803 -13.386  1.00  0.88           C  
ATOM   1219  CG  PHE A 160      29.704  13.991 -13.726  1.00  0.88           C  
ATOM   1220  CD1 PHE A 160      28.662  13.809 -12.800  1.00  0.88           C  
ATOM   1221  CD2 PHE A 160      29.599  13.369 -14.983  1.00  0.88           C  
ATOM   1222  CE1 PHE A 160      27.544  13.026 -13.124  1.00  0.88           C  
ATOM   1223  CE2 PHE A 160      28.477  12.599 -15.315  1.00  0.88           C  
ATOM   1224  CZ  PHE A 160      27.446  12.430 -14.386  1.00  0.88           C  
ATOM   1225  N   ARG A 161      29.380  16.960 -15.699  1.00  0.88           N  
ATOM   1226  CA  ARG A 161      29.009  16.992 -17.099  1.00  0.88           C  
ATOM   1227  C   ARG A 161      29.496  18.249 -17.800  1.00  0.88           C  
ATOM   1228  O   ARG A 161      29.257  19.366 -17.356  1.00  0.88           O  
ATOM   1229  CB  ARG A 161      27.474  16.886 -17.276  1.00  0.88           C  
ATOM   1230  CG  ARG A 161      26.914  15.579 -16.684  1.00  0.88           C  
ATOM   1231  CD  ARG A 161      25.411  15.383 -16.884  1.00  0.88           C  
ATOM   1232  NE  ARG A 161      25.215  15.027 -18.336  1.00  0.88           N  
ATOM   1233  CZ  ARG A 161      24.616  13.915 -18.784  1.00  0.88           C  
ATOM   1234  NH1 ARG A 161      24.012  13.059 -17.969  1.00  0.88           N  
ATOM   1235  NH2 ARG A 161      24.507  13.685 -20.089  1.00  0.88           N  
ATOM   1236  N   GLY A 162      30.186  18.092 -18.953  1.00  0.90           N  
ATOM   1237  CA  GLY A 162      30.552  19.225 -19.803  1.00  0.90           C  
ATOM   1238  C   GLY A 162      29.456  19.693 -20.719  1.00  0.90           C  
ATOM   1239  O   GLY A 162      29.518  20.780 -21.279  1.00  0.90           O  
ATOM   1240  N   VAL A 163      28.409  18.866 -20.870  1.00  0.92           N  
ATOM   1241  CA  VAL A 163      27.314  19.115 -21.783  1.00  0.92           C  
ATOM   1242  C   VAL A 163      26.035  18.674 -21.122  1.00  0.92           C  
ATOM   1243  O   VAL A 163      25.998  17.721 -20.330  1.00  0.92           O  
ATOM   1244  CB  VAL A 163      27.407  18.381 -23.124  1.00  0.92           C  
ATOM   1245  CG1 VAL A 163      28.548  18.989 -23.963  1.00  0.92           C  
ATOM   1246  CG2 VAL A 163      27.585  16.854 -22.935  1.00  0.92           C  
ATOM   1247  N   CYS A 164      24.934  19.392 -21.394  1.00  0.93           N  
ATOM   1248  CA  CYS A 164      23.642  19.102 -20.810  1.00  0.93           C  
ATOM   1249  C   CYS A 164      23.036  17.794 -21.278  1.00  0.93           C  
ATOM   1250  O   CYS A 164      23.102  17.425 -22.448  1.00  0.93           O  
ATOM   1251  CB  CYS A 164      22.641  20.253 -21.058  1.00  0.93           C  
ATOM   1252  SG  CYS A 164      20.939  20.041 -20.393  1.00  0.93           S  
ATOM   1253  N   ASN A 165      22.349  17.099 -20.357  1.00  0.91           N  
ATOM   1254  CA  ASN A 165      21.697  15.831 -20.594  1.00  0.91           C  
ATOM   1255  C   ASN A 165      20.438  15.924 -21.463  1.00  0.91           C  
ATOM   1256  O   ASN A 165      19.982  14.940 -22.007  1.00  0.91           O  
ATOM   1257  CB  ASN A 165      21.326  15.245 -19.206  1.00  0.91           C  
ATOM   1258  CG  ASN A 165      21.089  13.738 -19.264  1.00  0.91           C  
ATOM   1259  OD1 ASN A 165      21.803  13.005 -19.948  1.00  0.91           O  
ATOM   1260  ND2 ASN A 165      20.137  13.243 -18.443  1.00  0.91           N  
ATOM   1261  N   ARG A 166      19.847  17.133 -21.589  1.00  0.89           N  
ATOM   1262  CA  ARG A 166      18.576  17.298 -22.263  1.00  0.89           C  
ATOM   1263  C   ARG A 166      18.691  18.173 -23.504  1.00  0.89           C  
ATOM   1264  O   ARG A 166      18.040  17.923 -24.507  1.00  0.89           O  
ATOM   1265  CB  ARG A 166      17.629  17.979 -21.250  1.00  0.89           C  
ATOM   1266  CG  ARG A 166      16.158  18.142 -21.690  1.00  0.89           C  
ATOM   1267  CD  ARG A 166      15.295  18.788 -20.600  1.00  0.89           C  
ATOM   1268  NE  ARG A 166      13.867  18.629 -21.001  1.00  0.89           N  
ATOM   1269  CZ  ARG A 166      12.863  19.165 -20.294  1.00  0.89           C  
ATOM   1270  NH1 ARG A 166      13.080  20.067 -19.348  1.00  0.89           N  
ATOM   1271  NH2 ARG A 166      11.608  18.801 -20.550  1.00  0.89           N  
ATOM   1272  N   CYS A 167      19.538  19.233 -23.477  1.00  0.92           N  
ATOM   1273  CA  CYS A 167      19.655  20.149 -24.605  1.00  0.92           C  
ATOM   1274  C   CYS A 167      20.960  19.970 -25.371  1.00  0.92           C  
ATOM   1275  O   CYS A 167      21.116  20.522 -26.448  1.00  0.92           O  
ATOM   1276  CB  CYS A 167      19.542  21.650 -24.134  1.00  0.92           C  
ATOM   1277  SG  CYS A 167      20.821  22.143 -22.894  1.00  0.92           S  
ATOM   1278  N   GLY A 168      21.961  19.241 -24.806  1.00  0.89           N  
ATOM   1279  CA  GLY A 168      23.285  19.045 -25.410  1.00  0.89           C  
ATOM   1280  C   GLY A 168      24.182  20.250 -25.365  1.00  0.89           C  
ATOM   1281  O   GLY A 168      25.342  20.197 -25.753  1.00  0.89           O  
ATOM   1282  N   ALA A 169      23.657  21.381 -24.855  1.00  0.90           N  
ATOM   1283  CA  ALA A 169      24.378  22.627 -24.738  1.00  0.90           C  
ATOM   1284  C   ALA A 169      25.570  22.514 -23.807  1.00  0.90           C  
ATOM   1285  O   ALA A 169      25.503  21.850 -22.772  1.00  0.90           O  
ATOM   1286  CB  ALA A 169      23.479  23.793 -24.262  1.00  0.90           C  
ATOM   1287  N   ALA A 170      26.685  23.175 -24.171  1.00  0.88           N  
ATOM   1288  CA  ALA A 170      27.878  23.253 -23.368  1.00  0.88           C  
ATOM   1289  C   ALA A 170      27.649  23.937 -22.032  1.00  0.88           C  
ATOM   1290  O   ALA A 170      26.809  24.829 -21.894  1.00  0.88           O  
ATOM   1291  CB  ALA A 170      28.987  23.980 -24.160  1.00  0.88           C  
ATOM   1292  N   ARG A 171      28.394  23.509 -20.998  1.00  0.88           N  
ATOM   1293  CA  ARG A 171      28.399  24.163 -19.706  1.00  0.88           C  
ATOM   1294  C   ARG A 171      28.833  25.632 -19.815  1.00  0.88           C  
ATOM   1295  O   ARG A 171      29.859  25.895 -20.445  1.00  0.88           O  
ATOM   1296  CB  ARG A 171      29.351  23.405 -18.749  1.00  0.88           C  
ATOM   1297  CG  ARG A 171      29.474  23.976 -17.320  1.00  0.88           C  
ATOM   1298  CD  ARG A 171      30.335  23.068 -16.440  1.00  0.88           C  
ATOM   1299  NE  ARG A 171      30.442  23.695 -15.079  1.00  0.88           N  
ATOM   1300  CZ  ARG A 171      30.853  23.021 -13.995  1.00  0.88           C  
ATOM   1301  NH1 ARG A 171      31.216  21.750 -14.084  1.00  0.88           N  
ATOM   1302  NH2 ARG A 171      30.912  23.630 -12.817  1.00  0.88           N  
ATOM   1303  N   PRO A 172      28.134  26.630 -19.275  1.00  0.83           N  
ATOM   1304  CA  PRO A 172      28.560  28.018 -19.349  1.00  0.83           C  
ATOM   1305  C   PRO A 172      29.861  28.266 -18.624  1.00  0.83           C  
ATOM   1306  O   PRO A 172      30.031  27.856 -17.471  1.00  0.83           O  
ATOM   1307  CB  PRO A 172      27.386  28.814 -18.752  1.00  0.83           C  
ATOM   1308  CG  PRO A 172      26.686  27.823 -17.814  1.00  0.83           C  
ATOM   1309  CD  PRO A 172      26.921  26.468 -18.485  1.00  0.83           C  
ATOM   1310  N   ALA A 173      30.800  28.960 -19.292  1.00  0.68           N  
ATOM   1311  CA  ALA A 173      32.034  29.397 -18.694  1.00  0.68           C  
ATOM   1312  C   ALA A 173      31.778  30.363 -17.532  1.00  0.68           C  
ATOM   1313  O   ALA A 173      31.206  31.433 -17.711  1.00  0.68           O  
ATOM   1314  CB  ALA A 173      32.929  30.054 -19.771  1.00  0.68           C  
ATOM   1315  N   GLY A 174      32.179  29.981 -16.299  1.00  0.62           N  
ATOM   1316  CA  GLY A 174      31.940  30.776 -15.100  1.00  0.62           C  
ATOM   1317  C   GLY A 174      31.072  30.111 -14.060  1.00  0.62           C  
ATOM   1318  O   GLY A 174      31.034  30.559 -12.926  1.00  0.62           O  
ATOM   1319  N   ALA A 175      30.385  28.981 -14.372  1.00  0.55           N  
ATOM   1320  CA  ALA A 175      29.699  28.215 -13.340  1.00  0.55           C  
ATOM   1321  C   ALA A 175      30.712  27.409 -12.534  1.00  0.55           C  
ATOM   1322  O   ALA A 175      31.174  26.351 -12.972  1.00  0.55           O  
ATOM   1323  CB  ALA A 175      28.623  27.287 -13.952  1.00  0.55           C  
ATOM   1324  N   GLY A 176      31.128  27.949 -11.369  1.00  0.42           N  
ATOM   1325  CA  GLY A 176      32.301  27.543 -10.600  1.00  0.42           C  
ATOM   1326  C   GLY A 176      32.538  26.101 -10.225  1.00  0.42           C  
ATOM   1327  O   GLY A 176      31.644  25.279 -10.066  1.00  0.42           O  
ATOM   1328  N   GLY A 177      33.828  25.775 -10.036  1.00  0.38           N  
ATOM   1329  CA  GLY A 177      34.231  24.423  -9.713  1.00  0.38           C  
ATOM   1330  C   GLY A 177      35.634  24.214 -10.189  1.00  0.38           C  
ATOM   1331  O   GLY A 177      35.877  23.391 -11.050  1.00  0.38           O  
ATOM   1332  N   THR A 178      36.567  25.014  -9.625  1.00  0.41           N  
ATOM   1333  CA  THR A 178      38.011  24.757  -9.640  1.00  0.41           C  
ATOM   1334  C   THR A 178      38.791  24.453 -10.906  1.00  0.41           C  
ATOM   1335  O   THR A 178      39.278  23.344 -11.116  1.00  0.41           O  
ATOM   1336  CB  THR A 178      38.521  23.838  -8.531  1.00  0.41           C  
ATOM   1337  OG1 THR A 178      37.874  22.581  -8.495  1.00  0.41           O  
ATOM   1338  CG2 THR A 178      38.242  24.454  -7.160  1.00  0.41           C  
ATOM   1339  N   ALA A 179      39.091  25.470 -11.734  1.00  0.38           N  
ATOM   1340  CA  ALA A 179      40.223  25.331 -12.628  1.00  0.38           C  
ATOM   1341  C   ALA A 179      41.524  25.744 -11.921  1.00  0.38           C  
ATOM   1342  O   ALA A 179      41.755  26.928 -11.725  1.00  0.38           O  
ATOM   1343  CB  ALA A 179      40.063  26.235 -13.869  1.00  0.38           C  
ATOM   1344  N   ALA A 180      42.406  24.769 -11.572  1.00  0.39           N  
ATOM   1345  CA  ALA A 180      43.800  25.029 -11.207  1.00  0.39           C  
ATOM   1346  C   ALA A 180      44.605  23.753 -10.941  1.00  0.39           C  
ATOM   1347  O   ALA A 180      44.331  22.998 -10.022  1.00  0.39           O  
ATOM   1348  CB  ALA A 180      44.028  25.961  -9.982  1.00  0.39           C  
ATOM   1349  N   GLY A 181      45.667  23.532 -11.764  1.00  0.37           N  
ATOM   1350  CA  GLY A 181      46.669  22.479 -11.575  1.00  0.37           C  
ATOM   1351  C   GLY A 181      46.482  21.299 -12.506  1.00  0.37           C  
ATOM   1352  O   GLY A 181      45.487  20.600 -12.428  1.00  0.37           O  
ATOM   1353  N   GLY A 182      47.422  20.976 -13.424  1.00  0.34           N  
ATOM   1354  CA  GLY A 182      48.703  21.609 -13.715  1.00  0.34           C  
ATOM   1355  C   GLY A 182      49.536  20.737 -14.621  1.00  0.34           C  
ATOM   1356  O   GLY A 182      49.747  19.578 -14.326  1.00  0.34           O  
ATOM   1357  N   GLY A 183      50.083  21.311 -15.720  1.00  0.32           N  
ATOM   1358  CA  GLY A 183      51.181  20.696 -16.473  1.00  0.32           C  
ATOM   1359  C   GLY A 183      50.967  19.571 -17.470  1.00  0.32           C  
ATOM   1360  O   GLY A 183      50.639  18.450 -17.126  1.00  0.32           O  
ATOM   1361  N   GLY A 184      51.397  19.817 -18.733  1.00  0.37           N  
ATOM   1362  CA  GLY A 184      52.309  18.856 -19.359  1.00  0.37           C  
ATOM   1363  C   GLY A 184      51.972  18.125 -20.631  1.00  0.37           C  
ATOM   1364  O   GLY A 184      51.756  16.932 -20.636  1.00  0.37           O  
ATOM   1365  N   ARG A 185      52.115  18.835 -21.765  1.00  0.41           N  
ATOM   1366  CA  ARG A 185      52.792  18.303 -22.947  1.00  0.41           C  
ATOM   1367  C   ARG A 185      52.277  17.079 -23.732  1.00  0.41           C  
ATOM   1368  O   ARG A 185      52.682  15.950 -23.489  1.00  0.41           O  
ATOM   1369  CB  ARG A 185      54.304  18.018 -22.679  1.00  0.41           C  
ATOM   1370  CG  ARG A 185      55.159  19.181 -22.128  1.00  0.41           C  
ATOM   1371  CD  ARG A 185      56.665  18.862 -22.145  1.00  0.41           C  
ATOM   1372  NE  ARG A 185      57.365  19.828 -21.221  1.00  0.41           N  
ATOM   1373  CZ  ARG A 185      58.116  20.878 -21.589  1.00  0.41           C  
ATOM   1374  NH1 ARG A 185      58.234  21.253 -22.854  1.00  0.41           N  
ATOM   1375  NH2 ARG A 185      58.778  21.568 -20.658  1.00  0.41           N  
ATOM   1376  N   GLY A 186      51.588  17.352 -24.866  1.00  0.40           N  
ATOM   1377  CA  GLY A 186      52.191  17.129 -26.187  1.00  0.40           C  
ATOM   1378  C   GLY A 186      51.658  16.056 -27.114  1.00  0.40           C  
ATOM   1379  O   GLY A 186      51.525  14.902 -26.761  1.00  0.40           O  
ATOM   1380  N   ARG A 187      51.490  16.465 -28.402  1.00  0.45           N  
ATOM   1381  CA  ARG A 187      51.362  15.608 -29.582  1.00  0.45           C  
ATOM   1382  C   ARG A 187      49.925  15.126 -29.875  1.00  0.45           C  
ATOM   1383  O   ARG A 187      49.309  14.430 -29.080  1.00  0.45           O  
ATOM   1384  CB  ARG A 187      52.402  14.446 -29.675  1.00  0.45           C  
ATOM   1385  CG  ARG A 187      53.864  14.843 -29.342  1.00  0.45           C  
ATOM   1386  CD  ARG A 187      54.900  13.843 -29.871  1.00  0.45           C  
ATOM   1387  NE  ARG A 187      56.225  14.110 -29.200  1.00  0.45           N  
ATOM   1388  CZ  ARG A 187      57.178  14.945 -29.642  1.00  0.45           C  
ATOM   1389  NH1 ARG A 187      56.983  15.749 -30.678  1.00  0.45           N  
ATOM   1390  NH2 ARG A 187      58.363  14.970 -29.031  1.00  0.45           N  
ATOM   1391  N   GLY A 188      49.253  15.458 -31.005  1.00  0.36           N  
ATOM   1392  CA  GLY A 188      49.677  16.142 -32.228  1.00  0.36           C  
ATOM   1393  C   GLY A 188      49.751  15.268 -33.442  1.00  0.36           C  
ATOM   1394  O   GLY A 188      50.770  14.531 -33.571  1.00  0.36           O  
ATOM   1395  N   ARG A 189      48.782  15.367 -34.359  1.00  0.43           N  
ATOM   1396  CA  ARG A 189      48.677  14.930 -35.759  1.00  0.43           C  
ATOM   1397  C   ARG A 189      47.173  14.972 -36.068  1.00  0.43           C  
ATOM   1398  O   ARG A 189      46.396  14.248 -35.490  1.00  0.43           O  
ATOM   1399  CB  ARG A 189      49.298  13.532 -36.094  1.00  0.43           C  
ATOM   1400  CG  ARG A 189      50.796  13.613 -36.476  1.00  0.43           C  
ATOM   1401  CD  ARG A 189      51.514  12.276 -36.288  1.00  0.43           C  
ATOM   1402  NE  ARG A 189      52.993  12.560 -36.305  1.00  0.43           N  
ATOM   1403  CZ  ARG A 189      53.892  11.984 -37.116  1.00  0.43           C  
ATOM   1404  NH1 ARG A 189      53.521  11.189 -38.108  1.00  0.43           N  
ATOM   1405  NH2 ARG A 189      55.194  12.205 -36.930  1.00  0.43           N  
ATOM   1406  N   GLY A 190      46.637  15.888 -36.918  1.00  0.36           N  
ATOM   1407  CA  GLY A 190      46.931  16.048 -38.339  1.00  0.36           C  
ATOM   1408  C   GLY A 190      46.058  15.103 -39.144  1.00  0.36           C  
ATOM   1409  O   GLY A 190      46.435  13.978 -39.381  1.00  0.36           O  
ATOM   1410  N   SER A 191      44.810  15.503 -39.500  1.00  0.40           N  
ATOM   1411  CA  SER A 191      44.425  16.162 -40.756  1.00  0.40           C  
ATOM   1412  C   SER A 191      44.596  15.408 -42.080  1.00  0.40           C  
ATOM   1413  O   SER A 191      45.685  14.935 -42.410  1.00  0.40           O  
ATOM   1414  CB  SER A 191      44.977  17.602 -40.938  1.00  0.40           C  
ATOM   1415  OG  SER A 191      44.106  18.441 -41.687  1.00  0.40           O  
ATOM   1416  N   SER A 192      43.504  15.355 -42.874  1.00  0.41           N  
ATOM   1417  CA  SER A 192      43.534  15.303 -44.342  1.00  0.41           C  
ATOM   1418  C   SER A 192      43.255  13.991 -45.055  1.00  0.41           C  
ATOM   1419  O   SER A 192      44.127  13.189 -45.314  1.00  0.41           O  
ATOM   1420  CB  SER A 192      44.729  15.976 -45.064  1.00  0.41           C  
ATOM   1421  OG  SER A 192      44.953  17.303 -44.580  1.00  0.41           O  
ATOM   1422  N   ASP A 193      41.979  13.838 -45.477  1.00  0.39           N  
ATOM   1423  CA  ASP A 193      41.653  13.288 -46.783  1.00  0.39           C  
ATOM   1424  C   ASP A 193      41.497  11.779 -46.972  1.00  0.39           C  
ATOM   1425  O   ASP A 193      42.477  11.041 -47.116  1.00  0.39           O  
ATOM   1426  CB  ASP A 193      42.513  13.860 -47.948  1.00  0.39           C  
ATOM   1427  CG  ASP A 193      42.399  15.368 -48.028  1.00  0.39           C  
ATOM   1428  OD1 ASP A 193      41.260  15.860 -47.821  1.00  0.39           O  
ATOM   1429  OD2 ASP A 193      43.423  16.030 -48.322  1.00  0.39           O  
ATOM   1430  N   ALA A 194      40.229  11.325 -47.121  1.00  0.46           N  
ATOM   1431  CA  ALA A 194      39.773  10.655 -48.334  1.00  0.46           C  
ATOM   1432  C   ALA A 194      38.348  10.098 -48.303  1.00  0.46           C  
ATOM   1433  O   ALA A 194      38.069   9.065 -47.726  1.00  0.46           O  
ATOM   1434  CB  ALA A 194      40.688   9.506 -48.840  1.00  0.46           C  
ATOM   1435  N   ARG A 195      37.436  10.773 -49.048  1.00  0.39           N  
ATOM   1436  CA  ARG A 195      36.622  10.125 -50.072  1.00  0.39           C  
ATOM   1437  C   ARG A 195      35.568   9.065 -49.721  1.00  0.39           C  
ATOM   1438  O   ARG A 195      35.870   7.906 -49.508  1.00  0.39           O  
ATOM   1439  CB  ARG A 195      37.508   9.475 -51.181  1.00  0.39           C  
ATOM   1440  CG  ARG A 195      38.528  10.401 -51.878  1.00  0.39           C  
ATOM   1441  CD  ARG A 195      39.519   9.629 -52.761  1.00  0.39           C  
ATOM   1442  NE  ARG A 195      40.611  10.592 -53.127  1.00  0.39           N  
ATOM   1443  CZ  ARG A 195      41.595  10.319 -53.994  1.00  0.39           C  
ATOM   1444  NH1 ARG A 195      41.627   9.174 -54.664  1.00  0.39           N  
ATOM   1445  NH2 ARG A 195      42.571  11.205 -54.190  1.00  0.39           N  
ATOM   1446  N   GLY A 196      34.271   9.425 -49.881  1.00  0.38           N  
ATOM   1447  CA  GLY A 196      33.307   8.407 -50.288  1.00  0.38           C  
ATOM   1448  C   GLY A 196      31.898   8.634 -49.890  1.00  0.38           C  
ATOM   1449  O   GLY A 196      31.468   8.199 -48.825  1.00  0.38           O  
ATOM   1450  N   SER A 197      31.131   9.208 -50.826  1.00  0.45           N  
ATOM   1451  CA  SER A 197      29.719   8.926 -51.039  1.00  0.45           C  
ATOM   1452  C   SER A 197      28.760   9.243 -49.912  1.00  0.45           C  
ATOM   1453  O   SER A 197      28.675   8.568 -48.898  1.00  0.45           O  
ATOM   1454  CB  SER A 197      29.464   7.502 -51.585  1.00  0.45           C  
ATOM   1455  OG  SER A 197      30.083   7.381 -52.869  1.00  0.45           O  
ATOM   1456  N   SER A 198      27.970  10.323 -50.064  1.00  0.40           N  
ATOM   1457  CA  SER A 198      26.665  10.303 -50.727  1.00  0.40           C  
ATOM   1458  C   SER A 198      25.691   9.299 -50.130  1.00  0.40           C  
ATOM   1459  O   SER A 198      25.936   8.110 -50.177  1.00  0.40           O  
ATOM   1460  CB  SER A 198      26.704  10.108 -52.273  1.00  0.40           C  
ATOM   1461  OG  SER A 198      27.482  11.146 -52.875  1.00  0.40           O  
ATOM   1462  N   HIS A 199      24.575   9.793 -49.552  1.00  0.45           N  
ATOM   1463  CA  HIS A 199      23.216   9.285 -49.728  1.00  0.45           C  
ATOM   1464  C   HIS A 199      22.334   9.763 -48.591  1.00  0.45           C  
ATOM   1465  O   HIS A 199      22.370   9.214 -47.495  1.00  0.45           O  
ATOM   1466  CB  HIS A 199      22.973   7.748 -49.927  1.00  0.45           C  
ATOM   1467  CG  HIS A 199      22.934   7.278 -51.366  1.00  0.45           C  
ATOM   1468  ND1 HIS A 199      24.111   6.978 -52.024  1.00  0.45           N  
ATOM   1469  CD2 HIS A 199      21.889   7.071 -52.203  1.00  0.45           C  
ATOM   1470  CE1 HIS A 199      23.769   6.597 -53.221  1.00  0.45           C  
ATOM   1471  NE2 HIS A 199      22.424   6.632 -53.403  1.00  0.45           N  
ATOM   1472  N   ALA A 200      21.512  10.801 -48.861  1.00  0.39           N  
ATOM   1473  CA  ALA A 200      20.140  10.950 -48.390  1.00  0.39           C  
ATOM   1474  C   ALA A 200      19.755  10.831 -46.916  1.00  0.39           C  
ATOM   1475  O   ALA A 200      19.619   9.742 -46.376  1.00  0.39           O  
ATOM   1476  CB  ALA A 200      19.224  10.029 -49.212  1.00  0.39           C  
ATOM   1477  N   GLY A 201      19.392  11.978 -46.298  1.00  0.35           N  
ATOM   1478  CA  GLY A 201      18.201  12.060 -45.453  1.00  0.35           C  
ATOM   1479  C   GLY A 201      18.073  11.230 -44.215  1.00  0.35           C  
ATOM   1480  O   GLY A 201      17.411  10.199 -44.216  1.00  0.35           O  
ATOM   1481  N   ALA A 202      18.583  11.733 -43.084  1.00  0.40           N  
ATOM   1482  CA  ALA A 202      18.320  11.094 -41.823  1.00  0.40           C  
ATOM   1483  C   ALA A 202      17.871  12.134 -40.820  1.00  0.40           C  
ATOM   1484  O   ALA A 202      18.589  13.062 -40.459  1.00  0.40           O  
ATOM   1485  CB  ALA A 202      19.545  10.291 -41.341  1.00  0.40           C  
ATOM   1486  N   ALA A 203      16.609  12.003 -40.377  1.00  0.46           N  
ATOM   1487  CA  ALA A 203      16.031  12.769 -39.304  1.00  0.46           C  
ATOM   1488  C   ALA A 203      16.683  12.534 -37.948  1.00  0.46           C  
ATOM   1489  O   ALA A 203      16.942  11.400 -37.577  1.00  0.46           O  
ATOM   1490  CB  ALA A 203      14.553  12.352 -39.168  1.00  0.46           C  
ATOM   1491  N   VAL A 204      16.884  13.633 -37.180  1.00  0.51           N  
ATOM   1492  CA  VAL A 204      16.952  13.706 -35.720  1.00  0.51           C  
ATOM   1493  C   VAL A 204      17.457  12.470 -34.967  1.00  0.51           C  
ATOM   1494  O   VAL A 204      16.749  11.813 -34.213  1.00  0.51           O  
ATOM   1495  CB  VAL A 204      15.626  14.199 -35.131  1.00  0.51           C  
ATOM   1496  CG1 VAL A 204      15.807  14.661 -33.670  1.00  0.51           C  
ATOM   1497  CG2 VAL A 204      15.056  15.376 -35.958  1.00  0.51           C  
ATOM   1498  N   GLY A 205      18.745  12.138 -35.169  1.00  0.47           N  
ATOM   1499  CA  GLY A 205      19.400  11.035 -34.493  1.00  0.47           C  
ATOM   1500  C   GLY A 205      20.554  11.554 -33.701  1.00  0.47           C  
ATOM   1501  O   GLY A 205      21.471  12.157 -34.250  1.00  0.47           O  
ATOM   1502  N   GLY A 206      20.540  11.329 -32.371  1.00  0.54           N  
ATOM   1503  CA  GLY A 206      21.699  11.550 -31.512  1.00  0.54           C  
ATOM   1504  C   GLY A 206      22.894  10.669 -31.822  1.00  0.54           C  
ATOM   1505  O   GLY A 206      22.790   9.774 -32.660  1.00  0.54           O  
ATOM   1506  N   PRO A 207      24.044  10.886 -31.180  1.00  0.55           N  
ATOM   1507  CA  PRO A 207      25.318  10.285 -31.569  1.00  0.55           C  
ATOM   1508  C   PRO A 207      25.318   8.768 -31.763  1.00  0.55           C  
ATOM   1509  O   PRO A 207      24.745   8.083 -30.910  1.00  0.55           O  
ATOM   1510  CB  PRO A 207      26.315  10.709 -30.477  1.00  0.55           C  
ATOM   1511  CG  PRO A 207      25.683  11.949 -29.834  1.00  0.55           C  
ATOM   1512  CD  PRO A 207      24.176  11.709 -29.976  1.00  0.55           C  
ATOM   1513  N   PRO A 208      25.902   8.187 -32.800  1.00  0.48           N  
ATOM   1514  CA  PRO A 208      25.889   6.746 -32.972  1.00  0.48           C  
ATOM   1515  C   PRO A 208      26.727   6.013 -31.928  1.00  0.48           C  
ATOM   1516  O   PRO A 208      27.881   6.366 -31.701  1.00  0.48           O  
ATOM   1517  CB  PRO A 208      26.432   6.577 -34.403  1.00  0.48           C  
ATOM   1518  CG  PRO A 208      27.418   7.742 -34.586  1.00  0.48           C  
ATOM   1519  CD  PRO A 208      26.823   8.857 -33.720  1.00  0.48           C  
ATOM   1520  N   GLY A 209      26.166   4.941 -31.321  1.00  0.60           N  
ATOM   1521  CA  GLY A 209      26.946   3.945 -30.592  1.00  0.60           C  
ATOM   1522  C   GLY A 209      26.486   3.538 -29.222  1.00  0.60           C  
ATOM   1523  O   GLY A 209      27.065   2.636 -28.649  1.00  0.60           O  
ATOM   1524  N   LEU A 210      25.419   4.156 -28.666  1.00  0.64           N  
ATOM   1525  CA  LEU A 210      24.930   3.724 -27.359  1.00  0.64           C  
ATOM   1526  C   LEU A 210      23.527   3.153 -27.382  1.00  0.64           C  
ATOM   1527  O   LEU A 210      23.078   2.594 -26.392  1.00  0.64           O  
ATOM   1528  CB  LEU A 210      24.971   4.887 -26.335  1.00  0.64           C  
ATOM   1529  CG  LEU A 210      25.757   4.523 -25.057  1.00  0.64           C  
ATOM   1530  CD1 LEU A 210      27.274   4.529 -25.323  1.00  0.64           C  
ATOM   1531  CD2 LEU A 210      25.398   5.474 -23.905  1.00  0.64           C  
ATOM   1532  N   PHE A 211      22.816   3.257 -28.521  1.00  0.62           N  
ATOM   1533  CA  PHE A 211      21.451   2.789 -28.626  1.00  0.62           C  
ATOM   1534  C   PHE A 211      21.384   1.773 -29.734  1.00  0.62           C  
ATOM   1535  O   PHE A 211      21.881   2.004 -30.840  1.00  0.62           O  
ATOM   1536  CB  PHE A 211      20.466   3.945 -28.929  1.00  0.62           C  
ATOM   1537  CG  PHE A 211      20.425   4.868 -27.748  1.00  0.62           C  
ATOM   1538  CD1 PHE A 211      19.844   4.423 -26.552  1.00  0.62           C  
ATOM   1539  CD2 PHE A 211      20.966   6.164 -27.804  1.00  0.62           C  
ATOM   1540  CE1 PHE A 211      19.770   5.265 -25.438  1.00  0.62           C  
ATOM   1541  CE2 PHE A 211      20.913   7.002 -26.682  1.00  0.62           C  
ATOM   1542  CZ  PHE A 211      20.305   6.556 -25.503  1.00  0.62           C  
ATOM   1543  N   GLY A 212      20.800   0.596 -29.446  1.00  0.71           N  
ATOM   1544  CA  GLY A 212      20.631  -0.476 -30.414  1.00  0.71           C  
ATOM   1545  C   GLY A 212      19.513  -0.176 -31.393  1.00  0.71           C  
ATOM   1546  O   GLY A 212      18.679   0.678 -31.113  1.00  0.71           O  
ATOM   1547  N   PRO A 213      19.371  -0.891 -32.510  1.00  0.77           N  
ATOM   1548  CA  PRO A 213      18.271  -0.697 -33.462  1.00  0.77           C  
ATOM   1549  C   PRO A 213      16.888  -0.937 -32.894  1.00  0.77           C  
ATOM   1550  O   PRO A 213      15.905  -0.517 -33.495  1.00  0.77           O  
ATOM   1551  CB  PRO A 213      18.557  -1.718 -34.580  1.00  0.77           C  
ATOM   1552  CG  PRO A 213      20.073  -1.928 -34.529  1.00  0.77           C  
ATOM   1553  CD  PRO A 213      20.407  -1.772 -33.043  1.00  0.77           C  
ATOM   1554  N   ASN A 214      16.797  -1.671 -31.772  1.00  0.81           N  
ATOM   1555  CA  ASN A 214      15.548  -2.072 -31.178  1.00  0.81           C  
ATOM   1556  C   ASN A 214      15.148  -1.159 -30.017  1.00  0.81           C  
ATOM   1557  O   ASN A 214      14.060  -1.312 -29.458  1.00  0.81           O  
ATOM   1558  CB  ASN A 214      15.713  -3.522 -30.646  1.00  0.81           C  
ATOM   1559  CG  ASN A 214      15.933  -4.477 -31.813  1.00  0.81           C  
ATOM   1560  OD1 ASN A 214      15.200  -4.454 -32.793  1.00  0.81           O  
ATOM   1561  ND2 ASN A 214      16.940  -5.379 -31.712  1.00  0.81           N  
ATOM   1562  N   ASP A 215      16.021  -0.195 -29.629  1.00  0.90           N  
ATOM   1563  CA  ASP A 215      15.738   0.801 -28.612  1.00  0.90           C  
ATOM   1564  C   ASP A 215      14.709   1.797 -29.130  1.00  0.90           C  
ATOM   1565  O   ASP A 215      14.686   2.133 -30.316  1.00  0.90           O  
ATOM   1566  CB  ASP A 215      17.033   1.514 -28.138  1.00  0.90           C  
ATOM   1567  CG  ASP A 215      17.940   0.534 -27.412  1.00  0.90           C  
ATOM   1568  OD1 ASP A 215      17.462  -0.557 -26.999  1.00  0.90           O  
ATOM   1569  OD2 ASP A 215      19.139   0.863 -27.241  1.00  0.90           O  
ATOM   1570  N   TRP A 216      13.788   2.279 -28.278  1.00  0.90           N  
ATOM   1571  CA  TRP A 216      12.600   2.974 -28.740  1.00  0.90           C  
ATOM   1572  C   TRP A 216      12.495   4.369 -28.123  1.00  0.90           C  
ATOM   1573  O   TRP A 216      12.650   4.506 -26.907  1.00  0.90           O  
ATOM   1574  CB  TRP A 216      11.315   2.154 -28.460  1.00  0.90           C  
ATOM   1575  CG  TRP A 216      11.096   1.741 -27.013  1.00  0.90           C  
ATOM   1576  CD1 TRP A 216      11.671   0.709 -26.322  1.00  0.90           C  
ATOM   1577  CD2 TRP A 216      10.175   2.371 -26.107  1.00  0.90           C  
ATOM   1578  NE1 TRP A 216      11.115   0.609 -25.069  1.00  0.90           N  
ATOM   1579  CE2 TRP A 216      10.212   1.627 -24.909  1.00  0.90           C  
ATOM   1580  CE3 TRP A 216       9.327   3.468 -26.246  1.00  0.90           C  
ATOM   1581  CZ2 TRP A 216       9.415   1.968 -23.834  1.00  0.90           C  
ATOM   1582  CZ3 TRP A 216       8.520   3.815 -25.151  1.00  0.90           C  
ATOM   1583  CH2 TRP A 216       8.565   3.074 -23.963  1.00  0.90           C  
ATOM   1584  N   PRO A 217      12.242   5.446 -28.863  1.00  0.92           N  
ATOM   1585  CA  PRO A 217      11.950   6.736 -28.269  1.00  0.92           C  
ATOM   1586  C   PRO A 217      10.550   6.734 -27.699  1.00  0.92           C  
ATOM   1587  O   PRO A 217       9.608   6.244 -28.322  1.00  0.92           O  
ATOM   1588  CB  PRO A 217      12.084   7.717 -29.444  1.00  0.92           C  
ATOM   1589  CG  PRO A 217      11.696   6.887 -30.677  1.00  0.92           C  
ATOM   1590  CD  PRO A 217      12.153   5.470 -30.317  1.00  0.92           C  
ATOM   1591  N   CYS A 218      10.379   7.269 -26.487  1.00  0.92           N  
ATOM   1592  CA  CYS A 218       9.084   7.442 -25.885  1.00  0.92           C  
ATOM   1593  C   CYS A 218       8.239   8.516 -26.566  1.00  0.92           C  
ATOM   1594  O   CYS A 218       8.724   9.637 -26.726  1.00  0.92           O  
ATOM   1595  CB  CYS A 218       9.237   7.812 -24.397  1.00  0.92           C  
ATOM   1596  SG  CYS A 218       7.647   7.953 -23.534  1.00  0.92           S  
ATOM   1597  N   PRO A 219       6.972   8.296 -26.903  1.00  0.89           N  
ATOM   1598  CA  PRO A 219       6.184   9.287 -27.620  1.00  0.89           C  
ATOM   1599  C   PRO A 219       5.758  10.428 -26.720  1.00  0.89           C  
ATOM   1600  O   PRO A 219       5.426  11.491 -27.219  1.00  0.89           O  
ATOM   1601  CB  PRO A 219       4.974   8.478 -28.119  1.00  0.89           C  
ATOM   1602  CG  PRO A 219       4.813   7.353 -27.091  1.00  0.89           C  
ATOM   1603  CD  PRO A 219       6.263   7.024 -26.747  1.00  0.89           C  
ATOM   1604  N   MET A 220       5.736  10.221 -25.388  1.00  0.88           N  
ATOM   1605  CA  MET A 220       5.235  11.227 -24.476  1.00  0.88           C  
ATOM   1606  C   MET A 220       6.312  12.118 -23.887  1.00  0.88           C  
ATOM   1607  O   MET A 220       6.012  13.172 -23.349  1.00  0.88           O  
ATOM   1608  CB  MET A 220       4.526  10.539 -23.284  1.00  0.88           C  
ATOM   1609  CG  MET A 220       3.204   9.852 -23.681  1.00  0.88           C  
ATOM   1610  SD  MET A 220       1.912  10.983 -24.272  1.00  0.88           S  
ATOM   1611  CE  MET A 220       1.501  11.687 -22.648  1.00  0.88           C  
ATOM   1612  N   CYS A 221       7.604  11.727 -23.963  1.00  0.92           N  
ATOM   1613  CA  CYS A 221       8.640  12.533 -23.341  1.00  0.92           C  
ATOM   1614  C   CYS A 221       9.946  12.563 -24.124  1.00  0.92           C  
ATOM   1615  O   CYS A 221      10.880  13.237 -23.728  1.00  0.92           O  
ATOM   1616  CB  CYS A 221       8.944  12.032 -21.890  1.00  0.92           C  
ATOM   1617  SG  CYS A 221       9.849  10.453 -21.744  1.00  0.92           S  
ATOM   1618  N   GLY A 222      10.047  11.806 -25.248  1.00  0.88           N  
ATOM   1619  CA  GLY A 222      11.235  11.763 -26.101  1.00  0.88           C  
ATOM   1620  C   GLY A 222      12.397  10.936 -25.616  1.00  0.88           C  
ATOM   1621  O   GLY A 222      13.394  10.800 -26.311  1.00  0.88           O  
ATOM   1622  N   ASN A 223      12.296  10.329 -24.416  1.00  0.90           N  
ATOM   1623  CA  ASN A 223      13.347   9.501 -23.852  1.00  0.90           C  
ATOM   1624  C   ASN A 223      13.556   8.217 -24.624  1.00  0.90           C  
ATOM   1625  O   ASN A 223      12.614   7.468 -24.870  1.00  0.90           O  
ATOM   1626  CB  ASN A 223      13.040   9.162 -22.369  1.00  0.90           C  
ATOM   1627  CG  ASN A 223      14.204   8.434 -21.697  1.00  0.90           C  
ATOM   1628  OD1 ASN A 223      15.300   8.969 -21.601  1.00  0.90           O  
ATOM   1629  ND2 ASN A 223      13.994   7.172 -21.256  1.00  0.90           N  
ATOM   1630  N   ILE A 224      14.815   7.910 -24.964  1.00  0.89           N  
ATOM   1631  CA  ILE A 224      15.165   6.656 -25.586  1.00  0.89           C  
ATOM   1632  C   ILE A 224      15.259   5.576 -24.522  1.00  0.89           C  
ATOM   1633  O   ILE A 224      15.974   5.692 -23.526  1.00  0.89           O  
ATOM   1634  CB  ILE A 224      16.445   6.759 -26.402  1.00  0.89           C  
ATOM   1635  CG1 ILE A 224      16.310   7.882 -27.465  1.00  0.89           C  
ATOM   1636  CG2 ILE A 224      16.722   5.394 -27.075  1.00  0.89           C  
ATOM   1637  CD1 ILE A 224      17.598   8.166 -28.254  1.00  0.89           C  
ATOM   1638  N   ASN A 225      14.488   4.494 -24.696  1.00  0.89           N  
ATOM   1639  CA  ASN A 225      14.397   3.411 -23.754  1.00  0.89           C  
ATOM   1640  C   ASN A 225      14.970   2.185 -24.392  1.00  0.89           C  
ATOM   1641  O   ASN A 225      14.740   1.919 -25.568  1.00  0.89           O  
ATOM   1642  CB  ASN A 225      12.931   3.069 -23.437  1.00  0.89           C  
ATOM   1643  CG  ASN A 225      12.321   4.212 -22.659  1.00  0.89           C  
ATOM   1644  OD1 ASN A 225      12.652   4.469 -21.498  1.00  0.89           O  
ATOM   1645  ND2 ASN A 225      11.362   4.920 -23.293  1.00  0.89           N  
ATOM   1646  N   TRP A 226      15.701   1.393 -23.582  1.00  0.89           N  
ATOM   1647  CA  TRP A 226      16.208   0.097 -23.976  1.00  0.89           C  
ATOM   1648  C   TRP A 226      15.119  -0.835 -24.476  1.00  0.89           C  
ATOM   1649  O   TRP A 226      14.037  -0.925 -23.880  1.00  0.89           O  
ATOM   1650  CB  TRP A 226      16.920  -0.634 -22.802  1.00  0.89           C  
ATOM   1651  CG  TRP A 226      18.177   0.050 -22.308  1.00  0.89           C  
ATOM   1652  CD1 TRP A 226      19.190   0.587 -23.056  1.00  0.89           C  
ATOM   1653  CD2 TRP A 226      18.547   0.221 -20.929  1.00  0.89           C  
ATOM   1654  NE1 TRP A 226      20.159   1.097 -22.229  1.00  0.89           N  
ATOM   1655  CE2 TRP A 226      19.797   0.888 -20.928  1.00  0.89           C  
ATOM   1656  CE3 TRP A 226      17.925  -0.133 -19.731  1.00  0.89           C  
ATOM   1657  CZ2 TRP A 226      20.429   1.209 -19.746  1.00  0.89           C  
ATOM   1658  CZ3 TRP A 226      18.573   0.195 -18.529  1.00  0.89           C  
ATOM   1659  CH2 TRP A 226      19.811   0.860 -18.538  1.00  0.89           C  
ATOM   1660  N   ALA A 227      15.410  -1.584 -25.551  1.00  0.88           N  
ATOM   1661  CA  ALA A 227      14.534  -2.462 -26.293  1.00  0.88           C  
ATOM   1662  C   ALA A 227      13.671  -3.432 -25.490  1.00  0.88           C  
ATOM   1663  O   ALA A 227      12.532  -3.693 -25.847  1.00  0.88           O  
ATOM   1664  CB  ALA A 227      15.404  -3.317 -27.225  1.00  0.88           C  
ATOM   1665  N   LYS A 228      14.270  -3.949 -24.385  1.00  0.89           N  
ATOM   1666  CA  LYS A 228      13.721  -4.875 -23.417  1.00  0.89           C  
ATOM   1667  C   LYS A 228      12.641  -4.269 -22.522  1.00  0.89           C  
ATOM   1668  O   LYS A 228      11.911  -4.993 -21.858  1.00  0.89           O  
ATOM   1669  CB  LYS A 228      14.875  -5.410 -22.505  1.00  0.89           C  
ATOM   1670  CG  LYS A 228      15.534  -4.352 -21.591  1.00  0.89           C  
ATOM   1671  CD  LYS A 228      16.673  -4.919 -20.721  1.00  0.89           C  
ATOM   1672  CE  LYS A 228      17.336  -3.841 -19.850  1.00  0.89           C  
ATOM   1673  NZ  LYS A 228      18.498  -4.388 -19.113  1.00  0.89           N  
ATOM   1674  N   ARG A 229      12.506  -2.923 -22.451  1.00  0.89           N  
ATOM   1675  CA  ARG A 229      11.518  -2.304 -21.585  1.00  0.89           C  
ATOM   1676  C   ARG A 229      10.186  -2.150 -22.292  1.00  0.89           C  
ATOM   1677  O   ARG A 229      10.116  -1.689 -23.431  1.00  0.89           O  
ATOM   1678  CB  ARG A 229      11.959  -0.905 -21.083  1.00  0.89           C  
ATOM   1679  CG  ARG A 229      13.288  -0.944 -20.309  1.00  0.89           C  
ATOM   1680  CD  ARG A 229      13.724   0.419 -19.764  1.00  0.89           C  
ATOM   1681  NE  ARG A 229      13.216   0.517 -18.353  1.00  0.89           N  
ATOM   1682  CZ  ARG A 229      13.817   1.228 -17.391  1.00  0.89           C  
ATOM   1683  NH1 ARG A 229      14.958   1.864 -17.617  1.00  0.89           N  
ATOM   1684  NH2 ARG A 229      13.241   1.421 -16.211  1.00  0.89           N  
ATOM   1685  N   THR A 230       9.080  -2.502 -21.606  1.00  0.90           N  
ATOM   1686  CA  THR A 230       7.728  -2.304 -22.098  1.00  0.90           C  
ATOM   1687  C   THR A 230       7.184  -0.952 -21.693  1.00  0.90           C  
ATOM   1688  O   THR A 230       6.174  -0.505 -22.215  1.00  0.90           O  
ATOM   1689  CB  THR A 230       6.764  -3.369 -21.572  1.00  0.90           C  
ATOM   1690  OG1 THR A 230       6.800  -3.500 -20.159  1.00  0.90           O  
ATOM   1691  CG2 THR A 230       7.189  -4.731 -22.132  1.00  0.90           C  
ATOM   1692  N   LYS A 231       7.882  -0.243 -20.778  1.00  0.92           N  
ATOM   1693  CA  LYS A 231       7.456   1.040 -20.255  1.00  0.92           C  
ATOM   1694  C   LYS A 231       8.638   1.972 -20.175  1.00  0.92           C  
ATOM   1695  O   LYS A 231       9.773   1.555 -19.942  1.00  0.92           O  
ATOM   1696  CB  LYS A 231       6.837   0.927 -18.839  1.00  0.92           C  
ATOM   1697  CG  LYS A 231       5.558   0.085 -18.883  1.00  0.92           C  
ATOM   1698  CD  LYS A 231       4.866  -0.145 -17.537  1.00  0.92           C  
ATOM   1699  CE  LYS A 231       3.704  -1.132 -17.731  1.00  0.92           C  
ATOM   1700  NZ  LYS A 231       2.983  -1.383 -16.469  1.00  0.92           N  
ATOM   1701  N   CYS A 232       8.394   3.274 -20.415  1.00  0.94           N  
ATOM   1702  CA  CYS A 232       9.404   4.313 -20.351  1.00  0.94           C  
ATOM   1703  C   CYS A 232      10.018   4.514 -18.973  1.00  0.94           C  
ATOM   1704  O   CYS A 232       9.321   4.554 -17.968  1.00  0.94           O  
ATOM   1705  CB  CYS A 232       8.841   5.678 -20.853  1.00  0.94           C  
ATOM   1706  SG  CYS A 232      10.060   7.040 -20.962  1.00  0.94           S  
ATOM   1707  N   ASN A 233      11.348   4.734 -18.901  1.00  0.91           N  
ATOM   1708  CA  ASN A 233      12.054   4.966 -17.653  1.00  0.91           C  
ATOM   1709  C   ASN A 233      11.699   6.289 -16.970  1.00  0.91           C  
ATOM   1710  O   ASN A 233      11.879   6.456 -15.778  1.00  0.91           O  
ATOM   1711  CB  ASN A 233      13.581   4.988 -17.960  1.00  0.91           C  
ATOM   1712  CG  ASN A 233      14.432   4.754 -16.703  1.00  0.91           C  
ATOM   1713  OD1 ASN A 233      14.064   4.020 -15.815  1.00  0.91           O  
ATOM   1714  ND2 ASN A 233      15.692   5.279 -16.719  1.00  0.91           N  
ATOM   1715  N   ILE A 234      11.242   7.284 -17.759  1.00  0.89           N  
ATOM   1716  CA  ILE A 234      11.005   8.624 -17.253  1.00  0.89           C  
ATOM   1717  C   ILE A 234       9.549   8.863 -16.921  1.00  0.89           C  
ATOM   1718  O   ILE A 234       9.213   9.331 -15.843  1.00  0.89           O  
ATOM   1719  CB  ILE A 234      11.539   9.652 -18.250  1.00  0.89           C  
ATOM   1720  CG1 ILE A 234      13.075   9.445 -18.359  1.00  0.89           C  
ATOM   1721  CG2 ILE A 234      11.166  11.088 -17.806  1.00  0.89           C  
ATOM   1722  CD1 ILE A 234      13.861  10.598 -19.000  1.00  0.89           C  
ATOM   1723  N   CYS A 235       8.628   8.559 -17.855  1.00  0.93           N  
ATOM   1724  CA  CYS A 235       7.237   8.929 -17.688  1.00  0.93           C  
ATOM   1725  C   CYS A 235       6.315   7.722 -17.624  1.00  0.93           C  
ATOM   1726  O   CYS A 235       5.104   7.882 -17.647  1.00  0.93           O  
ATOM   1727  CB  CYS A 235       6.801   9.842 -18.863  1.00  0.93           C  
ATOM   1728  SG  CYS A 235       7.060   9.069 -20.475  1.00  0.93           S  
ATOM   1729  N   ASN A 236       6.866   6.480 -17.576  1.00  0.89           N  
ATOM   1730  CA  ASN A 236       6.124   5.227 -17.501  1.00  0.89           C  
ATOM   1731  C   ASN A 236       5.170   4.900 -18.650  1.00  0.89           C  
ATOM   1732  O   ASN A 236       4.456   3.908 -18.610  1.00  0.89           O  
ATOM   1733  CB  ASN A 236       5.382   5.094 -16.144  1.00  0.89           C  
ATOM   1734  CG  ASN A 236       6.376   4.759 -15.043  1.00  0.89           C  
ATOM   1735  OD1 ASN A 236       7.393   4.107 -15.258  1.00  0.89           O  
ATOM   1736  ND2 ASN A 236       6.056   5.163 -13.793  1.00  0.89           N  
ATOM   1737  N   THR A 237       5.188   5.695 -19.739  1.00  0.88           N  
ATOM   1738  CA  THR A 237       4.436   5.436 -20.964  1.00  0.88           C  
ATOM   1739  C   THR A 237       4.805   4.134 -21.604  1.00  0.88           C  
ATOM   1740  O   THR A 237       5.990   3.819 -21.742  1.00  0.88           O  
ATOM   1741  CB  THR A 237       4.675   6.494 -22.021  1.00  0.88           C  
ATOM   1742  OG1 THR A 237       4.348   7.744 -21.454  1.00  0.88           O  
ATOM   1743  CG2 THR A 237       3.799   6.352 -23.278  1.00  0.88           C  
ATOM   1744  N   SER A 238       3.810   3.343 -22.026  1.00  0.89           N  
ATOM   1745  CA  SER A 238       4.008   2.083 -22.708  1.00  0.89           C  
ATOM   1746  C   SER A 238       4.740   2.199 -24.023  1.00  0.89           C  
ATOM   1747  O   SER A 238       4.631   3.188 -24.746  1.00  0.89           O  
ATOM   1748  CB  SER A 238       2.681   1.336 -22.961  1.00  0.89           C  
ATOM   1749  OG  SER A 238       1.955   1.237 -21.735  1.00  0.89           O  
ATOM   1750  N   LYS A 239       5.533   1.170 -24.361  1.00  0.88           N  
ATOM   1751  CA  LYS A 239       6.206   1.073 -25.640  1.00  0.88           C  
ATOM   1752  C   LYS A 239       5.244   1.087 -26.835  1.00  0.88           C  
ATOM   1753  O   LYS A 239       4.348   0.239 -26.880  1.00  0.88           O  
ATOM   1754  CB  LYS A 239       7.100  -0.194 -25.689  1.00  0.88           C  
ATOM   1755  CG  LYS A 239       7.899  -0.363 -26.996  1.00  0.88           C  
ATOM   1756  CD  LYS A 239       8.915  -1.519 -26.937  1.00  0.88           C  
ATOM   1757  CE  LYS A 239       9.805  -1.598 -28.184  1.00  0.88           C  
ATOM   1758  NZ  LYS A 239      10.782  -2.704 -28.063  1.00  0.88           N  
ATOM   1759  N   PRO A 240       5.342   1.983 -27.828  1.00  0.82           N  
ATOM   1760  CA  PRO A 240       4.507   1.937 -29.021  1.00  0.82           C  
ATOM   1761  C   PRO A 240       4.597   0.615 -29.759  1.00  0.82           C  
ATOM   1762  O   PRO A 240       5.695   0.187 -30.106  1.00  0.82           O  
ATOM   1763  CB  PRO A 240       4.995   3.103 -29.903  1.00  0.82           C  
ATOM   1764  CG  PRO A 240       5.691   4.056 -28.931  1.00  0.82           C  
ATOM   1765  CD  PRO A 240       6.249   3.127 -27.852  1.00  0.82           C  
ATOM   1766  N   GLY A 241       3.451  -0.052 -29.989  1.00  0.76           N  
ATOM   1767  CA  GLY A 241       3.393  -1.353 -30.637  1.00  0.76           C  
ATOM   1768  C   GLY A 241       3.457  -2.507 -29.686  1.00  0.76           C  
ATOM   1769  O   GLY A 241       3.166  -3.629 -30.069  1.00  0.76           O  
ATOM   1770  N   THR A 242       3.755  -2.270 -28.393  1.00  0.66           N  
ATOM   1771  CA  THR A 242       3.732  -3.356 -27.420  1.00  0.66           C  
ATOM   1772  C   THR A 242       2.465  -3.248 -26.624  1.00  0.66           C  
ATOM   1773  O   THR A 242       2.432  -2.792 -25.485  1.00  0.66           O  
ATOM   1774  CB  THR A 242       4.889  -3.399 -26.436  1.00  0.66           C  
ATOM   1775  OG1 THR A 242       6.139  -3.460 -27.095  1.00  0.66           O  
ATOM   1776  CG2 THR A 242       4.856  -4.669 -25.569  1.00  0.66           C  
ATOM   1777  N   ASN A 243       1.353  -3.709 -27.224  1.00  0.54           N  
ATOM   1778  CA  ASN A 243       0.142  -4.001 -26.487  1.00  0.54           C  
ATOM   1779  C   ASN A 243       0.370  -5.219 -25.609  1.00  0.54           C  
ATOM   1780  O   ASN A 243       0.631  -6.303 -26.116  1.00  0.54           O  
ATOM   1781  CB  ASN A 243      -1.056  -4.346 -27.424  1.00  0.54           C  
ATOM   1782  CG  ASN A 243      -1.666  -3.069 -27.975  1.00  0.54           C  
ATOM   1783  OD1 ASN A 243      -1.829  -2.079 -27.274  1.00  0.54           O  
ATOM   1784  ND2 ASN A 243      -2.090  -3.082 -29.261  1.00  0.54           N  
ATOM   1785  N   GLU A 244       0.192  -5.077 -24.276  1.00  0.56           N  
ATOM   1786  CA  GLU A 244       0.147  -6.161 -23.298  1.00  0.56           C  
ATOM   1787  C   GLU A 244      -1.195  -6.923 -23.357  1.00  0.56           C  
ATOM   1788  O   GLU A 244      -1.715  -7.455 -22.388  1.00  0.56           O  
ATOM   1789  CB  GLU A 244       0.461  -5.614 -21.862  1.00  0.56           C  
ATOM   1790  CG  GLU A 244       1.920  -5.071 -21.701  1.00  0.56           C  
ATOM   1791  CD  GLU A 244       2.319  -4.521 -20.317  1.00  0.56           C  
ATOM   1792  OE1 GLU A 244       3.551  -4.513 -20.032  1.00  0.56           O  
ATOM   1793  OE2 GLU A 244       1.439  -4.043 -19.556  1.00  0.56           O  
ATOM   1794  N   GLY A 245      -1.772  -7.018 -24.574  1.00  0.48           N  
ATOM   1795  CA  GLY A 245      -2.968  -7.766 -24.902  1.00  0.48           C  
ATOM   1796  C   GLY A 245      -2.540  -8.658 -26.019  1.00  0.48           C  
ATOM   1797  O   GLY A 245      -2.077  -8.169 -27.043  1.00  0.48           O  
ATOM   1798  N   GLY A 246      -2.644  -9.987 -25.803  1.00  0.47           N  
ATOM   1799  CA  GLY A 246      -2.134 -11.037 -26.678  1.00  0.47           C  
ATOM   1800  C   GLY A 246      -2.465 -10.985 -28.140  1.00  0.47           C  
ATOM   1801  O   GLY A 246      -3.528 -10.483 -28.530  1.00  0.47           O  
ATOM   1802  N   VAL A 247      -1.565 -11.552 -28.970  1.00  0.49           N  
ATOM   1803  CA  VAL A 247      -1.678 -11.930 -30.374  1.00  0.49           C  
ATOM   1804  C   VAL A 247      -3.035 -11.723 -31.043  1.00  0.49           C  
ATOM   1805  O   VAL A 247      -3.912 -12.583 -31.013  1.00  0.49           O  
ATOM   1806  CB  VAL A 247      -1.182 -13.361 -30.609  1.00  0.49           C  
ATOM   1807  CG1 VAL A 247      -0.867 -13.570 -32.108  1.00  0.49           C  
ATOM   1808  CG2 VAL A 247       0.076 -13.670 -29.759  1.00  0.49           C  
ATOM   1809  N   ARG A 248      -3.235 -10.562 -31.705  1.00  0.44           N  
ATOM   1810  CA  ARG A 248      -4.446 -10.309 -32.462  1.00  0.44           C  
ATOM   1811  C   ARG A 248      -4.500 -11.192 -33.708  1.00  0.44           C  
ATOM   1812  O   ARG A 248      -3.959 -10.858 -34.758  1.00  0.44           O  
ATOM   1813  CB  ARG A 248      -4.550  -8.811 -32.858  1.00  0.44           C  
ATOM   1814  CG  ARG A 248      -5.140  -7.876 -31.778  1.00  0.44           C  
ATOM   1815  CD  ARG A 248      -5.198  -6.429 -32.291  1.00  0.44           C  
ATOM   1816  NE  ARG A 248      -6.143  -5.628 -31.434  1.00  0.44           N  
ATOM   1817  CZ  ARG A 248      -5.761  -4.809 -30.445  1.00  0.44           C  
ATOM   1818  NH1 ARG A 248      -4.518  -4.826 -29.988  1.00  0.44           N  
ATOM   1819  NH2 ARG A 248      -6.632  -3.956 -29.908  1.00  0.44           N  
ATOM   1820  N   GLY A 249      -5.146 -12.372 -33.598  1.00  0.50           N  
ATOM   1821  CA  GLY A 249      -5.096 -13.398 -34.633  1.00  0.50           C  
ATOM   1822  C   GLY A 249      -6.211 -13.362 -35.637  1.00  0.50           C  
ATOM   1823  O   GLY A 249      -6.286 -14.189 -36.536  1.00  0.50           O  
ATOM   1824  N   GLY A 250      -7.150 -12.412 -35.494  1.00  0.41           N  
ATOM   1825  CA  GLY A 250      -8.292 -12.321 -36.389  1.00  0.41           C  
ATOM   1826  C   GLY A 250      -7.986 -11.578 -37.657  1.00  0.41           C  
ATOM   1827  O   GLY A 250      -7.541 -10.440 -37.619  1.00  0.41           O  
ATOM   1828  N   ARG A 251      -8.336 -12.179 -38.821  1.00  0.56           N  
ATOM   1829  CA  ARG A 251      -8.250 -11.589 -40.151  1.00  0.56           C  
ATOM   1830  C   ARG A 251      -9.088 -10.313 -40.396  1.00  0.56           C  
ATOM   1831  O   ARG A 251      -9.207  -9.866 -41.516  1.00  0.56           O  
ATOM   1832  CB  ARG A 251      -8.694 -12.623 -41.236  1.00  0.56           C  
ATOM   1833  CG  ARG A 251      -7.685 -13.746 -41.564  1.00  0.56           C  
ATOM   1834  CD  ARG A 251      -8.127 -14.537 -42.807  1.00  0.56           C  
ATOM   1835  NE  ARG A 251      -7.214 -15.725 -42.970  1.00  0.56           N  
ATOM   1836  CZ  ARG A 251      -6.518 -16.031 -44.076  1.00  0.56           C  
ATOM   1837  NH1 ARG A 251      -6.407 -15.190 -45.095  1.00  0.56           N  
ATOM   1838  NH2 ARG A 251      -5.919 -17.219 -44.171  1.00  0.56           N  
ATOM   1839  N   GLY A 252      -9.693  -9.701 -39.342  1.00  0.52           N  
ATOM   1840  CA  GLY A 252     -10.497  -8.495 -39.525  1.00  0.52           C  
ATOM   1841  C   GLY A 252     -10.469  -7.485 -38.407  1.00  0.52           C  
ATOM   1842  O   GLY A 252     -11.290  -6.590 -38.371  1.00  0.52           O  
ATOM   1843  N   GLY A 253      -9.499  -7.570 -37.467  1.00  0.46           N  
ATOM   1844  CA  GLY A 253      -9.149  -6.441 -36.593  1.00  0.46           C  
ATOM   1845  C   GLY A 253     -10.070  -6.045 -35.467  1.00  0.46           C  
ATOM   1846  O   GLY A 253      -9.756  -5.153 -34.688  1.00  0.46           O  
ATOM   1847  N   GLY A 254     -11.221  -6.719 -35.329  1.00  0.41           N  
ATOM   1848  CA  GLY A 254     -12.195  -6.419 -34.300  1.00  0.41           C  
ATOM   1849  C   GLY A 254     -11.878  -7.090 -33.005  1.00  0.41           C  
ATOM   1850  O   GLY A 254     -11.500  -8.261 -32.960  1.00  0.41           O  
ATOM   1851  N   TYR A 255     -12.086  -6.369 -31.890  1.00  0.43           N  
ATOM   1852  CA  TYR A 255     -12.094  -6.938 -30.559  1.00  0.43           C  
ATOM   1853  C   TYR A 255     -13.251  -7.914 -30.455  1.00  0.43           C  
ATOM   1854  O   TYR A 255     -14.416  -7.511 -30.439  1.00  0.43           O  
ATOM   1855  CB  TYR A 255     -12.240  -5.799 -29.494  1.00  0.43           C  
ATOM   1856  CG  TYR A 255     -12.089  -6.216 -28.041  1.00  0.43           C  
ATOM   1857  CD1 TYR A 255     -13.212  -6.340 -27.200  1.00  0.43           C  
ATOM   1858  CD2 TYR A 255     -10.812  -6.339 -27.466  1.00  0.43           C  
ATOM   1859  CE1 TYR A 255     -13.058  -6.547 -25.818  1.00  0.43           C  
ATOM   1860  CE2 TYR A 255     -10.657  -6.549 -26.085  1.00  0.43           C  
ATOM   1861  CZ  TYR A 255     -11.783  -6.647 -25.259  1.00  0.43           C  
ATOM   1862  OH  TYR A 255     -11.660  -6.801 -23.859  1.00  0.43           O  
ATOM   1863  N   LYS A 256     -12.978  -9.233 -30.371  1.00  0.54           N  
ATOM   1864  CA  LYS A 256     -13.952 -10.149 -29.830  1.00  0.54           C  
ATOM   1865  C   LYS A 256     -14.162  -9.797 -28.391  1.00  0.54           C  
ATOM   1866  O   LYS A 256     -13.274  -9.968 -27.558  1.00  0.54           O  
ATOM   1867  CB  LYS A 256     -13.543 -11.648 -29.900  1.00  0.54           C  
ATOM   1868  CG  LYS A 256     -14.058 -12.363 -31.156  1.00  0.54           C  
ATOM   1869  CD  LYS A 256     -13.714 -13.863 -31.146  1.00  0.54           C  
ATOM   1870  CE  LYS A 256     -14.423 -14.648 -32.256  1.00  0.54           C  
ATOM   1871  NZ  LYS A 256     -14.175 -16.099 -32.093  1.00  0.54           N  
ATOM   1872  N   GLU A 257     -15.383  -9.333 -28.081  1.00  0.45           N  
ATOM   1873  CA  GLU A 257     -15.923  -9.434 -26.763  1.00  0.45           C  
ATOM   1874  C   GLU A 257     -15.951 -10.886 -26.363  1.00  0.45           C  
ATOM   1875  O   GLU A 257     -16.808 -11.670 -26.789  1.00  0.45           O  
ATOM   1876  CB  GLU A 257     -17.340  -8.808 -26.669  1.00  0.45           C  
ATOM   1877  CG  GLU A 257     -17.368  -7.329 -27.142  1.00  0.45           C  
ATOM   1878  CD  GLU A 257     -18.607  -6.525 -26.736  1.00  0.45           C  
ATOM   1879  OE1 GLU A 257     -18.434  -5.286 -26.578  1.00  0.45           O  
ATOM   1880  OE2 GLU A 257     -19.709  -7.105 -26.608  1.00  0.45           O  
ATOM   1881  N   LEU A 258     -14.983 -11.288 -25.519  1.00  0.54           N  
ATOM   1882  CA  LEU A 258     -15.134 -12.427 -24.648  1.00  0.54           C  
ATOM   1883  C   LEU A 258     -16.275 -12.085 -23.737  1.00  0.54           C  
ATOM   1884  O   LEU A 258     -16.088 -11.389 -22.734  1.00  0.54           O  
ATOM   1885  CB  LEU A 258     -13.884 -12.720 -23.772  1.00  0.54           C  
ATOM   1886  CG  LEU A 258     -12.944 -13.781 -24.372  1.00  0.54           C  
ATOM   1887  CD1 LEU A 258     -11.595 -13.189 -24.804  1.00  0.54           C  
ATOM   1888  CD2 LEU A 258     -12.758 -14.956 -23.394  1.00  0.54           C  
ATOM   1889  N   ASP A 259     -17.490 -12.535 -24.127  1.00  0.55           N  
ATOM   1890  CA  ASP A 259     -18.709 -12.511 -23.370  1.00  0.55           C  
ATOM   1891  C   ASP A 259     -18.429 -12.841 -21.932  1.00  0.55           C  
ATOM   1892  O   ASP A 259     -17.651 -13.746 -21.627  1.00  0.55           O  
ATOM   1893  CB  ASP A 259     -19.758 -13.504 -23.950  1.00  0.55           C  
ATOM   1894  CG  ASP A 259     -20.735 -12.746 -24.822  1.00  0.55           C  
ATOM   1895  OD1 ASP A 259     -21.314 -11.777 -24.266  1.00  0.55           O  
ATOM   1896  OD2 ASP A 259     -20.929 -13.129 -26.000  1.00  0.55           O  
ATOM   1897  N   GLU A 260     -19.063 -12.112 -21.000  1.00  0.66           N  
ATOM   1898  CA  GLU A 260     -18.853 -12.271 -19.577  1.00  0.66           C  
ATOM   1899  C   GLU A 260     -19.069 -13.720 -19.119  1.00  0.66           C  
ATOM   1900  O   GLU A 260     -18.365 -14.253 -18.284  1.00  0.66           O  
ATOM   1901  CB  GLU A 260     -19.745 -11.243 -18.854  1.00  0.66           C  
ATOM   1902  CG  GLU A 260     -19.548 -11.156 -17.320  1.00  0.66           C  
ATOM   1903  CD  GLU A 260     -19.506  -9.711 -16.819  1.00  0.66           C  
ATOM   1904  OE1 GLU A 260     -18.712  -9.447 -15.880  1.00  0.66           O  
ATOM   1905  OE2 GLU A 260     -20.236  -8.858 -17.390  1.00  0.66           O  
ATOM   1906  N   GLU A 261     -19.983 -14.405 -19.852  1.00  0.66           N  
ATOM   1907  CA  GLU A 261     -20.251 -15.822 -19.805  1.00  0.66           C  
ATOM   1908  C   GLU A 261     -19.041 -16.737 -20.034  1.00  0.66           C  
ATOM   1909  O   GLU A 261     -18.820 -17.666 -19.270  1.00  0.66           O  
ATOM   1910  CB  GLU A 261     -21.325 -16.124 -20.876  1.00  0.66           C  
ATOM   1911  CG  GLU A 261     -21.938 -17.540 -20.763  1.00  0.66           C  
ATOM   1912  CD  GLU A 261     -23.180 -17.712 -21.634  1.00  0.66           C  
ATOM   1913  OE1 GLU A 261     -23.989 -18.619 -21.308  1.00  0.66           O  
ATOM   1914  OE2 GLU A 261     -23.339 -16.942 -22.614  1.00  0.66           O  
ATOM   1915  N   GLU A 262     -18.167 -16.486 -21.048  1.00  0.69           N  
ATOM   1916  CA  GLU A 262     -16.984 -17.313 -21.291  1.00  0.69           C  
ATOM   1917  C   GLU A 262     -15.992 -17.210 -20.131  1.00  0.69           C  
ATOM   1918  O   GLU A 262     -15.448 -18.193 -19.633  1.00  0.69           O  
ATOM   1919  CB  GLU A 262     -16.309 -16.977 -22.652  1.00  0.69           C  
ATOM   1920  CG  GLU A 262     -15.355 -18.088 -23.181  1.00  0.69           C  
ATOM   1921  CD  GLU A 262     -14.768 -17.808 -24.570  1.00  0.69           C  
ATOM   1922  OE1 GLU A 262     -14.029 -18.697 -25.066  1.00  0.69           O  
ATOM   1923  OE2 GLU A 262     -15.044 -16.724 -25.147  1.00  0.69           O  
ATOM   1924  N   LEU A 263     -15.814 -15.978 -19.606  1.00  0.70           N  
ATOM   1925  CA  LEU A 263     -15.021 -15.670 -18.429  1.00  0.70           C  
ATOM   1926  C   LEU A 263     -15.550 -16.330 -17.153  1.00  0.70           C  
ATOM   1927  O   LEU A 263     -14.809 -16.945 -16.394  1.00  0.70           O  
ATOM   1928  CB  LEU A 263     -14.923 -14.131 -18.288  1.00  0.70           C  
ATOM   1929  CG  LEU A 263     -13.472 -13.612 -18.275  1.00  0.70           C  
ATOM   1930  CD1 LEU A 263     -13.426 -12.192 -18.860  1.00  0.70           C  
ATOM   1931  CD2 LEU A 263     -12.863 -13.663 -16.863  1.00  0.70           C  
ATOM   1932  N   GLU A 264     -16.886 -16.282 -16.938  1.00  0.77           N  
ATOM   1933  CA  GLU A 264     -17.573 -17.014 -15.892  1.00  0.77           C  
ATOM   1934  C   GLU A 264     -17.432 -18.515 -16.025  1.00  0.77           C  
ATOM   1935  O   GLU A 264     -17.170 -19.205 -15.044  1.00  0.77           O  
ATOM   1936  CB  GLU A 264     -19.066 -16.628 -15.834  1.00  0.77           C  
ATOM   1937  CG  GLU A 264     -19.289 -15.267 -15.133  1.00  0.77           C  
ATOM   1938  CD  GLU A 264     -20.749 -15.044 -14.750  1.00  0.77           C  
ATOM   1939  OE1 GLU A 264     -20.963 -14.264 -13.787  1.00  0.77           O  
ATOM   1940  OE2 GLU A 264     -21.639 -15.686 -15.362  1.00  0.77           O  
ATOM   1941  N   GLU A 265     -17.543 -19.074 -17.244  1.00  0.79           N  
ATOM   1942  CA  GLU A 265     -17.353 -20.486 -17.488  1.00  0.79           C  
ATOM   1943  C   GLU A 265     -15.945 -20.999 -17.190  1.00  0.79           C  
ATOM   1944  O   GLU A 265     -15.756 -22.058 -16.602  1.00  0.79           O  
ATOM   1945  CB  GLU A 265     -17.788 -20.875 -18.916  1.00  0.79           C  
ATOM   1946  CG  GLU A 265     -18.140 -22.381 -18.993  1.00  0.79           C  
ATOM   1947  CD  GLU A 265     -18.381 -22.915 -20.397  1.00  0.79           C  
ATOM   1948  OE1 GLU A 265     -19.422 -23.584 -20.597  1.00  0.79           O  
ATOM   1949  OE2 GLU A 265     -17.450 -22.773 -21.232  1.00  0.79           O  
ATOM   1950  N   VAL A 266     -14.898 -20.220 -17.544  1.00  0.79           N  
ATOM   1951  CA  VAL A 266     -13.521 -20.488 -17.137  1.00  0.79           C  
ATOM   1952  C   VAL A 266     -13.345 -20.448 -15.620  1.00  0.79           C  
ATOM   1953  O   VAL A 266     -12.742 -21.336 -15.028  1.00  0.79           O  
ATOM   1954  CB  VAL A 266     -12.554 -19.514 -17.808  1.00  0.79           C  
ATOM   1955  CG1 VAL A 266     -11.111 -19.645 -17.266  1.00  0.79           C  
ATOM   1956  CG2 VAL A 266     -12.551 -19.808 -19.323  1.00  0.79           C  
ATOM   1957  N   LYS A 267     -13.932 -19.431 -14.943  1.00  0.84           N  
ATOM   1958  CA  LYS A 267     -13.914 -19.303 -13.497  1.00  0.84           C  
ATOM   1959  C   LYS A 267     -14.619 -20.453 -12.796  1.00  0.84           C  
ATOM   1960  O   LYS A 267     -14.126 -20.996 -11.812  1.00  0.84           O  
ATOM   1961  CB  LYS A 267     -14.547 -17.952 -13.088  1.00  0.84           C  
ATOM   1962  CG  LYS A 267     -14.344 -17.584 -11.611  1.00  0.84           C  
ATOM   1963  CD  LYS A 267     -14.972 -16.218 -11.298  1.00  0.84           C  
ATOM   1964  CE  LYS A 267     -14.808 -15.789  -9.838  1.00  0.84           C  
ATOM   1965  NZ  LYS A 267     -15.524 -14.513  -9.618  1.00  0.84           N  
ATOM   1966  N   LYS A 268     -15.780 -20.875 -13.335  1.00  0.83           N  
ATOM   1967  CA  LYS A 268     -16.513 -22.042 -12.902  1.00  0.83           C  
ATOM   1968  C   LYS A 268     -15.728 -23.339 -13.064  1.00  0.83           C  
ATOM   1969  O   LYS A 268     -15.618 -24.100 -12.116  1.00  0.83           O  
ATOM   1970  CB  LYS A 268     -17.851 -22.134 -13.670  1.00  0.83           C  
ATOM   1971  CG  LYS A 268     -18.745 -23.287 -13.203  1.00  0.83           C  
ATOM   1972  CD  LYS A 268     -20.073 -23.341 -13.966  1.00  0.83           C  
ATOM   1973  CE  LYS A 268     -20.784 -24.660 -13.666  1.00  0.83           C  
ATOM   1974  NZ  LYS A 268     -22.028 -24.802 -14.440  1.00  0.83           N  
ATOM   1975  N   ARG A 269     -15.084 -23.570 -14.235  1.00  0.76           N  
ATOM   1976  CA  ARG A 269     -14.226 -24.725 -14.476  1.00  0.76           C  
ATOM   1977  C   ARG A 269     -13.050 -24.811 -13.522  1.00  0.76           C  
ATOM   1978  O   ARG A 269     -12.699 -25.885 -13.031  1.00  0.76           O  
ATOM   1979  CB  ARG A 269     -13.687 -24.721 -15.936  1.00  0.76           C  
ATOM   1980  CG  ARG A 269     -14.513 -25.646 -16.847  1.00  0.76           C  
ATOM   1981  CD  ARG A 269     -13.877 -25.954 -18.208  1.00  0.76           C  
ATOM   1982  NE  ARG A 269     -14.245 -24.837 -19.154  1.00  0.76           N  
ATOM   1983  CZ  ARG A 269     -14.684 -25.007 -20.412  1.00  0.76           C  
ATOM   1984  NH1 ARG A 269     -14.710 -26.213 -20.969  1.00  0.76           N  
ATOM   1985  NH2 ARG A 269     -15.134 -23.983 -21.123  1.00  0.76           N  
ATOM   1986  N   ARG A 270     -12.410 -23.669 -13.216  1.00  0.79           N  
ATOM   1987  CA  ARG A 270     -11.385 -23.605 -12.198  1.00  0.79           C  
ATOM   1988  C   ARG A 270     -11.902 -23.919 -10.801  1.00  0.79           C  
ATOM   1989  O   ARG A 270     -11.302 -24.700 -10.076  1.00  0.79           O  
ATOM   1990  CB  ARG A 270     -10.702 -22.227 -12.218  1.00  0.79           C  
ATOM   1991  CG  ARG A 270      -9.496 -22.154 -11.267  1.00  0.79           C  
ATOM   1992  CD  ARG A 270      -8.764 -20.829 -11.359  1.00  0.79           C  
ATOM   1993  NE  ARG A 270      -7.740 -20.855 -10.278  1.00  0.79           N  
ATOM   1994  CZ  ARG A 270      -6.736 -19.979 -10.207  1.00  0.79           C  
ATOM   1995  NH1 ARG A 270      -6.605 -19.004 -11.107  1.00  0.79           N  
ATOM   1996  NH2 ARG A 270      -5.875 -20.067  -9.203  1.00  0.79           N  
ATOM   1997  N   LYS A 271     -13.071 -23.359 -10.420  1.00  0.78           N  
ATOM   1998  CA  LYS A 271     -13.702 -23.648  -9.150  1.00  0.78           C  
ATOM   1999  C   LYS A 271     -14.083 -25.115  -8.989  1.00  0.78           C  
ATOM   2000  O   LYS A 271     -13.792 -25.724  -7.973  1.00  0.78           O  
ATOM   2001  CB  LYS A 271     -14.934 -22.733  -8.945  1.00  0.78           C  
ATOM   2002  CG  LYS A 271     -15.621 -22.964  -7.596  1.00  0.78           C  
ATOM   2003  CD  LYS A 271     -16.783 -22.009  -7.303  1.00  0.78           C  
ATOM   2004  CE  LYS A 271     -17.573 -22.569  -6.120  1.00  0.78           C  
ATOM   2005  NZ  LYS A 271     -18.729 -21.733  -5.761  1.00  0.78           N  
ATOM   2006  N   GLU A 272     -14.671 -25.735 -10.038  1.00  0.72           N  
ATOM   2007  CA  GLU A 272     -14.981 -27.150 -10.070  1.00  0.72           C  
ATOM   2008  C   GLU A 272     -13.742 -28.024  -9.914  1.00  0.72           C  
ATOM   2009  O   GLU A 272     -13.740 -28.996  -9.167  1.00  0.72           O  
ATOM   2010  CB  GLU A 272     -15.714 -27.490 -11.395  1.00  0.72           C  
ATOM   2011  CG  GLU A 272     -17.182 -26.984 -11.407  1.00  0.72           C  
ATOM   2012  CD  GLU A 272     -17.928 -27.175 -12.728  1.00  0.72           C  
ATOM   2013  OE1 GLU A 272     -19.188 -27.096 -12.687  1.00  0.72           O  
ATOM   2014  OE2 GLU A 272     -17.278 -27.340 -13.792  1.00  0.72           O  
ATOM   2015  N   ALA A 273     -12.619 -27.656 -10.573  1.00  0.71           N  
ATOM   2016  CA  ALA A 273     -11.339 -28.307 -10.370  1.00  0.71           C  
ATOM   2017  C   ALA A 273     -10.801 -28.199  -8.929  1.00  0.71           C  
ATOM   2018  O   ALA A 273     -10.371 -29.186  -8.346  1.00  0.71           O  
ATOM   2019  CB  ALA A 273     -10.327 -27.758 -11.403  1.00  0.71           C  
ATOM   2020  N   GLU A 274     -10.883 -27.001  -8.297  1.00  0.70           N  
ATOM   2021  CA  GLU A 274     -10.529 -26.776  -6.897  1.00  0.70           C  
ATOM   2022  C   GLU A 274     -11.419 -27.569  -5.921  1.00  0.70           C  
ATOM   2023  O   GLU A 274     -10.944 -28.162  -4.953  1.00  0.70           O  
ATOM   2024  CB  GLU A 274     -10.467 -25.241  -6.586  1.00  0.70           C  
ATOM   2025  CG  GLU A 274      -9.181 -24.566  -7.180  1.00  0.70           C  
ATOM   2026  CD  GLU A 274      -9.123 -23.028  -7.166  1.00  0.70           C  
ATOM   2027  OE1 GLU A 274      -8.253 -22.448  -7.894  1.00  0.70           O  
ATOM   2028  OE2 GLU A 274      -9.949 -22.406  -6.456  1.00  0.70           O  
ATOM   2029  N   GLU A 275     -12.743 -27.652  -6.187  1.00  0.66           N  
ATOM   2030  CA  GLU A 275     -13.690 -28.469  -5.445  1.00  0.66           C  
ATOM   2031  C   GLU A 275     -13.428 -29.973  -5.546  1.00  0.66           C  
ATOM   2032  O   GLU A 275     -13.452 -30.664  -4.530  1.00  0.66           O  
ATOM   2033  CB  GLU A 275     -15.153 -28.086  -5.803  1.00  0.66           C  
ATOM   2034  CG  GLU A 275     -15.539 -26.717  -5.169  1.00  0.66           C  
ATOM   2035  CD  GLU A 275     -16.935 -26.191  -5.503  1.00  0.66           C  
ATOM   2036  OE1 GLU A 275     -17.357 -25.216  -4.816  1.00  0.66           O  
ATOM   2037  OE2 GLU A 275     -17.584 -26.698  -6.447  1.00  0.66           O  
ATOM   2038  N   ASP A 276     -13.098 -30.509  -6.749  1.00  0.63           N  
ATOM   2039  CA  ASP A 276     -12.767 -31.913  -6.959  1.00  0.63           C  
ATOM   2040  C   ASP A 276     -11.533 -32.350  -6.150  1.00  0.63           C  
ATOM   2041  O   ASP A 276     -11.552 -33.337  -5.417  1.00  0.63           O  
ATOM   2042  CB  ASP A 276     -12.630 -32.161  -8.493  1.00  0.63           C  
ATOM   2043  CG  ASP A 276     -12.818 -33.623  -8.863  1.00  0.63           C  
ATOM   2044  OD1 ASP A 276     -13.805 -34.220  -8.364  1.00  0.63           O  
ATOM   2045  OD2 ASP A 276     -12.018 -34.142  -9.682  1.00  0.63           O  
ATOM   2046  N   ASP A 277     -10.458 -31.527  -6.142  1.00  0.62           N  
ATOM   2047  CA  ASP A 277      -9.286 -31.749  -5.308  1.00  0.62           C  
ATOM   2048  C   ASP A 277      -9.613 -31.785  -3.805  1.00  0.62           C  
ATOM   2049  O   ASP A 277      -9.110 -32.620  -3.050  1.00  0.62           O  
ATOM   2050  CB  ASP A 277      -8.197 -30.679  -5.630  1.00  0.62           C  
ATOM   2051  CG  ASP A 277      -7.224 -31.145  -6.708  1.00  0.62           C  
ATOM   2052  OD1 ASP A 277      -7.161 -32.369  -6.982  1.00  0.62           O  
ATOM   2053  OD2 ASP A 277      -6.468 -30.272  -7.206  1.00  0.62           O  
ATOM   2054  N   GLY A 278     -10.540 -30.922  -3.322  1.00  0.64           N  
ATOM   2055  CA  GLY A 278     -10.992 -30.943  -1.930  1.00  0.64           C  
ATOM   2056  C   GLY A 278     -11.848 -32.137  -1.538  1.00  0.64           C  
ATOM   2057  O   GLY A 278     -12.020 -32.472  -0.365  1.00  0.64           O  
ATOM   2058  N   GLU A 279     -12.422 -32.835  -2.532  1.00  0.66           N  
ATOM   2059  CA  GLU A 279     -13.069 -34.115  -2.341  1.00  0.66           C  
ATOM   2060  C   GLU A 279     -12.112 -35.259  -2.162  1.00  0.66           C  
ATOM   2061  O   GLU A 279     -12.389 -36.161  -1.378  1.00  0.66           O  
ATOM   2062  CB  GLU A 279     -14.044 -34.454  -3.484  1.00  0.66           C  
ATOM   2063  CG  GLU A 279     -15.429 -33.799  -3.258  1.00  0.66           C  
ATOM   2064  CD  GLU A 279     -16.568 -34.794  -3.083  1.00  0.66           C  
ATOM   2065  OE1 GLU A 279     -17.744 -34.425  -3.294  1.00  0.66           O  
ATOM   2066  OE2 GLU A 279     -16.284 -35.944  -2.644  1.00  0.66           O  
ATOM   2067  N   ILE A 280     -10.983 -35.262  -2.888  1.00  0.70           N  
ATOM   2068  CA  ILE A 280     -10.029 -36.354  -2.916  1.00  0.70           C  
ATOM   2069  C   ILE A 280      -9.190 -36.448  -1.646  1.00  0.70           C  
ATOM   2070  O   ILE A 280      -8.933 -37.533  -1.127  1.00  0.70           O  
ATOM   2071  CB  ILE A 280      -9.217 -36.273  -4.205  1.00  0.70           C  
ATOM   2072  CG1 ILE A 280     -10.167 -36.519  -5.405  1.00  0.70           C  
ATOM   2073  CG2 ILE A 280      -8.070 -37.302  -4.227  1.00  0.70           C  
ATOM   2074  CD1 ILE A 280      -9.532 -36.215  -6.767  1.00  0.70           C  
ATOM   2075  N   TYR A 281      -8.789 -35.294  -1.078  1.00  0.79           N  
ATOM   2076  CA  TYR A 281      -7.899 -35.226   0.066  1.00  0.79           C  
ATOM   2077  C   TYR A 281      -8.661 -34.701   1.278  1.00  0.79           C  
ATOM   2078  O   TYR A 281      -9.625 -33.936   1.165  1.00  0.79           O  
ATOM   2079  CB  TYR A 281      -6.644 -34.350  -0.229  1.00  0.79           C  
ATOM   2080  CG  TYR A 281      -5.846 -34.945  -1.367  1.00  0.79           C  
ATOM   2081  CD1 TYR A 281      -4.843 -35.902  -1.122  1.00  0.79           C  
ATOM   2082  CD2 TYR A 281      -6.107 -34.574  -2.699  1.00  0.79           C  
ATOM   2083  CE1 TYR A 281      -4.132 -36.481  -2.183  1.00  0.79           C  
ATOM   2084  CE2 TYR A 281      -5.407 -35.162  -3.762  1.00  0.79           C  
ATOM   2085  CZ  TYR A 281      -4.427 -36.124  -3.501  1.00  0.79           C  
ATOM   2086  OH  TYR A 281      -3.760 -36.763  -4.563  1.00  0.79           O  
ATOM   2087  N   ASP A 282      -8.283 -35.146   2.492  1.00  0.81           N  
ATOM   2088  CA  ASP A 282      -8.749 -34.593   3.746  1.00  0.81           C  
ATOM   2089  C   ASP A 282      -8.003 -33.301   4.094  1.00  0.81           C  
ATOM   2090  O   ASP A 282      -7.116 -32.840   3.374  1.00  0.81           O  
ATOM   2091  CB  ASP A 282      -8.794 -35.662   4.893  1.00  0.81           C  
ATOM   2092  CG  ASP A 282      -7.452 -36.213   5.362  1.00  0.81           C  
ATOM   2093  OD1 ASP A 282      -6.423 -35.503   5.251  1.00  0.81           O  
ATOM   2094  OD2 ASP A 282      -7.463 -37.347   5.901  1.00  0.81           O  
ATOM   2095  N   GLU A 283      -8.378 -32.657   5.218  1.00  0.78           N  
ATOM   2096  CA  GLU A 283      -7.781 -31.430   5.712  1.00  0.78           C  
ATOM   2097  C   GLU A 283      -6.311 -31.585   6.121  1.00  0.78           C  
ATOM   2098  O   GLU A 283      -5.547 -30.630   6.164  1.00  0.78           O  
ATOM   2099  CB  GLU A 283      -8.639 -30.913   6.892  1.00  0.78           C  
ATOM   2100  CG  GLU A 283      -8.259 -29.507   7.419  1.00  0.78           C  
ATOM   2101  CD  GLU A 283      -9.250 -28.994   8.461  1.00  0.78           C  
ATOM   2102  OE1 GLU A 283      -9.135 -27.794   8.818  1.00  0.78           O  
ATOM   2103  OE2 GLU A 283     -10.129 -29.783   8.895  1.00  0.78           O  
ATOM   2104  N   PHE A 284      -5.850 -32.835   6.351  1.00  0.78           N  
ATOM   2105  CA  PHE A 284      -4.480 -33.118   6.712  1.00  0.78           C  
ATOM   2106  C   PHE A 284      -3.670 -33.479   5.474  1.00  0.78           C  
ATOM   2107  O   PHE A 284      -2.486 -33.776   5.560  1.00  0.78           O  
ATOM   2108  CB  PHE A 284      -4.433 -34.329   7.681  1.00  0.78           C  
ATOM   2109  CG  PHE A 284      -5.072 -33.981   9.000  1.00  0.78           C  
ATOM   2110  CD1 PHE A 284      -4.331 -33.289   9.972  1.00  0.78           C  
ATOM   2111  CD2 PHE A 284      -6.410 -34.314   9.279  1.00  0.78           C  
ATOM   2112  CE1 PHE A 284      -4.911 -32.934  11.197  1.00  0.78           C  
ATOM   2113  CE2 PHE A 284      -6.996 -33.952  10.500  1.00  0.78           C  
ATOM   2114  CZ  PHE A 284      -6.245 -33.265  11.460  1.00  0.78           C  
ATOM   2115  N   GLY A 285      -4.292 -33.430   4.271  1.00  0.75           N  
ATOM   2116  CA  GLY A 285      -3.617 -33.739   3.020  1.00  0.75           C  
ATOM   2117  C   GLY A 285      -3.552 -35.198   2.684  1.00  0.75           C  
ATOM   2118  O   GLY A 285      -2.912 -35.580   1.710  1.00  0.75           O  
ATOM   2119  N   ASN A 286      -4.231 -36.061   3.459  1.00  0.77           N  
ATOM   2120  CA  ASN A 286      -4.240 -37.485   3.207  1.00  0.77           C  
ATOM   2121  C   ASN A 286      -5.385 -37.804   2.274  1.00  0.77           C  
ATOM   2122  O   ASN A 286      -6.430 -37.165   2.280  1.00  0.77           O  
ATOM   2123  CB  ASN A 286      -4.439 -38.326   4.490  1.00  0.77           C  
ATOM   2124  CG  ASN A 286      -3.290 -38.092   5.455  1.00  0.77           C  
ATOM   2125  OD1 ASN A 286      -2.120 -38.252   5.112  1.00  0.77           O  
ATOM   2126  ND2 ASN A 286      -3.629 -37.767   6.723  1.00  0.77           N  
ATOM   2127  N   LEU A 287      -5.220 -38.822   1.413  1.00  0.74           N  
ATOM   2128  CA  LEU A 287      -6.290 -39.292   0.559  1.00  0.74           C  
ATOM   2129  C   LEU A 287      -7.478 -39.837   1.343  1.00  0.74           C  
ATOM   2130  O   LEU A 287      -7.330 -40.740   2.176  1.00  0.74           O  
ATOM   2131  CB  LEU A 287      -5.747 -40.395  -0.381  1.00  0.74           C  
ATOM   2132  CG  LEU A 287      -6.483 -40.517  -1.727  1.00  0.74           C  
ATOM   2133  CD1 LEU A 287      -6.004 -39.430  -2.692  1.00  0.74           C  
ATOM   2134  CD2 LEU A 287      -6.256 -41.892  -2.366  1.00  0.74           C  
ATOM   2135  N   LYS A 288      -8.694 -39.308   1.085  1.00  0.74           N  
ATOM   2136  CA  LYS A 288      -9.906 -39.711   1.778  1.00  0.74           C  
ATOM   2137  C   LYS A 288     -10.174 -41.203   1.643  1.00  0.74           C  
ATOM   2138  O   LYS A 288      -9.896 -41.822   0.617  1.00  0.74           O  
ATOM   2139  CB  LYS A 288     -11.152 -38.900   1.308  1.00  0.74           C  
ATOM   2140  CG  LYS A 288     -11.584 -37.776   2.274  1.00  0.74           C  
ATOM   2141  CD  LYS A 288     -12.344 -36.658   1.538  1.00  0.74           C  
ATOM   2142  CE  LYS A 288     -12.891 -35.518   2.407  1.00  0.74           C  
ATOM   2143  NZ  LYS A 288     -13.231 -34.342   1.564  1.00  0.74           N  
ATOM   2144  N   LYS A 289     -10.726 -41.828   2.705  1.00  0.73           N  
ATOM   2145  CA  LYS A 289     -10.806 -43.271   2.860  1.00  0.73           C  
ATOM   2146  C   LYS A 289     -11.530 -43.997   1.724  1.00  0.73           C  
ATOM   2147  O   LYS A 289     -11.173 -45.104   1.350  1.00  0.73           O  
ATOM   2148  CB  LYS A 289     -11.440 -43.608   4.234  1.00  0.73           C  
ATOM   2149  CG  LYS A 289     -10.952 -44.926   4.863  1.00  0.73           C  
ATOM   2150  CD  LYS A 289     -11.525 -45.124   6.281  1.00  0.73           C  
ATOM   2151  CE  LYS A 289     -11.008 -46.381   6.995  1.00  0.73           C  
ATOM   2152  NZ  LYS A 289     -11.618 -46.494   8.342  1.00  0.73           N  
ATOM   2153  N   LYS A 290     -12.532 -43.312   1.119  1.00  0.76           N  
ATOM   2154  CA  LYS A 290     -13.279 -43.742  -0.046  1.00  0.76           C  
ATOM   2155  C   LYS A 290     -12.430 -43.859  -1.340  1.00  0.76           C  
ATOM   2156  O   LYS A 290     -12.787 -44.594  -2.247  1.00  0.76           O  
ATOM   2157  CB  LYS A 290     -14.549 -42.831  -0.258  1.00  0.76           C  
ATOM   2158  CG  LYS A 290     -14.313 -41.356  -0.688  1.00  0.76           C  
ATOM   2159  CD  LYS A 290     -15.600 -40.473  -0.709  1.00  0.76           C  
ATOM   2160  CE  LYS A 290     -15.383 -39.061  -1.324  1.00  0.76           C  
ATOM   2161  NZ  LYS A 290     -16.603 -38.246  -1.584  1.00  0.76           N  
ATOM   2162  N   PHE A 291     -11.267 -43.149  -1.451  1.00  0.68           N  
ATOM   2163  CA  PHE A 291     -10.419 -43.170  -2.644  1.00  0.68           C  
ATOM   2164  C   PHE A 291      -9.161 -44.019  -2.476  1.00  0.68           C  
ATOM   2165  O   PHE A 291      -8.564 -44.450  -3.461  1.00  0.68           O  
ATOM   2166  CB  PHE A 291      -9.954 -41.738  -3.013  1.00  0.68           C  
ATOM   2167  CG  PHE A 291     -11.124 -40.921  -3.455  1.00  0.68           C  
ATOM   2168  CD1 PHE A 291     -11.758 -41.162  -4.688  1.00  0.68           C  
ATOM   2169  CD2 PHE A 291     -11.568 -39.866  -2.653  1.00  0.68           C  
ATOM   2170  CE1 PHE A 291     -12.820 -40.351  -5.111  1.00  0.68           C  
ATOM   2171  CE2 PHE A 291     -12.588 -39.027  -3.103  1.00  0.68           C  
ATOM   2172  CZ  PHE A 291     -13.228 -39.274  -4.319  1.00  0.68           C  
ATOM   2173  N   ARG A 292      -8.762 -44.351  -1.220  1.00  0.64           N  
ATOM   2174  CA  ARG A 292      -7.612 -45.201  -0.903  1.00  0.64           C  
ATOM   2175  C   ARG A 292      -7.716 -46.584  -1.519  1.00  0.64           C  
ATOM   2176  O   ARG A 292      -6.735 -47.143  -1.998  1.00  0.64           O  
ATOM   2177  CB  ARG A 292      -7.383 -45.311   0.633  1.00  0.64           C  
ATOM   2178  CG  ARG A 292      -6.496 -44.165   1.168  1.00  0.64           C  
ATOM   2179  CD  ARG A 292      -6.392 -44.032   2.694  1.00  0.64           C  
ATOM   2180  NE  ARG A 292      -5.776 -45.300   3.223  1.00  0.64           N  
ATOM   2181  CZ  ARG A 292      -5.311 -45.448   4.473  1.00  0.64           C  
ATOM   2182  NH1 ARG A 292      -5.339 -44.441   5.335  1.00  0.64           N  
ATOM   2183  NH2 ARG A 292      -4.799 -46.615   4.866  1.00  0.64           N  
ATOM   2184  N   SER A 293      -8.933 -47.153  -1.550  1.00  0.61           N  
ATOM   2185  CA  SER A 293      -9.207 -48.453  -2.135  1.00  0.61           C  
ATOM   2186  C   SER A 293      -8.988 -48.532  -3.639  1.00  0.61           C  
ATOM   2187  O   SER A 293      -8.615 -49.563  -4.180  1.00  0.61           O  
ATOM   2188  CB  SER A 293     -10.646 -48.928  -1.810  1.00  0.61           C  
ATOM   2189  OG  SER A 293     -10.930 -48.668  -0.435  1.00  0.61           O  
ATOM   2190  N   LYS A 294      -9.229 -47.415  -4.361  1.00  0.62           N  
ATOM   2191  CA  LYS A 294      -9.026 -47.330  -5.796  1.00  0.62           C  
ATOM   2192  C   LYS A 294      -7.576 -47.165  -6.203  1.00  0.62           C  
ATOM   2193  O   LYS A 294      -7.151 -47.761  -7.184  1.00  0.62           O  
ATOM   2194  CB  LYS A 294      -9.910 -46.230  -6.427  1.00  0.62           C  
ATOM   2195  CG  LYS A 294     -11.312 -46.775  -6.735  1.00  0.62           C  
ATOM   2196  CD  LYS A 294     -12.236 -45.721  -7.358  1.00  0.62           C  
ATOM   2197  CE  LYS A 294     -13.576 -46.315  -7.809  1.00  0.62           C  
ATOM   2198  NZ  LYS A 294     -14.457 -45.249  -8.334  1.00  0.62           N  
ATOM   2199  N   ALA A 295      -6.772 -46.392  -5.434  1.00  0.58           N  
ATOM   2200  CA  ALA A 295      -5.347 -46.217  -5.667  1.00  0.58           C  
ATOM   2201  C   ALA A 295      -4.564 -47.534  -5.597  1.00  0.58           C  
ATOM   2202  O   ALA A 295      -3.646 -47.790  -6.360  1.00  0.58           O  
ATOM   2203  CB  ALA A 295      -4.787 -45.179  -4.668  1.00  0.58           C  
ATOM   2204  N   LEU A 296      -4.969 -48.451  -4.696  1.00  0.57           N  
ATOM   2205  CA  LEU A 296      -4.409 -49.788  -4.639  1.00  0.57           C  
ATOM   2206  C   LEU A 296      -4.755 -50.687  -5.830  1.00  0.57           C  
ATOM   2207  O   LEU A 296      -4.031 -51.619  -6.145  1.00  0.57           O  
ATOM   2208  CB  LEU A 296      -4.870 -50.458  -3.321  1.00  0.57           C  
ATOM   2209  CG  LEU A 296      -3.981 -50.084  -2.116  1.00  0.57           C  
ATOM   2210  CD1 LEU A 296      -4.714 -50.332  -0.788  1.00  0.57           C  
ATOM   2211  CD2 LEU A 296      -2.655 -50.868  -2.155  1.00  0.57           C  
ATOM   2212  N   HIS A 297      -5.863 -50.416  -6.557  1.00  0.55           N  
ATOM   2213  CA  HIS A 297      -6.234 -51.224  -7.710  1.00  0.55           C  
ATOM   2214  C   HIS A 297      -5.473 -50.827  -8.967  1.00  0.55           C  
ATOM   2215  O   HIS A 297      -5.315 -51.610  -9.897  1.00  0.55           O  
ATOM   2216  CB  HIS A 297      -7.767 -51.152  -7.942  1.00  0.55           C  
ATOM   2217  CG  HIS A 297      -8.447 -52.477  -7.814  1.00  0.55           C  
ATOM   2218  ND1 HIS A 297      -8.240 -53.420  -8.802  1.00  0.55           N  
ATOM   2219  CD2 HIS A 297      -9.239 -52.986  -6.842  1.00  0.55           C  
ATOM   2220  CE1 HIS A 297      -8.904 -54.478  -8.412  1.00  0.55           C  
ATOM   2221  NE2 HIS A 297      -9.538 -54.281  -7.224  1.00  0.55           N  
ATOM   2222  N   THR A 298      -4.910 -49.604  -9.015  1.00  0.55           N  
ATOM   2223  CA  THR A 298      -4.164 -49.133 -10.172  1.00  0.55           C  
ATOM   2224  C   THR A 298      -2.695 -49.498 -10.130  1.00  0.55           C  
ATOM   2225  O   THR A 298      -2.034 -49.447 -11.160  1.00  0.55           O  
ATOM   2226  CB  THR A 298      -4.268 -47.624 -10.364  1.00  0.55           C  
ATOM   2227  OG1 THR A 298      -4.399 -46.954  -9.123  1.00  0.55           O  
ATOM   2228  CG2 THR A 298      -5.556 -47.321 -11.136  1.00  0.55           C  
ATOM   2229  N   GLU A 299      -2.146 -49.922  -8.968  1.00  0.53           N  
ATOM   2230  CA  GLU A 299      -0.748 -50.315  -8.860  1.00  0.53           C  
ATOM   2231  C   GLU A 299      -0.560 -51.828  -8.742  1.00  0.53           C  
ATOM   2232  O   GLU A 299       0.551 -52.340  -8.678  1.00  0.53           O  
ATOM   2233  CB  GLU A 299      -0.086 -49.572  -7.672  1.00  0.53           C  
ATOM   2234  CG  GLU A 299      -0.006 -48.043  -7.931  1.00  0.53           C  
ATOM   2235  CD  GLU A 299       0.908 -47.289  -6.967  1.00  0.53           C  
ATOM   2236  OE1 GLU A 299       1.558 -46.320  -7.444  1.00  0.53           O  
ATOM   2237  OE2 GLU A 299       0.963 -47.656  -5.766  1.00  0.53           O  
ATOM   2238  N   GLY A 300      -1.665 -52.609  -8.756  1.00  0.46           N  
ATOM   2239  CA  GLY A 300      -1.610 -54.064  -8.602  1.00  0.46           C  
ATOM   2240  C   GLY A 300      -1.770 -54.872  -9.858  1.00  0.46           C  
ATOM   2241  O   GLY A 300      -1.743 -56.095  -9.815  1.00  0.46           O  
ATOM   2242  N   ALA A 301      -1.966 -54.221 -11.017  1.00  0.44           N  
ATOM   2243  CA  ALA A 301      -2.355 -54.913 -12.228  1.00  0.44           C  
ATOM   2244  C   ALA A 301      -1.309 -54.912 -13.328  1.00  0.44           C  
ATOM   2245  O   ALA A 301      -1.506 -54.287 -14.357  1.00  0.44           O  
ATOM   2246  CB  ALA A 301      -3.694 -54.364 -12.765  1.00  0.44           C  
ATOM   2247  N   GLN A 302      -0.231 -55.708 -13.118  1.00  0.41           N  
ATOM   2248  CA  GLN A 302       0.531 -56.410 -14.153  1.00  0.41           C  
ATOM   2249  C   GLN A 302       1.830 -56.991 -13.641  1.00  0.41           C  
ATOM   2250  O   GLN A 302       2.928 -56.546 -13.966  1.00  0.41           O  
ATOM   2251  CB  GLN A 302       0.705 -55.754 -15.561  1.00  0.41           C  
ATOM   2252  CG  GLN A 302      -0.446 -56.167 -16.521  1.00  0.41           C  
ATOM   2253  CD  GLN A 302      -0.471 -55.333 -17.802  1.00  0.41           C  
ATOM   2254  OE1 GLN A 302       0.541 -54.906 -18.343  1.00  0.41           O  
ATOM   2255  NE2 GLN A 302      -1.700 -55.119 -18.337  1.00  0.41           N  
ATOM   2256  N   ALA A 303       1.731 -58.083 -12.857  1.00  0.39           N  
ATOM   2257  CA  ALA A 303       2.904 -58.857 -12.527  1.00  0.39           C  
ATOM   2258  C   ALA A 303       2.644 -60.364 -12.610  1.00  0.39           C  
ATOM   2259  O   ALA A 303       2.180 -60.958 -11.642  1.00  0.39           O  
ATOM   2260  CB  ALA A 303       3.426 -58.481 -11.119  1.00  0.39           C  
ATOM   2261  N   LEU A 304       3.029 -61.000 -13.752  1.00  0.36           N  
ATOM   2262  CA  LEU A 304       3.297 -62.437 -13.912  1.00  0.36           C  
ATOM   2263  C   LEU A 304       2.139 -63.464 -13.749  1.00  0.36           C  
ATOM   2264  O   LEU A 304       1.053 -63.072 -13.325  1.00  0.36           O  
ATOM   2265  CB  LEU A 304       4.491 -62.777 -12.980  1.00  0.36           C  
ATOM   2266  CG  LEU A 304       5.762 -61.934 -13.231  1.00  0.36           C  
ATOM   2267  CD1 LEU A 304       6.784 -62.209 -12.117  1.00  0.36           C  
ATOM   2268  CD2 LEU A 304       6.379 -62.208 -14.616  1.00  0.36           C  
ATOM   2269  N   PRO A 305       2.238 -64.778 -14.076  1.00  0.41           N  
ATOM   2270  CA  PRO A 305       3.386 -65.466 -14.665  1.00  0.41           C  
ATOM   2271  C   PRO A 305       2.980 -66.220 -15.933  1.00  0.41           C  
ATOM   2272  O   PRO A 305       1.893 -66.026 -16.449  1.00  0.41           O  
ATOM   2273  CB  PRO A 305       3.803 -66.426 -13.531  1.00  0.41           C  
ATOM   2274  CG  PRO A 305       2.521 -66.671 -12.703  1.00  0.41           C  
ATOM   2275  CD  PRO A 305       1.452 -65.747 -13.310  1.00  0.41           C  
ATOM   2276  N   GLY A 306       3.891 -67.054 -16.495  1.00  0.36           N  
ATOM   2277  CA  GLY A 306       3.702 -67.656 -17.810  1.00  0.36           C  
ATOM   2278  C   GLY A 306       3.043 -68.995 -17.966  1.00  0.36           C  
ATOM   2279  O   GLY A 306       2.932 -69.789 -16.992  1.00  0.36           O  
ATOM   2280  N   SER A 307       2.764 -69.340 -19.223  1.00  0.43           N  
ATOM   2281  CA  SER A 307       2.430 -70.644 -19.804  1.00  0.43           C  
ATOM   2282  C   SER A 307       2.044 -70.412 -21.267  1.00  0.43           C  
ATOM   2283  O   SER A 307       1.290 -69.513 -21.603  1.00  0.43           O  
ATOM   2284  CB  SER A 307       1.365 -71.513 -19.049  1.00  0.43           C  
ATOM   2285  OG  SER A 307       0.139 -70.827 -18.805  1.00  0.43           O  
ATOM   2286  N   GLY A 308       2.710 -71.075 -22.245  1.00  0.36           N  
ATOM   2287  CA  GLY A 308       2.265 -72.346 -22.824  1.00  0.36           C  
ATOM   2288  C   GLY A 308       1.737 -72.278 -24.252  1.00  0.36           C  
ATOM   2289  O   GLY A 308       0.572 -72.068 -24.503  1.00  0.36           O  
ATOM   2290  N   ARG A 309       2.649 -72.542 -25.214  1.00  0.36           N  
ATOM   2291  CA  ARG A 309       2.452 -72.931 -26.615  1.00  0.36           C  
ATOM   2292  C   ARG A 309       1.120 -73.391 -27.238  1.00  0.36           C  
ATOM   2293  O   ARG A 309       0.458 -74.291 -26.693  1.00  0.36           O  
ATOM   2294  CB  ARG A 309       3.294 -74.223 -26.810  1.00  0.36           C  
ATOM   2295  CG  ARG A 309       4.805 -74.155 -26.531  1.00  0.36           C  
ATOM   2296  CD  ARG A 309       5.389 -75.567 -26.369  1.00  0.36           C  
ATOM   2297  NE  ARG A 309       6.888 -75.450 -26.283  1.00  0.36           N  
ATOM   2298  CZ  ARG A 309       7.738 -75.692 -27.292  1.00  0.36           C  
ATOM   2299  NH1 ARG A 309       7.312 -76.009 -28.508  1.00  0.36           N  
ATOM   2300  NH2 ARG A 309       9.052 -75.627 -27.077  1.00  0.36           N  
ATOM   2301  N   ALA A 310       0.840 -72.971 -28.494  1.00  0.39           N  
ATOM   2302  CA  ALA A 310       0.313 -73.875 -29.525  1.00  0.39           C  
ATOM   2303  C   ALA A 310       0.410 -73.285 -30.946  1.00  0.39           C  
ATOM   2304  O   ALA A 310       0.137 -72.109 -31.156  1.00  0.39           O  
ATOM   2305  CB  ALA A 310      -1.155 -74.310 -29.285  1.00  0.39           C  
ATOM   2306  N   GLY A 311       0.799 -74.104 -31.967  1.00  0.35           N  
ATOM   2307  CA  GLY A 311       0.724 -73.760 -33.397  1.00  0.35           C  
ATOM   2308  C   GLY A 311      -0.135 -74.757 -34.157  1.00  0.35           C  
ATOM   2309  O   GLY A 311      -0.884 -75.496 -33.535  1.00  0.35           O  
ATOM   2310  N   TRP A 312       0.017 -74.792 -35.511  1.00  0.37           N  
ATOM   2311  CA  TRP A 312      -0.390 -75.847 -36.464  1.00  0.37           C  
ATOM   2312  C   TRP A 312      -1.551 -75.527 -37.438  1.00  0.37           C  
ATOM   2313  O   TRP A 312      -2.691 -75.355 -37.035  1.00  0.37           O  
ATOM   2314  CB  TRP A 312      -0.581 -77.305 -35.915  1.00  0.37           C  
ATOM   2315  CG  TRP A 312       0.555 -77.900 -35.072  1.00  0.37           C  
ATOM   2316  CD1 TRP A 312       0.521 -78.182 -33.731  1.00  0.37           C  
ATOM   2317  CD2 TRP A 312       1.852 -78.327 -35.538  1.00  0.37           C  
ATOM   2318  NE1 TRP A 312       1.730 -78.692 -33.319  1.00  0.37           N  
ATOM   2319  CE2 TRP A 312       2.555 -78.810 -34.401  1.00  0.37           C  
ATOM   2320  CE3 TRP A 312       2.447 -78.352 -36.798  1.00  0.37           C  
ATOM   2321  CZ2 TRP A 312       3.837 -79.309 -34.515  1.00  0.37           C  
ATOM   2322  CZ3 TRP A 312       3.754 -78.860 -36.907  1.00  0.37           C  
ATOM   2323  CH2 TRP A 312       4.441 -79.334 -35.777  1.00  0.37           C  
ATOM   2324  N   GLU A 313      -1.233 -75.481 -38.768  1.00  0.37           N  
ATOM   2325  CA  GLU A 313      -2.105 -75.782 -39.916  1.00  0.37           C  
ATOM   2326  C   GLU A 313      -3.282 -74.836 -40.264  1.00  0.37           C  
ATOM   2327  O   GLU A 313      -4.232 -74.659 -39.512  1.00  0.37           O  
ATOM   2328  CB  GLU A 313      -2.399 -77.298 -39.982  1.00  0.37           C  
ATOM   2329  CG  GLU A 313      -1.089 -78.084 -40.278  1.00  0.37           C  
ATOM   2330  CD  GLU A 313      -1.245 -79.596 -40.157  1.00  0.37           C  
ATOM   2331  OE1 GLU A 313      -0.799 -80.302 -41.097  1.00  0.37           O  
ATOM   2332  OE2 GLU A 313      -1.753 -80.046 -39.100  1.00  0.37           O  
ATOM   2333  N   VAL A 314      -3.289 -74.068 -41.391  1.00  0.40           N  
ATOM   2334  CA  VAL A 314      -3.267 -74.435 -42.826  1.00  0.40           C  
ATOM   2335  C   VAL A 314      -4.530 -75.135 -43.351  1.00  0.40           C  
ATOM   2336  O   VAL A 314      -4.748 -76.314 -43.074  1.00  0.40           O  
ATOM   2337  CB  VAL A 314      -2.006 -75.085 -43.419  1.00  0.40           C  
ATOM   2338  CG1 VAL A 314      -2.082 -75.167 -44.969  1.00  0.40           C  
ATOM   2339  CG2 VAL A 314      -0.771 -74.234 -43.067  1.00  0.40           C  
ATOM   2340  N   GLU A 315      -5.343 -74.399 -44.159  1.00  0.40           N  
ATOM   2341  CA  GLU A 315      -5.922 -74.802 -45.454  1.00  0.40           C  
ATOM   2342  C   GLU A 315      -7.075 -73.906 -45.925  1.00  0.40           C  
ATOM   2343  O   GLU A 315      -8.100 -73.760 -45.263  1.00  0.40           O  
ATOM   2344  CB  GLU A 315      -6.386 -76.289 -45.614  1.00  0.40           C  
ATOM   2345  CG  GLU A 315      -5.293 -77.274 -46.119  1.00  0.40           C  
ATOM   2346  CD  GLU A 315      -4.880 -76.990 -47.561  1.00  0.40           C  
ATOM   2347  OE1 GLU A 315      -3.866 -76.271 -47.763  1.00  0.40           O  
ATOM   2348  OE2 GLU A 315      -5.593 -77.461 -48.482  1.00  0.40           O  
ATOM   2349  N   HIS A 316      -6.926 -73.311 -47.132  1.00  0.42           N  
ATOM   2350  CA  HIS A 316      -7.975 -73.223 -48.148  1.00  0.42           C  
ATOM   2351  C   HIS A 316      -9.116 -72.179 -48.157  1.00  0.42           C  
ATOM   2352  O   HIS A 316     -10.148 -72.346 -47.554  1.00  0.42           O  
ATOM   2353  CB  HIS A 316      -8.532 -74.616 -48.554  1.00  0.42           C  
ATOM   2354  CG  HIS A 316      -7.762 -75.223 -49.681  1.00  0.42           C  
ATOM   2355  ND1 HIS A 316      -8.319 -76.289 -50.357  1.00  0.42           N  
ATOM   2356  CD2 HIS A 316      -6.512 -74.982 -50.135  1.00  0.42           C  
ATOM   2357  CE1 HIS A 316      -7.380 -76.705 -51.167  1.00  0.42           C  
ATOM   2358  NE2 HIS A 316      -6.264 -75.941 -51.094  1.00  0.42           N  
ATOM   2359  N   ARG A 317      -8.963 -71.145 -49.045  1.00  0.38           N  
ATOM   2360  CA  ARG A 317      -9.986 -70.793 -50.043  1.00  0.38           C  
ATOM   2361  C   ARG A 317     -11.067 -69.712 -49.792  1.00  0.38           C  
ATOM   2362  O   ARG A 317     -12.073 -69.921 -49.123  1.00  0.38           O  
ATOM   2363  CB  ARG A 317     -10.617 -72.029 -50.759  1.00  0.38           C  
ATOM   2364  CG  ARG A 317      -9.631 -72.810 -51.657  1.00  0.38           C  
ATOM   2365  CD  ARG A 317     -10.226 -74.092 -52.253  1.00  0.38           C  
ATOM   2366  NE  ARG A 317      -9.076 -74.849 -52.846  1.00  0.38           N  
ATOM   2367  CZ  ARG A 317      -8.799 -75.013 -54.145  1.00  0.38           C  
ATOM   2368  NH1 ARG A 317      -9.553 -74.472 -55.094  1.00  0.38           N  
ATOM   2369  NH2 ARG A 317      -7.749 -75.749 -54.515  1.00  0.38           N  
ATOM   2370  N   GLY A 318     -10.917 -68.529 -50.456  1.00  0.35           N  
ATOM   2371  CA  GLY A 318     -12.040 -67.657 -50.855  1.00  0.35           C  
ATOM   2372  C   GLY A 318     -12.610 -68.140 -52.189  1.00  0.35           C  
ATOM   2373  O   GLY A 318     -12.373 -69.301 -52.494  1.00  0.35           O  
ATOM   2374  N   PRO A 319     -13.307 -67.394 -53.065  1.00  0.50           N  
ATOM   2375  CA  PRO A 319     -13.598 -65.960 -52.956  1.00  0.50           C  
ATOM   2376  C   PRO A 319     -15.011 -65.661 -53.502  1.00  0.50           C  
ATOM   2377  O   PRO A 319     -15.710 -66.599 -53.843  1.00  0.50           O  
ATOM   2378  CB  PRO A 319     -12.571 -65.407 -53.963  1.00  0.50           C  
ATOM   2379  CG  PRO A 319     -12.568 -66.427 -55.116  1.00  0.50           C  
ATOM   2380  CD  PRO A 319     -13.062 -67.737 -54.482  1.00  0.50           C  
ATOM   2381  N   SER A 320     -15.391 -64.350 -53.625  1.00  0.45           N  
ATOM   2382  CA  SER A 320     -16.171 -63.796 -54.752  1.00  0.45           C  
ATOM   2383  C   SER A 320     -16.781 -62.405 -54.514  1.00  0.45           C  
ATOM   2384  O   SER A 320     -17.666 -62.208 -53.695  1.00  0.45           O  
ATOM   2385  CB  SER A 320     -17.231 -64.710 -55.468  1.00  0.45           C  
ATOM   2386  OG  SER A 320     -18.313 -65.096 -54.621  1.00  0.45           O  
ATOM   2387  N   GLU A 321     -16.278 -61.380 -55.254  1.00  0.49           N  
ATOM   2388  CA  GLU A 321     -17.093 -60.521 -56.120  1.00  0.49           C  
ATOM   2389  C   GLU A 321     -17.941 -59.420 -55.441  1.00  0.49           C  
ATOM   2390  O   GLU A 321     -18.808 -59.644 -54.615  1.00  0.49           O  
ATOM   2391  CB  GLU A 321     -17.852 -61.355 -57.195  1.00  0.49           C  
ATOM   2392  CG  GLU A 321     -16.881 -62.129 -58.135  1.00  0.49           C  
ATOM   2393  CD  GLU A 321     -17.583 -63.164 -59.012  1.00  0.49           C  
ATOM   2394  OE1 GLU A 321     -16.849 -64.050 -59.521  1.00  0.49           O  
ATOM   2395  OE2 GLU A 321     -18.828 -63.092 -59.155  1.00  0.49           O  
ATOM   2396  N   ARG A 322     -17.749 -58.118 -55.750  1.00  0.42           N  
ATOM   2397  CA  ARG A 322     -17.806 -57.601 -57.100  1.00  0.42           C  
ATOM   2398  C   ARG A 322     -17.304 -56.158 -57.138  1.00  0.42           C  
ATOM   2399  O   ARG A 322     -17.430 -55.436 -56.155  1.00  0.42           O  
ATOM   2400  CB  ARG A 322     -19.299 -57.620 -57.535  1.00  0.42           C  
ATOM   2401  CG  ARG A 322     -19.598 -57.421 -59.035  1.00  0.42           C  
ATOM   2402  CD  ARG A 322     -21.076 -57.695 -59.344  1.00  0.42           C  
ATOM   2403  NE  ARG A 322     -21.250 -57.729 -60.835  1.00  0.42           N  
ATOM   2404  CZ  ARG A 322     -22.443 -57.720 -61.445  1.00  0.42           C  
ATOM   2405  NH1 ARG A 322     -23.570 -57.570 -60.755  1.00  0.42           N  
ATOM   2406  NH2 ARG A 322     -22.519 -57.863 -62.766  1.00  0.42           N  
ATOM   2407  N   GLU A 323     -16.737 -55.734 -58.293  1.00  0.44           N  
ATOM   2408  CA  GLU A 323     -16.419 -54.390 -58.773  1.00  0.44           C  
ATOM   2409  C   GLU A 323     -17.411 -53.265 -58.380  1.00  0.44           C  
ATOM   2410  O   GLU A 323     -18.599 -53.509 -58.201  1.00  0.44           O  
ATOM   2411  CB  GLU A 323     -16.381 -54.533 -60.315  1.00  0.44           C  
ATOM   2412  CG  GLU A 323     -15.414 -55.628 -60.845  1.00  0.44           C  
ATOM   2413  CD  GLU A 323     -15.815 -56.033 -62.260  1.00  0.44           C  
ATOM   2414  OE1 GLU A 323     -15.015 -55.792 -63.194  1.00  0.44           O  
ATOM   2415  OE2 GLU A 323     -16.933 -56.603 -62.386  1.00  0.44           O  
ATOM   2416  N   GLY A 324     -17.037 -51.967 -58.241  1.00  0.40           N  
ATOM   2417  CA  GLY A 324     -15.864 -51.270 -58.754  1.00  0.40           C  
ATOM   2418  C   GLY A 324     -16.285 -49.963 -59.382  1.00  0.40           C  
ATOM   2419  O   GLY A 324     -17.271 -49.943 -60.098  1.00  0.40           O  
ATOM   2420  N   ARG A 325     -15.484 -48.886 -59.174  1.00  0.38           N  
ATOM   2421  CA  ARG A 325     -15.223 -47.825 -60.153  1.00  0.38           C  
ATOM   2422  C   ARG A 325     -14.435 -46.655 -59.580  1.00  0.38           C  
ATOM   2423  O   ARG A 325     -14.928 -45.851 -58.795  1.00  0.38           O  
ATOM   2424  CB  ARG A 325     -16.404 -47.242 -60.989  1.00  0.38           C  
ATOM   2425  CG  ARG A 325     -15.951 -46.567 -62.305  1.00  0.38           C  
ATOM   2426  CD  ARG A 325     -17.128 -46.392 -63.267  1.00  0.38           C  
ATOM   2427  NE  ARG A 325     -16.561 -46.109 -64.629  1.00  0.38           N  
ATOM   2428  CZ  ARG A 325     -17.322 -45.919 -65.716  1.00  0.38           C  
ATOM   2429  NH1 ARG A 325     -18.645 -45.862 -65.619  1.00  0.38           N  
ATOM   2430  NH2 ARG A 325     -16.765 -45.814 -66.921  1.00  0.38           N  
ATOM   2431  N   GLU A 326     -13.155 -46.547 -59.979  1.00  0.46           N  
ATOM   2432  CA  GLU A 326     -12.234 -45.530 -59.545  1.00  0.46           C  
ATOM   2433  C   GLU A 326     -12.296 -44.252 -60.365  1.00  0.46           C  
ATOM   2434  O   GLU A 326     -12.707 -44.245 -61.528  1.00  0.46           O  
ATOM   2435  CB  GLU A 326     -10.797 -46.079 -59.711  1.00  0.46           C  
ATOM   2436  CG  GLU A 326     -10.576 -47.491 -59.112  1.00  0.46           C  
ATOM   2437  CD  GLU A 326      -9.353 -48.139 -59.750  1.00  0.46           C  
ATOM   2438  OE1 GLU A 326      -8.431 -48.538 -59.000  1.00  0.46           O  
ATOM   2439  OE2 GLU A 326      -9.371 -48.259 -61.003  1.00  0.46           O  
ATOM   2440  N   ARG A 327     -11.802 -43.159 -59.756  1.00  0.37           N  
ATOM   2441  CA  ARG A 327     -11.161 -42.046 -60.437  1.00  0.37           C  
ATOM   2442  C   ARG A 327     -10.491 -41.170 -59.383  1.00  0.37           C  
ATOM   2443  O   ARG A 327     -11.010 -40.130 -58.985  1.00  0.37           O  
ATOM   2444  CB  ARG A 327     -12.069 -41.196 -61.378  1.00  0.37           C  
ATOM   2445  CG  ARG A 327     -11.865 -41.484 -62.884  1.00  0.37           C  
ATOM   2446  CD  ARG A 327     -12.972 -40.858 -63.731  1.00  0.37           C  
ATOM   2447  NE  ARG A 327     -12.759 -41.300 -65.152  1.00  0.37           N  
ATOM   2448  CZ  ARG A 327     -13.705 -41.239 -66.098  1.00  0.37           C  
ATOM   2449  NH1 ARG A 327     -14.909 -40.748 -65.829  1.00  0.37           N  
ATOM   2450  NH2 ARG A 327     -13.444 -41.654 -67.337  1.00  0.37           N  
ATOM   2451  N   SER A 328      -9.365 -41.614 -58.799  1.00  0.40           N  
ATOM   2452  CA  SER A 328      -8.008 -41.387 -59.298  1.00  0.40           C  
ATOM   2453  C   SER A 328      -7.463 -39.975 -59.267  1.00  0.40           C  
ATOM   2454  O   SER A 328      -7.511 -39.292 -60.286  1.00  0.40           O  
ATOM   2455  CB  SER A 328      -7.669 -41.945 -60.710  1.00  0.40           C  
ATOM   2456  OG  SER A 328      -8.009 -43.327 -60.773  1.00  0.40           O  
ATOM   2457  N   ARG A 329      -6.816 -39.587 -58.137  1.00  0.41           N  
ATOM   2458  CA  ARG A 329      -5.521 -38.911 -58.172  1.00  0.41           C  
ATOM   2459  C   ARG A 329      -4.899 -38.689 -56.798  1.00  0.41           C  
ATOM   2460  O   ARG A 329      -4.643 -37.572 -56.375  1.00  0.41           O  
ATOM   2461  CB  ARG A 329      -5.405 -37.620 -59.045  1.00  0.41           C  
ATOM   2462  CG  ARG A 329      -4.733 -37.876 -60.414  1.00  0.41           C  
ATOM   2463  CD  ARG A 329      -4.838 -36.664 -61.338  1.00  0.41           C  
ATOM   2464  NE  ARG A 329      -4.133 -37.017 -62.620  1.00  0.41           N  
ATOM   2465  CZ  ARG A 329      -4.219 -36.290 -63.741  1.00  0.41           C  
ATOM   2466  NH1 ARG A 329      -4.957 -35.187 -63.785  1.00  0.41           N  
ATOM   2467  NH2 ARG A 329      -3.565 -36.663 -64.840  1.00  0.41           N  
ATOM   2468  N   ASP A 330      -4.557 -39.789 -56.097  1.00  0.41           N  
ATOM   2469  CA  ASP A 330      -3.547 -39.773 -55.067  1.00  0.41           C  
ATOM   2470  C   ASP A 330      -2.158 -39.558 -55.642  1.00  0.41           C  
ATOM   2471  O   ASP A 330      -1.803 -40.144 -56.666  1.00  0.41           O  
ATOM   2472  CB  ASP A 330      -3.498 -41.139 -54.350  1.00  0.41           C  
ATOM   2473  CG  ASP A 330      -4.752 -41.269 -53.526  1.00  0.41           C  
ATOM   2474  OD1 ASP A 330      -4.784 -40.628 -52.446  1.00  0.41           O  
ATOM   2475  OD2 ASP A 330      -5.679 -41.984 -53.981  1.00  0.41           O  
ATOM   2476  N   ARG A 331      -1.338 -38.784 -54.911  1.00  0.40           N  
ATOM   2477  CA  ARG A 331       0.104 -38.927 -54.820  1.00  0.40           C  
ATOM   2478  C   ARG A 331       0.592 -37.919 -53.792  1.00  0.40           C  
ATOM   2479  O   ARG A 331       0.312 -36.737 -53.912  1.00  0.40           O  
ATOM   2480  CB  ARG A 331       0.927 -38.764 -56.143  1.00  0.40           C  
ATOM   2481  CG  ARG A 331       1.360 -40.109 -56.775  1.00  0.40           C  
ATOM   2482  CD  ARG A 331       1.750 -39.968 -58.250  1.00  0.40           C  
ATOM   2483  NE  ARG A 331       1.622 -41.327 -58.892  1.00  0.40           N  
ATOM   2484  CZ  ARG A 331       1.267 -41.518 -60.171  1.00  0.40           C  
ATOM   2485  NH1 ARG A 331       1.109 -40.495 -61.001  1.00  0.40           N  
ATOM   2486  NH2 ARG A 331       1.074 -42.750 -60.642  1.00  0.40           N  
ATOM   2487  N   VAL A 332       1.321 -38.398 -52.745  1.00  0.39           N  
ATOM   2488  CA  VAL A 332       1.927 -37.587 -51.678  1.00  0.39           C  
ATOM   2489  C   VAL A 332       0.854 -37.122 -50.678  1.00  0.39           C  
ATOM   2490  O   VAL A 332       0.263 -36.056 -50.833  1.00  0.39           O  
ATOM   2491  CB  VAL A 332       2.810 -36.403 -52.140  1.00  0.39           C  
ATOM   2492  CG1 VAL A 332       3.761 -35.979 -50.999  1.00  0.39           C  
ATOM   2493  CG2 VAL A 332       3.646 -36.755 -53.396  1.00  0.39           C  
ATOM   2494  N   ARG A 333       0.444 -37.834 -49.610  1.00  0.40           N  
ATOM   2495  CA  ARG A 333       1.046 -38.836 -48.744  1.00  0.40           C  
ATOM   2496  C   ARG A 333       2.194 -38.377 -47.853  1.00  0.40           C  
ATOM   2497  O   ARG A 333       3.354 -38.379 -48.267  1.00  0.40           O  
ATOM   2498  CB  ARG A 333       1.217 -40.295 -49.273  1.00  0.40           C  
ATOM   2499  CG  ARG A 333       1.124 -41.273 -48.078  1.00  0.40           C  
ATOM   2500  CD  ARG A 333       0.938 -42.769 -48.339  1.00  0.40           C  
ATOM   2501  NE  ARG A 333       0.509 -43.322 -47.005  1.00  0.40           N  
ATOM   2502  CZ  ARG A 333       0.093 -44.580 -46.797  1.00  0.40           C  
ATOM   2503  NH1 ARG A 333       0.336 -45.538 -47.670  1.00  0.40           N  
ATOM   2504  NH2 ARG A 333      -0.565 -44.868 -45.665  1.00  0.40           N  
ATOM   2505  N   ASP A 334       1.856 -38.047 -46.586  1.00  0.39           N  
ATOM   2506  CA  ASP A 334       2.646 -38.242 -45.391  1.00  0.39           C  
ATOM   2507  C   ASP A 334       4.080 -37.707 -45.243  1.00  0.39           C  
ATOM   2508  O   ASP A 334       5.013 -38.467 -45.261  1.00  0.39           O  
ATOM   2509  CB  ASP A 334       2.605 -39.734 -44.934  1.00  0.39           C  
ATOM   2510  CG  ASP A 334       1.180 -40.192 -44.671  1.00  0.39           C  
ATOM   2511  OD1 ASP A 334       0.444 -39.395 -44.041  1.00  0.39           O  
ATOM   2512  OD2 ASP A 334       0.791 -41.318 -45.103  1.00  0.39           O  
ATOM   2513  N   ASP A 335       4.243 -36.372 -44.967  1.00  0.45           N  
ATOM   2514  CA  ASP A 335       5.330 -35.960 -44.086  1.00  0.45           C  
ATOM   2515  C   ASP A 335       4.998 -34.602 -43.424  1.00  0.45           C  
ATOM   2516  O   ASP A 335       4.330 -33.763 -44.016  1.00  0.45           O  
ATOM   2517  CB  ASP A 335       6.735 -35.959 -44.768  1.00  0.45           C  
ATOM   2518  CG  ASP A 335       7.733 -36.604 -43.820  1.00  0.45           C  
ATOM   2519  OD1 ASP A 335       7.760 -36.144 -42.646  1.00  0.45           O  
ATOM   2520  OD2 ASP A 335       8.459 -37.536 -44.240  1.00  0.45           O  
ATOM   2521  N   TYR A 336       5.452 -34.385 -42.158  1.00  0.39           N  
ATOM   2522  CA  TYR A 336       5.454 -33.111 -41.427  1.00  0.39           C  
ATOM   2523  C   TYR A 336       4.188 -32.575 -40.744  1.00  0.39           C  
ATOM   2524  O   TYR A 336       3.901 -31.386 -40.793  1.00  0.39           O  
ATOM   2525  CB  TYR A 336       6.188 -31.931 -42.130  1.00  0.39           C  
ATOM   2526  CG  TYR A 336       7.598 -32.315 -42.464  1.00  0.39           C  
ATOM   2527  CD1 TYR A 336       8.591 -32.384 -41.468  1.00  0.39           C  
ATOM   2528  CD2 TYR A 336       7.928 -32.658 -43.781  1.00  0.39           C  
ATOM   2529  CE1 TYR A 336       9.894 -32.788 -41.795  1.00  0.39           C  
ATOM   2530  CE2 TYR A 336       9.220 -33.086 -44.101  1.00  0.39           C  
ATOM   2531  CZ  TYR A 336      10.207 -33.113 -43.116  1.00  0.39           C  
ATOM   2532  OH  TYR A 336      11.515 -33.477 -43.471  1.00  0.39           O  
ATOM   2533  N   TYR A 337       3.476 -33.406 -39.945  1.00  0.45           N  
ATOM   2534  CA  TYR A 337       2.635 -32.901 -38.858  1.00  0.45           C  
ATOM   2535  C   TYR A 337       3.382 -33.051 -37.522  1.00  0.45           C  
ATOM   2536  O   TYR A 337       2.806 -32.957 -36.448  1.00  0.45           O  
ATOM   2537  CB  TYR A 337       1.246 -33.618 -38.792  1.00  0.45           C  
ATOM   2538  CG  TYR A 337       0.133 -32.621 -38.868  1.00  0.45           C  
ATOM   2539  CD1 TYR A 337      -0.419 -32.074 -37.699  1.00  0.45           C  
ATOM   2540  CD2 TYR A 337      -0.358 -32.216 -40.118  1.00  0.45           C  
ATOM   2541  CE1 TYR A 337      -1.431 -31.110 -37.782  1.00  0.45           C  
ATOM   2542  CE2 TYR A 337      -1.392 -31.275 -40.202  1.00  0.45           C  
ATOM   2543  CZ  TYR A 337      -1.926 -30.726 -39.030  1.00  0.45           C  
ATOM   2544  OH  TYR A 337      -2.975 -29.793 -39.097  1.00  0.45           O  
ATOM   2545  N   GLU A 338       4.720 -33.283 -37.563  1.00  0.47           N  
ATOM   2546  CA  GLU A 338       5.542 -33.580 -36.394  1.00  0.47           C  
ATOM   2547  C   GLU A 338       6.484 -32.437 -35.999  1.00  0.47           C  
ATOM   2548  O   GLU A 338       7.630 -32.647 -35.610  1.00  0.47           O  
ATOM   2549  CB  GLU A 338       6.356 -34.887 -36.588  1.00  0.47           C  
ATOM   2550  CG  GLU A 338       6.756 -35.580 -35.253  1.00  0.47           C  
ATOM   2551  CD  GLU A 338       7.743 -36.718 -35.481  1.00  0.47           C  
ATOM   2552  OE1 GLU A 338       8.877 -36.636 -34.932  1.00  0.47           O  
ATOM   2553  OE2 GLU A 338       7.390 -37.671 -36.206  1.00  0.47           O  
ATOM   2554  N   LYS A 339       6.048 -31.157 -36.121  1.00  0.43           N  
ATOM   2555  CA  LYS A 339       6.925 -30.047 -35.775  1.00  0.43           C  
ATOM   2556  C   LYS A 339       6.430 -29.078 -34.696  1.00  0.43           C  
ATOM   2557  O   LYS A 339       7.153 -28.189 -34.313  1.00  0.43           O  
ATOM   2558  CB  LYS A 339       7.392 -29.284 -37.048  1.00  0.43           C  
ATOM   2559  CG  LYS A 339       8.912 -29.073 -37.055  1.00  0.43           C  
ATOM   2560  CD  LYS A 339       9.453 -28.479 -38.367  1.00  0.43           C  
ATOM   2561  CE  LYS A 339      10.986 -28.411 -38.378  1.00  0.43           C  
ATOM   2562  NZ  LYS A 339      11.473 -27.992 -39.712  1.00  0.43           N  
ATOM   2563  N   GLU A 340       5.211 -29.293 -34.122  1.00  0.45           N  
ATOM   2564  CA  GLU A 340       4.710 -28.406 -33.073  1.00  0.45           C  
ATOM   2565  C   GLU A 340       4.820 -29.004 -31.674  1.00  0.45           C  
ATOM   2566  O   GLU A 340       4.690 -28.310 -30.668  1.00  0.45           O  
ATOM   2567  CB  GLU A 340       3.261 -27.956 -33.378  1.00  0.45           C  
ATOM   2568  CG  GLU A 340       3.232 -26.890 -34.502  1.00  0.45           C  
ATOM   2569  CD  GLU A 340       1.875 -26.203 -34.603  1.00  0.45           C  
ATOM   2570  OE1 GLU A 340       1.869 -24.951 -34.724  1.00  0.45           O  
ATOM   2571  OE2 GLU A 340       0.846 -26.923 -34.557  1.00  0.45           O  
ATOM   2572  N   THR A 341       5.158 -30.302 -31.530  1.00  0.46           N  
ATOM   2573  CA  THR A 341       5.304 -30.909 -30.210  1.00  0.46           C  
ATOM   2574  C   THR A 341       6.708 -30.793 -29.665  1.00  0.46           C  
ATOM   2575  O   THR A 341       6.903 -30.823 -28.460  1.00  0.46           O  
ATOM   2576  CB  THR A 341       4.880 -32.367 -30.186  1.00  0.46           C  
ATOM   2577  OG1 THR A 341       5.340 -33.047 -31.345  1.00  0.46           O  
ATOM   2578  CG2 THR A 341       3.344 -32.411 -30.211  1.00  0.46           C  
ATOM   2579  N   ARG A 342       7.719 -30.529 -30.524  1.00  0.43           N  
ATOM   2580  CA  ARG A 342       9.097 -30.416 -30.079  1.00  0.43           C  
ATOM   2581  C   ARG A 342       9.436 -28.985 -29.642  1.00  0.43           C  
ATOM   2582  O   ARG A 342      10.542 -28.686 -29.216  1.00  0.43           O  
ATOM   2583  CB  ARG A 342      10.077 -30.832 -31.215  1.00  0.43           C  
ATOM   2584  CG  ARG A 342      10.125 -32.353 -31.505  1.00  0.43           C  
ATOM   2585  CD  ARG A 342      11.225 -32.733 -32.517  1.00  0.43           C  
ATOM   2586  NE  ARG A 342      11.348 -34.229 -32.589  1.00  0.43           N  
ATOM   2587  CZ  ARG A 342      11.048 -34.984 -33.656  1.00  0.43           C  
ATOM   2588  NH1 ARG A 342      10.463 -34.518 -34.744  1.00  0.43           N  
ATOM   2589  NH2 ARG A 342      11.099 -36.309 -33.574  1.00  0.43           N  
ATOM   2590  N   GLY A 343       8.449 -28.055 -29.713  1.00  0.42           N  
ATOM   2591  CA  GLY A 343       8.609 -26.704 -29.183  1.00  0.42           C  
ATOM   2592  C   GLY A 343       8.394 -26.605 -27.700  1.00  0.42           C  
ATOM   2593  O   GLY A 343       8.861 -25.669 -27.066  1.00  0.42           O  
ATOM   2594  N   ARG A 344       7.689 -27.581 -27.092  1.00  0.46           N  
ATOM   2595  CA  ARG A 344       7.454 -27.585 -25.660  1.00  0.46           C  
ATOM   2596  C   ARG A 344       8.687 -27.953 -24.831  1.00  0.46           C  
ATOM   2597  O   ARG A 344       8.961 -27.311 -23.824  1.00  0.46           O  
ATOM   2598  CB  ARG A 344       6.189 -28.414 -25.306  1.00  0.46           C  
ATOM   2599  CG  ARG A 344       4.916 -27.534 -25.215  1.00  0.46           C  
ATOM   2600  CD  ARG A 344       3.637 -28.331 -24.936  1.00  0.46           C  
ATOM   2601  NE  ARG A 344       2.522 -27.337 -24.717  1.00  0.46           N  
ATOM   2602  CZ  ARG A 344       1.225 -27.669 -24.630  1.00  0.46           C  
ATOM   2603  NH1 ARG A 344       0.830 -28.927 -24.783  1.00  0.46           N  
ATOM   2604  NH2 ARG A 344       0.302 -26.740 -24.381  1.00  0.46           N  
ATOM   2605  N   ASP A 345       9.499 -28.942 -25.275  1.00  0.47           N  
ATOM   2606  CA  ASP A 345      10.677 -29.403 -24.558  1.00  0.47           C  
ATOM   2607  C   ASP A 345      11.809 -28.376 -24.509  1.00  0.47           C  
ATOM   2608  O   ASP A 345      12.619 -28.327 -23.591  1.00  0.47           O  
ATOM   2609  CB  ASP A 345      11.181 -30.718 -25.198  1.00  0.47           C  
ATOM   2610  CG  ASP A 345      10.140 -31.794 -24.960  1.00  0.47           C  
ATOM   2611  OD1 ASP A 345       9.775 -32.000 -23.778  1.00  0.47           O  
ATOM   2612  OD2 ASP A 345       9.686 -32.392 -25.968  1.00  0.47           O  
ATOM   2613  N   ARG A 346      11.863 -27.445 -25.489  1.00  0.49           N  
ATOM   2614  CA  ARG A 346      12.828 -26.359 -25.436  1.00  0.49           C  
ATOM   2615  C   ARG A 346      12.529 -25.316 -24.362  1.00  0.49           C  
ATOM   2616  O   ARG A 346      13.407 -24.567 -23.958  1.00  0.49           O  
ATOM   2617  CB  ARG A 346      12.973 -25.652 -26.810  1.00  0.49           C  
ATOM   2618  CG  ARG A 346      14.027 -26.306 -27.728  1.00  0.49           C  
ATOM   2619  CD  ARG A 346      14.243 -25.524 -29.028  1.00  0.49           C  
ATOM   2620  NE  ARG A 346      15.288 -26.246 -29.834  1.00  0.49           N  
ATOM   2621  CZ  ARG A 346      15.626 -25.907 -31.086  1.00  0.49           C  
ATOM   2622  NH1 ARG A 346      15.051 -24.876 -31.696  1.00  0.49           N  
ATOM   2623  NH2 ARG A 346      16.554 -26.600 -31.744  1.00  0.49           N  
ATOM   2624  N   GLY A 347      11.283 -25.277 -23.842  1.00  0.46           N  
ATOM   2625  CA  GLY A 347      10.942 -24.422 -22.713  1.00  0.46           C  
ATOM   2626  C   GLY A 347      11.432 -24.921 -21.376  1.00  0.46           C  
ATOM   2627  O   GLY A 347      11.678 -24.128 -20.476  1.00  0.46           O  
ATOM   2628  N   ASP A 348      11.587 -26.255 -21.216  1.00  0.50           N  
ATOM   2629  CA  ASP A 348      11.979 -26.866 -19.964  1.00  0.50           C  
ATOM   2630  C   ASP A 348      13.461 -26.630 -19.645  1.00  0.50           C  
ATOM   2631  O   ASP A 348      13.836 -26.187 -18.575  1.00  0.50           O  
ATOM   2632  CB  ASP A 348      11.559 -28.356 -19.988  1.00  0.50           C  
ATOM   2633  CG  ASP A 348      11.293 -28.864 -18.579  1.00  0.50           C  
ATOM   2634  OD1 ASP A 348      10.694 -28.083 -17.786  1.00  0.50           O  
ATOM   2635  OD2 ASP A 348      11.620 -30.043 -18.309  1.00  0.50           O  
ATOM   2636  N   LEU A 349      14.341 -26.788 -20.670  1.00  0.47           N  
ATOM   2637  CA  LEU A 349      15.762 -26.476 -20.562  1.00  0.47           C  
ATOM   2638  C   LEU A 349      16.039 -25.021 -20.180  1.00  0.47           C  
ATOM   2639  O   LEU A 349      16.959 -24.710 -19.431  1.00  0.47           O  
ATOM   2640  CB  LEU A 349      16.510 -26.816 -21.883  1.00  0.47           C  
ATOM   2641  CG  LEU A 349      16.510 -28.319 -22.253  1.00  0.47           C  
ATOM   2642  CD1 LEU A 349      17.168 -28.542 -23.628  1.00  0.47           C  
ATOM   2643  CD2 LEU A 349      17.212 -29.187 -21.190  1.00  0.47           C  
ATOM   2644  N   GLY A 350      15.196 -24.082 -20.669  1.00  0.54           N  
ATOM   2645  CA  GLY A 350      15.245 -22.687 -20.246  1.00  0.54           C  
ATOM   2646  C   GLY A 350      14.818 -22.453 -18.813  1.00  0.54           C  
ATOM   2647  O   GLY A 350      15.343 -21.567 -18.138  1.00  0.54           O  
ATOM   2648  N   ARG A 351      13.853 -23.240 -18.297  1.00  0.51           N  
ATOM   2649  CA  ARG A 351      13.425 -23.222 -16.911  1.00  0.51           C  
ATOM   2650  C   ARG A 351      14.492 -23.747 -15.962  1.00  0.51           C  
ATOM   2651  O   ARG A 351      14.779 -23.125 -14.939  1.00  0.51           O  
ATOM   2652  CB  ARG A 351      12.092 -24.002 -16.769  1.00  0.51           C  
ATOM   2653  CG  ARG A 351      11.460 -23.960 -15.364  1.00  0.51           C  
ATOM   2654  CD  ARG A 351      10.137 -24.732 -15.265  1.00  0.51           C  
ATOM   2655  NE  ARG A 351       9.027 -23.757 -15.574  1.00  0.51           N  
ATOM   2656  CZ  ARG A 351       7.766 -23.887 -15.138  1.00  0.51           C  
ATOM   2657  NH1 ARG A 351       7.399 -24.948 -14.432  1.00  0.51           N  
ATOM   2658  NH2 ARG A 351       6.847 -22.967 -15.433  1.00  0.51           N  
ATOM   2659  N   ASP A 352      15.152 -24.867 -16.317  1.00  0.53           N  
ATOM   2660  CA  ASP A 352      16.303 -25.372 -15.594  1.00  0.53           C  
ATOM   2661  C   ASP A 352      17.499 -24.431 -15.611  1.00  0.53           C  
ATOM   2662  O   ASP A 352      18.108 -24.181 -14.576  1.00  0.53           O  
ATOM   2663  CB  ASP A 352      16.692 -26.779 -16.091  1.00  0.53           C  
ATOM   2664  CG  ASP A 352      15.747 -27.802 -15.480  1.00  0.53           C  
ATOM   2665  OD1 ASP A 352      15.276 -27.574 -14.327  1.00  0.53           O  
ATOM   2666  OD2 ASP A 352      15.555 -28.850 -16.136  1.00  0.53           O  
ATOM   2667  N   GLN A 353      17.837 -23.797 -16.757  1.00  0.55           N  
ATOM   2668  CA  GLN A 353      18.866 -22.766 -16.794  1.00  0.55           C  
ATOM   2669  C   GLN A 353      18.583 -21.571 -15.892  1.00  0.55           C  
ATOM   2670  O   GLN A 353      19.468 -21.074 -15.206  1.00  0.55           O  
ATOM   2671  CB  GLN A 353      19.168 -22.304 -18.242  1.00  0.55           C  
ATOM   2672  CG  GLN A 353      20.502 -22.899 -18.749  1.00  0.55           C  
ATOM   2673  CD  GLN A 353      20.822 -22.445 -20.172  1.00  0.55           C  
ATOM   2674  OE1 GLN A 353      20.253 -21.502 -20.712  1.00  0.55           O  
ATOM   2675  NE2 GLN A 353      21.817 -23.126 -20.789  1.00  0.55           N  
ATOM   2676  N   ARG A 354      17.319 -21.108 -15.834  1.00  0.55           N  
ATOM   2677  CA  ARG A 354      16.906 -20.100 -14.875  1.00  0.55           C  
ATOM   2678  C   ARG A 354      17.003 -20.548 -13.424  1.00  0.55           C  
ATOM   2679  O   ARG A 354      17.538 -19.830 -12.592  1.00  0.55           O  
ATOM   2680  CB  ARG A 354      15.475 -19.612 -15.190  1.00  0.55           C  
ATOM   2681  CG  ARG A 354      15.407 -18.694 -16.426  1.00  0.55           C  
ATOM   2682  CD  ARG A 354      13.975 -18.244 -16.719  1.00  0.55           C  
ATOM   2683  NE  ARG A 354      13.998 -17.459 -18.002  1.00  0.55           N  
ATOM   2684  CZ  ARG A 354      13.771 -16.142 -18.122  1.00  0.55           C  
ATOM   2685  NH1 ARG A 354      13.594 -15.358 -17.068  1.00  0.55           N  
ATOM   2686  NH2 ARG A 354      13.703 -15.596 -19.337  1.00  0.55           N  
ATOM   2687  N   ARG A 355      16.555 -21.777 -13.093  1.00  0.54           N  
ATOM   2688  CA  ARG A 355      16.734 -22.342 -11.765  1.00  0.54           C  
ATOM   2689  C   ARG A 355      18.197 -22.491 -11.351  1.00  0.54           C  
ATOM   2690  O   ARG A 355      18.562 -22.197 -10.217  1.00  0.54           O  
ATOM   2691  CB  ARG A 355      16.072 -23.740 -11.681  1.00  0.54           C  
ATOM   2692  CG  ARG A 355      14.557 -23.729 -11.408  1.00  0.54           C  
ATOM   2693  CD  ARG A 355      13.968 -25.144 -11.435  1.00  0.54           C  
ATOM   2694  NE  ARG A 355      12.574 -25.049 -10.881  1.00  0.54           N  
ATOM   2695  CZ  ARG A 355      11.791 -26.124 -10.717  1.00  0.54           C  
ATOM   2696  NH1 ARG A 355      12.184 -27.321 -11.130  1.00  0.54           N  
ATOM   2697  NH2 ARG A 355      10.599 -25.997 -10.132  1.00  0.54           N  
ATOM   2698  N   SER A 356      19.077 -22.937 -12.273  1.00  0.54           N  
ATOM   2699  CA  SER A 356      20.520 -22.982 -12.068  1.00  0.54           C  
ATOM   2700  C   SER A 356      21.148 -21.623 -11.822  1.00  0.54           C  
ATOM   2701  O   SER A 356      21.948 -21.456 -10.914  1.00  0.54           O  
ATOM   2702  CB  SER A 356      21.267 -23.638 -13.256  1.00  0.54           C  
ATOM   2703  OG  SER A 356      20.922 -25.019 -13.336  1.00  0.54           O  
ATOM   2704  N   ARG A 357      20.760 -20.592 -12.606  1.00  0.53           N  
ATOM   2705  CA  ARG A 357      21.199 -19.223 -12.392  1.00  0.53           C  
ATOM   2706  C   ARG A 357      20.748 -18.623 -11.068  1.00  0.53           C  
ATOM   2707  O   ARG A 357      21.525 -17.936 -10.412  1.00  0.53           O  
ATOM   2708  CB  ARG A 357      20.749 -18.307 -13.553  1.00  0.53           C  
ATOM   2709  CG  ARG A 357      21.579 -18.491 -14.839  1.00  0.53           C  
ATOM   2710  CD  ARG A 357      21.014 -17.672 -15.998  1.00  0.53           C  
ATOM   2711  NE  ARG A 357      21.952 -17.838 -17.155  1.00  0.53           N  
ATOM   2712  CZ  ARG A 357      21.669 -17.442 -18.404  1.00  0.53           C  
ATOM   2713  NH1 ARG A 357      20.516 -16.853 -18.694  1.00  0.53           N  
ATOM   2714  NH2 ARG A 357      22.546 -17.637 -19.385  1.00  0.53           N  
ATOM   2715  N   SER A 358      19.494 -18.885 -10.632  1.00  0.53           N  
ATOM   2716  CA  SER A 358      19.016 -18.462  -9.318  1.00  0.53           C  
ATOM   2717  C   SER A 358      19.810 -19.086  -8.191  1.00  0.53           C  
ATOM   2718  O   SER A 358      20.338 -18.384  -7.337  1.00  0.53           O  
ATOM   2719  CB  SER A 358      17.522 -18.793  -9.089  1.00  0.53           C  
ATOM   2720  OG  SER A 358      16.723 -18.100 -10.049  1.00  0.53           O  
ATOM   2721  N   ARG A 359      20.036 -20.418  -8.244  1.00  0.57           N  
ATOM   2722  CA  ARG A 359      20.837 -21.130  -7.263  1.00  0.57           C  
ATOM   2723  C   ARG A 359      22.287 -20.644  -7.163  1.00  0.57           C  
ATOM   2724  O   ARG A 359      22.868 -20.593  -6.082  1.00  0.57           O  
ATOM   2725  CB  ARG A 359      20.863 -22.646  -7.589  1.00  0.57           C  
ATOM   2726  CG  ARG A 359      19.562 -23.395  -7.234  1.00  0.57           C  
ATOM   2727  CD  ARG A 359      19.597 -24.860  -7.679  1.00  0.57           C  
ATOM   2728  NE  ARG A 359      18.344 -25.523  -7.185  1.00  0.57           N  
ATOM   2729  CZ  ARG A 359      18.011 -26.787  -7.485  1.00  0.57           C  
ATOM   2730  NH1 ARG A 359      18.762 -27.520  -8.298  1.00  0.57           N  
ATOM   2731  NH2 ARG A 359      16.914 -27.336  -6.967  1.00  0.57           N  
ATOM   2732  N   SER A 360      22.921 -20.282  -8.301  1.00  0.61           N  
ATOM   2733  CA  SER A 360      24.233 -19.635  -8.330  1.00  0.61           C  
ATOM   2734  C   SER A 360      24.260 -18.276  -7.652  1.00  0.61           C  
ATOM   2735  O   SER A 360      25.160 -17.999  -6.869  1.00  0.61           O  
ATOM   2736  CB  SER A 360      24.809 -19.490  -9.759  1.00  0.61           C  
ATOM   2737  OG  SER A 360      25.113 -20.791 -10.265  1.00  0.61           O  
ATOM   2738  N   ARG A 361      23.243 -17.415  -7.891  1.00  0.66           N  
ATOM   2739  CA  ARG A 361      23.099 -16.133  -7.218  1.00  0.66           C  
ATOM   2740  C   ARG A 361      22.874 -16.259  -5.719  1.00  0.66           C  
ATOM   2741  O   ARG A 361      23.485 -15.529  -4.945  1.00  0.66           O  
ATOM   2742  CB  ARG A 361      21.938 -15.311  -7.820  1.00  0.66           C  
ATOM   2743  CG  ARG A 361      22.274 -14.683  -9.182  1.00  0.66           C  
ATOM   2744  CD  ARG A 361      21.072 -13.924  -9.732  1.00  0.66           C  
ATOM   2745  NE  ARG A 361      21.504 -13.283 -11.014  1.00  0.66           N  
ATOM   2746  CZ  ARG A 361      20.683 -12.552 -11.778  1.00  0.66           C  
ATOM   2747  NH1 ARG A 361      19.418 -12.356 -11.424  1.00  0.66           N  
ATOM   2748  NH2 ARG A 361      21.130 -11.999 -12.902  1.00  0.66           N  
ATOM   2749  N   ASP A 362      22.026 -17.214  -5.271  1.00  0.70           N  
ATOM   2750  CA  ASP A 362      21.797 -17.486  -3.862  1.00  0.70           C  
ATOM   2751  C   ASP A 362      23.082 -17.910  -3.147  1.00  0.70           C  
ATOM   2752  O   ASP A 362      23.445 -17.376  -2.104  1.00  0.70           O  
ATOM   2753  CB  ASP A 362      20.685 -18.560  -3.697  1.00  0.70           C  
ATOM   2754  CG  ASP A 362      19.357 -18.037  -4.224  1.00  0.70           C  
ATOM   2755  OD1 ASP A 362      19.088 -16.823  -4.032  1.00  0.70           O  
ATOM   2756  OD2 ASP A 362      18.598 -18.857  -4.802  1.00  0.70           O  
ATOM   2757  N   ARG A 363      23.870 -18.816  -3.771  1.00  0.73           N  
ATOM   2758  CA  ARG A 363      25.187 -19.211  -3.294  1.00  0.73           C  
ATOM   2759  C   ARG A 363      26.185 -18.057  -3.242  1.00  0.73           C  
ATOM   2760  O   ARG A 363      26.967 -17.938  -2.303  1.00  0.73           O  
ATOM   2761  CB  ARG A 363      25.791 -20.323  -4.184  1.00  0.73           C  
ATOM   2762  CG  ARG A 363      25.121 -21.699  -4.015  1.00  0.73           C  
ATOM   2763  CD  ARG A 363      25.663 -22.684  -5.049  1.00  0.73           C  
ATOM   2764  NE  ARG A 363      24.951 -23.988  -4.864  1.00  0.73           N  
ATOM   2765  CZ  ARG A 363      25.002 -24.985  -5.757  1.00  0.73           C  
ATOM   2766  NH1 ARG A 363      25.689 -24.864  -6.887  1.00  0.73           N  
ATOM   2767  NH2 ARG A 363      24.371 -26.132  -5.515  1.00  0.73           N  
ATOM   2768  N   GLU A 364      26.189 -17.161  -4.257  1.00  0.77           N  
ATOM   2769  CA  GLU A 364      27.022 -15.972  -4.250  1.00  0.77           C  
ATOM   2770  C   GLU A 364      26.645 -15.003  -3.125  1.00  0.77           C  
ATOM   2771  O   GLU A 364      27.503 -14.465  -2.428  1.00  0.77           O  
ATOM   2772  CB  GLU A 364      27.029 -15.230  -5.607  1.00  0.77           C  
ATOM   2773  CG  GLU A 364      28.237 -14.267  -5.724  1.00  0.77           C  
ATOM   2774  CD  GLU A 364      28.161 -13.305  -6.898  1.00  0.77           C  
ATOM   2775  OE1 GLU A 364      28.770 -12.220  -6.722  1.00  0.77           O  
ATOM   2776  OE2 GLU A 364      27.522 -13.584  -7.934  1.00  0.77           O  
ATOM   2777  N   ARG A 365      25.328 -14.806  -2.877  1.00  0.80           N  
ATOM   2778  CA  ARG A 365      24.811 -14.030  -1.766  1.00  0.80           C  
ATOM   2779  C   ARG A 365      25.229 -14.587  -0.418  1.00  0.80           C  
ATOM   2780  O   ARG A 365      25.756 -13.869   0.421  1.00  0.80           O  
ATOM   2781  CB  ARG A 365      23.269 -13.979  -1.850  1.00  0.80           C  
ATOM   2782  CG  ARG A 365      22.609 -12.907  -0.967  1.00  0.80           C  
ATOM   2783  CD  ARG A 365      21.084 -12.998  -1.055  1.00  0.80           C  
ATOM   2784  NE  ARG A 365      20.518 -11.649  -0.724  1.00  0.80           N  
ATOM   2785  CZ  ARG A 365      19.856 -11.375   0.405  1.00  0.80           C  
ATOM   2786  NH1 ARG A 365      19.893 -12.171   1.457  1.00  0.80           N  
ATOM   2787  NH2 ARG A 365      19.166 -10.235   0.482  1.00  0.80           N  
ATOM   2788  N   GLU A 366      25.091 -15.917  -0.239  1.00  0.81           N  
ATOM   2789  CA  GLU A 366      25.508 -16.622   0.951  1.00  0.81           C  
ATOM   2790  C   GLU A 366      27.014 -16.523   1.222  1.00  0.81           C  
ATOM   2791  O   GLU A 366      27.474 -16.309   2.336  1.00  0.81           O  
ATOM   2792  CB  GLU A 366      25.097 -18.105   0.822  1.00  0.81           C  
ATOM   2793  CG  GLU A 366      25.067 -18.850   2.169  1.00  0.81           C  
ATOM   2794  CD  GLU A 366      24.915 -20.354   2.022  1.00  0.81           C  
ATOM   2795  OE1 GLU A 366      25.251 -21.008   3.038  1.00  0.81           O  
ATOM   2796  OE2 GLU A 366      24.523 -20.882   0.954  1.00  0.81           O  
ATOM   2797  N   ARG A 367      27.846 -16.625   0.159  1.00  0.84           N  
ATOM   2798  CA  ARG A 367      29.274 -16.357   0.240  1.00  0.84           C  
ATOM   2799  C   ARG A 367      29.627 -14.930   0.647  1.00  0.84           C  
ATOM   2800  O   ARG A 367      30.548 -14.713   1.428  1.00  0.84           O  
ATOM   2801  CB  ARG A 367      29.975 -16.672  -1.106  1.00  0.84           C  
ATOM   2802  CG  ARG A 367      30.191 -18.175  -1.368  1.00  0.84           C  
ATOM   2803  CD  ARG A 367      30.918 -18.422  -2.694  1.00  0.84           C  
ATOM   2804  NE  ARG A 367      31.111 -19.908  -2.831  1.00  0.84           N  
ATOM   2805  CZ  ARG A 367      32.189 -20.501  -3.366  1.00  0.84           C  
ATOM   2806  NH1 ARG A 367      33.239 -19.802  -3.779  1.00  0.84           N  
ATOM   2807  NH2 ARG A 367      32.220 -21.826  -3.506  1.00  0.84           N  
ATOM   2808  N   ARG A 368      28.901 -13.918   0.128  1.00  0.85           N  
ATOM   2809  CA  ARG A 368      29.041 -12.537   0.557  1.00  0.85           C  
ATOM   2810  C   ARG A 368      28.630 -12.307   2.011  1.00  0.85           C  
ATOM   2811  O   ARG A 368      29.309 -11.576   2.730  1.00  0.85           O  
ATOM   2812  CB  ARG A 368      28.243 -11.575  -0.356  1.00  0.85           C  
ATOM   2813  CG  ARG A 368      28.838 -11.425  -1.772  1.00  0.85           C  
ATOM   2814  CD  ARG A 368      27.985 -10.515  -2.659  1.00  0.85           C  
ATOM   2815  NE  ARG A 368      28.554 -10.523  -4.049  1.00  0.85           N  
ATOM   2816  CZ  ARG A 368      28.334  -9.566  -4.957  1.00  0.85           C  
ATOM   2817  NH1 ARG A 368      27.678  -8.454  -4.655  1.00  0.85           N  
ATOM   2818  NH2 ARG A 368      28.713  -9.752  -6.209  1.00  0.85           N  
ATOM   2819  N   GLU A 369      27.525 -12.926   2.488  1.00  0.84           N  
ATOM   2820  CA  GLU A 369      27.081 -12.875   3.873  1.00  0.84           C  
ATOM   2821  C   GLU A 369      28.087 -13.486   4.849  1.00  0.84           C  
ATOM   2822  O   GLU A 369      28.461 -12.848   5.828  1.00  0.84           O  
ATOM   2823  CB  GLU A 369      25.671 -13.518   4.001  1.00  0.84           C  
ATOM   2824  CG  GLU A 369      24.568 -12.598   3.389  1.00  0.84           C  
ATOM   2825  CD  GLU A 369      23.166 -13.205   3.240  1.00  0.84           C  
ATOM   2826  OE1 GLU A 369      22.307 -12.538   2.589  1.00  0.84           O  
ATOM   2827  OE2 GLU A 369      22.927 -14.322   3.748  1.00  0.84           O  
ATOM   2828  N   ARG A 370      28.640 -14.683   4.537  1.00  0.86           N  
ATOM   2829  CA  ARG A 370      29.717 -15.311   5.296  1.00  0.86           C  
ATOM   2830  C   ARG A 370      31.003 -14.486   5.351  1.00  0.86           C  
ATOM   2831  O   ARG A 370      31.653 -14.401   6.384  1.00  0.86           O  
ATOM   2832  CB  ARG A 370      30.064 -16.710   4.733  1.00  0.86           C  
ATOM   2833  CG  ARG A 370      28.960 -17.765   4.943  1.00  0.86           C  
ATOM   2834  CD  ARG A 370      29.403 -19.125   4.402  1.00  0.86           C  
ATOM   2835  NE  ARG A 370      28.206 -20.032   4.310  1.00  0.86           N  
ATOM   2836  CZ  ARG A 370      28.207 -21.338   4.602  1.00  0.86           C  
ATOM   2837  NH1 ARG A 370      29.227 -21.913   5.225  1.00  0.86           N  
ATOM   2838  NH2 ARG A 370      27.168 -22.094   4.289  1.00  0.86           N  
ATOM   2839  N   ARG A 371      31.404 -13.828   4.235  1.00  0.86           N  
ATOM   2840  CA  ARG A 371      32.529 -12.902   4.252  1.00  0.86           C  
ATOM   2841  C   ARG A 371      32.302 -11.715   5.176  1.00  0.86           C  
ATOM   2842  O   ARG A 371      33.131 -11.416   6.017  1.00  0.86           O  
ATOM   2843  CB  ARG A 371      32.844 -12.387   2.826  1.00  0.86           C  
ATOM   2844  CG  ARG A 371      33.649 -13.380   1.965  1.00  0.86           C  
ATOM   2845  CD  ARG A 371      33.917 -12.818   0.567  1.00  0.86           C  
ATOM   2846  NE  ARG A 371      34.705 -13.848  -0.197  1.00  0.86           N  
ATOM   2847  CZ  ARG A 371      35.986 -13.716  -0.577  1.00  0.86           C  
ATOM   2848  NH1 ARG A 371      36.723 -12.674  -0.222  1.00  0.86           N  
ATOM   2849  NH2 ARG A 371      36.547 -14.663  -1.331  1.00  0.86           N  
ATOM   2850  N   ARG A 372      31.112 -11.075   5.110  1.00  0.85           N  
ATOM   2851  CA  ARG A 372      30.780  -9.971   5.992  1.00  0.85           C  
ATOM   2852  C   ARG A 372      30.773 -10.353   7.467  1.00  0.85           C  
ATOM   2853  O   ARG A 372      31.216  -9.588   8.319  1.00  0.85           O  
ATOM   2854  CB  ARG A 372      29.371  -9.442   5.653  1.00  0.85           C  
ATOM   2855  CG  ARG A 372      29.291  -8.588   4.378  1.00  0.85           C  
ATOM   2856  CD  ARG A 372      27.845  -8.188   4.096  1.00  0.85           C  
ATOM   2857  NE  ARG A 372      27.841  -7.338   2.863  1.00  0.85           N  
ATOM   2858  CZ  ARG A 372      26.711  -6.904   2.289  1.00  0.85           C  
ATOM   2859  NH1 ARG A 372      25.526  -7.221   2.798  1.00  0.85           N  
ATOM   2860  NH2 ARG A 372      26.758  -6.134   1.205  1.00  0.85           N  
ATOM   2861  N   GLU A 373      30.260 -11.558   7.794  1.00  0.84           N  
ATOM   2862  CA  GLU A 373      30.282 -12.122   9.126  1.00  0.84           C  
ATOM   2863  C   GLU A 373      31.701 -12.341   9.645  1.00  0.84           C  
ATOM   2864  O   GLU A 373      32.051 -11.915  10.744  1.00  0.84           O  
ATOM   2865  CB  GLU A 373      29.471 -13.432   9.097  1.00  0.84           C  
ATOM   2866  CG  GLU A 373      29.068 -13.969  10.486  1.00  0.84           C  
ATOM   2867  CD  GLU A 373      28.077 -15.123  10.348  1.00  0.84           C  
ATOM   2868  OE1 GLU A 373      27.267 -15.306  11.292  1.00  0.84           O  
ATOM   2869  OE2 GLU A 373      28.097 -15.804   9.287  1.00  0.84           O  
ATOM   2870  N   HIS A 374      32.594 -12.915   8.806  1.00  0.86           N  
ATOM   2871  CA  HIS A 374      34.005 -13.091   9.112  1.00  0.86           C  
ATOM   2872  C   HIS A 374      34.750 -11.770   9.346  1.00  0.86           C  
ATOM   2873  O   HIS A 374      35.485 -11.623  10.322  1.00  0.86           O  
ATOM   2874  CB  HIS A 374      34.701 -13.926   8.013  1.00  0.86           C  
ATOM   2875  CG  HIS A 374      36.027 -14.462   8.448  1.00  0.86           C  
ATOM   2876  ND1 HIS A 374      37.164 -14.138   7.731  1.00  0.86           N  
ATOM   2877  CD2 HIS A 374      36.344 -15.267   9.488  1.00  0.86           C  
ATOM   2878  CE1 HIS A 374      38.142 -14.745   8.350  1.00  0.86           C  
ATOM   2879  NE2 HIS A 374      37.713 -15.453   9.429  1.00  0.86           N  
ATOM   2880  N   ASP A 375      34.492 -10.739   8.500  1.00  0.85           N  
ATOM   2881  CA  ASP A 375      34.973  -9.376   8.675  1.00  0.85           C  
ATOM   2882  C   ASP A 375      34.485  -8.740   9.981  1.00  0.85           C  
ATOM   2883  O   ASP A 375      35.231  -8.067  10.687  1.00  0.85           O  
ATOM   2884  CB  ASP A 375      34.557  -8.466   7.480  1.00  0.85           C  
ATOM   2885  CG  ASP A 375      35.369  -8.775   6.231  1.00  0.85           C  
ATOM   2886  OD1 ASP A 375      36.556  -9.156   6.386  1.00  0.85           O  
ATOM   2887  OD2 ASP A 375      34.830  -8.540   5.118  1.00  0.85           O  
ATOM   2888  N   TYR A 376      33.204  -8.972  10.360  1.00  0.84           N  
ATOM   2889  CA  TYR A 376      32.643  -8.504  11.617  1.00  0.84           C  
ATOM   2890  C   TYR A 376      33.335  -9.118  12.830  1.00  0.84           C  
ATOM   2891  O   TYR A 376      33.795  -8.390  13.712  1.00  0.84           O  
ATOM   2892  CB  TYR A 376      31.108  -8.784  11.640  1.00  0.84           C  
ATOM   2893  CG  TYR A 376      30.430  -8.207  12.864  1.00  0.84           C  
ATOM   2894  CD1 TYR A 376      30.294  -8.977  14.034  1.00  0.84           C  
ATOM   2895  CD2 TYR A 376      29.963  -6.882  12.870  1.00  0.84           C  
ATOM   2896  CE1 TYR A 376      29.719  -8.429  15.190  1.00  0.84           C  
ATOM   2897  CE2 TYR A 376      29.365  -6.341  14.019  1.00  0.84           C  
ATOM   2898  CZ  TYR A 376      29.245  -7.115  15.178  1.00  0.84           C  
ATOM   2899  OH  TYR A 376      28.642  -6.567  16.327  1.00  0.84           O  
ATOM   2900  N   GLU A 377      33.504 -10.456  12.848  1.00  0.84           N  
ATOM   2901  CA  GLU A 377      34.203 -11.191  13.887  1.00  0.84           C  
ATOM   2902  C   GLU A 377      35.661 -10.790  14.036  1.00  0.84           C  
ATOM   2903  O   GLU A 377      36.208 -10.731  15.134  1.00  0.84           O  
ATOM   2904  CB  GLU A 377      34.249 -12.698  13.593  1.00  0.84           C  
ATOM   2905  CG  GLU A 377      32.942 -13.488  13.800  1.00  0.84           C  
ATOM   2906  CD  GLU A 377      33.271 -14.978  13.712  1.00  0.84           C  
ATOM   2907  OE1 GLU A 377      32.333 -15.800  13.762  1.00  0.84           O  
ATOM   2908  OE2 GLU A 377      34.495 -15.311  13.645  1.00  0.84           O  
ATOM   2909  N   ARG A 378      36.352 -10.531  12.907  1.00  0.87           N  
ATOM   2910  CA  ARG A 378      37.710 -10.037  12.923  1.00  0.87           C  
ATOM   2911  C   ARG A 378      37.828  -8.675  13.593  1.00  0.87           C  
ATOM   2912  O   ARG A 378      38.641  -8.486  14.485  1.00  0.87           O  
ATOM   2913  CB  ARG A 378      38.249  -9.972  11.480  1.00  0.87           C  
ATOM   2914  CG  ARG A 378      39.762  -9.712  11.377  1.00  0.87           C  
ATOM   2915  CD  ARG A 378      40.212  -9.647   9.914  1.00  0.87           C  
ATOM   2916  NE  ARG A 378      41.710  -9.685   9.871  1.00  0.87           N  
ATOM   2917  CZ  ARG A 378      42.502  -8.615  10.033  1.00  0.87           C  
ATOM   2918  NH1 ARG A 378      42.049  -7.449  10.463  1.00  0.87           N  
ATOM   2919  NH2 ARG A 378      43.808  -8.749   9.800  1.00  0.87           N  
ATOM   2920  N   ARG A 379      36.930  -7.724  13.249  1.00  0.85           N  
ATOM   2921  CA  ARG A 379      36.866  -6.425  13.896  1.00  0.85           C  
ATOM   2922  C   ARG A 379      36.545  -6.499  15.381  1.00  0.85           C  
ATOM   2923  O   ARG A 379      37.050  -5.707  16.172  1.00  0.85           O  
ATOM   2924  CB  ARG A 379      35.783  -5.546  13.231  1.00  0.85           C  
ATOM   2925  CG  ARG A 379      36.179  -5.010  11.844  1.00  0.85           C  
ATOM   2926  CD  ARG A 379      35.027  -4.245  11.195  1.00  0.85           C  
ATOM   2927  NE  ARG A 379      35.504  -3.733   9.870  1.00  0.85           N  
ATOM   2928  CZ  ARG A 379      34.885  -2.768   9.178  1.00  0.85           C  
ATOM   2929  NH1 ARG A 379      33.819  -2.147   9.671  1.00  0.85           N  
ATOM   2930  NH2 ARG A 379      35.316  -2.428   7.966  1.00  0.85           N  
ATOM   2931  N   GLU A 380      35.667  -7.439  15.789  1.00  0.83           N  
ATOM   2932  CA  GLU A 380      35.362  -7.693  17.182  1.00  0.83           C  
ATOM   2933  C   GLU A 380      36.569  -8.200  17.972  1.00  0.83           C  
ATOM   2934  O   GLU A 380      36.923  -7.649  19.010  1.00  0.83           O  
ATOM   2935  CB  GLU A 380      34.150  -8.639  17.292  1.00  0.83           C  
ATOM   2936  CG  GLU A 380      33.441  -8.546  18.662  1.00  0.83           C  
ATOM   2937  CD  GLU A 380      32.099  -9.269  18.630  1.00  0.83           C  
ATOM   2938  OE1 GLU A 380      31.118  -8.677  19.152  1.00  0.83           O  
ATOM   2939  OE2 GLU A 380      32.037 -10.385  18.054  1.00  0.83           O  
ATOM   2940  N   ARG A 381      37.317  -9.187  17.421  1.00  0.84           N  
ATOM   2941  CA  ARG A 381      38.570  -9.668  17.981  1.00  0.84           C  
ATOM   2942  C   ARG A 381      39.667  -8.614  18.078  1.00  0.84           C  
ATOM   2943  O   ARG A 381      40.375  -8.561  19.081  1.00  0.84           O  
ATOM   2944  CB  ARG A 381      39.121 -10.859  17.159  1.00  0.84           C  
ATOM   2945  CG  ARG A 381      38.383 -12.176  17.457  1.00  0.84           C  
ATOM   2946  CD  ARG A 381      38.999 -13.392  16.753  1.00  0.84           C  
ATOM   2947  NE  ARG A 381      37.999 -13.896  15.742  1.00  0.84           N  
ATOM   2948  CZ  ARG A 381      37.982 -15.139  15.241  1.00  0.84           C  
ATOM   2949  NH1 ARG A 381      38.952 -15.997  15.562  1.00  0.84           N  
ATOM   2950  NH2 ARG A 381      37.018 -15.563  14.427  1.00  0.84           N  
ATOM   2951  N   ASP A 382      39.819  -7.750  17.044  1.00  0.82           N  
ATOM   2952  CA  ASP A 382      40.722  -6.611  17.063  1.00  0.82           C  
ATOM   2953  C   ASP A 382      40.363  -5.642  18.212  1.00  0.82           C  
ATOM   2954  O   ASP A 382      41.201  -5.311  19.043  1.00  0.82           O  
ATOM   2955  CB  ASP A 382      40.751  -5.921  15.649  1.00  0.82           C  
ATOM   2956  CG  ASP A 382      41.452  -6.776  14.584  1.00  0.82           C  
ATOM   2957  OD1 ASP A 382      42.314  -7.609  14.969  1.00  0.82           O  
ATOM   2958  OD2 ASP A 382      41.168  -6.601  13.361  1.00  0.82           O  
ATOM   2959  N   ARG A 383      39.062  -5.287  18.380  1.00  0.80           N  
ATOM   2960  CA  ARG A 383      38.588  -4.470  19.494  1.00  0.80           C  
ATOM   2961  C   ARG A 383      38.814  -5.081  20.880  1.00  0.80           C  
ATOM   2962  O   ARG A 383      39.195  -4.389  21.822  1.00  0.80           O  
ATOM   2963  CB  ARG A 383      37.067  -4.201  19.381  1.00  0.80           C  
ATOM   2964  CG  ARG A 383      36.636  -3.170  18.321  1.00  0.80           C  
ATOM   2965  CD  ARG A 383      35.113  -3.042  18.345  1.00  0.80           C  
ATOM   2966  NE  ARG A 383      34.656  -2.264  17.146  1.00  0.80           N  
ATOM   2967  CZ  ARG A 383      33.387  -2.295  16.715  1.00  0.80           C  
ATOM   2968  NH1 ARG A 383      32.465  -2.997  17.367  1.00  0.80           N  
ATOM   2969  NH2 ARG A 383      33.021  -1.621  15.628  1.00  0.80           N  
ATOM   2970  N   ASP A 384      38.573  -6.396  21.059  1.00  0.78           N  
ATOM   2971  CA  ASP A 384      38.856  -7.094  22.301  1.00  0.78           C  
ATOM   2972  C   ASP A 384      40.336  -7.156  22.632  1.00  0.78           C  
ATOM   2973  O   ASP A 384      40.743  -7.076  23.792  1.00  0.78           O  
ATOM   2974  CB  ASP A 384      38.231  -8.505  22.279  1.00  0.78           C  
ATOM   2975  CG  ASP A 384      36.739  -8.414  22.555  1.00  0.78           C  
ATOM   2976  OD1 ASP A 384      36.282  -7.401  23.165  1.00  0.78           O  
ATOM   2977  OD2 ASP A 384      36.061  -9.416  22.231  1.00  0.78           O  
ATOM   2978  N   ARG A 385      41.201  -7.280  21.614  1.00  0.78           N  
ATOM   2979  CA  ARG A 385      42.631  -7.173  21.798  1.00  0.78           C  
ATOM   2980  C   ARG A 385      43.095  -5.789  22.256  1.00  0.78           C  
ATOM   2981  O   ARG A 385      43.881  -5.694  23.192  1.00  0.78           O  
ATOM   2982  CB  ARG A 385      43.370  -7.608  20.512  1.00  0.78           C  
ATOM   2983  CG  ARG A 385      44.897  -7.757  20.683  1.00  0.78           C  
ATOM   2984  CD  ARG A 385      45.636  -8.179  19.408  1.00  0.78           C  
ATOM   2985  NE  ARG A 385      45.414  -9.655  19.222  1.00  0.78           N  
ATOM   2986  CZ  ARG A 385      45.918 -10.355  18.197  1.00  0.78           C  
ATOM   2987  NH1 ARG A 385      46.606  -9.751  17.237  1.00  0.78           N  
ATOM   2988  NH2 ARG A 385      45.727 -11.671  18.114  1.00  0.78           N  
ATOM   2989  N   ASP A 386      42.555  -4.699  21.657  1.00  0.75           N  
ATOM   2990  CA  ASP A 386      42.776  -3.318  22.071  1.00  0.75           C  
ATOM   2991  C   ASP A 386      42.332  -3.041  23.508  1.00  0.75           C  
ATOM   2992  O   ASP A 386      42.990  -2.337  24.264  1.00  0.75           O  
ATOM   2993  CB  ASP A 386      42.039  -2.327  21.129  1.00  0.75           C  
ATOM   2994  CG  ASP A 386      42.713  -2.264  19.770  1.00  0.75           C  
ATOM   2995  OD1 ASP A 386      43.910  -2.635  19.682  1.00  0.75           O  
ATOM   2996  OD2 ASP A 386      42.040  -1.772  18.830  1.00  0.75           O  
ATOM   2997  N   ARG A 387      41.201  -3.644  23.936  1.00  0.75           N  
ATOM   2998  CA  ARG A 387      40.720  -3.574  25.305  1.00  0.75           C  
ATOM   2999  C   ARG A 387      41.581  -4.310  26.316  1.00  0.75           C  
ATOM   3000  O   ARG A 387      41.549  -3.980  27.490  1.00  0.75           O  
ATOM   3001  CB  ARG A 387      39.299  -4.164  25.423  1.00  0.75           C  
ATOM   3002  CG  ARG A 387      38.172  -3.246  24.924  1.00  0.75           C  
ATOM   3003  CD  ARG A 387      36.843  -3.991  25.033  1.00  0.75           C  
ATOM   3004  NE  ARG A 387      35.741  -3.071  24.613  1.00  0.75           N  
ATOM   3005  CZ  ARG A 387      34.496  -3.523  24.412  1.00  0.75           C  
ATOM   3006  NH1 ARG A 387      34.217  -4.819  24.477  1.00  0.75           N  
ATOM   3007  NH2 ARG A 387      33.518  -2.663  24.127  1.00  0.75           N  
ATOM   3008  N   ARG A 388      42.365  -5.323  25.899  1.00  0.74           N  
ATOM   3009  CA  ARG A 388      43.245  -6.025  26.815  1.00  0.74           C  
ATOM   3010  C   ARG A 388      44.651  -5.432  26.876  1.00  0.74           C  
ATOM   3011  O   ARG A 388      45.460  -5.871  27.681  1.00  0.74           O  
ATOM   3012  CB  ARG A 388      43.431  -7.487  26.342  1.00  0.74           C  
ATOM   3013  CG  ARG A 388      42.220  -8.408  26.584  1.00  0.74           C  
ATOM   3014  CD  ARG A 388      42.440  -9.805  25.996  1.00  0.74           C  
ATOM   3015  NE  ARG A 388      41.187 -10.609  26.227  1.00  0.74           N  
ATOM   3016  CZ  ARG A 388      41.086 -11.698  27.003  1.00  0.74           C  
ATOM   3017  NH1 ARG A 388      42.098 -12.126  27.746  1.00  0.74           N  
ATOM   3018  NH2 ARG A 388      39.939 -12.377  27.035  1.00  0.74           N  
ATOM   3019  N   HIS A 389      44.971  -4.446  26.007  1.00  0.69           N  
ATOM   3020  CA  HIS A 389      46.233  -3.720  26.036  1.00  0.69           C  
ATOM   3021  C   HIS A 389      46.075  -2.322  26.621  1.00  0.69           C  
ATOM   3022  O   HIS A 389      47.041  -1.573  26.730  1.00  0.69           O  
ATOM   3023  CB  HIS A 389      46.802  -3.598  24.601  1.00  0.69           C  
ATOM   3024  CG  HIS A 389      47.626  -4.779  24.204  1.00  0.69           C  
ATOM   3025  ND1 HIS A 389      48.918  -4.859  24.695  1.00  0.69           N  
ATOM   3026  CD2 HIS A 389      47.358  -5.853  23.426  1.00  0.69           C  
ATOM   3027  CE1 HIS A 389      49.402  -5.972  24.211  1.00  0.69           C  
ATOM   3028  NE2 HIS A 389      48.505  -6.628  23.427  1.00  0.69           N  
ATOM   3029  N   ARG A 390      44.847  -1.953  27.025  1.00  0.58           N  
ATOM   3030  CA  ARG A 390      44.600  -0.831  27.905  1.00  0.58           C  
ATOM   3031  C   ARG A 390      44.326  -1.315  29.348  1.00  0.58           C  
ATOM   3032  O   ARG A 390      44.307  -2.548  29.598  1.00  0.58           O  
ATOM   3033  CB  ARG A 390      43.346  -0.042  27.466  1.00  0.58           C  
ATOM   3034  CG  ARG A 390      43.550   0.858  26.239  1.00  0.58           C  
ATOM   3035  CD  ARG A 390      42.290   1.684  26.002  1.00  0.58           C  
ATOM   3036  NE  ARG A 390      42.540   2.591  24.832  1.00  0.58           N  
ATOM   3037  CZ  ARG A 390      41.909   3.755  24.637  1.00  0.58           C  
ATOM   3038  NH1 ARG A 390      40.987   4.190  25.490  1.00  0.58           N  
ATOM   3039  NH2 ARG A 390      42.200   4.504  23.575  1.00  0.58           N  
ATOM   3040  OXT ARG A 390      44.108  -0.420  30.213  1.00  0.58           O  
TER    3041      ARG A 390                                                      
END   
